# Supplementary material for: Transcriptomics Reveals the Differences in mRNA Expression Patterns in Yak Uterus of Follicular, Luteal, and Pregnant Phases
Source: Animals (Basel). 2025 Mar 14;15(6):837. doi: 10.3390/ani15060837 (PMC11939727; doi:10.3390/ani15060837)
Supplement: Supplementary file 1 [file animals-15-00837-s001.zip]

Archive with 15 entries (15 files):
- animals-3455919-supplementary/Supplementary Figure S1.pdf
- animals-3455919-supplementary/Supplementary Figure S2.pdf
- animals-3455919-supplementary/Supplementary Figure S3.pdf
- animals-3455919-supplementary/Supplementary Figure S4.pdf
- animals-3455919-supplementary/Supplementary Figure S5.pdf
- animals-3455919-supplementary/Supplementary Table S1.xlsx
- animals-3455919-supplementary/Supplementary Table S10.xlsx
- animals-3455919-supplementary/Supplementary Table S2.xlsx
- animals-3455919-supplementary/Supplementary Table S3.xlsx
- animals-3455919-supplementary/Supplementary Table S4.xlsx
- animals-3455919-supplementary/Supplementary Table S5.xlsx
- animals-3455919-supplementary/Supplementary Table S6.xlsx
- animals-3455919-supplementary/Supplementary Table S7.xlsx
- animals-3455919-supplementary/Supplementary Table S8.xlsx
- animals-3455919-supplementary/Supplementary Table S9.xlsx
