# Supplementary material for: Transcriptomics Reveals the Differences in mRNA Expression Patterns in Yak Uterus of Follicular, Luteal, and Pregnant Phases
Source: Animals (Basel). 2025 Mar 14;15(6):837. doi: 10.3390/ani15060837 (PMC11939727; doi:10.3390/ani15060837)
Supplement: Supplementary file 1 [file animals-15-00837-s001.zip › animals-3455919-supplementary/Supplementary Table S1.xlsx]

## Sheet: Supplementary Table S1
Supplementary Table S1：UFP vs ULP Differentially expressed genes (DEGs)
id	baseMean	baseMean_UFP	baseMean_ULP	foldChange(ULP/UFP)(ULP/UFP)	log2FoldChange	pval	padj	Regulation	Chromosome	Length	Name
ENSBGRG00000019812	319.437	24.604	614.27	24.9662	4.64191	1.47e-15	2.65e-11	Up Regulation	19	4614	-
ENSBGRG00000000478	621.856	56.9212	1186.79	20.8497	4.38196	1.11e-14	9.94e-11	Up Regulation	2	2079	IHH
ENSBGRG00000014972	834.869	148.142	1521.6	10.2712	3.36053	7.93e-11	4.75e-07	Up Regulation	10	1239	PRSS35
ENSBGRG00000018841	282.485	45.6121	519.358	11.3864	3.50924	3.64e-10	1.64e-06	Up Regulation	16	3158	-
ENSBGRG00000012133	99.2615	12.577	185.946	14.7846	3.88602	4.13e-09	1.48e-05	Up Regulation	10	3033	TPD52L1
ENSBGRG00000010458	379.623	115.088	644.157	5.59706	2.48467	8.29e-07	0.00241894	Up Regulation	4	6031	KCP
ENSBGRG00000009096	2140.98	3609.82	672.136	0.186197	-2.4251	9.41e-07	0.00241894	Down Regulation	11	1862	FOS
ENSBGRG00000002667	267.374	77.6815	457.067	5.88386	2.55676	2.48e-06	0.00557695	Up Regulation	3	921	CCDC190
ENSBGRG00000020308	2033.08	3297.86	768.3	0.23297	-2.10179	1.05e-05	0.021015	Down Regulation	14	2316	-
ENSBGRG00000022700	142.289	44.0023	240.576	5.46735	2.45084	1.45e-05	0.0260761	Up Regulation	3	642	RAB25
ENSBGRG00000017403	47.368	10.0043	84.7316	8.46948	3.08227	2.8e-05	0.0457291	Up Regulation	20	2605	LRRC4B
ENSBGRG00000023331	211.349	78.6804	344.017	4.37234	2.12841	3.24e-05	0.0485298	Up Regulation	13	2288	PRR5L
ENSBGRG00000023671	195.86	57.209	334.511	5.84718	2.54774	3.95e-05	0.054617	Up Regulation	X	1956	-
ENSBGRG00000006415	497.87	149.111	846.629	5.67784	2.50534	4.53e-05	0.0581792	Up Regulation	5	3312	GLI1
ENSBGRG00000019909	25.8633	3.56502	48.1616	13.5095	3.7559	6.62e-05	0.0789097	Up Regulation	21	1462	SERPINB12
ENSBGRG00000014191	429.341	10.4236	848.259	81.3791	6.34659	7.02e-05	0.0789097	Up Regulation	18	1640	CA3
ENSBGRG00000019623	1401.73	564.225	2239.25	3.96871	1.98867	8.41e-05	0.0889625	Up Regulation	8	3700	ARHGEF37
ENSBGRG00000024470	52.3209	96.8393	7.80242	0.0805708	-3.6336	0.000118482	0.118383	Down Regulation	6	2679	BMP3
ENSBGRG00000010591	843.529	357.996	1329.06	3.71251	1.89239	0.000134057	0.126896	Up Regulation	9	2656	-
ENSBGRG00000002365	472.05	201.471	742.63	3.68604	1.88207	0.000146571	0.129299	Up Regulation	1	457	S100B
ENSBGRG00000020316	124.278	224.462	24.0941	0.107342	-3.21972	0.000151093	0.129299	Down Regulation	24	990	RNF39
ENSBGRG00000002022	58.0714	108.933	7.21009	0.0661886	-3.91727	0.000158164	0.129299	Down Regulation	7	1896	SLC24A2
ENSBGRG00000012638	107.492	28.065	186.919	6.66022	2.73557	0.000216037	0.168931	Up Regulation	11	2100	ESR2
ENSBGRG00000006565	714.843	326.247	1103.44	3.38221	1.75797	0.000309472	0.23191	Up Regulation	8	9211	FBN2
ENSBGRG00000012503	343.788	125.697	561.878	4.47008	2.1603	0.000364994	0.262577	Up Regulation	3	3185	PHGDH
ENSBGRG00000008940	1796.14	791.802	2800.48	3.53684	1.82246	0.000479541	0.331713	Up Regulation	X	1098	SMS
ENSBGRG00000016692	2586.22	3822.04	1350.41	0.353322	-1.50095	0.000540096	0.352148	Down Regulation	6	5504	SLIT2
ENSBGRG00000025862	102.13	20.7054	183.555	8.86512	3.14814	0.000548242	0.352148	Up Regulation	X	855	GJB1
ENSBGRG00000006627	286.29	129.637	442.943	3.4168	1.77265	0.000706401	0.438091	Up Regulation	11	1710	SLC7A8
ENSBGRG00000002883	398.861	189.521	608.201	3.20914	1.68219	0.000735851	0.441142	Up Regulation	1	1674	PCCB
ENSBGRG00000007496	229.814	107.179	352.449	3.28842	1.71739	0.000823845	0.477963	Up Regulation	26	4387	ABAT
ENSBGRG00000016472	14.1392	1.5229	26.7556	17.5689	4.13495	0.000988005	0.553698	Up Regulation	21	3388	CDH20
ENSBGRG00000014752	70.7221	23.3987	118.046	5.04497	2.33485	0.00103132	0.553698	Up Regulation	17	3564	SERPINA1
ENSBGRG00000001713	59.9988	97.1508	22.8468	0.235168	-2.08824	0.00104675	0.553698	Down Regulation	5	744	RERG
ENSBGRG00000002923	12.5216	23.9079	1.13536	0.0474888	-4.39627	0.00114481	0.588271	Down Regulation	7	999	CCL19
ENSBGRG00000022381	43.9641	10.2929	77.6353	7.54258	2.91506	0.0012067	0.60285	Up Regulation	11	201	-
ENSBGRG00000012356	220.979	63.6014	378.356	5.94886	2.57261	0.00135149	0.656934	Up Regulation	4	1997	NUSAP1
ENSBGRG00000006515	33.9412	10.7974	57.085	5.2869	2.40242	0.00148476	0.70188	Up Regulation	2	5286	STPG1
ENSBGRG00000003810	47.8284	16.7192	78.9375	4.72136	2.2392	0.00152201	0.70188	Up Regulation	18	2936	-
ENSBGRG00000019194	616.377	299.942	932.812	3.10998	1.6369	0.001615	0.724607	Up Regulation	19	3175	AXIN2
ENSBGRG00000020214	128.286	56.4561	200.117	3.54464	1.82564	0.00165187	0.724607	Up Regulation	19	1725	CBX2
ENSBGRG00000022987	384.707	580.195	189.219	0.32613	-1.61648	0.00174822	0.727761	Down Regulation	6	4641	MMRN1
ENSBGRG00000008126	13.456	25.1463	1.76575	0.0702192	-3.83199	0.00178487	0.727761	Down Regulation	17	975	-
ENSBGRG00000005954	16.6866	1.68551	31.6877	18.8001	4.23267	0.00180726	0.727761	Up Regulation	17	1098	MESP2
ENSBGRG00000000999	1164.96	419.208	1910.7	4.55789	2.18836	0.00184717	0.727761	Up Regulation	7	1785	EPHX2
ENSBGRG00000000396	337.588	164.011	511.165	3.11666	1.64	0.00186138	0.727761	Up Regulation	8	3029	SHROOM1
ENSBGRG00000012611	15119.4	21791.1	8447.59	0.387662	-1.36713	0.00211703	0.779396	Down Regulation	7	2651	GSN
ENSBGRG00000009255	718.719	1036.91	400.531	0.386274	-1.3723	0.00212516	0.779396	Down Regulation	13	2787	DIXDC1
ENSBGRG00000003564	50.605	5.02816	96.1818	19.1286	4.25766	0.00228539	0.779396	Up Regulation	5	968	-
ENSBGRG00000009927	97.0189	191.232	2.80623	0.0146745	-6.09055	0.00233272	0.779396	Down Regulation	8	3680	GRIA1
ENSBGRG00000022202	815.315	444.439	1186.19	2.66896	1.41628	0.00233529	0.779396	Up Regulation	26	3091	AUTS2
ENSBGRG00000012117	26.5751	6.97925	46.171	6.61546	2.72584	0.00234288	0.779396	Up Regulation	13	1513	COLCA2
ENSBGRG00000000792	105.711	36.4998	174.922	4.7924	2.26075	0.00234726	0.779396	Up Regulation	7	6812	FREM1
ENSBGRG00000025350	7.3664	0	14.7328	Inf	Inf	0.00236496	0.779396	Up Regulation	25	1479	-
ENSBGRG00000012858	973.221	500.562	1445.88	2.88851	1.53033	0.00238762	0.779396	Up Regulation	2	936	MARCKSL1
ENSBGRG00000022417	150.543	45.0012	256.084	5.69059	2.50858	0.00242681	0.779396	Up Regulation	11	2442	TRIM9
ENSBGRG00000013452	83.0167	37.1976	128.836	3.46355	1.79225	0.00260183	0.820946	Up Regulation	2	2476	ZBTB8B
ENSBGRG00000020519	522.439	73.6663	971.212	13.1839	3.72071	0.00279719	0.85742	Up Regulation	24	4384	SPDEF
ENSBGRG00000026092	294.796	448.29	141.302	0.315203	-1.66565	0.00281278	0.85742	Down Regulation	8	2093	ARRDC2
ENSBGRG00000011420	66.9384	109.622	24.2543	0.221253	-2.17623	0.00293816	0.875941	Down Regulation	3	2651	-
ENSBGRG00000026197	828.596	463.925	1193.27	2.57211	1.36296	0.00297094	0.875941	Up Regulation	27	1030	PRXL2A
ENSBGRG00000016149	63.8594	101.527	26.1918	0.257979	-1.95468	0.00330477	0.9414	Down Regulation	23	1461	IL7R
ENSBGRG00000001600	346.67	182.669	510.67	2.79561	1.48316	0.00333605	0.9414	Up Regulation	8	2019	OLFM2
ENSBGRG00000023386	11.2591	0.620989	21.8972	35.2619	5.14004	0.00336767	0.9414	Up Regulation	5	730	-
ENSBGRG00000003550	8.51089	0.310494	16.7113	53.8215	5.75011	0.00340233	0.9414	Up Regulation	4	2838	CRHR2
ENSBGRG00000010649	7.9085	15.4069	0.410082	0.0266167	-5.23152	0.00346672	0.94468	Down Regulation	3	736	-
ENSBGRG00000009082	149.3	73.7186	224.882	3.05055	1.60907	0.00353106	0.947852	Up Regulation	2	1191	KDF1
ENSBGRG00000003621	1618.12	375.419	2860.82	7.62035	2.92986	0.00373176	0.986995	Up Regulation	3	3895	PTCH2
ENSBGRG00000019539	828.429	411.682	1245.18	3.0246	1.59675	0.00379827	0.990028	Up Regulation	16	1956	MSMO1
ENSBGRG00000022294	151.196	76.4125	225.979	2.95735	1.56431	0.00392644	1	Up Regulation	26	2029	SYT17
ENSBGRG00000001418	8.92819	17.2503	0.606096	0.0351354	-4.83093	0.00406956	1	Down Regulation	7	261	SPINK4
ENSBGRG00000001696	9.81325	1.22068	18.4058	15.0784	3.91441	0.0041099	1	Up Regulation	5	1586	DNAJC22
ENSBGRG00000022822	25.441	42.7165	8.16553	0.191156	-2.38718	0.00416253	1	Down Regulation	8	738	MYOZ3
ENSBGRG00000026259	128.939	63.7129	194.165	3.04749	1.60762	0.00420709	1	Up Regulation	29	1270	TM7SF2
ENSBGRG00000025649	66.4868	7.97756	124.996	15.6685	3.96979	0.00424718	1	Up Regulation	26	2655	COL26A1
ENSBGRG00000020975	112.477	27.328	197.625	7.23159	2.85431	0.00427257	1	Up Regulation	10	3247	SLC22A3
ENSBGRG00000022876	68.5118	3.43138	133.592	38.9325	5.2829	0.00432825	1	Up Regulation	8	1637	-
ENSBGRG00000008636	62.5432	25.9027	99.1837	3.82909	1.937	0.00448003	1	Up Regulation	4	2680	DYNC1I1
ENSBGRG00000008965	125.128	188.515	61.7417	0.327516	-1.61036	0.00456648	1	Down Regulation	12	5955	MYH7B
ENSBGRG00000022242	272.428	409.914	134.943	0.329198	-1.60297	0.00457549	1	Down Regulation	4	3031	SEMA3A
ENSBGRG00000004887	81.1161	38.941	123.291	3.1661	1.66271	0.00469326	1	Up Regulation	5	4345	CPT1B
ENSBGRG00000025328	25.9105	43.7195	8.10152	0.185307	-2.43201	0.00523285	1	Down Regulation	21	2354	-
ENSBGRG00000012653	451.737	262.165	641.31	2.44621	1.29055	0.00526711	1	Up Regulation	19	2636	ZNF385C
ENSBGRG00000014897	28.8278	47.7703	9.88533	0.206935	-2.27275	0.00531894	1	Down Regulation	24	1430	ARMC12
ENSBGRG00000005505	20.8532	5.08611	36.6202	7.20004	2.84801	0.00532847	1	Up Regulation	13	2260	RTN4RL2
ENSBGRG00000001740	378.492	539.254	217.73	0.403762	-1.30842	0.00540888	1	Down Regulation	2	3036	PDE1A
ENSBGRG00000023889	13836.9	8174.01	19499.7	2.38558	1.25434	0.00542928	1	Up Regulation	20	1983	MMP2
ENSBGRG00000002664	15.1721	3.46096	26.8833	7.76759	2.95747	0.00551617	1	Up Regulation	5	2641	-
ENSBGRG00000019111	3345.7	4767.55	1923.85	0.403531	-1.30925	0.0055432	1	Down Regulation	7	10416	PRUNE2
ENSBGRG00000024894	1441.8	2059.19	824.399	0.40035	-1.32067	0.00572799	1	Down Regulation	21	7161	ANKRD12
ENSBGRG00000009098	119.244	5.63442	232.854	41.3271	5.36901	0.0057496	1	Up Regulation	13	3871	SYT13
ENSBGRG00000015599	47.7895	77.5574	18.0217	0.232366	-2.10553	0.00581305	1	Down Regulation	19	714	EVI2A
ENSBGRG00000007197	11.0283	0.310494	21.7462	70.0373	6.13005	0.00592196	1	Up Regulation	17	1743	-
ENSBGRG00000004535	1205.04	663.825	1746.25	2.63058	1.39538	0.00607832	1	Up Regulation	17	2746	STRA6
ENSBGRG00000015839	1437.96	1988.34	887.585	0.446395	-1.16361	0.00619149	1	Down Regulation	28	3224	FGFR1
ENSBGRG00000008715	276.126	412.782	139.47	0.337878	-1.56543	0.00620199	1	Down Regulation	3	2214	KCNN3
ENSBGRG00000014096	220.149	119.574	320.723	2.68222	1.42343	0.00622363	1	Up Regulation	20	3079	IGLON5
ENSBGRG00000016830	6.89014	0	13.7803	Inf	Inf	0.00629994	1	Up Regulation	8	551	-
ENSBGRG00000001989	69.6494	30.4773	108.821	3.57058	1.83616	0.00630525	1	Up Regulation	4	1251	HOXA2
ENSBGRG00000016253	902.164	1287.02	517.311	0.401946	-1.31493	0.00658316	1	Down Regulation	21	5738	GREB1L
ENSBGRG00000000343	41.167	66.4405	15.8934	0.239213	-2.06363	0.00675311	1	Down Regulation	3	2793	SLAMF7
ENSBGRG00000010388	4653.26	1011.64	8294.87	8.19944	3.03552	0.0068102	1	Up Regulation	6	1544	MSX1
ENSBGRG00000000317	30.9769	50.4379	11.5158	0.228317	-2.13089	0.00690101	1	Down Regulation	2	1512	-
ENSBGRG00000009302	34.6251	7.0928	62.1574	8.76344	3.1315	0.00706523	1	Up Regulation	28	1425	ZNF385D
ENSBGRG00000020317	6.81229	0.310494	13.3141	42.8803	5.42224	0.00712122	1	Up Regulation	26	1951	MMD2
ENSBGRG00000003965	11.7044	2.44135	20.9674	8.58846	3.1024	0.00724411	1	Up Regulation	5	2022	-
ENSBGRG00000019006	336.148	184.373	487.923	2.64639	1.40402	0.00739299	1	Up Regulation	20	1431	PLLP
ENSBGRG00000020626	135.675	47.701	223.65	4.68858	2.22915	0.00744768	1	Up Regulation	24	1772	PACSIN1
ENSBGRG00000018627	37.4133	14.8244	60.0022	4.04753	2.01704	0.00763244	1	Up Regulation	10	528	SAMD5
ENSBGRG00000003909	131.459	192.046	70.8724	0.369039	-1.43816	0.00784085	1	Down Regulation	18	1010	AARD
ENSBGRG00000000523	1768.74	2682.91	854.578	0.318526	-1.65051	0.007919	1	Down Regulation	5	1867	NR4A1
ENSBGRG00000017228	687.714	396.677	978.752	2.46738	1.30298	0.00801827	1	Up Regulation	16	4255	TPCN1
ENSBGRG00000017602	34.6999	9.40051	59.9992	6.38255	2.67413	0.00819849	1	Up Regulation	1	673	TFF3
ENSBGRG00000021213	408.888	739.031	78.7445	0.106551	-3.23038	0.00823578	1	Down Regulation	14	2170	ATF3
ENSBGRG00000013005	110.811	23.8398	197.782	8.29628	3.05246	0.00828556	1	Up Regulation	25	1343	-
ENSBGRG00000010949	132.652	232.534	32.7709	0.140929	-2.82696	0.00829332	1	Down Regulation	5	2573	CYP2D6
ENSBGRG00000017610	73.7359	30.5346	116.937	3.82966	1.93722	0.0084254	1	Up Regulation	8	3032	-
ENSBGRG00000007488	9.26851	17.5087	1.02833	0.0587323	-4.0897	0.00842588	1	Down Regulation	1	2017	CPNE4
ENSBGRG00000021383	159.061	229.969	88.1534	0.383327	-1.38335	0.00846287	1	Down Regulation	3	3170	ESPNL
ENSBGRG00000025358	157.786	84.8584	230.713	2.7188	1.44297	0.00846877	1	Up Regulation	24	3363	CLIC5
ENSBGRG00000006477	1104.74	1556.89	652.594	0.419166	-1.25441	0.00848328	1	Down Regulation	14	6891	AHCTF1
ENSBGRG00000005665	885.543	1249.49	521.593	0.417444	-1.26035	0.00848445	1	Down Regulation	13	5516	ZBTB16
ENSBGRG00000001663	25.6099	9.23669	41.9831	4.54526	2.18436	0.00852205	1	Up Regulation	5	1119	ERP27
ENSBGRG00000010173	83.9042	16.7707	151.038	9.00603	3.17089	0.00853123	1	Up Regulation	9	1017	LRRC26
ENSBGRG00000004094	2983.38	4210.61	1756.14	0.417074	-1.26163	0.00868607	1	Down Regulation	8	1629	EGR1
ENSBGRG00000023010	18.0264	5.0424	31.0104	6.14992	2.62057	0.00901135	1	Up Regulation	22	4546	ALDH1L1
ENSBGRG00000014388	7.83426	15.2584	0.410082	0.0268758	-5.21755	0.00908992	1	Down Regulation	20	5638	-
ENSBGRG00000006569	1142.43	1624.33	660.53	0.406647	-1.29815	0.00928711	1	Down Regulation	7	6512	KIAA2026
ENSBGRG00000006593	50.7218	82.4797	18.9639	0.229923	-2.12078	0.00929669	1	Down Regulation	7	4324	-
ENSBGRG00000017921	57.2534	24.1118	90.395	3.74899	1.9065	0.00934655	1	Up Regulation	20	2485	TTYH1
ENSBGRG00000015612	173.233	47.2857	299.18	6.32708	2.66154	0.00947898	1	Up Regulation	15	2008	F10
ENSBGRG00000010709	29.7398	48.5662	10.9133	0.22471	-2.15386	0.00951469	1	Down Regulation	15	1263	-
ENSBGRG00000006221	490.206	231.267	749.145	3.2393	1.69568	0.00951813	1	Up Regulation	10	1845	ARMT1
ENSBGRG00000002471	100.235	49.0327	151.437	3.08849	1.6269	0.00959526	1	Up Regulation	2	3048	CYP27C1
ENSBGRG00000014658	27.8435	45.4099	10.277	0.226316	-2.14359	0.00960074	1	Down Regulation	12	548	-
ENSBGRG00000010882	178.581	99.4686	257.694	2.5907	1.37334	0.00963091	1	Up Regulation	8	966	SPRY4
ENSBGRG00000025457	1028.64	637.048	1420.23	2.22938	1.15665	0.00966566	1	Up Regulation	25	1339	PDLIM1
ENSBGRG00000006356	1412.82	855.079	1970.57	2.30454	1.20448	0.00981061	1	Up Regulation	17	1359	IDH2
ENSBGRG00000020969	48.81	75.1006	22.5194	0.299857	-1.73765	0.00983502	1	Down Regulation	4	2033	STEAP4
ENSBGRG00000005202	16.5174	28.4287	4.60612	0.162024	-2.62572	0.00994698	1	Down Regulation	2	9771	UNC80
ENSBGRG00000006902	88.6521	46.1738	131.13	2.83993	1.50585	0.0100028	1	Up Regulation	22	1224	POC1A
ENSBGRG00000006793	45.7333	71.0592	20.4073	0.287187	-1.79994	0.0100846	1	Down Regulation	19	1820	RAB40B
ENSBGRG00000018526	711.322	430.304	992.339	2.30613	1.20548	0.0101478	1	Up Regulation	27	3717	RASSF4
ENSBGRG00000021133	5.62165	0	11.2433	Inf	Inf	0.0103585	1	Up Regulation	5	660	ASCL1
ENSBGRG00000004655	196.225	282.245	110.205	0.39046	-1.35675	0.0103621	1	Down Regulation	5	3022	BICD1
ENSBGRG00000026281	71.8519	113.505	30.1987	0.266056	-1.9102	0.0103864	1	Down Regulation	8	973	LRRC25
ENSBGRG00000025211	14.2896	3.17177	25.4074	8.0105	3.00189	0.0104246	1	Up Regulation	16	1527	PLA2G3
ENSBGRG00000009313	1670.69	737.987	2603.4	3.5277	1.81873	0.0105125	1	Up Regulation	7	4366	PTCH1
ENSBGRG00000009672	579.36	811.415	347.304	0.428022	-1.22424	0.0106619	1	Down Regulation	2	818	PID1
ENSBGRG00000005193	43.0238	16.2734	69.7742	4.28763	2.10018	0.0107387	1	Up Regulation	2	1689	UBXN10
ENSBGRG00000022996	83.1475	124.371	41.9237	0.337085	-1.56881	0.0108097	1	Down Regulation	X	2579	PAK3
ENSBGRG00000015777	76.6129	112.28	40.9455	0.364673	-1.45533	0.0108334	1	Down Regulation	28	978	-
ENSBGRG00000014028	142.838	50.7189	234.956	4.63251	2.2118	0.0109636	1	Up Regulation	18	1556	SBSPON
ENSBGRG00000002742	9.19919	0.620989	17.7774	28.6276	4.83933	0.0109699	1	Up Regulation	4	405	-
ENSBGRG00000012735	250.199	143.73	356.668	2.48151	1.31122	0.0109752	1	Up Regulation	15	5030	SLC25A15
ENSBGRG00000019689	285.692	157.823	413.561	2.62041	1.38979	0.011318	1	Up Regulation	18	3838	ADCY8
ENSBGRG00000019306	19.1063	6.27135	31.9412	5.09319	2.34857	0.0113754	1	Up Regulation	8	2269	CLEC4G
ENSBGRG00000000305	43.4387	19.9301	66.9473	3.35911	1.74808	0.0114581	1	Up Regulation	2	8565	NCKAP5
ENSBGRG00000024315	162.747	29.3676	296.126	10.0834	3.33391	0.0115218	1	Up Regulation	20	6177	ADAMTS18
ENSBGRG00000008516	7.38057	0.620989	14.1402	22.7704	4.50909	0.0115397	1	Up Regulation	13	1771	C11orf16
ENSBGRG00000005625	7.36235	0.620989	14.1037	22.7117	4.50536	0.0116154	1	Up Regulation	10	1361	TRAPPC3L
ENSBGRG00000007227	394.203	225.437	562.969	2.49723	1.32033	0.011753	1	Up Regulation	12	2843	FERMT1
ENSBGRG00000025531	13.0253	3.24686	22.8038	7.02333	2.81216	0.0118948	1	Up Regulation	26	676	BMERB1
ENSBGRG00000013272	663.323	919.909	406.738	0.44215	-1.17739	0.0119093	1	Down Regulation	11	1167	CDO1
ENSBGRG00000011489	26.0302	3.06234	48.9981	16.0002	4.00002	0.0119615	1	Up Regulation	27	4308	C10orf71
ENSBGRG00000013549	304.757	115.968	493.546	4.25586	2.08945	0.0119733	1	Up Regulation	3	4376	IGSF9
ENSBGRG00000012074	891.58	361.675	1421.49	3.93028	1.97463	0.0120248	1	Up Regulation	6	3593	SEL1L3
ENSBGRG00000010810	7.31366	13.9142	0.71313	0.051252	-4.28625	0.0124214	1	Down Regulation	5	606	-
ENSBGRG00000012240	457.062	258.529	655.595	2.53587	1.34248	0.0124244	1	Up Regulation	11	680	NREP
ENSBGRG00000011424	29.8024	11.193	48.4118	4.32518	2.11276	0.0126129	1	Up Regulation	14	2746	CNIH3
ENSBGRG00000024803	348.527	490.24	206.814	0.421862	-1.24516	0.0127491	1	Down Regulation	25	7524	PLCE1
ENSBGRG00000009802	552.28	78.7472	1025.81	13.0267	3.7034	0.0128047	1	Up Regulation	9	4318	GRIN1
ENSBGRG00000010667	133.339	70.3391	196.338	2.79131	1.48094	0.0128704	1	Up Regulation	16	4292	TMEM132C
ENSBGRG00000007676	623.828	386.067	861.589	2.23171	1.15815	0.0129782	1	Up Regulation	5	2728	-
ENSBGRG00000019130	191.91	27.5877	356.232	12.9127	3.69072	0.0130172	1	Up Regulation	7	2543	NXNL2
ENSBGRG00000001711	187.785	267.112	108.458	0.406041	-1.3003	0.0130348	1	Down Regulation	3	5667	BTBD8
ENSBGRG00000011273	60.7347	111.716	9.75366	0.0873078	-3.51774	0.0131143	1	Down Regulation	5	555	-
ENSBGRG00000001904	582.474	807.025	357.924	0.44351	-1.17296	0.0132764	1	Down Regulation	5	5415	EEA1
ENSBGRG00000019663	970.83	591.105	1350.56	2.2848	1.19207	0.013299	1	Up Regulation	5	1409	ADIPOR2
ENSBGRG00000011311	4.72565	0	9.45129	Inf	Inf	0.0133065	1	Up Regulation	14	700	MAP1LC3C
ENSBGRG00000017862	68.9717	106.679	31.2645	0.293071	-1.77068	0.013467	1	Down Regulation	20	1789	LAIR1
ENSBGRG00000010859	56.3132	28.4044	84.222	2.9651	1.56808	0.0134893	1	Up Regulation	10	246	ABRACL
ENSBGRG00000015859	147.076	211.438	82.715	0.391202	-1.35401	0.0135735	1	Down Regulation	18	2007	DEPTOR
ENSBGRG00000024991	691.193	423.755	958.631	2.26223	1.17774	0.0136177	1	Up Regulation	13	2509	-
ENSBGRG00000019574	54.0219	82.9365	25.1073	0.302729	-1.7239	0.0136211	1	Down Regulation	11	1677	ATL1
ENSBGRG00000000320	314.487	438.501	190.473	0.434374	-1.20299	0.0137929	1	Down Regulation	4	1092	-
ENSBGRG00000003916	36.1843	16.6553	55.7132	3.34507	1.74204	0.0138681	1	Up Regulation	16	3096	RXFP1
ENSBGRG00000020041	889.747	1214.93	564.567	0.464693	-1.10565	0.0139127	1	Down Regulation	25	5626	TCF7L2
ENSBGRG00000021747	152.392	82.0897	222.694	2.71282	1.43979	0.013921	1	Up Regulation	11	2048	CORO2B
ENSBGRG00000011886	252.914	141.727	364.101	2.56904	1.36123	0.0140328	1	Up Regulation	1	4262	ARHGEF26
ENSBGRG00000000645	27.7903	5.40669	50.174	9.27999	3.21412	0.0140636	1	Up Regulation	1	3230	GMNC
ENSBGRG00000021935	1233.94	1695.59	772.289	0.455468	-1.13458	0.0142016	1	Down Regulation	10	8160	ZNF292
ENSBGRG00000011144	872.969	416.856	1329.08	3.18835	1.67281	0.0143631	1	Up Regulation	8	2998	ARHGAP26
ENSBGRG00000002806	277.631	159.758	395.503	2.47563	1.3078	0.014458	1	Up Regulation	4	2645	CHN2
ENSBGRG00000015370	888.625	434.567	1342.68	3.08971	1.62747	0.0145516	1	Up Regulation	7	1992	PSAT1
ENSBGRG00000022164	295.048	506.434	83.6625	0.165199	-2.59772	0.0145547	1	Down Regulation	20	3923	FOSB
ENSBGRG00000019954	142.793	202.742	82.844	0.408618	-1.29118	0.0148667	1	Down Regulation	8	3414	PPARGC1B
ENSBGRG00000016708	220.553	132.207	308.9	2.33649	1.22434	0.0149834	1	Up Regulation	19	1225	NT5C
ENSBGRG00000024946	351.41	203.784	499.037	2.44885	1.2921	0.0150523	1	Up Regulation	26	3771	TMEM130
ENSBGRG00000011938	474.776	295.178	654.374	2.21688	1.14853	0.0150721	1	Up Regulation	28	321	TCIM
ENSBGRG00000019832	351.313	198.279	504.346	2.54362	1.34688	0.0151593	1	Up Regulation	19	1338	C1QTNF1
ENSBGRG00000023806	22.8004	3.09131	42.5095	13.7513	3.78149	0.0152554	1	Up Regulation	26	2463	-
ENSBGRG00000012639	115.339	167.15	63.5285	0.380068	-1.39567	0.0155661	1	Down Regulation	24	501	-
ENSBGRG00000016172	15.6869	2.55078	28.8231	11.2997	3.49821	0.0156823	1	Up Regulation	5	2203	PNPLA3
ENSBGRG00000018127	157.023	87.9881	226.058	2.56919	1.36131	0.0158619	1	Up Regulation	25	3059	PANK1
ENSBGRG00000008067	402.506	173.786	631.226	3.6322	1.86085	0.0160011	1	Up Regulation	4	3511	DLX6
ENSBGRG00000001121	1101.19	1512.23	690.142	0.456373	-1.13171	0.0160534	1	Down Regulation	1	2925	LPP
ENSBGRG00000008171	265.642	158.31	372.974	2.35598	1.23633	0.0170548	1	Up Regulation	23	303	-
ENSBGRG00000002480	131.658	70.7961	192.519	2.71935	1.44326	0.0173964	1	Up Regulation	7	1991	SOX7
ENSBGRG00000004261	1373.47	370.208	2376.74	6.42002	2.68258	0.0174562	1	Up Regulation	4	1382	-
ENSBGRG00000007013	120.841	182.658	59.0233	0.323135	-1.62979	0.0176925	1	Down Regulation	9	2928	AJM1
ENSBGRG00000023761	2721.97	353.088	5090.85	14.4181	3.84981	0.0177404	1	Up Regulation	2	5122	-
ENSBGRG00000000508	686.504	437.939	935.069	2.13516	1.09434	0.0178287	1	Up Regulation	3	8476	KIF1A
ENSBGRG00000017491	119.665	175.148	64.1812	0.36644	-1.44835	0.0180613	1	Down Regulation	25	813	CH25H
ENSBGRG00000021445	151.987	210.657	93.3166	0.44298	-1.17469	0.0180814	1	Down Regulation	19	1597	SLC2A4
ENSBGRG00000013821	101.141	159.261	43.0213	0.270131	-1.88827	0.0181871	1	Down Regulation	9	2208	PTGS1
ENSBGRG00000022770	1213	1662.92	763.072	0.458875	-1.12383	0.018278	1	Down Regulation	8	4286	SYNPO
ENSBGRG00000007725	283.203	93.7164	472.689	5.04382	2.33452	0.0185515	1	Up Regulation	5	894	TST
ENSBGRG00000024907	182.582	89.5516	275.611	3.07768	1.62184	0.0187174	1	Up Regulation	3	2379	CRABP2
ENSBGRG00000006141	56.0795	7.28208	104.877	14.4021	3.8482	0.0187437	1	Up Regulation	12	3121	-
ENSBGRG00000021481	2853.09	1593.11	4113.06	2.58178	1.36836	0.0188546	1	Up Regulation	21	4236	EMILIN2
ENSBGRG00000016132	19.7849	6.66109	32.9088	4.94045	2.30464	0.0188902	1	Up Regulation	2	721	-
ENSBGRG00000025293	431.345	590.965	271.726	0.459801	-1.12092	0.0188924	1	Down Regulation	24	819	RCAN2
ENSBGRG00000004156	297.923	178.589	417.257	2.33641	1.22429	0.0189382	1	Up Regulation	2	2831	TCEA3
ENSBGRG00000017872	21.1218	34.522	7.72164	0.223673	-2.16054	0.0189528	1	Down Regulation	13	3765	MYBPC3
ENSBGRG00000016285	1214	776.586	1651.42	2.12652	1.08849	0.0189795	1	Up Regulation	12	1716	-
ENSBGRG00000001621	42.3479	4.46572	80.2301	17.9658	4.16718	0.0190894	1	Up Regulation	7	2261	AQP3
ENSBGRG00000012300	244.8	35.3921	454.207	12.8336	3.68185	0.0191104	1	Up Regulation	3	1292	-
ENSBGRG00000016974	1168.02	1579.53	756.52	0.478953	-1.06204	0.019307	1	Down Regulation	15	10713	NBEA
ENSBGRG00000016449	7.23041	14.1578	0.303048	0.0214051	-5.5459	0.0193533	1	Down Regulation	20	1014	-
ENSBGRG00000002874	68.2479	28.389	108.107	3.80805	1.92905	0.0195144	1	Up Regulation	7	934	C9orf152
ENSBGRG00000012174	393.144	127.128	659.161	5.18503	2.37435	0.0196247	1	Up Regulation	19	2352	RNF43
ENSBGRG00000011859	423.306	251.692	594.921	2.36369	1.24104	0.0196274	1	Up Regulation	16	6100	DCLK2
ENSBGRG00000008401	1459.21	1946.68	971.734	0.499174	-1.00238	0.0196422	1	Down Regulation	X	2465	TMEM47
ENSBGRG00000025236	11.4592	2.87721	20.0412	6.96549	2.80022	0.019689	1	Up Regulation	25	2403	VWA2
ENSBGRG00000012539	252.711	155.615	349.806	2.24789	1.16857	0.0198828	1	Up Regulation	19	4692	-
ENSBGRG00000020010	4.44065	0	8.8813	Inf	Inf	0.0198871	1	Up Regulation	5	1080	LRTM2
ENSBGRG00000007753	781.08	458.458	1103.7	2.40742	1.26749	0.0199292	1	Up Regulation	19	7530	CACNA1G
ENSBGRG00000021450	243.376	150.39	336.363	2.2366	1.16131	0.020004	1	Up Regulation	2	1772	STK16
ENSBGRG00000011533	117.852	18.0997	217.604	12.0225	3.58766	0.0200638	1	Up Regulation	5	2233	DYRK4
ENSBGRG00000001054	381.752	238.268	525.237	2.2044	1.14039	0.0202976	1	Up Regulation	4	14962	DNAH11
ENSBGRG00000026016	533.722	194.929	872.515	4.47605	2.16223	0.0203623	1	Up Regulation	21	2873	-
ENSBGRG00000009786	1240.18	790.066	1690.3	2.13944	1.09723	0.0204167	1	Up Regulation	6	1362	HTRA3
ENSBGRG00000004363	16.3616	5.10155	27.6217	5.41437	2.43679	0.0205738	1	Up Regulation	17	2091	CYP11A1
ENSBGRG00000020275	103.217	60.1177	146.316	2.43382	1.28323	0.0206277	1	Up Regulation	19	3353	CBX8
ENSBGRG00000014436	29.7697	1.68611	57.8532	34.3116	5.10062	0.0206369	1	Up Regulation	8	2072	LRG1
ENSBGRG00000018579	18.7856	5.9218	31.6493	5.34455	2.41807	0.0206506	1	Up Regulation	20	1057	-
ENSBGRG00000002783	287.788	408.011	167.566	0.410689	-1.28388	0.0208708	1	Down Regulation	3	6014	RORC
ENSBGRG00000018236	6.53299	0.620989	12.445	20.0406	4.32485	0.0208782	1	Up Regulation	26	2688	ACHE
ENSBGRG00000012246	9.79394	17.7453	1.84259	0.103835	-3.26763	0.0209013	1	Down Regulation	2	2895	ICOS
ENSBGRG00000001558	132.059	78.3782	185.74	2.3698	1.24476	0.0209627	1	Up Regulation	6	2236	MCUB
ENSBGRG00000026302	211.351	320.541	102.161	0.318715	-1.64966	0.0210364	1	Down Regulation	14	1510	MYBPH
ENSBGRG00000019240	240.518	138.869	342.168	2.46397	1.30098	0.0211188	1	Up Regulation	13	1662	SLC37A4
ENSBGRG00000015582	60.6314	90.1001	31.1627	0.345868	-1.53171	0.021173	1	Down Regulation	19	1446	EVI2B
ENSBGRG00000006350	1620.76	970.128	2271.4	2.34134	1.22733	0.0212927	1	Up Regulation	12	3320	GPCPD1
ENSBGRG00000005880	28.2307	44.0571	12.4043	0.28155	-1.82854	0.0215911	1	Down Regulation	12	1094	VSTM2L
ENSBGRG00000021027	19.2279	4.27474	34.1811	7.99606	2.99929	0.0216654	1	Up Regulation	19	3166	CA10
ENSBGRG00000001643	7.74248	0	15.485	Inf	Inf	0.0218566	1	Up Regulation	2	351	PPP1R1C
ENSBGRG00000023277	1397.46	541.476	2253.45	4.16167	2.05716	0.0219213	1	Up Regulation	9	894	LRATD1
ENSBGRG00000002702	142.165	87.5331	196.796	2.24825	1.1688	0.021955	1	Up Regulation	3	2343	TDRKH
ENSBGRG00000009621	229.293	316.14	142.445	0.450576	-1.15016	0.0219975	1	Down Regulation	28	2235	MICU3
ENSBGRG00000009066	412.438	252.134	572.742	2.27158	1.18369	0.0221717	1	Up Regulation	8	2300	LMNB1
ENSBGRG00000015551	8.76541	1.64887	15.8819	9.63202	3.26784	0.0221841	1	Up Regulation	10	1006	PACRG
ENSBGRG00000018217	2132.63	2893.82	1371.44	0.47392	-1.07728	0.0222916	1	Down Regulation	20	3368	CDH13
ENSBGRG00000021642	101.267	156.451	46.0832	0.294553	-1.7634	0.0222947	1	Down Regulation	29	3691	-
ENSBGRG00000020675	36.4627	12.4155	60.5098	4.87372	2.28502	0.022571	1	Up Regulation	15	2170	CCNA1
ENSBGRG00000020268	96.2119	56.2659	136.158	2.4199	1.27495	0.0226616	1	Up Regulation	8	3147	LRRC8E
ENSBGRG00000025282	245.839	368.438	123.239	0.334491	-1.57996	0.0227309	1	Down Regulation	6	2026	RASL11B
ENSBGRG00000018280	1016.45	591.399	1441.51	2.43745	1.28537	0.0227725	1	Up Regulation	16	3502	SLC8B1
ENSBGRG00000008610	1030.42	664.211	1396.63	2.10269	1.07223	0.0230946	1	Up Regulation	5	3501	ITGA7
ENSBGRG00000008357	65.2923	37.0071	93.5774	2.52863	1.33836	0.0231033	1	Up Regulation	1	2242	ASTE1
ENSBGRG00000023201	24.9806	39.601	10.3601	0.261612	-1.9345	0.0232127	1	Down Regulation	25	2904	PDE6C
ENSBGRG00000003214	471.46	311.413	631.506	2.02788	1.01997	0.023254	1	Up Regulation	6	2640	MANBA
ENSBGRG00000026019	53.8768	13.7232	94.0304	6.85192	2.77651	0.0239385	1	Up Regulation	25	3063	TLL2
ENSBGRG00000026571	741.547	1005.37	477.726	0.475175	-1.07347	0.0240953	1	Down Regulation	10	1498	-
ENSBGRG00000014278	18.9218	30.6452	7.19828	0.234891	-2.08994	0.0241117	1	Down Regulation	X	1002	GPR174
ENSBGRG00000010248	299.769	190.403	409.134	2.14878	1.10352	0.0241445	1	Up Regulation	X	1461	CHST7
ENSBGRG00000000158	52.2555	7.12774	97.3833	13.6626	3.77216	0.0242031	1	Up Regulation	1	3330	-
ENSBGRG00000000112	273.094	144.541	401.648	2.77879	1.47446	0.0242752	1	Up Regulation	1	5464	TIAM1
ENSBGRG00000024709	10.8867	2.81039	18.963	6.74745	2.75434	0.024336	1	Up Regulation	9	1485	KCNF1
ENSBGRG00000018742	28.3717	43.6966	13.0468	0.298577	-1.74382	0.0245703	1	Down Regulation	28	969	LRP2BP
ENSBGRG00000018191	390.15	524.014	256.286	0.489081	-1.03185	0.0245743	1	Down Regulation	2	1725	FZD7
ENSBGRG00000016494	572.294	787.162	357.427	0.45407	-1.13901	0.0245941	1	Down Regulation	14	4183	PTPRC
ENSBGRG00000024922	4.03681	0	8.07363	Inf	Inf	0.0247652	1	Up Regulation	X	2501	HS6ST2
ENSBGRG00000002765	177.594	45.4588	309.729	6.8134	2.76837	0.024909	1	Up Regulation	4	1722	CPVL
ENSBGRG00000020691	22.0523	8.14735	35.9573	4.41338	2.14188	0.0250016	1	Up Regulation	14	2813	TP73
ENSBGRG00000018847	4.00644	0	8.01288	Inf	Inf	0.0251915	1	Up Regulation	20	1684	TLE7
ENSBGRG00000005686	1204.09	181.353	2226.82	12.279	3.61812	0.0252135	1	Up Regulation	12	3181	BPIFB1
ENSBGRG00000009374	25.2276	38.5139	11.9413	0.310052	-1.68942	0.0253069	1	Down Regulation	7	2647	LGI3
ENSBGRG00000008181	19.1605	30.4098	7.91108	0.260148	-1.94259	0.0253159	1	Down Regulation	17	474	-
ENSBGRG00000011035	197.44	79.8455	315.035	3.94556	1.98023	0.0253448	1	Up Regulation	16	1818	AIFM3
ENSBGRG00000001017	197.423	266.995	127.851	0.478852	-1.06235	0.0255794	1	Down Regulation	2	4641	CCDC141
ENSBGRG00000024228	381.638	225.42	537.856	2.38602	1.2546	0.0256774	1	Up Regulation	22	5173	OSBPL10
ENSBGRG00000026765	9.73135	0.901907	18.5608	20.5795	4.36314	0.0257572	1	Up Regulation	9	2301	-
ENSBGRG00000021739	505.222	156.27	854.173	5.46599	2.45048	0.0261581	1	Up Regulation	7	1535	RORB
ENSBGRG00000023163	131.646	46.1762	217.115	4.70189	2.23324	0.0262187	1	Up Regulation	26	4353	ABCC6
ENSBGRG00000021579	1107.6	656.479	1558.73	2.37437	1.24755	0.0264072	1	Up Regulation	19	2390	HOXB6
ENSBGRG00000014123	510.599	695.189	326.009	0.46895	-1.09249	0.0265233	1	Down Regulation	23	3475	CREBRF
ENSBGRG00000022943	134.951	34.6958	235.206	6.7791	2.76109	0.0268433	1	Up Regulation	20	1905	SLC6A2
ENSBGRG00000019619	1794.79	1186.66	2402.92	2.02494	1.01788	0.0268589	1	Up Regulation	9	2309	PKDCC
ENSBGRG00000010821	55.7917	88.381	23.2023	0.262526	-1.92947	0.0269719	1	Down Regulation	9	1173	KCNK3
ENSBGRG00000016743	975.178	1295.22	655.141	0.505816	-0.983316	0.0271217	1	Nodiff	24	2075	PHF1
ENSBGRG00000025460	42.8491	20.9633	64.735	3.08801	1.62668	0.0271531	1	Up Regulation	X	5145	IGSF1
ENSBGRG00000003388	420.182	217.289	623.075	2.8675	1.51979	0.0272528	1	Up Regulation	3	738	GPX7
ENSBGRG00000004875	38.6569	56.8855	20.4283	0.359112	-1.47749	0.0273908	1	Down Regulation	4	2775	ATG9B
ENSBGRG00000000350	1004.26	317.512	1691	5.32577	2.41299	0.0275785	1	Up Regulation	1	2650	PLS1
ENSBGRG00000016513	10.5573	19.1528	1.96177	0.102427	-3.28733	0.0276456	1	Down Regulation	2	1701	SCG2
ENSBGRG00000010611	76.9996	43.7113	110.288	2.5231	1.3352	0.0277096	1	Up Regulation	16	1795	-
ENSBGRG00000012303	536.126	722.643	349.61	0.483793	-1.04754	0.0277827	1	Down Regulation	13	3573	ARHGAP20
ENSBGRG00000026534	2036.62	1115.82	2957.43	2.65045	1.40624	0.0279349	1	Up Regulation	6	846	PNP
ENSBGRG00000025285	9.23617	0.813783	17.6585	21.6993	4.43958	0.028035	1	Up Regulation	25	1834	-
ENSBGRG00000011499	677.812	447.735	907.888	2.02774	1.01987	0.0280934	1	Up Regulation	11	1033	-
ENSBGRG00000008397	484.117	321.119	647.115	2.01518	1.01091	0.0283677	1	Up Regulation	Y	1998	MID1
ENSBGRG00000020213	85.139	51.1118	119.166	2.33148	1.22125	0.0285132	1	Up Regulation	8	687	EFNA5
ENSBGRG00000006575	81.8946	42.1145	121.675	2.88914	1.53064	0.0286089	1	Up Regulation	17	2956	MCTP2
ENSBGRG00000015260	150.483	89.4642	211.503	2.3641	1.24129	0.028849	1	Up Regulation	26	4193	AMDHD2
ENSBGRG00000023581	248.251	157.802	338.699	2.14636	1.10189	0.0289161	1	Up Regulation	1	2561	TMEM44
ENSBGRG00000001193	166.159	78.1547	254.163	3.25205	1.70135	0.0289192	1	Up Regulation	8	570	CAPS
ENSBGRG00000014824	19.1996	5.9981	32.4012	5.4019	2.43347	0.028942	1	Up Regulation	Y	2260	GPR143
ENSBGRG00000018815	294.067	399.923	188.211	0.470617	-1.08737	0.0289487	1	Down Regulation	23	2974	PARP8
ENSBGRG00000000776	4729.92	3086.41	6373.43	2.065	1.04614	0.0292431	1	Up Regulation	1	3607	CCDC80
ENSBGRG00000021859	617.339	866.764	367.914	0.424469	-1.23627	0.0293067	1	Down Regulation	15	3316	POSTN
ENSBGRG00000006620	754.743	1016.24	493.247	0.485366	-1.04286	0.0293743	1	Down Regulation	2	2367	PPIG
ENSBGRG00000007223	1016.37	479.516	1553.22	3.23914	1.69561	0.029964	1	Up Regulation	8	2255	GM2A
ENSBGRG00000022300	36.9756	68.5929	5.35834	0.078118	-3.6782	0.0299683	1	Down Regulation	13	1065	-
ENSBGRG00000009617	126.679	26.4887	226.869	8.56476	3.09841	0.0299691	1	Up Regulation	12	4894	PTPRT
ENSBGRG00000022985	131.721	208.145	55.2971	0.265666	-1.91231	0.0300249	1	Down Regulation	13	1505	SCN4B
ENSBGRG00000002628	7.38267	14.0401	0.725278	0.0516578	-4.27487	0.0301366	1	Down Regulation	8	1301	TINCR
ENSBGRG00000011295	427.952	185.445	670.459	3.6154	1.85416	0.0302095	1	Up Regulation	19	1291	PPP1R1B
ENSBGRG00000003834	378.607	546.164	211.05	0.386423	-1.37175	0.0303729	1	Down Regulation	15	1104	KCTD12
ENSBGRG00000005175	56.2028	23.1196	89.2861	3.86192	1.94932	0.0303889	1	Up Regulation	2	1466	-
ENSBGRG00000020645	84.0316	126.818	41.2453	0.325232	-1.62046	0.0304058	1	Down Regulation	16	405	-
ENSBGRG00000025694	10.6433	2.17346	19.113	8.79383	3.13649	0.0305062	1	Up Regulation	20	686	-
ENSBGRG00000010338	824.11	1116.8	531.417	0.475837	-1.07146	0.0305538	1	Down Regulation	14	9394	CEP350
ENSBGRG00000011087	1746.01	2335.43	1156.6	0.495238	-1.01381	0.0305795	1	Down Regulation	16	15250	KIAA1109
ENSBGRG00000007471	861.576	1204.07	519.086	0.431111	-1.21387	0.0306929	1	Down Regulation	9	1467	RHOQ
ENSBGRG00000008796	9.22376	17.2173	1.23025	0.0714542	-3.80684	0.0308618	1	Down Regulation	28	942	SGCZ
ENSBGRG00000013772	728.402	1001.82	454.988	0.454163	-1.13872	0.0313344	1	Down Regulation	8	3990	SEMA6A
ENSBGRG00000013374	163.945	28.583	299.306	10.4715	3.38839	0.0314296	1	Up Regulation	19	2434	-
ENSBGRG00000018445	26.207	12.1648	40.2492	3.30867	1.72625	0.0315048	1	Up Regulation	26	1635	-
ENSBGRG00000020226	17.3595	0.872331	33.8467	38.8003	5.278	0.0317383	1	Up Regulation	X	1308	TAF7L
ENSBGRG00000018244	146.757	91.7497	201.764	2.19906	1.13689	0.0318093	1	Up Regulation	14	6189	CHD5
ENSBGRG00000000510	54.225	17.7661	90.6839	5.10432	2.35172	0.0322892	1	Up Regulation	2	5223	CFAP65
ENSBGRG00000014055	1040.83	1424.97	656.689	0.460844	-1.11765	0.0323593	1	Down Regulation	4	1908	FGL2
ENSBGRG00000008774	70.6757	102.486	38.865	0.379221	-1.39889	0.0324154	1	Down Regulation	11	1125	TMOD2
ENSBGRG00000025643	633.227	425.136	841.319	1.97894	0.984729	0.0324572	1	Nodiff	19	1747	SLC25A39
ENSBGRG00000002416	451.886	287.92	615.853	2.13897	1.09692	0.0325078	1	Up Regulation	8	1059	S1PR2
ENSBGRG00000008348	187.508	117.372	257.645	2.1951	1.13429	0.0325166	1	Up Regulation	5	3727	AGAP2
ENSBGRG00000017871	6.02346	0.813783	11.2331	13.8036	3.78697	0.0325946	1	Up Regulation	X	951	TNMD
ENSBGRG00000009790	249.812	336.249	163.374	0.485873	-1.04135	0.0326043	1	Down Regulation	28	1718	ZDHHC2
ENSBGRG00000008025	863.978	445.534	1282.42	2.8784	1.52526	0.0326175	1	Up Regulation	4	1853	DLX5
ENSBGRG00000021961	77.6234	29.2087	126.038	4.31508	2.10939	0.0326229	1	Up Regulation	12	3309	SLC13A3
ENSBGRG00000004553	5.76266	0.68781	10.8375	15.7565	3.97788	0.032738	1	Up Regulation	18	12966	CSMD3
ENSBGRG00000000274	11.0164	19.1132	2.91951	0.152748	-2.71078	0.0327988	1	Down Regulation	3	1096	SLAMF1
ENSBGRG00000012888	1150.61	500.379	1800.85	3.59897	1.84758	0.0329837	1	Up Regulation	13	264	-
ENSBGRG00000024666	12.5768	3.93407	21.2196	5.39381	2.4313	0.0330152	1	Up Regulation	19	1444	CCDC103
ENSBGRG00000011283	4281.64	8559.37	3.91139	0.000456971	-11.0956	0.0331836	1	Down Regulation	12	632	SLPI
ENSBGRG00000018450	187.232	121.623	252.841	2.07889	1.05581	0.0334304	1	Up Regulation	VBZB01000110.1	2166	-
ENSBGRG00000005659	164.557	224.178	104.936	0.468092	-1.09514	0.0334417	1	Down Regulation	10	765	-
ENSBGRG00000010581	86.9904	119.193	54.7882	0.459661	-1.12136	0.0334459	1	Down Regulation	12	1614	FZD8
ENSBGRG00000020047	524.064	115.421	932.707	8.08088	3.01451	0.033464	1	Up Regulation	15	1565	CLDN10
ENSBGRG00000012380	255.236	342.632	167.84	0.489855	-1.02957	0.033495	1	Down Regulation	12	6025	SNPH
ENSBGRG00000014462	6.88366	0.968729	12.7986	13.2117	3.72375	0.0335286	1	Up Regulation	8	2741	PLIN5
ENSBGRG00000001944	37.7399	56.3455	19.1344	0.33959	-1.55813	0.0335587	1	Down Regulation	1	1086	LSAMP
ENSBGRG00000005622	3.94159	0	7.88318	Inf	Inf	0.0336663	1	Up Regulation	12	1147	BPIFA1
ENSBGRG00000026512	260.897	401.233	120.561	0.300475	-1.73468	0.0336954	1	Down Regulation	6	1092	-
ENSBGRG00000021000	10.5432	2.87721	18.2091	6.32874	2.66192	0.0337033	1	Up Regulation	12	1755	RBBP8NL
ENSBGRG00000021691	70.6012	36.2152	104.987	2.89898	1.53555	0.0337185	1	Up Regulation	5	1029	LRRC23
ENSBGRG00000000954	134.006	79.7188	188.294	2.36198	1.23999	0.0337815	1	Up Regulation	7	2302	FAM189A2
ENSBGRG00000004845	67.21	95.9859	38.4342	0.400415	-1.32043	0.0338624	1	Down Regulation	16	3195	SCLT1
ENSBGRG00000017445	665.985	455.623	876.346	1.9234	0.94366	0.0339515	1	Nodiff	22	932	ARL6IP5
ENSBGRG00000019017	739.105	1012.31	465.904	0.460239	-1.11954	0.0339978	1	Down Regulation	Y	2706	-
ENSBGRG00000001914	18528.9	24060.6	12997.3	0.54019	-0.888462	0.0340279	1	Nodiff	2	7525	TNS1
ENSBGRG00000010087	237.353	156.923	317.784	2.0251	1.01799	0.0340488	1	Up Regulation	6	1596	NSG1
ENSBGRG00000010390	215.046	85.7814	344.31	4.01381	2.00497	0.0343089	1	Up Regulation	13	2555	LARGE2
ENSBGRG00000025417	6.28017	0.620989	11.9393	19.2263	4.26501	0.0343346	1	Up Regulation	26	1479	-
ENSBGRG00000011203	282.721	407.677	157.766	0.386987	-1.36964	0.0345178	1	Down Regulation	19	1887	-
ENSBGRG00000014390	632.002	839.868	424.135	0.505002	-0.985639	0.0347439	1	Nodiff	Y	3765	RAI2
ENSBGRG00000026771	260.074	168.536	351.613	2.08628	1.06093	0.0347924	1	Up Regulation	9	459	-
ENSBGRG00000008113	189.944	110.945	268.944	2.42412	1.27746	0.0348521	1	Up Regulation	11	896	PGF
ENSBGRG00000016245	1759.71	2392.78	1126.63	0.470847	-1.08667	0.0348663	1	Down Regulation	11	3061	CCPG1
ENSBGRG00000002578	6.73714	0.901907	12.5724	13.9398	3.80113	0.0350062	1	Up Regulation	7	1278	-
ENSBGRG00000013466	71127.9	43863.1	98392.7	2.24318	1.16554	0.0350443	1	Up Regulation	4	4481	COL1A2
ENSBGRG00000011405	2388.18	3251.23	1525.13	0.469094	-1.09205	0.0351193	1	Down Regulation	9	13410	ALMS1
ENSBGRG00000025884	1734.16	1094.75	2373.58	2.16816	1.11647	0.0355667	1	Up Regulation	24	1503	SOX4
ENSBGRG00000006647	125.629	175.781	75.4769	0.42938	-1.21967	0.0356963	1	Down Regulation	7	1873	-
ENSBGRG00000013015	111.18	155.811	66.5497	0.427119	-1.22729	0.035721	1	Down Regulation	5	1564	THAP2
ENSBGRG00000004829	221.285	301.805	140.766	0.466412	-1.10032	0.035796	1	Down Regulation	10	6491	-
ENSBGRG00000004694	47.6995	18.4491	76.9499	4.17094	2.06037	0.035843	1	Up Regulation	13	951	DNAJB13
ENSBGRG00000013135	7.9111	1.40459	14.4176	10.2646	3.35961	0.035869	1	Up Regulation	20	1380	-
ENSBGRG00000026869	565.756	357.677	773.835	2.1635	1.11337	0.0361203	1	Up Regulation	20	2300	ELMO3
ENSBGRG00000011661	113.686	62.64	164.731	2.6298	1.39496	0.0361522	1	Up Regulation	20	2443	HAS3
ENSBGRG00000001069	225.905	124.908	326.903	2.61715	1.388	0.0361674	1	Up Regulation	7	3397	-
ENSBGRG00000018632	7.86322	1.65654	14.0699	8.49356	3.08637	0.0362959	1	Up Regulation	16	873	C22orf31
ENSBGRG00000017062	90.6869	28.0118	153.362	5.47491	2.45283	0.0363848	1	Up Regulation	10	5809	MYB
ENSBGRG00000004595	120.419	32.9903	207.847	6.30026	2.65541	0.0365296	1	Up Regulation	17	5797	TDRD9
ENSBGRG00000009618	2273.17	2966.84	1579.49	0.53238	-0.909471	0.0365532	1	Nodiff	16	15954	FAT4
ENSBGRG00000001534	24.7946	11.7283	37.861	3.22817	1.69072	0.0365945	1	Up Regulation	6	948	-
ENSBGRG00000021848	3.66383	0	7.32765	Inf	Inf	0.0366227	1	Up Regulation	23	2725	SLC9A3
ENSBGRG00000008246	31.4066	8.70322	54.11	6.21724	2.63627	0.0367715	1	Up Regulation	14	1791	TNFRSF8
ENSBGRG00000015958	3.70786	7.41572	0	0	#NAME?	0.0367725	1	Down Regulation	21	1341	-
ENSBGRG00000002823	26.6087	13.7131	39.5043	2.88077	1.52645	0.0367778	1	Up Regulation	8	2198	EDIL3
ENSBGRG00000024001	502.827	705.797	299.856	0.424847	-1.23499	0.036888	1	Down Regulation	27	1275	SPOCK2
ENSBGRG00000003559	64.5305	92.3568	36.7042	0.397418	-1.33127	0.03693	1	Down Regulation	6	2720	SLC9B2
ENSBGRG00000017772	172.184	7.3489	337.019	45.8598	5.51916	0.036939	1	Up Regulation	24	1734	PRSS16
ENSBGRG00000009776	64.4356	16.2811	112.59	6.9154	2.78981	0.0370006	1	Up Regulation	24	237	SFTA2
ENSBGRG00000025329	190.283	252.248	128.317	0.508695	-0.975127	0.0370354	1	Nodiff	24	904	BEND6
ENSBGRG00000019559	817.579	515.873	1119.28	2.16969	1.11749	0.0372143	1	Up Regulation	19	3743	LLGL2
ENSBGRG00000009644	313.645	423.082	204.209	0.48267	-1.05089	0.0372361	1	Down Regulation	4	3963	PPP1R9A
ENSBGRG00000026020	63.766	37.7451	89.7869	2.37877	1.25022	0.0374249	1	Up Regulation	27	1343	PPIF
ENSBGRG00000005137	19.3028	3.89622	34.7093	8.90847	3.15518	0.0375757	1	Up Regulation	2	2154	-
ENSBGRG00000015214	141.762	8.44773	275.076	32.5621	5.02512	0.0376293	1	Up Regulation	11	10449	NRXN3
ENSBGRG00000015231	22.3664	10.4355	34.2973	3.28661	1.7166	0.0376778	1	Up Regulation	25	5552	-
ENSBGRG00000009780	6.67858	1.12428	12.2329	10.8807	3.44369	0.0377945	1	Up Regulation	2	6289	SPHKAP
ENSBGRG00000018838	596.157	211.186	981.128	4.6458	2.21593	0.0378165	1	Up Regulation	22	6813	CACNA1D
ENSBGRG00000023941	814.535	193.901	1435.17	7.40154	2.88782	0.0381365	1	Up Regulation	9	6666	GREB1
ENSBGRG00000009676	780.942	1038.23	523.651	0.504367	-0.987454	0.0385685	1	Nodiff	9	4442	EHBP1
ENSBGRG00000005705	86.8902	22.6162	151.164	6.68389	2.74069	0.0385917	1	Up Regulation	2	2520	OCA2
ENSBGRG00000019531	150.326	199.564	101.088	0.506546	-0.981235	0.0386022	1	Nodiff	13	3155	ABTB2
ENSBGRG00000006115	156.398	78.0161	234.779	3.00937	1.58946	0.0388874	1	Up Regulation	16	7771	POLE
ENSBGRG00000010780	165.098	42.8623	287.334	6.70365	2.74495	0.0389158	1	Up Regulation	15	9770	FREM2
ENSBGRG00000025854	5433.22	3625.67	7240.77	1.99709	0.997897	0.0389743	1	Nodiff	X	1338	NONO
ENSBGRG00000000772	15.5266	3.68272	27.3705	7.43215	2.89378	0.0389893	1	Up Regulation	8	2271	COMP
ENSBGRG00000005331	355.523	499.49	211.555	0.423543	-1.23942	0.0389939	1	Down Regulation	3	1179	PTGER3
ENSBGRG00000014309	33.6641	0	67.3283	Inf	Inf	0.038996	1	Up Regulation	18	1777	CA1
ENSBGRG00000011477	337.14	225.251	449.03	1.99346	0.995278	0.0390137	1	Nodiff	4	1189	-
ENSBGRG00000005725	1953.9	1353.56	2554.25	1.88706	0.916143	0.0391399	1	Nodiff	8	4954	SMARCA4
ENSBGRG00000025338	7517.4	9919.1	5115.71	0.515743	-0.955276	0.0393338	1	Nodiff	X	6756	OGT
ENSBGRG00000018414	506.01	287.202	724.817	2.52371	1.33555	0.0393703	1	Up Regulation	8	2053	STXBP2
ENSBGRG00000004152	298.437	122.68	474.193	3.86527	1.95057	0.0394966	1	Up Regulation	7	2146	SLC28A3
ENSBGRG00000012086	40.3848	19.2682	61.5013	3.19186	1.6744	0.0396452	1	Up Regulation	19	3566	KIF19
ENSBGRG00000015089	172672	345092	251.576	0.000729012	-10.4218	0.0396553	1	Down Regulation	17	1893	-
ENSBGRG00000005730	5.90312	0.813783	10.9925	13.5078	3.75572	0.039681	1	Up Regulation	9	2230	GALNT14
ENSBGRG00000008311	40.4908	18.5431	62.4384	3.3672	1.75155	0.0397208	1	Up Regulation	28	11508	CSMD1
ENSBGRG00000002753	2154.66	1388.75	2920.57	2.10301	1.07246	0.0397696	1	Up Regulation	7	5678	FDFT1
ENSBGRG00000000948	55.7461	24.6288	86.8634	3.52691	1.81841	0.039925	1	Up Regulation	5	1533	CCDC65
ENSBGRG00000011843	1822.64	106.402	3538.87	33.2595	5.05569	0.0399654	1	Up Regulation	22	561	-
ENSBGRG00000015381	18.3531	7.04668	29.6596	4.20902	2.07348	0.0400443	1	Up Regulation	9	2211	AK8
ENSBGRG00000021869	404.363	585.576	223.151	0.381079	-1.39184	0.0400884	1	Down Regulation	10	2426	PHACTR2
ENSBGRG00000015259	102.192	140.256	64.1282	0.457222	-1.12903	0.0401193	1	Down Regulation	X	2353	ZNF41
ENSBGRG00000017210	1288.18	874.563	1701.8	1.94589	0.960428	0.0403576	1	Nodiff	1	2846	ABCG1
ENSBGRG00000006591	82.0119	51.0531	112.971	2.2128	1.14588	0.0403848	1	Up Regulation	12	823	SHLD1
ENSBGRG00000001148	35.9465	7.7995	64.0935	8.21765	3.03873	0.0405398	1	Up Regulation	2	2150	ZNF385B
ENSBGRG00000012113	344.231	459.403	229.059	0.498601	-1.00404	0.040738	1	Down Regulation	14	2075	MASP2
ENSBGRG00000016609	32.5417	15.7464	49.3371	3.13323	1.64765	0.0407704	1	Up Regulation	19	2376	-
ENSBGRG00000006669	876.2	1175.51	576.893	0.490761	-1.02691	0.040782	1	Down Regulation	3	4482	NPR1
ENSBGRG00000024230	543.655	284.197	803.112	2.8259	1.49871	0.0409182	1	Up Regulation	25	1211	SCD
ENSBGRG00000019296	320.733	73.2009	568.265	7.76309	2.95663	0.040982	1	Up Regulation	16	3401	EMID1
ENSBGRG00000012518	1049.72	1400.92	698.519	0.498614	-1.004	0.0409846	1	Down Regulation	12	4384	UPF2
ENSBGRG00000025048	1506.25	1986.29	1026.21	0.516648	-0.952746	0.0410439	1	Nodiff	25	4158	SLF2
ENSBGRG00000005122	642.177	375.67	908.683	2.41883	1.27431	0.0410794	1	Up Regulation	15	2046	LNX2
ENSBGRG00000007268	84.7295	121.577	47.8822	0.393843	-1.34431	0.0411715	1	Down Regulation	4	3986	PIK3CG
ENSBGRG00000021771	29.6122	9.47269	49.7517	5.25212	2.3929	0.0412721	1	Up Regulation	29	2324	HEPACAM
ENSBGRG00000024423	25.095	11.6993	38.4907	3.28999	1.71808	0.0417147	1	Up Regulation	20	2036	TUBB3
ENSBGRG00000005968	65.1808	35.6977	94.6639	2.65182	1.40698	0.041763	1	Up Regulation	19	2168	TMEM92
ENSBGRG00000001609	115.207	68.7161	161.698	2.35314	1.23459	0.0417889	1	Up Regulation	1	495	-
ENSBGRG00000005981	4106.64	5299.12	2914.17	0.549935	-0.862667	0.0420617	1	Nodiff	17	4644	SYNM
ENSBGRG00000023329	364.593	22.0059	707.18	32.1359	5.00611	0.042133	1	Up Regulation	16	2834	-
ENSBGRG00000003770	263.975	175.106	352.844	2.01504	1.01081	0.0422245	1	Up Regulation	14	2821	SLC19A2
ENSBGRG00000018086	74.2356	143.954	4.51748	0.0313815	-4.99394	0.0423113	1	Down Regulation	28	2635	STAR
ENSBGRG00000024223	35.3925	13.509	57.2761	4.23984	2.08401	0.0423511	1	Up Regulation	29	1125	CCDC89
ENSBGRG00000005944	77.4283	41.7196	113.137	2.71185	1.43928	0.0424339	1	Up Regulation	14	5368	ASTN1
ENSBGRG00000005926	292.661	189.399	395.923	2.09042	1.06379	0.0424477	1	Up Regulation	11	3842	ARMH4
ENSBGRG00000013898	1144.76	591.077	1698.44	2.87347	1.5228	0.0425916	1	Up Regulation	19	4037	PLXDC1
ENSBGRG00000005022	248.805	161.893	335.717	2.07369	1.0522	0.0427167	1	Up Regulation	1	915	FAM162A
ENSBGRG00000002831	562.834	753.916	371.751	0.493094	-1.02007	0.0428649	1	Down Regulation	1	12496	DOP1B
ENSBGRG00000001772	39.6588	57.6788	21.6388	0.375161	-1.41442	0.0431569	1	Down Regulation	3	2076	-
ENSBGRG00000004623	1680.64	779.506	2581.78	3.31207	1.72773	0.0433516	1	Up Regulation	13	1185	UCP2
ENSBGRG00000017217	58.2539	83.824	32.6838	0.38991	-1.35879	0.0435505	1	Down Regulation	5	3792	PARVG
ENSBGRG00000022014	593.592	402.483	784.701	1.94965	0.963217	0.0436512	1	Nodiff	16	5930	-
ENSBGRG00000025980	67.8632	37.0112	98.7152	2.66717	1.41531	0.0436997	1	Up Regulation	26	1497	-
ENSBGRG00000022502	27.6211	41.7828	13.4595	0.322131	-1.63428	0.0437394	1	Down Regulation	22	4673	CHL1
ENSBGRG00000009571	25.7069	13.1418	38.272	2.91224	1.54213	0.0440821	1	Up Regulation	27	3186	DNA2
ENSBGRG00000023996	1206.23	1551.2	861.256	0.555218	-0.848874	0.0441101	1	Nodiff	22	2750	SEMA3B
ENSBGRG00000004609	437.262	291.434	583.09	2.00076	1.00055	0.0441137	1	Up Regulation	2	720	-
ENSBGRG00000021134	13.5978	21.8705	5.32516	0.243486	-2.03809	0.0441315	1	Down Regulation	27	1443	-
ENSBGRG00000003974	1587.69	1098.94	2076.45	1.88951	0.918008	0.0443082	1	Nodiff	15	5266	LMO7
ENSBGRG00000024953	826.789	1109.19	544.385	0.490794	-1.02681	0.0446022	1	Down Regulation	11	5985	DENND4A
ENSBGRG00000003554	932.879	659.612	1206.15	1.82857	0.870717	0.0446081	1	Nodiff	8	4429	ADAMTS2
ENSBGRG00000013081	223.46	153.271	293.649	1.91589	0.938014	0.0446254	1	Nodiff	6	2335	CCNG2
ENSBGRG00000022487	22.0521	9.86414	34.2401	3.47117	1.79542	0.0447331	1	Up Regulation	9	756	-
ENSBGRG00000013371	219.496	59.9085	379.084	6.32772	2.66169	0.0448384	1	Up Regulation	8	4659	UHRF1
ENSBGRG00000022647	17.7846	5.93188	29.6373	4.99627	2.32085	0.0449301	1	Up Regulation	24	1369	PGC
ENSBGRG00000011415	18.0962	29.9337	6.2586	0.209082	-2.25786	0.0449353	1	Down Regulation	5	606	-
ENSBGRG00000009228	285.834	372.315	199.354	0.535445	-0.90119	0.0451716	1	Nodiff	11	9848	DMXL2
ENSBGRG00000018597	8.95771	16.8871	1.02833	0.0608942	-4.03755	0.0452816	1	Down Regulation	20	1695	CALB2
ENSBGRG00000025966	192.388	115.423	269.352	2.3336	1.22256	0.0453847	1	Up Regulation	22	1246	ACY1
ENSBGRG00000002127	1618.76	1087.03	2150.49	1.97832	0.984276	0.0454438	1	Nodiff	3	2764	OLFML2B
ENSBGRG00000003543	931.895	1209.16	654.631	0.541394	-0.885249	0.0457412	1	Nodiff	5	5565	ABCC9
ENSBGRG00000024249	10.1958	17.2118	3.17986	0.184749	-2.43636	0.0457844	1	Down Regulation	12	4025	SYCP2
ENSBGRG00000001629	17.436	27.9584	6.91363	0.247283	-2.01577	0.0458532	1	Down Regulation	5	1075	-
ENSBGRG00000015743	1812.15	2536.93	1087.36	0.428613	-1.22225	0.0459299	1	Down Regulation	17	6445	ADAMTSL3
ENSBGRG00000000925	1397.37	1808.57	986.17	0.545277	-0.874938	0.046324	1	Nodiff	7	2993	PSIP1
ENSBGRG00000020556	53.3332	28.0951	78.5714	2.79663	1.48369	0.0463373	1	Up Regulation	8	249	CTXN1
ENSBGRG00000016591	226.126	129.662	322.59	2.48793	1.31494	0.0464016	1	Up Regulation	16	3696	RASAL1
ENSBGRG00000006169	139.584	92.9163	186.252	2.00451	1.00325	0.0464577	1	Up Regulation	9	2754	HK2
ENSBGRG00000023471	22.6075	3.87552	41.3395	10.6668	3.41506	0.0464586	1	Up Regulation	5	609	-
ENSBGRG00000020750	237.992	157.155	318.828	2.02875	1.02059	0.0468399	1	Up Regulation	26	7315	GTF2IRD1
ENSBGRG00000022263	6.38261	11.8318	0.933441	0.0788927	-3.66396	0.0469948	1	Down Regulation	3	1068	-
ENSBGRG00000013196	316.911	219.389	414.432	1.88903	0.917646	0.047286	1	Nodiff	5	3011	-
ENSBGRG00000006717	2675.27	1888.61	3461.93	1.83306	0.874254	0.0473158	1	Nodiff	20	3501	CYB5B
ENSBGRG00000000742	13.2611	23.5443	2.97795	0.126483	-2.98299	0.0473245	1	Down Regulation	8	2463	GABRA1
ENSBGRG00000001496	78.5991	23.4904	133.708	5.69203	2.50894	0.0473364	1	Up Regulation	4	9725	MACC1
ENSBGRG00000014260	19.3022	8.7334	29.8711	3.42033	1.77413	0.0474886	1	Up Regulation	20	3801	TNNI3
ENSBGRG00000002319	213.271	426.24	0.303048	0.00071098	-10.4579	0.0477005	1	Down Regulation	8	2710	SLC25A48
ENSBGRG00000016371	21.6148	9.91562	33.3139	3.35974	1.74835	0.0477014	1	Up Regulation	23	801	CAPSL
ENSBGRG00000019934	109.985	161.077	58.892	0.365613	-1.45161	0.0478257	1	Down Regulation	19	2849	CORO6
ENSBGRG00000001627	1482.74	922.421	2043.06	2.21488	1.14723	0.0480249	1	Up Regulation	2	4147	MYO1B
ENSBGRG00000013717	306.37	409.082	203.657	0.497839	-1.00625	0.0481016	1	Down Regulation	17	2559	WDR76
ENSBGRG00000020514	569.954	740.861	399.046	0.538625	-0.892648	0.0481038	1	Nodiff	4	3593	CACNA2D1
ENSBGRG00000019119	14.9791	5.8047	24.1536	4.16103	2.05694	0.0483201	1	Up Regulation	16	1876	-
ENSBGRG00000011931	17.7915	3.35629	32.2268	9.60192	3.26332	0.0484206	1	Up Regulation	13	716	BTG4
ENSBGRG00000004313	129.444	83.4809	175.407	2.10117	1.07119	0.0484414	1	Up Regulation	16	1843	NOCT
ENSBGRG00000023586	1492.11	644.241	2339.97	3.63214	1.86082	0.0484927	1	Up Regulation	26	4596	ABCC1
ENSBGRG00000002832	1703.71	1193.28	2214.14	1.85551	0.891816	0.0485763	1	Nodiff	3	996	-
ENSBGRG00000016879	124.847	81.3429	168.351	2.06965	1.04938	0.048666	1	Up Regulation	24	2737	ZNF311
ENSBGRG00000001132	436.148	597.735	274.561	0.459335	-1.12238	0.0487556	1	Down Regulation	7	2184	BNC2
ENSBGRG00000025263	908.291	631.902	1184.68	1.87478	0.906723	0.0487563	1	Nodiff	25	3246	AFAP1L2
ENSBGRG00000013496	54.7728	27.0193	82.5262	3.05434	1.61086	0.0487685	1	Up Regulation	19	2961	ODAD4
ENSBGRG00000023441	148.556	202.78	94.3329	0.465198	-1.10408	0.048827	1	Down Regulation	13	4308	ARRB1
ENSBGRG00000026371	5.41235	10.8247	0	0	#NAME?	0.0488514	1	Down Regulation	26	2413	-
ENSBGRG00000008481	5.27763	0.620989	9.93426	15.9975	3.99977	0.0490471	1	Up Regulation	27	1541	PTPN20
ENSBGRG00000004812	619.553	808.527	430.578	0.532547	-0.909021	0.0491297	1	Nodiff	14	1671	CACYBP
ENSBGRG00000018923	35.5885	18.4053	52.7717	2.86719	1.51964	0.0491736	1	Up Regulation	11	3911	TGM1
ENSBGRG00000017206	1454.43	1903.98	1004.88	0.527781	-0.921988	0.0492472	1	Nodiff	21	4404	ROCK1
ENSBGRG00000021583	94.4194	60.6565	128.182	2.11325	1.07946	0.0494372	1	Up Regulation	24	1736	UQCC2
ENSBGRG00000002844	297.771	388.34	207.202	0.533558	-0.906282	0.0494964	1	Nodiff	5	7817	CEP290
ENSBGRG00000003231	456.784	607.856	305.712	0.502934	-0.991559	0.0496574	1	Nodiff	1	3550	PIK3CA
ENSBGRG00000026399	519.206	688.316	350.096	0.508627	-0.97532	0.049775	1	Nodiff	10	2534	UFL1
ENSBGRG00000026802	1395.26	514.483	2276.03	4.42392	2.14533	0.049933	1	Up Regulation	20	537	TPPP3
ENSBGRG00000018178	704.1	403.507	1004.69	2.4899	1.31609	0.050478	1	Nodiff	10	2883	UST
ENSBGRG00000013799	137.723	92.3148	183.13	1.98376	0.988236	0.0506506	1	Nodiff	5	938	RHNO1
ENSBGRG00000009357	127.61	79.2209	176	2.22163	1.15162	0.0507924	1	Nodiff	5	3247	KCNMB4
ENSBGRG00000021250	383.516	249.95	517.083	2.06875	1.04876	0.0510309	1	Nodiff	10	2825	-
ENSBGRG00000017698	1531.34	3040.5	22.1826	0.00729569	-7.09874	0.0510318	1	Nodiff	25	845	DKK1
ENSBGRG00000016191	46.3012	65.4339	27.1686	0.415206	-1.2681	0.0510752	1	Nodiff	26	687	LAT
ENSBGRG00000019552	237.528	157.001	318.056	2.02583	1.01851	0.0511235	1	Nodiff	20	4773	WDR62
ENSBGRG00000022889	109.249	58.5985	159.899	2.72872	1.44823	0.05116	1	Nodiff	6	3792	PROM1
ENSBGRG00000003175	22.2452	34.302	10.1884	0.29702	-1.75137	0.051267	1	Nodiff	3	2163	KCNA3
ENSBGRG00000018685	275.632	187.807	363.457	1.93527	0.952535	0.0514157	1	Nodiff	9	2257	GBGT1
ENSBGRG00000014219	5231.95	1779.93	8683.96	4.87882	2.28653	0.0514862	1	Nodiff	14	1618	ATP1B1
ENSBGRG00000024208	144.388	78.1392	210.637	2.69567	1.43064	0.0515332	1	Nodiff	21	2415	MAPK4
ENSBGRG00000022672	178.681	38.7058	318.657	8.23279	3.04138	0.0517833	1	Nodiff	19	1396	B4GALNT2
ENSBGRG00000026245	5.08263	10.1653	0	0	#NAME?	0.0518829	1	Nodiff	6	1670	NPFFR2
ENSBGRG00000008958	8.38121	14.6109	2.15154	0.147256	-2.7636	0.0519352	1	Nodiff	11	2537	SCG3
ENSBGRG00000004301	1112.75	764.335	1461.16	1.91168	0.934837	0.0520252	1	Nodiff	16	4870	GASK1B
ENSBGRG00000021803	1472.52	806.444	2138.6	2.65189	1.40702	0.0521798	1	Nodiff	29	3071	ST14
ENSBGRG00000015749	398.534	528.318	268.75	0.50869	-0.97514	0.0523075	1	Nodiff	13	2343	CUL5
ENSBGRG00000011487	39.8376	62.414	17.2612	0.276561	-1.85433	0.05237	1	Nodiff	24	750	RNF182
ENSBGRG00000017533	50.45	28.6758	72.2242	2.51865	1.33265	0.0525266	1	Nodiff	13	2111	WNT11
ENSBGRG00000016186	11.2558	3.86785	18.6438	4.82021	2.2691	0.0526235	1	Nodiff	3	381	-
ENSBGRG00000021101	512.478	291.876	733.079	2.51161	1.32861	0.0526467	1	Nodiff	X	1552	-
ENSBGRG00000004686	1496.29	1022.14	1970.45	1.92778	0.946937	0.0527358	1	Nodiff	2	893	NBL1
ENSBGRG00000004468	11.9666	3.92579	20.0074	5.0964	2.34948	0.0528724	1	Nodiff	3	1968	KCND3
ENSBGRG00000025789	8.51805	1.5229	15.5132	10.1866	3.34861	0.0529098	1	Nodiff	X	849	RAB33A
ENSBGRG00000001264	1464.88	1072.84	1856.93	1.73085	0.791482	0.0529719	1	Nodiff	7	4998	ACO1
ENSBGRG00000002376	68.0459	30.1851	105.907	3.50857	1.81088	0.0530709	1	Nodiff	6	4495	DAPP1
ENSBGRG00000011809	891.825	328.701	1454.95	4.42636	2.14612	0.0530774	1	Nodiff	19	3148	WSCD1
ENSBGRG00000020007	25.9032	41.1197	10.6868	0.259894	-1.944	0.0531861	1	Nodiff	16	6352	-
ENSBGRG00000006968	415.158	550.114	280.201	0.50935	-0.97327	0.0532231	1	Nodiff	4	2132	GLCCI1
ENSBGRG00000006509	878.513	1149.44	607.582	0.528588	-0.919783	0.0533784	1	Nodiff	1	5717	PHC3
ENSBGRG00000013050	10.2897	19.646	0.933441	0.047513	-4.39553	0.0536258	1	Nodiff	6	1412	-
ENSBGRG00000013680	193.072	112.255	273.888	2.43986	1.2868	0.0538538	1	Nodiff	15	2589	THSD1
ENSBGRG00000011955	96.0665	14.4381	177.695	12.3074	3.62145	0.0539406	1	Nodiff	28	1616	IDO2
ENSBGRG00000021129	211.035	141.527	280.543	1.98226	0.987148	0.0542556	1	Nodiff	22	1841	CHDH
ENSBGRG00000009572	12.553	20.2737	4.83234	0.238355	-2.06881	0.0543797	1	Nodiff	X	387	SH2D1A
ENSBGRG00000011147	569.205	1137.09	1.31923	0.00116018	-9.75144	0.0544498	1	Nodiff	12	1300	-
ENSBGRG00000021501	172.972	110.208	235.737	2.13902	1.09695	0.0544686	1	Nodiff	19	1553	HOXB4
ENSBGRG00000012680	230.464	341.025	119.903	0.351597	-1.50801	0.0545762	1	Nodiff	2	4550	PLA2R1
ENSBGRG00000024963	1073.61	1381.99	765.223	0.553711	-0.852795	0.0546699	1	Nodiff	17	4714	C15orf39
ENSBGRG00000002854	1024.37	1334.06	714.68	0.535719	-0.900452	0.0547068	1	Nodiff	5	6938	PLEKHA5
ENSBGRG00000015288	57.7752	18.4273	97.1231	5.27063	2.39797	0.05486	1	Nodiff	20	2299	SMPD3
ENSBGRG00000001263	229.001	153.126	304.877	1.99102	0.99351	0.0550543	1	Nodiff	1	2282	PXYLP1
ENSBGRG00000003055	385.945	522.12	249.769	0.478374	-1.06379	0.0551562	1	Nodiff	5	2095	CBX7
ENSBGRG00000007898	32.56	14.4003	50.7197	3.52212	1.81645	0.0552382	1	Nodiff	X	234	APLN
ENSBGRG00000024469	4427.03	995.241	7858.83	7.89641	2.9812	0.0554092	1	Nodiff	13	1550	CHRDL2
ENSBGRG00000021425	290.268	153.351	427.185	2.78567	1.47802	0.0554546	1	Nodiff	19	1065	HOXB2
ENSBGRG00000007258	3.27553	6.55106	0	0	#NAME?	0.0557585	1	Nodiff	28	1131	-
ENSBGRG00000016717	11240.6	14342.8	8138.35	0.567416	-0.817521	0.0559669	1	Nodiff	20	6361	LTBP4
ENSBGRG00000002655	1157.86	1497.24	818.483	0.546659	-0.871287	0.0560131	1	Nodiff	6	6451	-
ENSBGRG00000014336	390.095	509.649	270.541	0.530839	-0.913655	0.0564986	1	Nodiff	3	1833	IGSF8
ENSBGRG00000000899	68.8237	93.7668	43.8805	0.467975	-1.0955	0.0566619	1	Nodiff	8	1900	PTGER1
ENSBGRG00000004479	168.265	69.589	266.941	3.83597	1.93959	0.0567463	1	Nodiff	1	2178	SLC15A2
ENSBGRG00000006866	80.5795	111.408	49.751	0.446566	-1.16306	0.0568329	1	Nodiff	19	930	FN3K
ENSBGRG00000021181	106.371	27.7042	185.038	6.67905	2.73964	0.0569364	1	Nodiff	2	1397	-
ENSBGRG00000024012	72.3243	29.2626	115.386	3.94313	1.97934	0.0569631	1	Nodiff	14	4716	CFAP74
ENSBGRG00000006661	6.0801	0.813783	11.3464	13.9428	3.80145	0.0569746	1	Nodiff	3	3069	CLCA2
ENSBGRG00000018454	62.4731	87.6493	37.2969	0.425524	-1.23269	0.0571402	1	Nodiff	4	1577	-
ENSBGRG00000013579	40.6132	21.6434	59.5829	2.75293	1.46097	0.0575214	1	Nodiff	1	2310	IQCG
ENSBGRG00000013745	16.5217	4.35459	28.6888	6.58817	2.71988	0.0576682	1	Nodiff	14	1110	APOBEC4
ENSBGRG00000020793	538.197	182.678	893.717	4.89232	2.29052	0.0576753	1	Nodiff	29	8307	TENM4
ENSBGRG00000011600	55.2622	110.524	0	0	#NAME?	0.0577301	1	Nodiff	12	2210	-
ENSBGRG00000003783	93.7712	61.7588	125.784	2.03669	1.02623	0.057766	1	Nodiff	11	8041	SPTB
ENSBGRG00000022762	508.874	362.806	654.941	1.80521	0.852167	0.057819	1	Nodiff	19	1986	TRAF4
ENSBGRG00000007367	780.128	1049.87	510.386	0.486142	-1.04055	0.057986	1	Nodiff	14	2443	RALGPS2
ENSBGRG00000020517	1305.87	743.318	1868.41	2.51361	1.32976	0.0580094	1	Nodiff	13	3158	CD44
ENSBGRG00000005873	135.741	181.182	90.3004	0.498396	-1.00463	0.0583317	1	Nodiff	1	2822	CIP2A
ENSBGRG00000007407	285.374	368.491	202.256	0.548876	-0.865449	0.0583379	1	Nodiff	9	2785	AK1
ENSBGRG00000003541	350.203	160.064	540.342	3.37578	1.75522	0.0584081	1	Nodiff	4	1433	WNT2
ENSBGRG00000023046	42.4136	59.2294	25.5978	0.432181	-1.21029	0.0584832	1	Nodiff	10	1056	CNR1
ENSBGRG00000002327	866.562	1120.69	612.437	0.546484	-0.871748	0.0585475	1	Nodiff	1	2498	TTC14
ENSBGRG00000005261	697.607	911.379	483.835	0.530883	-0.913534	0.0585646	1	Nodiff	16	2712	JADE1
ENSBGRG00000023244	170.502	114.505	226.499	1.97808	0.984101	0.0586152	1	Nodiff	3	1248	PAQR6
ENSBGRG00000010677	60.4093	25.0859	95.7327	3.81619	1.93213	0.0586204	1	Nodiff	9	2307	VIT
ENSBGRG00000025785	167.361	220.738	113.984	0.516377	-0.953503	0.0586512	1	Nodiff	26	3495	ITGAL
ENSBGRG00000009213	61.066	83.838	38.294	0.456761	-1.13049	0.0587192	1	Nodiff	22	1879	CPNE9
ENSBGRG00000019121	121.394	67.3608	175.426	2.60428	1.38088	0.0587222	1	Nodiff	20	1871	-
ENSBGRG00000005879	42.6136	25.7093	59.5178	2.31503	1.21103	0.0587319	1	Nodiff	17	2419	-
ENSBGRG00000011023	93.5413	61.6685	125.414	2.03368	1.0241	0.0587528	1	Nodiff	19	480	TMEM88
ENSBGRG00000011643	7.83179	13.8331	1.83044	0.132323	-2.91787	0.0587706	1	Nodiff	7	1002	-
ENSBGRG00000010067	308.686	213.782	403.59	1.88786	0.916749	0.058894	1	Nodiff	5	2209	GDF11
ENSBGRG00000011573	1069.52	2135.42	3.62639	0.00169821	-9.20177	0.0589406	1	Nodiff	3	2353	-
ENSBGRG00000001141	1520.96	2251.96	789.962	0.350789	-1.51132	0.0589707	1	Nodiff	7	7814	ABCA1
ENSBGRG00000002870	58.491	83.6848	33.2971	0.397887	-1.32957	0.0591957	1	Nodiff	4	4736	DGKB
ENSBGRG00000019550	33.7681	55.0305	12.5057	0.227251	-2.13764	0.0593695	1	Nodiff	2	6994	SCN3A
ENSBGRG00000014093	29.6674	14.5369	44.7979	3.08167	1.62371	0.0595131	1	Nodiff	6	2376	SOWAHB
ENSBGRG00000011476	86.0617	55.3557	116.768	2.1094	1.07684	0.0597495	1	Nodiff	11	3063	KCNN2
ENSBGRG00000014025	1715.29	1109.66	2320.93	2.09158	1.06459	0.0601281	1	Nodiff	7	4314	TLE1
ENSBGRG00000016896	305.779	396.07	215.489	0.544067	-0.878144	0.0602338	1	Nodiff	10	4269	AHI1
ENSBGRG00000023421	230.839	300.595	161.084	0.535884	-0.900008	0.060321	1	Nodiff	X	4760	-
ENSBGRG00000018695	231.602	311.316	151.888	0.487892	-1.03537	0.0603234	1	Nodiff	23	1612	LCP2
ENSBGRG00000017281	562.562	735.019	390.104	0.53074	-0.913922	0.0603561	1	Nodiff	11	3231	NEMF
ENSBGRG00000004217	175.713	88.5682	262.857	2.96785	1.56942	0.0603632	1	Nodiff	10	832	SH3BGRL2
ENSBGRG00000020835	259.952	179.211	340.694	1.90108	0.92682	0.0605661	1	Nodiff	22	366	-
ENSBGRG00000017443	128.634	175.453	81.8157	0.466311	-1.10064	0.0606386	1	Nodiff	19	2843	DGKE
ENSBGRG00000000758	325.939	424.373	227.506	0.536098	-0.89943	0.0607259	1	Nodiff	4	3857	FAM126A
ENSBGRG00000018850	52.3513	93.3584	11.3441	0.121511	-3.04084	0.0607824	1	Nodiff	15	5512	-
ENSBGRG00000024233	93.6072	125.515	61.6992	0.491568	-1.02454	0.0608377	1	Nodiff	X	2373	LRCH2
ENSBGRG00000023423	47.9875	29.8107	66.1643	2.21948	1.15022	0.0610106	1	Nodiff	20	603	TMEM238
ENSBGRG00000000875	732.234	345.147	1119.32	3.24303	1.69734	0.0611287	1	Nodiff	2	5172	ALPL
ENSBGRG00000002708	21.1802	36.5641	5.79632	0.158525	-2.65722	0.0612381	1	Nodiff	2	1923	-
ENSBGRG00000018725	120.812	78.7219	162.902	2.06933	1.04917	0.0614112	1	Nodiff	8	1692	SOWAHA
ENSBGRG00000017761	1962.96	1395.02	2530.89	1.81423	0.859358	0.0615091	1	Nodiff	7	6780	PXDN
ENSBGRG00000011592	2354.14	4261.44	446.835	0.104855	-3.25353	0.0617917	1	Nodiff	19	2031	-
ENSBGRG00000023086	66.0582	89.5227	42.5937	0.475787	-1.07161	0.0618829	1	Nodiff	10	111	-
ENSBGRG00000012734	79.3827	128.637	30.1282	0.23421	-2.09412	0.0619046	1	Nodiff	5	2378	CRACR2A
ENSBGRG00000026037	91.8907	41.2866	142.495	3.45135	1.78716	0.0619541	1	Nodiff	26	2303	HS3ST6
ENSBGRG00000022426	270.851	159.601	382.101	2.3941	1.25948	0.0619631	1	Nodiff	3	483	TWIST2
ENSBGRG00000000705	452.497	592.725	312.269	0.526836	-0.924575	0.0619994	1	Nodiff	1	5109	XRN1
ENSBGRG00000004004	10786.8	13693.9	7879.73	0.575419	-0.797314	0.0619997	1	Nodiff	4	4984	-
ENSBGRG00000021884	6.55024	1.50159	11.5989	7.72438	2.94942	0.0620159	1	Nodiff	17	3873	MINAR1
ENSBGRG00000009041	9.33672	2.89852	15.7749	5.44241	2.44425	0.0620375	1	Nodiff	25	2478	FANK1
ENSBGRG00000004170	91.5698	124.788	58.3516	0.467606	-1.09664	0.0621927	1	Nodiff	6	1014	TMEM156
ENSBGRG00000021399	511.57	361.758	661.382	1.82824	0.870459	0.0621932	1	Nodiff	19	2122	RFFL
ENSBGRG00000021011	12.4275	3.12028	21.7347	6.96563	2.80025	0.0622467	1	Nodiff	18	2627	KCNQ3
ENSBGRG00000002609	652.033	461.054	843.012	1.82845	0.870619	0.0624135	1	Nodiff	3	2225	HSD17B7
ENSBGRG00000014589	75.6103	102.944	48.2768	0.468963	-1.09245	0.0624274	1	Nodiff	11	1647	-
ENSBGRG00000014228	7293.13	4994.6	9591.67	1.92041	0.941414	0.0624456	1	Nodiff	13	2855	RCN1
ENSBGRG00000007584	903.931	540.327	1267.54	2.34587	1.23012	0.0625098	1	Nodiff	28	6370	PRAG1
ENSBGRG00000008346	229.849	125.075	334.622	2.67536	1.41973	0.0625859	1	Nodiff	4	2031	SLC25A13
ENSBGRG00000024641	1022.25	1320.61	723.89	0.548149	-0.86736	0.0626067	1	Nodiff	3	5353	MYSM1
ENSBGRG00000000513	101.399	45.6725	157.126	3.44029	1.78253	0.0626291	1	Nodiff	3	1326	MYCL
ENSBGRG00000011449	7.44959	13.3659	1.53329	0.114717	-3.12385	0.0626926	1	Nodiff	3	939	-
ENSBGRG00000006560	4426.55	6185.04	2668.07	0.431374	-1.21299	0.0627396	1	Nodiff	5	3242	PPP1R12A
ENSBGRG00000026821	139.699	188.918	90.48	0.478936	-1.06209	0.0628736	1	Nodiff	9	2182	MGAT4A
ENSBGRG00000006111	40.9586	22.699	59.2181	2.60885	1.38341	0.0629624	1	Nodiff	12	4757	CFAP61
ENSBGRG00000003553	351.819	179.821	523.816	2.91298	1.5425	0.063289	1	Nodiff	8	3384	AP1M2
ENSBGRG00000008467	2399.74	1627.23	3172.25	1.94948	0.963092	0.0633973	1	Nodiff	14	2181	PLOD1
ENSBGRG00000008868	4.33591	8.67183	0	0	#NAME?	0.0634797	1	Nodiff	17	360	-
ENSBGRG00000001498	548.298	719.254	377.341	0.524629	-0.930632	0.06359	1	Nodiff	4	3890	NFE2L3
ENSBGRG00000023150	1938.9	2541.42	1336.37	0.525834	-0.92732	0.0635926	1	Nodiff	25	6656	DNMBP
ENSBGRG00000010086	457.367	265.087	649.647	2.45069	1.29319	0.0638725	1	Nodiff	19	2719	KPNA2
ENSBGRG00000021917	7.22725	12.606	1.84849	0.146636	-2.76969	0.0639389	1	Nodiff	19	6096	MYH4
ENSBGRG00000006563	110.76	75.4152	146.106	1.93735	0.954084	0.0643705	1	Nodiff	5	1839	C1QTNF6
ENSBGRG00000008336	22.6312	35.9282	9.33407	0.259798	-1.94454	0.0646231	1	Nodiff	2	1302	-
ENSBGRG00000015365	488.377	217.738	759.016	3.48591	1.80154	0.0649529	1	Nodiff	5	3239	PPM1H
ENSBGRG00000021332	1461.77	1069.85	1853.68	1.73265	0.792982	0.0649851	1	Nodiff	19	1306	TAX1BP3
ENSBGRG00000021669	1581.82	2031.28	1132.37	0.557466	-0.843044	0.0650481	1	Nodiff	29	4900	PCF11
ENSBGRG00000015320	669.883	854.612	485.154	0.567689	-0.816827	0.0650521	1	Nodiff	4	2511	RSBN1L
ENSBGRG00000018665	32.0788	49.8743	14.2833	0.286386	-1.80397	0.0653464	1	Nodiff	20	1909	-
ENSBGRG00000025336	1200.39	883.936	1516.85	1.71602	0.779066	0.0654902	1	Nodiff	24	2382	ENPP5
ENSBGRG00000010395	35.6045	11.807	59.402	5.03111	2.33088	0.0655933	1	Nodiff	27	2955	STOX1
ENSBGRG00000011973	787.845	1031.34	544.346	0.527802	-0.921932	0.0656547	1	Nodiff	7	1365	-
ENSBGRG00000007158	57.7657	28.4641	87.0673	3.05885	1.61299	0.0657692	1	Nodiff	26	2605	SOX8
ENSBGRG00000000377	327.918	439.014	216.821	0.493883	-1.01776	0.0658472	1	Nodiff	3	3378	FAM102B
ENSBGRG00000003858	3.05888	0	6.11776	Inf	Inf	0.0659711	1	Nodiff	18	2721	-
ENSBGRG00000026154	54.1215	21.7434	86.4997	3.97822	1.99212	0.0660801	1	Nodiff	22	2842	GRM7
ENSBGRG00000001739	45.9977	20.3027	71.6927	3.53118	1.82015	0.0662053	1	Nodiff	3	621	LDLRAD1
ENSBGRG00000022409	4950.77	3496.7	6404.85	1.83169	0.873173	0.0666271	1	Nodiff	6	4373	SEC31A
ENSBGRG00000007036	34.3714	8.30996	60.4329	7.27235	2.86242	0.0668374	1	Nodiff	24	2953	TCTE1
ENSBGRG00000004500	233.837	417.328	50.3463	0.12064	-3.05122	0.0668388	1	Nodiff	14	1840	RGS1
ENSBGRG00000004733	33.4188	51.2206	15.617	0.304896	-1.71361	0.0668775	1	Nodiff	14	1122	SELL
ENSBGRG00000023021	280.669	186.919	374.418	2.0031	1.00223	0.0668826	1	Nodiff	X	3053	NSDHL
ENSBGRG00000020935	119.441	156.721	82.1607	0.524248	-0.931679	0.0669356	1	Nodiff	27	1604	CCSAP
ENSBGRG00000010792	602.926	389.615	816.237	2.09498	1.06694	0.0671403	1	Nodiff	2	1299	-
ENSBGRG00000005024	40.2314	61.6128	18.85	0.305944	-1.70866	0.0672824	1	Nodiff	9	5137	IL1RL1
ENSBGRG00000017257	1450.85	1855.1	1046.61	0.564181	-0.825771	0.0674548	1	Nodiff	25	3654	SMC3
ENSBGRG00000010025	176.792	233.382	120.201	0.51504	-0.957243	0.067643	1	Nodiff	20	2265	ZNF234
ENSBGRG00000009814	293.526	389.453	197.598	0.507374	-0.978877	0.0676998	1	Nodiff	4	10947	RELN
ENSBGRG00000013341	138.421	86.086	190.756	2.21587	1.14788	0.067783	1	Nodiff	Y	2037	REPS2
ENSBGRG00000026524	3552.94	4502.52	2603.36	0.5782	-0.79036	0.0678148	1	Nodiff	10	2748	PNISR
ENSBGRG00000007346	50.3283	18.5273	82.1293	4.43288	2.14824	0.0678718	1	Nodiff	4	3409	COL28A1
ENSBGRG00000001355	220.774	307.16	134.389	0.437522	-1.19257	0.0679155	1	Nodiff	5	5138	PLXNC1
ENSBGRG00000018970	13291.9	9435.13	17148.6	1.81753	0.86198	0.0680072	1	Nodiff	12	1206	VIM
ENSBGRG00000000409	141.069	68.3419	213.796	3.12833	1.64539	0.068135	1	Nodiff	8	339	CRB3
ENSBGRG00000009486	282.119	372.309	191.929	0.51551	-0.955929	0.0681853	1	Nodiff	13	990	CRYAB
ENSBGRG00000008922	58.1427	36.6126	79.6727	2.1761	1.12174	0.0681919	1	Nodiff	11	1612	ZC2HC1C
ENSBGRG00000021671	1011.7	1314.97	708.442	0.538753	-0.892304	0.0683003	1	Nodiff	16	3284	RNF150
ENSBGRG00000020409	842.167	606.499	1077.83	1.77714	0.829558	0.0684043	1	Nodiff	13	3091	LGR4
ENSBGRG00000005311	71.7043	38.5483	104.86	2.72023	1.44373	0.0684256	1	Nodiff	10	1873	FRK
ENSBGRG00000007093	465.163	164.385	765.942	4.65945	2.22016	0.0688478	1	Nodiff	20	2750	NKD1
ENSBGRG00000016464	180.368	238.198	122.538	0.514439	-0.958929	0.068972	1	Nodiff	26	2529	NYAP1
ENSBGRG00000008962	4345.06	3204	5486.12	1.71227	0.775912	0.0690104	1	Nodiff	3	6198	PTPRF
ENSBGRG00000005164	597.558	762.16	432.956	0.568065	-0.815871	0.0691061	1	Nodiff	19	2276	PDK2
ENSBGRG00000014147	763.983	982.6	545.366	0.555023	-0.849381	0.0691912	1	Nodiff	14	2316	DPT
ENSBGRG00000011872	3682.14	5414.84	1949.44	0.360017	-1.47386	0.069284	1	Nodiff	5	4913	A2M
ENSBGRG00000007480	425.131	199.161	651.1	3.26921	1.70894	0.0693363	1	Nodiff	5	4664	KCTD17
ENSBGRG00000006854	838.09	1087.72	588.465	0.54101	-0.886274	0.069354	1	Nodiff	13	1606	FAR1
ENSBGRG00000025005	324.502	423.312	225.691	0.533157	-0.907368	0.0694592	1	Nodiff	25	5732	CCDC186
ENSBGRG00000013254	302.142	196.214	408.07	2.07972	1.05639	0.0696166	1	Nodiff	27	3947	TSPAN15
ENSBGRG00000010068	170.852	222.448	119.256	0.536108	-0.899405	0.0697163	1	Nodiff	12	1045	GFRA4
ENSBGRG00000025060	1697.73	2173.05	1222.42	0.562536	-0.829982	0.0698693	1	Nodiff	20	9415	CHD9
ENSBGRG00000004369	3.59439	0	7.18878	Inf	Inf	0.069884	1	Nodiff	16	4335	GRIA2
ENSBGRG00000011413	9.55391	3.27644	15.8314	4.83189	2.27259	0.069945	1	Nodiff	14	4294	EXO1
ENSBGRG00000022305	306.968	207.48	406.457	1.95901	0.970127	0.0701188	1	Nodiff	23	1559	-
ENSBGRG00000010951	52.495	26.8305	78.1595	2.91308	1.54255	0.0702765	1	Nodiff	8	1224	-
ENSBGRG00000008877	8.50297	0.620989	16.385	26.3853	4.72166	0.0702897	1	Nodiff	16	5818	TTC29
ENSBGRG00000007455	190.991	115.155	266.827	2.31712	1.21233	0.0703422	1	Nodiff	14	1733	DUSP10
ENSBGRG00000010027	6.14091	0.931483	11.3503	12.1852	3.60706	0.0703951	1	Nodiff	16	4294	TMEM132D
ENSBGRG00000012036	9.29078	15.6742	2.90736	0.185487	-2.43061	0.0706801	1	Nodiff	7	1059	-
ENSBGRG00000023833	6.14673	10.8672	1.42626	0.131245	-2.92967	0.070691	1	Nodiff	22	405	C3orf22
ENSBGRG00000026810	68.7899	45.8417	91.7382	2.0012	1.00086	0.0708282	1	Nodiff	9	4010	VWA3B
ENSBGRG00000013158	294.329	204.981	383.678	1.87177	0.904405	0.0709398	1	Nodiff	4	3124	EZH2
ENSBGRG00000001168	19.9344	29.6404	10.2284	0.345084	-1.53498	0.0710999	1	Nodiff	7	132	-
ENSBGRG00000022348	216.631	285.19	148.072	0.519206	-0.945622	0.071287	1	Nodiff	5	1023	GNB3
ENSBGRG00000022589	719.15	508.686	929.614	1.82748	0.869857	0.0713774	1	Nodiff	11	1644	BMP4
ENSBGRG00000009344	110.562	28.6112	192.514	6.72862	2.75031	0.0715657	1	Nodiff	1	2432	SERPINI1
ENSBGRG00000021045	226.407	151.122	301.693	1.99636	0.99737	0.0718889	1	Nodiff	16	2716	MMP11
ENSBGRG00000007613	30.7503	16.9871	44.5135	2.62043	1.3898	0.0719069	1	Nodiff	4	1557	WDR86
ENSBGRG00000024449	38.2356	18.1428	58.3283	3.21496	1.6848	0.0719588	1	Nodiff	22	1320	ZMYND10
ENSBGRG00000000662	17.2947	1.0947	33.4948	30.5971	4.93533	0.0719669	1	Nodiff	2	1122	CDK5R2
ENSBGRG00000023892	94.1205	130.033	58.2075	0.447635	-1.15961	0.0719792	1	Nodiff	23	2652	FYB1
ENSBGRG00000001584	109.957	69.3407	150.574	2.17151	1.1187	0.0720192	1	Nodiff	3	273	MLLT11
ENSBGRG00000004995	645.389	461.202	829.577	1.79873	0.846979	0.0721939	1	Nodiff	17	5454	KIF26A
ENSBGRG00000006234	1180.2	841.13	1519.27	1.80622	0.852973	0.0722006	1	Nodiff	8	1373	PRDX2
ENSBGRG00000026235	396.423	511.009	281.836	0.551529	-0.85849	0.0722335	1	Nodiff	10	7184	CASP8AP2
ENSBGRG00000023250	229.468	366.186	92.7499	0.253287	-1.98116	0.0722545	1	Nodiff	17	2026	LINGO1
ENSBGRG00000022005	6536.17	12992.6	79.7016	0.00613437	-7.34887	0.072345	1	Nodiff	21	2103	MEP1B
ENSBGRG00000000633	137.478	80.1838	194.773	2.42908	1.28041	0.0723556	1	Nodiff	6	527	OCIAD2
ENSBGRG00000012695	647.405	1271.36	23.4519	0.0184463	-5.76052	0.0725584	1	Nodiff	23	2120	PRLR
ENSBGRG00000007902	867.257	1104.22	630.298	0.570811	-0.808916	0.0726582	1	Nodiff	10	4293	CD109
ENSBGRG00000023459	303.84	398.835	208.845	0.523638	-0.933358	0.0730856	1	Nodiff	23	5687	RICTOR
ENSBGRG00000023443	337.508	239.381	435.636	1.81984	0.863813	0.0731058	1	Nodiff	1	1431	XXYLT1
ENSBGRG00000002882	810.944	529.627	1092.26	2.06232	1.04427	0.0732288	1	Nodiff	4	2576	WIPF3
ENSBGRG00000000389	878.144	1128.75	627.542	0.555964	-0.846936	0.0732851	1	Nodiff	7	3736	-
ENSBGRG00000017110	401.597	290.578	512.617	1.76413	0.818957	0.0732947	1	Nodiff	2	1860	FAM117B
ENSBGRG00000009902	17.1301	8.41584	25.8445	3.07093	1.61868	0.073363	1	Nodiff	2	3436	-
ENSBGRG00000003245	6565.59	8428.87	4702.31	0.557881	-0.84197	0.0734318	1	Nodiff	8	6991	PTPRS
ENSBGRG00000020277	55.2984	0.901907	109.695	121.625	6.9263	0.0735194	1	Nodiff	6	1821	IBSP
ENSBGRG00000022853	1098.38	804.078	1392.68	1.73202	0.792457	0.0735545	1	Nodiff	1	2766	PFKL
ENSBGRG00000002960	1108.96	1415.83	802.092	0.566517	-0.819809	0.0735998	1	Nodiff	8	2852	FAM13B
ENSBGRG00000021751	72.3837	45.224	99.5435	2.20112	1.13824	0.0736064	1	Nodiff	16	2875	-
ENSBGRG00000001275	247.938	338.026	157.85	0.466978	-1.09857	0.0740669	1	Nodiff	4	5948	DOCK4
ENSBGRG00000008342	904.187	1397.15	411.228	0.294334	-1.76448	0.0742698	1	Nodiff	17	8106	-
ENSBGRG00000003874	44.3027	60.7155	27.8899	0.459354	-1.12232	0.0743168	1	Nodiff	2	4302	ANKAR
ENSBGRG00000010092	270.473	352.726	188.22	0.533614	-0.90613	0.0743256	1	Nodiff	13	2774	CWF19L2
ENSBGRG00000001448	2094.08	2984.9	1203.26	0.403114	-1.31074	0.0744392	1	Nodiff	8	5748	JADE2
ENSBGRG00000015376	27.2801	39.4324	15.1278	0.383637	-1.38219	0.0744495	1	Nodiff	11	3464	PRTG
ENSBGRG00000000902	15966.3	12000.2	19932.4	1.66101	0.732058	0.0745536	1	Nodiff	5	3115	FBLN1
ENSBGRG00000022110	77.8473	49.2329	106.462	2.16241	1.11264	0.0745593	1	Nodiff	20	2789	-
ENSBGRG00000023526	26.2552	8.71625	43.7942	5.02444	2.32896	0.0745867	1	Nodiff	2	981	B3GALT1
ENSBGRG00000019208	59.6839	37.9734	81.3944	2.14346	1.09994	0.0745884	1	Nodiff	20	1201	SDR42E1
ENSBGRG00000010970	1629.19	983.605	2274.78	2.3127	1.20958	0.0746057	1	Nodiff	2	4825	ITGA6
ENSBGRG00000012465	299.546	389.31	209.782	0.538855	-0.892031	0.0747511	1	Nodiff	26	1290	STX1A
ENSBGRG00000019600	271.473	169.79	373.156	2.19775	1.13603	0.0748144	1	Nodiff	20	8782	TMC4
ENSBGRG00000020305	16.1028	7.61739	24.5883	3.22791	1.6906	0.0749666	1	Nodiff	X	3159	DRP2
ENSBGRG00000009937	38.5674	19.2043	57.9304	3.01654	1.59289	0.0749692	1	Nodiff	24	1630	-
ENSBGRG00000008134	170.287	71.2832	269.291	3.77776	1.91753	0.0750307	1	Nodiff	4	1518	SMKR1
ENSBGRG00000004695	64.1236	20.9385	107.309	5.12495	2.35754	0.0750424	1	Nodiff	14	3346	BRINP3
ENSBGRG00000022854	413.04	283.026	543.053	1.91874	0.940159	0.0751135	1	Nodiff	5	1716	PCED1B
ENSBGRG00000016580	38.3081	65.8397	10.7764	0.163677	-2.61108	0.0751941	1	Nodiff	17	3085	CATSPERB
ENSBGRG00000019853	7.33031	13.6201	1.04047	0.0763924	-3.71043	0.0753003	1	Nodiff	4	941	CCDC201
ENSBGRG00000022358	361.253	468.411	254.096	0.542464	-0.882401	0.0753791	1	Nodiff	1	1291	ICOSLG
ENSBGRG00000022736	87.8739	54.6121	121.136	2.21811	1.14933	0.075402	1	Nodiff	3	1518	MEX3A
ENSBGRG00000014153	6.23314	1.4052	11.0611	7.87155	2.97665	0.0754322	1	Nodiff	9	2238	IL1A
ENSBGRG00000020212	1238.26	921.981	1554.54	1.68609	0.753678	0.0754582	1	Nodiff	20	6248	CMIP
ENSBGRG00000016143	26.3238	14.88	37.7677	2.53815	1.34378	0.0755186	1	Nodiff	17	2119	-
ENSBGRG00000024693	295.304	214.446	376.163	1.75411	0.810743	0.0755897	1	Nodiff	27	192	-
ENSBGRG00000009071	127.109	52.5273	201.69	3.83972	1.941	0.0756323	1	Nodiff	4	1297	PIP
ENSBGRG00000026434	1449.29	1835.11	1063.47	0.579513	-0.787088	0.0756419	1	Nodiff	6	2321	RUFY3
ENSBGRG00000001209	319.338	408.293	230.383	0.564258	-0.825573	0.0756689	1	Nodiff	7	4718	CNTLN
ENSBGRG00000012769	298.578	218.953	378.204	1.72733	0.788547	0.0756732	1	Nodiff	26	1109	ABHD11
ENSBGRG00000003620	735.114	940.986	529.242	0.562433	-0.830246	0.0760107	1	Nodiff	3	3264	PKN2
ENSBGRG00000021992	4218.39	3020.27	5416.52	1.79339	0.842688	0.0760857	1	Nodiff	25	6191	MYOF
ENSBGRG00000013995	6.91498	12.1712	1.65872	0.136282	-2.87533	0.0762606	1	Nodiff	5	3513	-
ENSBGRG00000016247	26.2653	37.589	14.9416	0.397499	-1.33098	0.0762997	1	Nodiff	3	1271	TLCD4
ENSBGRG00000014922	90.1945	127.317	53.0718	0.416847	-1.26241	0.0768667	1	Nodiff	20	1936	-
ENSBGRG00000023371	349.989	229.506	470.472	2.04993	1.03558	0.0770192	1	Nodiff	21	2423	-
ENSBGRG00000008727	1318.95	916.037	1721.87	1.87969	0.910495	0.0770713	1	Nodiff	2	1292	-
ENSBGRG00000012139	926.678	683.58	1169.78	1.71125	0.77505	0.0772004	1	Nodiff	10	1876	TRAF3IP2
ENSBGRG00000018230	20.0481	4.26586	35.8302	8.3993	3.07027	0.0772722	1	Nodiff	20	4187	-
ENSBGRG00000007427	58.5517	79.9277	37.1757	0.465117	-1.10433	0.0774171	1	Nodiff	1	847	EIF5A2
ENSBGRG00000007590	20.2382	7.5003	32.976	4.39663	2.1364	0.0775328	1	Nodiff	18	507	-
ENSBGRG00000009336	1686.92	2114.58	1259.25	0.595507	-0.74781	0.0775506	1	Nodiff	12	2899	ADAM33
ENSBGRG00000000494	31.4746	9.58151	53.3677	5.56986	2.47764	0.0776018	1	Nodiff	3	3494	DNAI3
ENSBGRG00000003477	256.923	331.471	182.374	0.550197	-0.86198	0.0776576	1	Nodiff	7	2399	GKAP1
ENSBGRG00000021211	447.255	318.166	576.344	1.81146	0.85715	0.0776809	1	Nodiff	19	2194	-
ENSBGRG00000013611	497.661	226.891	768.431	3.38678	1.75992	0.0778232	1	Nodiff	24	2496	ELOVL2
ENSBGRG00000024292	1366.59	1763.53	969.641	0.54983	-0.862944	0.0780217	1	Nodiff	20	1419	ZFP36
ENSBGRG00000018208	105.378	161.892	48.8636	0.301828	-1.7282	0.0781378	1	Nodiff	20	3426	MYBPC2
ENSBGRG00000021618	417.886	247.333	588.439	2.37914	1.25044	0.0783896	1	Nodiff	19	1575	HOXB8
ENSBGRG00000008217	155.454	102.827	208.082	2.02362	1.01693	0.0785659	1	Nodiff	14	1449	-
ENSBGRG00000024054	122.545	180.781	64.3098	0.355733	-1.49113	0.0789063	1	Nodiff	18	6992	COL22A1
ENSBGRG00000017724	992.998	750.187	1235.81	1.64734	0.720135	0.0791403	1	Nodiff	22	5815	FRMD4B
ENSBGRG00000023665	48.0657	76.0701	20.0612	0.26372	-1.92292	0.0792908	1	Nodiff	X	2919	TRPC5
ENSBGRG00000019124	977.471	1254.57	700.37	0.558254	-0.841006	0.0793786	1	Nodiff	29	4287	RSF1
ENSBGRG00000001374	30.3082	56.6285	3.98788	0.0704218	-3.82783	0.0794684	1	Nodiff	2	5948	THSD7B
ENSBGRG00000004428	433.531	560.379	306.683	0.547278	-0.869653	0.0796341	1	Nodiff	8	5273	RAPGEF6
ENSBGRG00000005191	833.286	1059.13	607.443	0.57353	-0.80206	0.0797621	1	Nodiff	9	2835	RXRA
ENSBGRG00000019634	189.984	129.81	250.158	1.92711	0.946439	0.0797983	1	Nodiff	26	423	POP7
ENSBGRG00000022568	137.092	179.899	94.2847	0.524096	-0.932096	0.0798956	1	Nodiff	6	3560	CEP135
ENSBGRG00000020924	545.118	148.667	941.569	6.33342	2.66298	0.0800177	1	Nodiff	24	1315	-
ENSBGRG00000025600	1088.21	794.273	1382.15	1.74015	0.799208	0.0800568	1	Nodiff	25	3288	ALDH18A1
ENSBGRG00000017526	92.0347	51.1318	132.938	2.5999	1.37846	0.0801518	1	Nodiff	8	3260	-
ENSBGRG00000016798	13.2505	5.30141	21.1996	3.99885	1.99959	0.0803008	1	Nodiff	16	1645	MND1
ENSBGRG00000000833	215.175	285.538	144.813	0.507159	-0.97949	0.0804324	1	Nodiff	3	2419	SSX2IP
ENSBGRG00000024792	286.689	366.968	206.41	0.562474	-0.830141	0.0804354	1	Nodiff	12	1101	-
ENSBGRG00000023339	284.571	189.185	379.957	2.00839	1.00604	0.0805345	1	Nodiff	20	810	-
ENSBGRG00000022607	81.9038	110.26	53.5482	0.485656	-1.04199	0.0805976	1	Nodiff	13	1890	CD3e
ENSBGRG00000012372	341.491	443.872	239.109	0.538689	-0.892476	0.0807467	1	Nodiff	18	2743	SNX16
ENSBGRG00000001261	21.1192	10.9594	31.2789	2.85406	1.51302	0.0808003	1	Nodiff	8	594	NRTN
ENSBGRG00000003127	83.9101	112.296	55.5241	0.494444	-1.01612	0.0809251	1	Nodiff	2	1363	GULP1
ENSBGRG00000006372	49.9037	31.5715	68.236	2.16132	1.11191	0.0810568	1	Nodiff	3	4450	FRRS1
ENSBGRG00000026907	150.165	86.1971	214.132	2.48421	1.31279	0.0811587	1	Nodiff	20	1312	MVD
ENSBGRG00000004379	17.6833	6.21039	29.1563	4.69477	2.23105	0.0812111	1	Nodiff	19	3231	NOTUM
ENSBGRG00000017034	11.8343	19.0683	4.60022	0.241249	-2.0514	0.0812673	1	Nodiff	11	2505	REC8
ENSBGRG00000000226	52.7277	74.1994	31.2559	0.421243	-1.24728	0.0813166	1	Nodiff	3	1673	SLAMF6
ENSBGRG00000006740	20.5607	30.951	10.1703	0.328595	-1.60562	0.0813236	1	Nodiff	3	1257	SH2D2A
ENSBGRG00000007783	138.431	93.6127	183.249	1.95752	0.969027	0.0813248	1	Nodiff	1	4091	SEMA5B
ENSBGRG00000004460	1058.2	1359.35	757.05	0.55692	-0.844459	0.0815483	1	Nodiff	10	5469	PHIP
ENSBGRG00000018901	8.12252	14.1762	2.0688	0.145935	-2.77661	0.0815537	1	Nodiff	20	282	CCL22
ENSBGRG00000004002	170.881	121.054	220.708	1.82321	0.866484	0.081593	1	Nodiff	7	1692	C9orf64
ENSBGRG00000001454	106.839	141.668	72.0111	0.50831	-0.97622	0.0816149	1	Nodiff	8	1863	-
ENSBGRG00000015991	14.6865	6.49312	22.8799	3.52372	1.8171	0.0817842	1	Nodiff	13	2431	CFAP300
ENSBGRG00000002805	28.4906	44.7796	12.2017	0.272483	-1.87576	0.0817956	1	Nodiff	2	8259	MYO7B
ENSBGRG00000017418	206.887	266.313	147.46	0.553708	-0.852803	0.0822578	1	Nodiff	23	1839	NADK2
ENSBGRG00000008972	1153.52	743.45	1563.59	2.10315	1.07255	0.0822901	1	Nodiff	3	914	GADD45A
ENSBGRG00000020284	183.526	98.2792	268.773	2.73479	1.45143	0.0826219	1	Nodiff	9	1245	GDF7
ENSBGRG00000022071	54.3875	32.5106	76.2643	2.34583	1.2301	0.082761	1	Nodiff	10	3191	ENPP3
ENSBGRG00000022010	383.462	487.69	279.235	0.572566	-0.804485	0.0827919	1	Nodiff	20	2055	ZNF667
ENSBGRG00000024032	459.29	325.78	592.8	1.81963	0.863646	0.0828871	1	Nodiff	22	2746	-
ENSBGRG00000024863	48.7505	25.2131	72.288	2.86708	1.51958	0.0829087	1	Nodiff	25	1429	PLEKHS1
ENSBGRG00000013887	197.492	139.099	255.884	1.83958	0.879373	0.0829166	1	Nodiff	15	309	MRPL57
ENSBGRG00000023480	10.572	18.1724	2.9717	0.163529	-2.61238	0.0831342	1	Nodiff	26	2717	SCNN1G
ENSBGRG00000008533	669.023	111.265	1226.78	11.0257	3.4628	0.0831568	1	Nodiff	5	2074	FOXRED2
ENSBGRG00000005596	246.552	349.074	144.03	0.412605	-1.27717	0.0831976	1	Nodiff	13	1596	CYB5R2
ENSBGRG00000017205	195.069	135.172	254.966	1.88624	0.915511	0.0832359	1	Nodiff	6	847	-
ENSBGRG00000005946	394.872	512.608	277.135	0.540638	-0.887266	0.0834242	1	Nodiff	8	3875	GFPT2
ENSBGRG00000008651	175.487	262.655	88.3185	0.336253	-1.57238	0.0834864	1	Nodiff	X	2322	-
ENSBGRG00000002621	4094.82	3082.05	5107.58	1.6572	0.728749	0.0837837	1	Nodiff	1	1374	FSTL1
ENSBGRG00000015246	143.169	104.144	182.195	1.74946	0.806906	0.0837937	1	Nodiff	7	714	CBR4
ENSBGRG00000013066	764.755	538.38	991.13	1.84095	0.880449	0.0840479	1	Nodiff	12	1116	-
ENSBGRG00000008599	9448.76	6488.87	12408.6	1.9123	0.935306	0.0840864	1	Nodiff	24	1335	-
ENSBGRG00000013473	271.859	345.569	198.149	0.573398	-0.802391	0.0842073	1	Nodiff	14	1392	-
ENSBGRG00000026667	2335.2	1784.45	2885.94	1.61727	0.693557	0.0844379	1	Nodiff	20	807	SPINT2
ENSBGRG00000001582	47.4378	69.7193	25.1562	0.360822	-1.47064	0.0846089	1	Nodiff	3	3132	TTLL7
ENSBGRG00000019412	726.634	520.758	932.51	1.79068	0.840507	0.084712	1	Nodiff	5	2956	TXNRD1
ENSBGRG00000020103	465.075	330.812	599.339	1.81172	0.857363	0.0847496	1	Nodiff	29	363	NDUFC2
ENSBGRG00000012205	125.021	88.5369	161.506	1.82416	0.867235	0.0852553	1	Nodiff	24	1782	TBC1D7
ENSBGRG00000006090	28.4946	15.5175	41.4716	2.67256	1.41822	0.0856623	1	Nodiff	9	2015	TACR1
ENSBGRG00000024089	3.93392	0.406892	7.46095	18.3364	4.19664	0.0856746	1	Nodiff	15	7573	NALCN
ENSBGRG00000002585	262.733	191.637	333.829	1.74199	0.800737	0.0858288	1	Nodiff	1	3750	-
ENSBGRG00000016268	872.316	218.803	1525.83	6.97353	2.80189	0.086233	1	Nodiff	3	558	CITED4
ENSBGRG00000013113	1766.63	2234	1299.26	0.581583	-0.781944	0.0865328	1	Nodiff	5	7473	ZFC3H1
ENSBGRG00000021472	16.2948	29.7771	2.81247	0.0944508	-3.40429	0.086685	1	Nodiff	4	16424	PCLO
ENSBGRG00000003781	99.696	57.4552	141.937	2.47039	1.30474	0.0867957	1	Nodiff	17	3070	HAPLN3
ENSBGRG00000001051	100.981	65.5274	136.435	2.08211	1.05805	0.0869388	1	Nodiff	1	5981	CFAP44
ENSBGRG00000025886	245.671	177.81	313.531	1.7633	0.818275	0.0869681	1	Nodiff	26	1044	SEPHS2
ENSBGRG00000010287	155.875	99.1989	212.552	2.14268	1.09942	0.0870145	1	Nodiff	4	3197	EPHA1
ENSBGRG00000007714	472.77	281.688	663.853	2.3567	1.23677	0.0871216	1	Nodiff	24	1774	RNF144B
ENSBGRG00000020058	60.1532	24.8997	95.4066	3.83164	1.93796	0.0871906	1	Nodiff	14	4723	FHAD1
ENSBGRG00000008099	281.719	67.2954	496.143	7.37262	2.88218	0.0873147	1	Nodiff	3	1465	CREB3L4
ENSBGRG00000024783	72.1597	97.2406	47.0788	0.484147	-1.04648	0.0876433	1	Nodiff	12	630	-
ENSBGRG00000009065	628.889	782.759	475.019	0.606852	-0.720582	0.0877205	1	Nodiff	14	363	COX20
ENSBGRG00000012014	3005.92	2267.2	3744.63	1.65165	0.723912	0.0877411	1	Nodiff	14	2406	ENO1
ENSBGRG00000021533	66.2655	23.6376	108.893	4.60678	2.20376	0.0878908	1	Nodiff	X	1841	-
ENSBGRG00000021071	3191.84	2073.83	4309.86	2.07822	1.05535	0.0879536	1	Nodiff	19	5415	ITGB4
ENSBGRG00000005358	30.0135	42.8443	17.1828	0.401052	-1.31814	0.0880615	1	Nodiff	16	1647	ZNF891
ENSBGRG00000016257	3.62448	7.24896	0	0	#NAME?	0.0881662	1	Nodiff	29	1047	-
ENSBGRG00000009611	63.9351	44.2637	83.6064	1.88882	0.917489	0.088219	1	Nodiff	3	3277	-
ENSBGRG00000000767	111.889	144.101	79.6772	0.552925	-0.854844	0.0882312	1	Nodiff	5	815	SYCP3
ENSBGRG00000021243	28.267	41.9964	14.5377	0.346167	-1.53046	0.0883697	1	Nodiff	23	2635	GZMK
ENSBGRG00000016380	62.3688	85.2321	39.5056	0.463505	-1.10934	0.0883796	1	Nodiff	14	1797	PLEKHN1
ENSBGRG00000011513	51.6259	22.5855	80.6662	3.57159	1.83657	0.0884346	1	Nodiff	19	14056	DNAH2
ENSBGRG00000012162	50.4858	69.6086	31.363	0.450562	-1.1502	0.0884517	1	Nodiff	24	1290	GFOD1
ENSBGRG00000024132	131.982	171.242	92.7214	0.541463	-0.885065	0.0885212	1	Nodiff	12	318	-
ENSBGRG00000025993	211.964	145.698	278.23	1.90963	0.933293	0.0885359	1	Nodiff	X	1012	HSD17B10
ENSBGRG00000021566	97.5349	39.7611	155.309	3.90605	1.96571	0.0885854	1	Nodiff	24	13418	PKHD1
ENSBGRG00000001662	559.536	728.11	390.963	0.536956	-0.897124	0.0886545	1	Nodiff	4	4032	UBN2
ENSBGRG00000021330	387.275	282.702	491.847	1.73981	0.798931	0.0886771	1	Nodiff	5	423	-
ENSBGRG00000000987	84.9825	44.2809	125.684	2.83834	1.50505	0.0887861	1	Nodiff	3	1798	TTC22
ENSBGRG00000006265	517.382	323.902	710.861	2.19468	1.13401	0.0888851	1	Nodiff	3	1916	PALMD
ENSBGRG00000026076	87.8535	116.834	58.8733	0.503907	-0.98877	0.0889561	1	Nodiff	X	1531	IL2RG
ENSBGRG00000021802	3.67706	0.280918	7.0732	25.1788	4.65414	0.0890461	1	Nodiff	2	1857	-
ENSBGRG00000000729	23.4893	5.40608	41.5724	7.68994	2.94297	0.0891507	1	Nodiff	3	1326	MAB21L4
ENSBGRG00000014983	44.5646	24.012	65.1172	2.71186	1.43928	0.0892745	1	Nodiff	6	1654	ART3
ENSBGRG00000023043	49.6859	30.1105	69.2613	2.30023	1.20178	0.0895211	1	Nodiff	19	1885	RASL10B
ENSBGRG00000020253	61.9135	40.7205	83.1064	2.0409	1.0292	0.0896173	1	Nodiff	13	1098	CCDC34
ENSBGRG00000013191	40.8044	13.619	67.9898	4.99226	2.31969	0.0899265	1	Nodiff	3	1647	CFAP45
ENSBGRG00000009795	919.396	1168.35	670.444	0.57384	-0.80128	0.0899501	1	Nodiff	8	4923	CEP120
ENSBGRG00000019026	377.759	270.512	485.006	1.79292	0.842311	0.0900106	1	Nodiff	15	2140	CAB39L
ENSBGRG00000025944	263.207	187.735	338.68	1.80403	0.851221	0.0902097	1	Nodiff	14	835	TIMM17A
ENSBGRG00000004190	213.436	276.101	150.77	0.54607	-0.872842	0.090555	1	Nodiff	11	1864	ERO1A
ENSBGRG00000025420	66.414	11.7999	121.028	10.2567	3.3585	0.0906415	1	Nodiff	17	2564	LMAN1L
ENSBGRG00000001320	6.53999	1.40459	11.6754	8.31229	3.05525	0.0906501	1	Nodiff	5	953	MYL6B
ENSBGRG00000013420	155.558	200.762	110.355	0.549678	-0.863341	0.0907306	1	Nodiff	25	3880	SORCS3
ENSBGRG00000008710	3857.99	4792.66	2923.32	0.609958	-0.713218	0.0907895	1	Nodiff	19	1762	LUC7L3
ENSBGRG00000016714	424.862	552.385	297.338	0.538281	-0.893569	0.0908602	1	Nodiff	13	1838	BIRC3
ENSBGRG00000023315	18.7191	2.08473	35.3535	16.9583	4.08392	0.090897	1	Nodiff	20	4013	NPHS1
ENSBGRG00000012102	301.648	384.243	219.053	0.57009	-0.810739	0.0910439	1	Nodiff	23	1248	BRIX1
ENSBGRG00000017167	808.568	1061.28	555.86	0.523766	-0.933005	0.0911071	1	Nodiff	2	2737	-
ENSBGRG00000002905	573.194	720.342	426.046	0.59145	-0.757673	0.091295	1	Nodiff	8	2294	ZNF354B
ENSBGRG00000018175	417.015	302.371	531.659	1.7583	0.81418	0.0913122	1	Nodiff	14	3738	PFKFB2
ENSBGRG00000022599	6.76074	0.310494	13.211	42.5482	5.41103	0.0913665	1	Nodiff	1	3779	AIRE
ENSBGRG00000012616	2249.36	832.491	3666.22	4.40392	2.13879	0.0913702	1	Nodiff	6	2277	SLC34A2
ENSBGRG00000001185	28.0998	14.1738	42.0258	2.96503	1.56805	0.0914192	1	Nodiff	7	1268	-
ENSBGRG00000011215	895.393	1132.38	658.403	0.581432	-0.782319	0.0914349	1	Nodiff	9	2011	KLF11
ENSBGRG00000012596	26.264	38.9049	13.623	0.350162	-1.5139	0.0914878	1	Nodiff	2	1857	THEMIS2
ENSBGRG00000008683	19.4221	32.5206	6.32362	0.19445	-2.36253	0.091637	1	Nodiff	11	1323	GCNT3
ENSBGRG00000003867	784.692	1006.43	562.959	0.559365	-0.838137	0.0917151	1	Nodiff	8	3492	FNIP1
ENSBGRG00000017283	229.586	298.264	160.908	0.539481	-0.890357	0.0917986	1	Nodiff	25	2932	FAS
ENSBGRG00000016489	126.032	174.344	77.7194	0.445782	-1.16559	0.0918625	1	Nodiff	13	709	PRRG4
ENSBGRG00000024352	304.035	217.56	390.509	1.79495	0.843943	0.0919521	1	Nodiff	19	2283	DCAKD
ENSBGRG00000016072	169.171	215.276	123.066	0.571663	-0.806763	0.0920595	1	Nodiff	8	7415	APC2
ENSBGRG00000015524	4666.97	2669.62	6664.31	2.49636	1.31982	0.0921549	1	Nodiff	4	3940	OGDH
ENSBGRG00000005680	429.45	552.662	306.238	0.554114	-0.851745	0.0921748	1	Nodiff	13	2295	FCHSD2
ENSBGRG00000003194	12.1643	0	24.3286	Inf	Inf	0.0922327	1	Nodiff	1	2488	KY
ENSBGRG00000003727	318.854	414.918	222.79	0.536948	-0.897145	0.0923239	1	Nodiff	7	2151	UGCG
ENSBGRG00000018959	258.983	359.078	158.888	0.442489	-1.17629	0.0923993	1	Nodiff	5	2900	ALDH1L2
ENSBGRG00000000232	4.58474	8.44421	0.725278	0.0858906	-3.54136	0.0924122	1	Nodiff	3	1095	-
ENSBGRG00000007703	138.732	76.8357	200.628	2.61113	1.38467	0.0924492	1	Nodiff	22	3439	SRGAP3
ENSBGRG00000011711	171.794	223.95	119.638	0.534218	-0.904498	0.0925879	1	Nodiff	22	2429	LRRC2
ENSBGRG00000005347	84.2559	113.901	54.6106	0.479456	-1.06053	0.0927061	1	Nodiff	7	1902	-
ENSBGRG00000008948	7.21986	2.21898	12.2207	5.50737	2.46136	0.0927328	1	Nodiff	4	1368	ASB4
ENSBGRG00000026058	34.5793	50.5331	18.6255	0.368579	-1.43995	0.0928351	1	Nodiff	26	1701	-
ENSBGRG00000012412	170.083	120.847	219.32	1.81486	0.85986	0.0928374	1	Nodiff	11	2305	GSTZ1
ENSBGRG00000018169	40.4996	69.9385	11.0607	0.15815	-2.66064	0.0928959	1	Nodiff	Y	5959	FRMPD4
ENSBGRG00000005717	560.669	705.615	415.723	0.589164	-0.763259	0.0929763	1	Nodiff	10	1317	-
ENSBGRG00000014834	432.934	545.567	320.302	0.5871	-0.768321	0.0930861	1	Nodiff	2	1871	ABI2
ENSBGRG00000012850	6.90991	1.84106	11.9788	6.50645	2.70187	0.0931262	1	Nodiff	9	1699	DPYSL5
ENSBGRG00000022729	166.163	97.2582	235.067	2.41694	1.27318	0.0932393	1	Nodiff	19	2660	RAP1GAP2
ENSBGRG00000025935	43.083	68.5344	17.6316	0.257266	-1.95866	0.0933752	1	Nodiff	9	2956	-
ENSBGRG00000010160	402.182	221.78	582.584	2.62686	1.39334	0.0935745	1	Nodiff	9	1291	MTHFD2
ENSBGRG00000013647	297.361	376.006	218.715	0.581679	-0.781704	0.0936017	1	Nodiff	14	1641	-
ENSBGRG00000026314	86.4953	57.3535	115.637	2.01622	1.01165	0.0936152	1	Nodiff	16	2011	MSI1
ENSBGRG00000016833	23.4389	11.875	35.0028	2.94761	1.55955	0.0936541	1	Nodiff	16	1550	CFAP73
ENSBGRG00000010597	942.642	511.695	1373.59	2.68439	1.42459	0.0936594	1	Nodiff	11	2687	HMGCR
ENSBGRG00000006220	1276.02	1736.65	815.405	0.469529	-1.09071	0.0936667	1	Nodiff	8	1500	JUNB
ENSBGRG00000016049	187.963	240.557	135.368	0.562728	-0.82949	0.0936956	1	Nodiff	21	2554	ESCO1
ENSBGRG00000008907	128.382	172.731	84.0332	0.486498	-1.03949	0.0938312	1	Nodiff	X	1425	-
ENSBGRG00000006794	741.861	939.103	544.619	0.579936	-0.786035	0.0939662	1	Nodiff	7	3521	UHRF2
ENSBGRG00000020065	62.251	89.973	34.5291	0.383771	-1.38168	0.0939993	1	Nodiff	14	3185	PROX1
ENSBGRG00000001483	180.817	119.239	242.394	2.03283	1.02349	0.0941113	1	Nodiff	6	3973	TSPAN5
ENSBGRG00000005383	148.167	196.205	100.129	0.510326	-0.970509	0.0941143	1	Nodiff	15	5269	DGKH
ENSBGRG00000020309	44.3633	27.8337	60.8929	2.18774	1.12944	0.0941494	1	Nodiff	20	1101	FUT2
ENSBGRG00000000383	417.236	236.309	598.163	2.53128	1.33987	0.0941752	1	Nodiff	7	291	-
ENSBGRG00000012992	6.43145	12.5599	0.303048	0.0241283	-5.37313	0.0941859	1	Nodiff	6	1233	-
ENSBGRG00000003899	14.1858	23.5393	4.83234	0.205288	-2.28428	0.0942145	1	Nodiff	5	1684	HOXC8
ENSBGRG00000015106	81.8509	141.285	22.417	0.158665	-2.65594	0.0942713	1	Nodiff	6	2321	KCNIP4
ENSBGRG00000018083	1854.82	2325.17	1384.46	0.595423	-0.748013	0.0943112	1	Nodiff	22	4418	NKTR
ENSBGRG00000000703	43.4203	66.5194	20.3212	0.305493	-1.71079	0.0943195	1	Nodiff	7	2551	ADRA1A
ENSBGRG00000010434	611.238	793.208	429.269	0.541181	-0.885817	0.0943225	1	Nodiff	19	1987	UTP18
ENSBGRG00000022610	122.265	85.627	158.903	1.85576	0.892013	0.0943649	1	Nodiff	10	2368	AIG1
ENSBGRG00000012852	1733.31	1313.36	2153.25	1.63949	0.713249	0.0943652	1	Nodiff	19	5515	SEC14L1
ENSBGRG00000005567	765.594	978.947	552.241	0.564117	-0.825933	0.0946159	1	Nodiff	7	4527	-
ENSBGRG00000021464	338.755	213.602	463.907	2.17183	1.11891	0.0946196	1	Nodiff	19	2279	HOXB3
ENSBGRG00000019010	21.2253	31.3348	11.1159	0.354747	-1.49514	0.0946324	1	Nodiff	X	4052	ZMAT1
ENSBGRG00000005394	276.1	364.492	187.707	0.514983	-0.957403	0.0946881	1	Nodiff	2	2327	-
ENSBGRG00000010927	897.331	513.411	1281.25	2.49557	1.31937	0.0947929	1	Nodiff	24	4989	JARID2
ENSBGRG00000007660	1022.98	557.068	1488.9	2.67274	1.41832	0.0948705	1	Nodiff	1	4298	MECOM
ENSBGRG00000005233	1523.6	1138.01	1909.2	1.67766	0.746451	0.0950414	1	Nodiff	17	1776	LOXL1
ENSBGRG00000025139	279.851	193.183	366.519	1.89726	0.92392	0.0950803	1	Nodiff	19	1698	FZD2
ENSBGRG00000022705	916.72	593.133	1240.31	2.09111	1.06427	0.0952062	1	Nodiff	21	5457	DSG2
ENSBGRG00000005881	161.78	109.261	214.299	1.96135	0.971846	0.0954061	1	Nodiff	19	7285	BRCA1
ENSBGRG00000000223	1718.32	2161.03	1275.62	0.590285	-0.760517	0.0955572	1	Nodiff	1	3363	U2SURP
ENSBGRG00000008681	5.74339	1.18283	10.304	8.71131	3.12289	0.0955783	1	Nodiff	X	2691	PHEX
ENSBGRG00000014254	1250.23	2145.38	355.075	0.165507	-2.59504	0.0958454	1	Nodiff	9	1621	CYP1B1
ENSBGRG00000016080	659.076	497.013	821.14	1.65215	0.724346	0.0959005	1	Nodiff	9	4467	STRBP
ENSBGRG00000002193	869.088	1140.29	597.883	0.524324	-0.93147	0.095939	1	Nodiff	4	2631	AHR
ENSBGRG00000021621	257.841	183.807	331.874	1.80556	0.852447	0.0959447	1	Nodiff	10	261	SF3B5
ENSBGRG00000009306	341.294	436.382	246.206	0.564198	-0.825727	0.0960108	1	Nodiff	11	3532	POLK
ENSBGRG00000013779	1834.26	2266.14	1402.39	0.618845	-0.692351	0.0962188	1	Nodiff	19	7554	TNRC6C
ENSBGRG00000000787	7.45619	2.36626	12.5461	5.3021	2.40656	0.096233	1	Nodiff	2	4512	MAP3K19
ENSBGRG00000005804	205.233	145.189	265.278	1.82712	0.869574	0.0966592	1	Nodiff	9	3090	ADD2
ENSBGRG00000000730	934.657	707.295	1162.02	1.6429	0.716248	0.096727	1	Nodiff	5	2048	ATP6V1E1
ENSBGRG00000014135	6.50721	1.5229	11.4915	7.54583	2.91568	0.096728	1	Nodiff	13	1350	CCKBR
ENSBGRG00000020044	47.8437	32.0073	63.6801	1.98955	0.992442	0.0969225	1	Nodiff	29	732	KCTD14
ENSBGRG00000003480	587.291	433.56	741.022	1.70916	0.773286	0.0969362	1	Nodiff	7	1567	LPAR1
ENSBGRG00000018543	11.5176	18.4876	4.54768	0.245985	-2.02335	0.0969807	1	Nodiff	26	1596	IL21R
ENSBGRG00000024416	73.3838	126.293	20.4743	0.162117	-2.62489	0.0970237	1	Nodiff	19	961	ASGR1
ENSBGRG00000009753	13.2607	3.07537	23.446	7.6238	2.93051	0.0972113	1	Nodiff	1	3250	ZBBX
ENSBGRG00000000872	271.692	337.969	205.415	0.607791	-0.718352	0.0974149	1	Nodiff	5	1716	IFFO1
ENSBGRG00000000500	219.298	304.039	134.556	0.442563	-1.17605	0.0975032	1	Nodiff	7	1720	PLPPR1
ENSBGRG00000015031	63.6375	86.2628	41.0123	0.475434	-1.07268	0.0976698	1	Nodiff	11	5244	CEP152
ENSBGRG00000004437	20808.4	15864.5	25752.2	1.62326	0.698891	0.0977502	1	Nodiff	15	5034	COL4A1
ENSBGRG00000021068	294.262	397.162	191.362	0.481822	-1.05343	0.0978481	1	Nodiff	27	2854	RHOU
ENSBGRG00000004537	82.0031	33.048	130.958	3.96266	1.98647	0.0979826	1	Nodiff	16	417	-
ENSBGRG00000026727	78.9898	23.77	134.21	5.64617	2.49727	0.0980179	1	Nodiff	19	1221	AURKB
ENSBGRG00000016230	23.2859	12.2588	34.313	2.79906	1.48494	0.0981152	1	Nodiff	13	936	CCDC153
ENSBGRG00000003888	49.2029	23.304	75.1017	3.22269	1.68827	0.0981334	1	Nodiff	9	1769	PROKR1
ENSBGRG00000004030	454.235	329.591	578.879	1.75636	0.812587	0.0983194	1	Nodiff	19	2058	PCYT2
ENSBGRG00000017754	450.56	558.905	342.214	0.612293	-0.707706	0.0983599	1	Nodiff	25	3017	PRKG1
ENSBGRG00000001666	242.303	177.709	306.897	1.72696	0.788236	0.0985525	1	Nodiff	6	2192	CASP6
ENSBGRG00000000026	84.2269	139.896	28.5574	0.204133	-2.29242	0.0986455	1	Nodiff	1	2155	-
ENSBGRG00000007695	88.6021	60.5826	116.622	1.925	0.94486	0.0986777	1	Nodiff	3	1170	OSCP1
ENSBGRG00000006132	23.2548	12.9117	33.5979	2.60212	1.37969	0.0991416	1	Nodiff	10	555	FAM162B
ENSBGRG00000017631	3280.54	2442.36	4118.72	1.68637	0.753919	0.0992577	1	Nodiff	4	577	-
ENSBGRG00000014320	16988.3	33816	160.572	0.00474839	-7.71835	0.0996222	1	Nodiff	7	923	STC1
ENSBGRG00000003466	268.103	355.1	181.105	0.510013	-0.971394	0.0996769	1	Nodiff	7	6696	DOCK8
ENSBGRG00000021683	341.794	139.35	544.237	3.90553	1.96552	0.0997592	1	Nodiff	19	1150	HOXB9
ENSBGRG00000010186	636.296	820.015	452.577	0.551913	-0.857488	0.0999803	1	Nodiff	25	3886	SLK
ENSBGRG00000012307	576.567	718.356	434.778	0.60524	-0.724421	0.100087	1	Nodiff	X	3648	RPS6KA6
ENSBGRG00000023396	63.636	37.7878	89.4842	2.36807	1.24371	0.100094	1	Nodiff	21	876	-
ENSBGRG00000020908	332.498	238.598	426.398	1.7871	0.837619	0.100097	1	Nodiff	24	3093	MCM3
ENSBGRG00000023252	360.982	718.344	3.62049	0.00504004	-7.63235	0.100331	1	Nodiff	16	635	LIF
ENSBGRG00000002634	129.913	69.8021	190.024	2.72233	1.44484	0.100386	1	Nodiff	2	2977	-
ENSBGRG00000014468	28.4902	40.2362	16.7441	0.416145	-1.26484	0.100417	1	Nodiff	3	2945	FOXO6
ENSBGRG00000005188	3494.19	4330.3	2658.08	0.613833	-0.704081	0.100548	1	Nodiff	17	2770	PNN
ENSBGRG00000025511	2.77881	0	5.55762	Inf	Inf	0.100563	1	Nodiff	11	2792	IGDCC3
ENSBGRG00000018765	376.102	269.378	482.825	1.79237	0.84187	0.100648	1	Nodiff	13	1080	TSKU
ENSBGRG00000014046	51.7702	33.5013	70.0392	2.09064	1.06395	0.100663	1	Nodiff	20	1695	SYT5
ENSBGRG00000007477	165.939	215.653	116.225	0.538943	-0.891796	0.100676	1	Nodiff	4	2016	C1GALT1
ENSBGRG00000002734	134.236	96.7557	171.716	1.77474	0.827607	0.100735	1	Nodiff	5	423	TOMM22
ENSBGRG00000019925	748.999	1486.59	11.4055	0.00767226	-7.02613	0.10086	1	Nodiff	4	792	IGFBP1
ENSBGRG00000018968	895.401	650.613	1140.19	1.75249	0.809403	0.101057	1	Nodiff	13	2762	CAPN5
ENSBGRG00000022807	13.2489	21.1638	5.33404	0.252037	-1.98829	0.101213	1	Nodiff	17	2670	EXOC3L4
ENSBGRG00000022298	155.019	52.2283	257.81	4.9362	2.3034	0.101227	1	Nodiff	26	2972	ERN2
ENSBGRG00000023281	102.892	56.6088	149.175	2.6352	1.39791	0.101318	1	Nodiff	29	2411	NTM
ENSBGRG00000011775	8.6212	15.036	2.20638	0.146739	-2.76867	0.101519	1	Nodiff	16	6395	NOS1
ENSBGRG00000006858	76.3437	23.5785	129.109	5.47572	2.45305	0.101528	1	Nodiff	16	2656	HHIP
ENSBGRG00000000280	705.126	881.598	528.654	0.599655	-0.737796	0.10158	1	Nodiff	1	3830	ADARB1
ENSBGRG00000026065	45.6654	28.1797	63.1511	2.24102	1.16415	0.101634	1	Nodiff	27	1904	-
ENSBGRG00000024685	71.3189	94.0681	48.5697	0.516325	-0.953649	0.101711	1	Nodiff	26	1767	PHKG1
ENSBGRG00000019886	42.9447	85.5863	0.303048	0.00354085	-8.14169	0.101755	1	Nodiff	29	1071	-
ENSBGRG00000013190	19.1962	28.1334	10.259	0.364654	-1.4554	0.101756	1	Nodiff	24	399	TMEM170B
ENSBGRG00000026617	74.747	40.4585	109.036	2.695	1.43028	0.101769	1	Nodiff	10	2773	SYTL3
ENSBGRG00000002952	68.2041	92.118	44.2903	0.480799	-1.05649	0.101807	1	Nodiff	7	1617	CCL21
ENSBGRG00000006204	281.355	368.111	194.6	0.528645	-0.919628	0.101845	1	Nodiff	1	2725	SKIL
ENSBGRG00000005750	249.345	179.387	319.303	1.77997	0.831852	0.101885	1	Nodiff	6	1837	NDNF
ENSBGRG00000009455	450.406	614.302	286.511	0.466401	-1.10036	0.102003	1	Nodiff	2	1858	CYBRD1
ENSBGRG00000026860	142.063	102.501	181.625	1.77194	0.82533	0.102055	1	Nodiff	20	2703	SLC9A5
ENSBGRG00000013247	1543.74	967.74	2119.74	2.1904	1.1312	0.102103	1	Nodiff	24	4481	NEDD9
ENSBGRG00000014104	185.675	264.267	107.082	0.405205	-1.30328	0.102143	1	Nodiff	10	2994	TNFAIP3
ENSBGRG00000023978	110.198	79.3167	141.079	1.77868	0.830807	0.102151	1	Nodiff	20	480	TRAPPC6A
ENSBGRG00000005831	915.67	554.357	1276.98	2.30354	1.20385	0.102159	1	Nodiff	15	2618	KLF5
ENSBGRG00000016536	44.3661	9.92389	78.8083	7.94126	2.98937	0.102247	1	Nodiff	26	2597	CCNF
ENSBGRG00000009007	2121.02	1591.66	2650.37	1.66516	0.735657	0.102285	1	Nodiff	4	2643	SRPK2
ENSBGRG00000007850	16.9452	8.87531	25.0151	2.8185	1.49493	0.102336	1	Nodiff	23	4855	TERT
ENSBGRG00000023508	17.2496	4.22922	30.27	7.15735	2.83943	0.102349	1	Nodiff	25	2389	CPN1
ENSBGRG00000023721	561.793	715.121	408.466	0.571185	-0.807971	0.102363	1	Nodiff	27	1604	VSIR
ENSBGRG00000021578	75.2417	99.1545	51.329	0.517667	-0.949905	0.102373	1	Nodiff	21	7168	ASXL3
ENSBGRG00000007431	487.629	351.289	623.969	1.77623	0.828815	0.102406	1	Nodiff	11	1737	EFS
ENSBGRG00000012006	53.5054	18.3238	88.687	4.83999	2.27501	0.102468	1	Nodiff	19	6251	DNAI2
ENSBGRG00000004989	364.791	464.626	264.956	0.570256	-0.810318	0.102591	1	Nodiff	2	2502	ACVR2A
ENSBGRG00000020000	2.61346	5.22692	0	0	#NAME?	0.102695	1	Nodiff	20	979	VSTM2B
ENSBGRG00000000037	379.372	211.37	547.374	2.58965	1.37276	0.102903	1	Nodiff	1	1485	CXADR
ENSBGRG00000002058	1251.3	1682.04	820.558	0.487835	-1.03553	0.102995	1	Nodiff	4	819	HOXA9
ENSBGRG00000013577	1252.81	649.333	1856.28	2.85875	1.51539	0.103021	1	Nodiff	10	6899	ARFGEF3
ENSBGRG00000021421	414.039	76.8324	751.246	9.77772	3.2895	0.103098	1	Nodiff	20	9431	-
ENSBGRG00000014582	5.41562	9.81507	1.01618	0.103532	-3.27185	0.103181	1	Nodiff	20	1705	-
ENSBGRG00000021406	3.09088	0	6.18177	Inf	Inf	0.103546	1	Nodiff	20	3505	PMFBP1
ENSBGRG00000006561	338.66	423.3	254.019	0.600091	-0.736747	0.103572	1	Nodiff	19	2925	RSAD1
ENSBGRG00000005031	968.712	726.229	1211.2	1.66779	0.737936	0.103579	1	Nodiff	10	3109	PREP
ENSBGRG00000002819	5.73646	0.406892	11.066	27.1965	4.76535	0.103605	1	Nodiff	5	1901	SLC5A8
ENSBGRG00000013265	381.151	172.995	589.307	3.4065	1.76829	0.103754	1	Nodiff	3	2013	PDZK1
ENSBGRG00000004308	60.0792	86.3346	33.8238	0.391776	-1.3519	0.103758	1	Nodiff	3	1599	-
ENSBGRG00000021371	916.464	1142.93	689.998	0.603709	-0.728075	0.103856	1	Nodiff	26	5366	FOXK1
ENSBGRG00000023102	3922.65	4907.14	2938.15	0.59875	-0.739973	0.104043	1	Nodiff	2	1458	CLK1
ENSBGRG00000001930	742.082	926.732	557.432	0.601503	-0.733356	0.104064	1	Nodiff	2	2178	GLS
ENSBGRG00000009967	563.089	710.178	416	0.585768	-0.771599	0.10416	1	Nodiff	20	2439	TENT4B
ENSBGRG00000019109	352.84	443.799	261.882	0.590091	-0.760991	0.104187	1	Nodiff	1	3131	PDE9A
ENSBGRG00000012697	1842.16	2331.89	1352.43	0.579969	-0.785951	0.104259	1	Nodiff	18	4495	MTSS1
ENSBGRG00000013828	4632.5	2648.07	6616.92	2.49877	1.32122	0.104355	1	Nodiff	26	3315	FAM234A
ENSBGRG00000013089	2666.21	1279.84	4052.57	3.16646	1.66287	0.104405	1	Nodiff	18	3485	ENPP2
ENSBGRG00000026890	64.7837	42.2351	87.3323	2.06777	1.04807	0.104418	1	Nodiff	20	2662	CDT1
ENSBGRG00000003378	4.28791	0.813783	7.76203	9.5382	3.25372	0.104537	1	Nodiff	3	609	SHISAL2A
ENSBGRG00000007927	40.6683	25.3722	55.9643	2.20574	1.14126	0.104801	1	Nodiff	3	2159	SLC22A15
ENSBGRG00000005962	235.072	153.114	317.029	2.07055	1.05001	0.104834	1	Nodiff	7	894	RNF183
ENSBGRG00000007238	16.4703	1.62757	31.3131	19.2392	4.26598	0.104912	1	Nodiff	27	1746	LRRTM3
ENSBGRG00000016701	12.4929	18.9997	5.98609	0.315062	-1.66629	0.105057	1	Nodiff	2	1785	AZIN2
ENSBGRG00000009164	28.7816	15.6907	41.8725	2.66861	1.41609	0.105207	1	Nodiff	10	1702	-
ENSBGRG00000023565	19.0041	6.26368	31.7445	5.06803	2.34143	0.105247	1	Nodiff	11	416	PCLAF
ENSBGRG00000009309	79.5537	8.5831	150.524	17.5373	4.13235	0.105293	1	Nodiff	X	267	SMPX
ENSBGRG00000007382	99.2088	69.049	129.369	1.87357	0.905794	0.105304	1	Nodiff	14	1452	HLX
ENSBGRG00000009116	338.662	211.912	465.413	2.19625	1.13504	0.105606	1	Nodiff	11	1062	TMEM30B
ENSBGRG00000004730	48.6764	29.9054	67.4474	2.25536	1.17336	0.105836	1	Nodiff	1	1647	ILDR1
ENSBGRG00000002174	26.09	36.9793	15.2006	0.411059	-1.28258	0.106168	1	Nodiff	8	333	-
ENSBGRG00000017922	80.4458	55.1102	105.781	1.91945	0.940695	0.106183	1	Nodiff	X	1863	RNF128
ENSBGRG00000015313	79.6524	114.367	44.9374	0.392921	-1.34769	0.106237	1	Nodiff	25	3056	ADAM8
ENSBGRG00000023018	275.163	188.694	361.633	1.9165	0.938477	0.106336	1	Nodiff	3	2556	SEMA4A
ENSBGRG00000022773	230.618	293.413	167.822	0.571965	-0.806002	0.106363	1	Nodiff	2	1939	FAM126B
ENSBGRG00000006461	61.1611	89.9906	32.3316	0.359277	-1.47683	0.106511	1	Nodiff	7	1440	DOK2
ENSBGRG00000020062	16.3024	7.57067	25.0341	3.30673	1.7254	0.106519	1	Nodiff	20	1320	IZUMO1
ENSBGRG00000023880	32.5082	45.6375	19.379	0.424629	-1.23573	0.106547	1	Nodiff	27	1146	-
ENSBGRG00000010401	53.6668	71.1646	36.169	0.508245	-0.976404	0.106568	1	Nodiff	2	3595	METAP1D
ENSBGRG00000025275	7.18028	1.996	12.3646	6.19465	2.63102	0.106641	1	Nodiff	18	1593	-
ENSBGRG00000008731	130.417	189.435	71.3978	0.376898	-1.40775	0.106963	1	Nodiff	5	3552	KIF5A
ENSBGRG00000025409	149.304	186.631	111.977	0.599993	-0.736983	0.107106	1	Nodiff	21	1152	RAB27B
ENSBGRG00000016376	6.35034	11.0298	1.67087	0.151487	-2.72274	0.107277	1	Nodiff	20	978	-
ENSBGRG00000004620	67.1016	47.0688	87.1343	1.85121	0.888471	0.107354	1	Nodiff	6	1318	C4orf19
ENSBGRG00000023528	13.0438	5.46403	20.6237	3.77444	1.91626	0.107424	1	Nodiff	20	2079	IL11
ENSBGRG00000021757	57.1887	37.0981	77.2792	2.0831	1.05873	0.107614	1	Nodiff	20	1089	GPR4
ENSBGRG00000022283	116.413	81.6545	151.171	1.85134	0.888572	0.107854	1	Nodiff	12	2607	SLC2A10
ENSBGRG00000006891	1462.03	1864.33	1059.72	0.568416	-0.814981	0.107933	1	Nodiff	1	1725	SEC62
ENSBGRG00000009630	654.811	492.671	816.952	1.65821	0.729627	0.108044	1	Nodiff	9	1194	B3GNT2
ENSBGRG00000006183	127.311	38.155	216.468	5.67338	2.50421	0.108278	1	Nodiff	7	4936	GFRA2
ENSBGRG00000022028	2.62143	5.24287	0	0	#NAME?	0.108409	1	Nodiff	7	1534	-
ENSBGRG00000015914	9.61798	3.41544	15.8205	4.63206	2.21166	0.108415	1	Nodiff	9	1350	SOX11
ENSBGRG00000024776	21.3136	42.6272	0	0	#NAME?	0.108473	1	Nodiff	19	5034	SLC13A2
ENSBGRG00000025826	43.543	59.8882	27.1978	0.454143	-1.13878	0.108546	1	Nodiff	27	1675	ZNF365
ENSBGRG00000005342	1765.18	2200.28	1330.08	0.604502	-0.726181	0.108634	1	Nodiff	10	6661	SENP6
ENSBGRG00000017704	5.32872	0.280918	10.3765	36.9379	5.20703	0.108713	1	Nodiff	2	4183	KCNH7
ENSBGRG00000025218	8.61975	3.17943	14.0601	4.42219	2.14476	0.108714	1	Nodiff	8	876	TMEM221
ENSBGRG00000006927	330.262	197.463	463.061	2.34505	1.22962	0.108891	1	Nodiff	12	2163	FOXA2
ENSBGRG00000015387	112.857	78.6484	147.065	1.86991	0.902968	0.108997	1	Nodiff	17	1014	-
ENSBGRG00000017768	649.127	815.493	482.761	0.591987	-0.756363	0.109163	1	Nodiff	9	6654	CCDC88A
ENSBGRG00000022364	10.796	17.145	4.44689	0.25937	-1.94692	0.109302	1	Nodiff	22	480	TMEM89
ENSBGRG00000024961	452.678	565.154	340.202	0.601964	-0.732252	0.109445	1	Nodiff	25	2626	NOC3L
ENSBGRG00000021560	900.623	1151.86	649.383	0.563767	-0.82683	0.109585	1	Nodiff	X	2971	IL13RA1
ENSBGRG00000025856	1543.53	1946.28	1140.77	0.586128	-0.770712	0.109632	1	Nodiff	27	8277	JMJD1C
ENSBGRG00000023053	521.679	664.162	379.196	0.570938	-0.808593	0.109695	1	Nodiff	1	4268	ACAP2
ENSBGRG00000024992	23.3862	12.8745	33.898	2.63296	1.39668	0.109717	1	Nodiff	25	1545	ADRB1
ENSBGRG00000006480	22.7859	45.5719	0	0	#NAME?	0.109717	1	Nodiff	9	2247	SIX3
ENSBGRG00000017108	114.478	146.607	82.3485	0.561697	-0.832137	0.109849	1	Nodiff	20	1878	ZNF274
ENSBGRG00000013169	1130.79	1413.22	848.358	0.600301	-0.736242	0.109856	1	Nodiff	9	3183	CEBPZ
ENSBGRG00000016818	16.6448	24.4047	8.8849	0.364066	-1.45773	0.11001	1	Nodiff	6	2764	PPEF2
ENSBGRG00000013385	519.414	655.144	383.683	0.585647	-0.771896	0.11007	1	Nodiff	11	3082	ZNF280D
ENSBGRG00000013571	342.274	431.352	253.195	0.58698	-0.768618	0.110354	1	Nodiff	6	3668	CENPC
ENSBGRG00000002513	89.3978	56.7566	122.039	2.15022	1.10448	0.110463	1	Nodiff	7	1282	CNTFR
ENSBGRG00000001721	737.794	558.71	916.877	1.64106	0.714628	0.110467	1	Nodiff	5	1641	SPATS2
ENSBGRG00000018402	13.8781	6.04898	21.7072	3.58857	1.84341	0.110537	1	Nodiff	12	1722	UBE2C
ENSBGRG00000017100	108.827	74.026	143.628	1.94024	0.956235	0.110541	1	Nodiff	16	2335	IQCD
ENSBGRG00000019614	4.79869	0.901907	8.69547	9.64121	3.26921	0.110605	1	Nodiff	X	700	DNAAF6
ENSBGRG00000009689	1634.85	2065.77	1203.93	0.582803	-0.778921	0.110691	1	Nodiff	X	3950	STAG2
ENSBGRG00000014555	103.625	141.817	65.433	0.461391	-1.11594	0.110754	1	Nodiff	24	606	LY6G5B
ENSBGRG00000014682	170.338	95.4667	245.21	2.56854	1.36095	0.110887	1	Nodiff	14	2010	TTLL10
ENSBGRG00000008262	31.1358	43.7924	18.4793	0.421976	-1.24477	0.110896	1	Nodiff	29	135	-
ENSBGRG00000020974	150.666	195.021	106.311	0.545123	-0.875346	0.111241	1	Nodiff	X	6228	L1CAM
ENSBGRG00000002187	5.35654	1.24965	9.46344	7.57289	2.92084	0.111287	1	Nodiff	2	2110	FAM131C
ENSBGRG00000004617	16834.3	21122	12546.6	0.594005	-0.751452	0.111344	1	Nodiff	5	14531	LRP1
ENSBGRG00000014210	202.287	275.264	129.31	0.469768	-1.08998	0.111372	1	Nodiff	8	4194	CYFIP2
ENSBGRG00000011238	450.448	624.51	276.385	0.442563	-1.17604	0.111603	1	Nodiff	11	2094	JPH4
ENSBGRG00000002113	49.2476	69.9443	28.5508	0.408194	-1.29267	0.11167	1	Nodiff	6	1304	SHISA3
ENSBGRG00000004300	39.0851	54.1605	24.0097	0.443307	-1.17362	0.111757	1	Nodiff	2	1463	ARHGAP15
ENSBGRG00000002378	104.955	142.43	67.4798	0.473776	-1.07772	0.111786	1	Nodiff	5	1792	MAFF
ENSBGRG00000015647	84.7761	36.2369	133.315	3.67899	1.87931	0.111805	1	Nodiff	1	3399	SHOX2
ENSBGRG00000002028	448.426	603.311	293.54	0.486549	-1.03934	0.111867	1	Nodiff	4	1956	MDFIC
ENSBGRG00000000534	938.45	1183.22	693.675	0.586258	-0.770391	0.111925	1	Nodiff	3	2268	DNTTIP2
ENSBGRG00000005849	53.6575	72.6082	34.7067	0.477999	-1.06492	0.112051	1	Nodiff	11	1552	PIGH
ENSBGRG00000024586	75.5989	20.2424	130.955	6.46937	2.69362	0.112063	1	Nodiff	19	2439	FOXJ1
ENSBGRG00000018117	192.019	140.741	243.296	1.72867	0.789666	0.11219	1	Nodiff	7	877	GADD45G
ENSBGRG00000004562	580.677	350.733	810.62	2.31122	1.20865	0.11227	1	Nodiff	2	436	ID3
ENSBGRG00000024577	42.1779	15.9037	68.4521	4.30415	2.10573	0.112592	1	Nodiff	26	3374	-
ENSBGRG00000023984	57.1937	79.9076	34.4798	0.431496	-1.21258	0.112666	1	Nodiff	27	186	-
ENSBGRG00000004990	2748.88	3438.55	2059.21	0.598858	-0.739713	0.112673	1	Nodiff	9	6605	ZNF638
ENSBGRG00000010385	2.44868	0	4.89736	Inf	Inf	0.112707	1	Nodiff	2	1640	-
ENSBGRG00000020622	254.117	167.339	340.894	2.03715	1.02655	0.112812	1	Nodiff	9	3209	SDC1
ENSBGRG00000006052	7.8263	2.6176	13.035	4.97975	2.31607	0.112818	1	Nodiff	9	3482	TTC16
ENSBGRG00000012960	418.804	528.001	309.608	0.586377	-0.770098	0.112959	1	Nodiff	10	5403	NCOA7
ENSBGRG00000023388	861.773	607.158	1116.39	1.83871	0.878693	0.11303	1	Nodiff	21	6204	DSC2
ENSBGRG00000019973	166.734	121.13	212.339	1.75299	0.809818	0.113047	1	Nodiff	16	2640	RHBDD3
ENSBGRG00000016059	351.485	449.985	252.985	0.562209	-0.830823	0.113106	1	Nodiff	14	2709	SWT1
ENSBGRG00000004061	36.3193	4.39244	68.2462	15.5372	3.95765	0.113112	1	Nodiff	3	2334	KIF2C
ENSBGRG00000004723	134.344	74.4724	194.216	2.60789	1.38288	0.113202	1	Nodiff	18	1532	ERICH5
ENSBGRG00000009454	190.641	141.999	239.283	1.68511	0.75284	0.113263	1	Nodiff	3	3542	EFHD1
ENSBGRG00000011823	575.295	717.072	433.518	0.604567	-0.726025	0.113307	1	Nodiff	9	5025	CEP68
ENSBGRG00000012083	337.832	432.485	243.179	0.562282	-0.830633	0.113428	1	Nodiff	8	2394	NR3C1
ENSBGRG00000014730	369.733	485.704	253.762	0.522462	-0.936603	0.113555	1	Nodiff	3	1701	-
ENSBGRG00000002316	710.081	537.715	882.447	1.64111	0.714669	0.113919	1	Nodiff	7	2253	CTNNAL1
ENSBGRG00000014134	1554.56	1191.45	1917.67	1.60953	0.686642	0.113923	1	Nodiff	24	5359	CARMIL1
ENSBGRG00000004435	748.61	960.231	536.99	0.55923	-0.838487	0.113998	1	Nodiff	18	5109	TRPS1
ENSBGRG00000010403	29.2501	42.7959	15.7043	0.366959	-1.44631	0.114002	1	Nodiff	22	1059	CCR5
ENSBGRG00000016366	18.7214	5.67994	31.7629	5.59212	2.4834	0.114153	1	Nodiff	10	1482	MTFR2
ENSBGRG00000002510	254.365	318.337	190.393	0.598087	-0.741573	0.114286	1	Nodiff	3	2937	MIGA1
ENSBGRG00000021264	2530.14	1937.86	3122.41	1.61127	0.688194	0.114302	1	Nodiff	X	2819	PGRMC1
ENSBGRG00000003247	111586	85125.5	138046	1.62168	0.697489	0.114325	1	Nodiff	2	4398	COL3A1
ENSBGRG00000002809	28.7945	41.3215	16.2674	0.393678	-1.34491	0.114374	1	Nodiff	6	3924	BANK1
ENSBGRG00000023691	52.6118	32.2196	73.004	2.26582	1.18004	0.114433	1	Nodiff	20	2777	-
ENSBGRG00000022062	4.01125	0.591413	7.43108	12.565	3.65134	0.114618	1	Nodiff	19	3128	TRPV3
ENSBGRG00000022328	106	78.4545	133.546	1.7022	0.767405	0.114768	1	Nodiff	19	3542	FAM83G
ENSBGRG00000001329	130.269	180.008	80.5306	0.447372	-1.16045	0.114795	1	Nodiff	2	1409	STK17B
ENSBGRG00000004529	2586.18	1927.9	3244.45	1.6829	0.750945	0.115029	1	Nodiff	2	1218	CAPZB
ENSBGRG00000019228	25.5392	7.6818	43.3966	5.64928	2.49807	0.115085	1	Nodiff	10	4642	EYA4
ENSBGRG00000026240	16.0084	23.6589	8.35794	0.353268	-1.50117	0.115178	1	Nodiff	10	1485	GJA10
ENSBGRG00000007549	12.2475	5.61251	18.8826	3.36437	1.75034	0.115429	1	Nodiff	28	882	CLDN23
ENSBGRG00000017096	25.7774	9.85768	41.6972	4.22992	2.08063	0.115487	1	Nodiff	8	648	MXD3
ENSBGRG00000016410	47.2674	31.3176	63.2172	2.01858	1.01334	0.115488	1	Nodiff	12	3628	SRMS
ENSBGRG00000010835	18.4587	36.5073	0.410082	0.0112329	-6.47613	0.115841	1	Nodiff	19	1486	SERPINF2
ENSBGRG00000015759	991.611	436.468	1546.75	3.5438	1.8253	0.116402	1	Nodiff	25	3269	XPNPEP1
ENSBGRG00000005251	104.989	71.8136	138.164	1.92393	0.944055	0.116517	1	Nodiff	17	6375	TICRR
ENSBGRG00000001553	391.824	297.113	486.534	1.63754	0.711528	0.116719	1	Nodiff	5	390	H2AJ
ENSBGRG00000025740	681.047	872.212	489.883	0.561655	-0.832243	0.11683	1	Nodiff	X	2792	TSPYL2
ENSBGRG00000014725	1073.03	764.925	1381.13	1.80558	0.85246	0.116889	1	Nodiff	20	2956	MMP15
ENSBGRG00000008085	919.002	1150.98	687.026	0.596906	-0.744424	0.116957	1	Nodiff	14	2943	ZBED6
ENSBGRG00000007986	211.875	297.036	126.714	0.426597	-1.22905	0.117069	1	Nodiff	14	1993	ANGPTL1
ENSBGRG00000012901	384.923	288.84	481.007	1.66531	0.735789	0.117084	1	Nodiff	12	1170	SOX18
ENSBGRG00000015120	681.989	517.909	846.069	1.63363	0.708077	0.117266	1	Nodiff	17	6710	-
ENSBGRG00000014893	737.449	534.817	940.08	1.75776	0.813739	0.11731	1	Nodiff	26	879	HMOX2
ENSBGRG00000018858	1810.12	2268.12	1352.11	0.596137	-0.746284	0.11734	1	Nodiff	23	8456	NIPBL
ENSBGRG00000015338	755.352	556.409	954.295	1.71509	0.778288	0.117347	1	Nodiff	20	1451	TEAD2
ENSBGRG00000019472	292.11	212.608	371.613	1.74788	0.805608	0.117484	1	Nodiff	2	1603	GMPPA
ENSBGRG00000025660	685.711	495.945	875.478	1.76527	0.819891	0.117522	1	Nodiff	22	2634	-
ENSBGRG00000006074	154.091	111.236	196.947	1.77053	0.824182	0.117543	1	Nodiff	10	231	-
ENSBGRG00000004993	670.718	322.772	1018.66	3.15599	1.65809	0.117618	1	Nodiff	12	684	IDI1
ENSBGRG00000002112	655.475	497.337	813.612	1.63594	0.710116	0.117627	1	Nodiff	3	1114	GSTM3
ENSBGRG00000002761	50.6961	29.0715	72.3208	2.48769	1.31481	0.117807	1	Nodiff	6	2258	NSUN7
ENSBGRG00000024862	821.044	1087.4	554.689	0.510106	-0.97113	0.117872	1	Nodiff	15	3845	TRPC4
ENSBGRG00000014805	8.22367	0.931483	15.5159	16.6572	4.05807	0.118015	1	Nodiff	10	1756	C6orf118
ENSBGRG00000004287	28.0254	16.2573	39.7935	2.44773	1.29145	0.118016	1	Nodiff	3	1911	PPM1J
ENSBGRG00000001536	2256.6	1674.66	2838.55	1.69499	0.761281	0.118079	1	Nodiff	5	567	H1-0
ENSBGRG00000015405	388.186	512.91	263.461	0.51366	-0.961113	0.11808	1	Nodiff	15	929	N4BP2L1
ENSBGRG00000021990	699.692	874.345	525.04	0.600496	-0.735774	0.1181	1	Nodiff	3	2429	USP1
ENSBGRG00000024290	22.1365	6.76637	37.5067	5.54311	2.4707	0.118178	1	Nodiff	26	1689	-
ENSBGRG00000010804	15.504	5.97388	25.0341	4.1906	2.06716	0.118311	1	Nodiff	3	4010	CFAP57
ENSBGRG00000018148	238.488	174.281	302.696	1.73683	0.796456	0.118355	1	Nodiff	6	2937	ARHGAP24
ENSBGRG00000025134	62.8833	98.4933	27.2733	0.276905	-1.85254	0.118453	1	Nodiff	18	2739	GPR20
ENSBGRG00000022145	566.648	714.936	418.36	0.585172	-0.773068	0.118468	1	Nodiff	5	4567	MDM2
ENSBGRG00000011969	20.7013	1.74527	39.6573	22.7228	4.50607	0.118567	1	Nodiff	19	3085	PIMREG
ENSBGRG00000017172	1138.99	1406.13	871.852	0.620036	-0.689575	0.118684	1	Nodiff	29	7912	CEP295
ENSBGRG00000012055	57.4697	77.8606	37.0789	0.476221	-1.0703	0.118936	1	Nodiff	Y	1380	CA5B
ENSBGRG00000023829	167.886	214.856	120.916	0.562778	-0.829362	0.119068	1	Nodiff	20	2336	LPCAT2
ENSBGRG00000009248	25.0122	12.3547	37.6698	3.04904	1.60835	0.119541	1	Nodiff	3	2622	IL12RB2
ENSBGRG00000009812	581.33	727.335	435.326	0.598522	-0.740523	0.119669	1	Nodiff	3	2785	MIER1
ENSBGRG00000022696	5.52826	1.62757	9.42896	5.79328	2.53438	0.120145	1	Nodiff	22	980	MKRN2OS
ENSBGRG00000015073	149.072	186.809	111.335	0.595986	-0.746651	0.120211	1	Nodiff	6	5028	ADGRL3
ENSBGRG00000024465	99.3267	66.2897	132.364	1.99675	0.997651	0.120395	1	Nodiff	3	1726	FGGY
ENSBGRG00000026553	18.4765	8.25969	28.6934	3.4739	1.79656	0.120473	1	Nodiff	16	1380	FAM222A
ENSBGRG00000019770	20.8208	32.8979	8.74373	0.265784	-1.91168	0.120503	1	Nodiff	15	1083	-
ENSBGRG00000022485	252.834	323.495	182.173	0.563139	-0.828437	0.120615	1	Nodiff	26	2018	-
ENSBGRG00000019641	945.279	1162.98	727.582	0.625621	-0.67664	0.120793	1	Nodiff	X	3728	UPF3B
ENSBGRG00000004183	56.8728	39.1256	74.6201	1.90719	0.931452	0.120827	1	Nodiff	18	1627	THEM6
ENSBGRG00000021855	3264.28	4130.12	2398.43	0.580717	-0.784093	0.120943	1	Nodiff	2	5148	PTPRU
ENSBGRG00000008069	913.011	701.944	1124.08	1.60138	0.679315	0.121208	1	Nodiff	19	751	RAMP2
ENSBGRG00000004992	192.11	138.994	245.226	1.76429	0.819087	0.121465	1	Nodiff	18	1593	ZNF696
ENSBGRG00000010359	456.068	568.857	343.278	0.603451	-0.728691	0.121492	1	Nodiff	9	3803	CERCAM
ENSBGRG00000010811	224.863	291.72	158.005	0.541634	-0.884609	0.12151	1	Nodiff	12	3364	PFKFB3
ENSBGRG00000019801	296.93	165.034	428.826	2.59841	1.37763	0.121634	1	Nodiff	19	2205	RAPGEFL1
ENSBGRG00000003826	60.4739	82.6761	38.2717	0.462911	-1.11119	0.121767	1	Nodiff	18	1080	-
ENSBGRG00000018357	278.577	552.767	4.38615	0.0079349	-6.97757	0.121801	1	Nodiff	16	1928	FGB
ENSBGRG00000013396	3.2161	0.310494	6.1217	19.716	4.30129	0.121966	1	Nodiff	3	4995	MROH2A
ENSBGRG00000024535	593.142	735.704	450.58	0.612448	-0.70734	0.12203	1	Nodiff	19	4602	BAIAP2
ENSBGRG00000021204	154.373	94.6929	214.052	2.26049	1.17663	0.122113	1	Nodiff	19	3649	CCDC40
ENSBGRG00000003729	76.1018	96.8266	55.3769	0.571918	-0.806119	0.122139	1	Nodiff	16	1499	-
ENSBGRG00000021595	133.209	193.932	72.4862	0.373771	-1.41977	0.122274	1	Nodiff	X	3379	ARHGAP4
ENSBGRG00000007848	459.022	720.911	197.133	0.27345	-1.87065	0.122348	1	Nodiff	5	4264	CSF2RB
ENSBGRG00000026634	30.8502	18.2326	43.4678	2.38407	1.25342	0.122404	1	Nodiff	20	1962	GGN
ENSBGRG00000011601	71.9401	36.8816	106.999	2.90114	1.53662	0.122952	1	Nodiff	19	366	-
ENSBGRG00000005812	347.566	447.167	247.966	0.554526	-0.850673	0.122974	1	Nodiff	7	3430	RCL1
ENSBGRG00000022497	41.9472	57.7698	26.1245	0.452217	-1.14491	0.123002	1	Nodiff	18	2196	SLA
ENSBGRG00000009325	357.568	449.374	265.762	0.591406	-0.757779	0.123037	1	Nodiff	12	2616	ESF1
ENSBGRG00000022862	3625.73	2701.33	4550.13	1.6844	0.752238	0.1231	1	Nodiff	15	6938	DOCK9
ENSBGRG00000007015	595.161	376.275	814.048	2.16344	1.11333	0.123239	1	Nodiff	2	3711	RPS6KA1
ENSBGRG00000007394	52.8263	71.354	34.2986	0.480682	-1.05684	0.123268	1	Nodiff	2	3731	RUNX3
ENSBGRG00000019387	164.011	213.775	114.248	0.534432	-0.903921	0.123462	1	Nodiff	23	6019	DOCK2
ENSBGRG00000007716	2.39927	0	4.79854	Inf	Inf	0.123474	1	Nodiff	3	822	GJB5
ENSBGRG00000026451	885.953	1198.96	572.943	0.477865	-1.06533	0.123621	1	Nodiff	19	4944	ABCA5
ENSBGRG00000008178	417.184	524.236	310.133	0.59159	-0.757331	0.123626	1	Nodiff	11	3149	ICE2
ENSBGRG00000002891	250.81	188.141	313.479	1.66619	0.736555	0.123789	1	Nodiff	8	192	-
ENSBGRG00000015631	65.7314	26.4107	105.052	3.97762	1.99191	0.123844	1	Nodiff	2	2392	FAM124B
ENSBGRG00000006001	1440.83	295.377	2586.28	8.75587	3.13025	0.12388	1	Nodiff	17	2901	ANPEP
ENSBGRG00000003334	336.823	257.95	415.697	1.61154	0.68844	0.123971	1	Nodiff	5	1088	-
ENSBGRG00000006610	116.574	84.1782	148.97	1.7697	0.823508	0.124017	1	Nodiff	3	651	MRPL24
ENSBGRG00000010440	313.696	393.423	233.969	0.594702	-0.749762	0.124133	1	Nodiff	5	2481	KRR1
ENSBGRG00000022965	6845.06	5195.43	8494.68	1.63503	0.709317	0.124164	1	Nodiff	21	837	-
ENSBGRG00000022486	2.60725	5.2145	0	0	#NAME?	0.124266	1	Nodiff	24	693	-
ENSBGRG00000005242	864.441	1071.86	657.02	0.61297	-0.706111	0.124374	1	Nodiff	2	2424	EPC2
ENSBGRG00000020168	21.8157	31.255	12.3764	0.39598	-1.3365	0.124435	1	Nodiff	29	2163	CD5
ENSBGRG00000006787	2523.46	3158.21	1888.71	0.598031	-0.741708	0.124558	1	Nodiff	9	2206	FOSL2
ENSBGRG00000021320	84.8268	59.6528	110.001	1.84402	0.882852	0.124894	1	Nodiff	19	333	-
ENSBGRG00000002272	389.362	301.415	477.309	1.58356	0.663173	0.12491	1	Nodiff	2	319	RPL37A
ENSBGRG00000005468	38.516	53.0159	24.016	0.452995	-1.14243	0.125059	1	Nodiff	5	6423	SCN8A
ENSBGRG00000009799	2.37497	0	4.74994	Inf	Inf	0.125189	1	Nodiff	24	549	TMEM217
ENSBGRG00000014537	793.863	973.441	614.285	0.631045	-0.664184	0.125205	1	Nodiff	20	5467	-
ENSBGRG00000026901	279.033	203.083	354.983	1.74797	0.805678	0.125233	1	Nodiff	20	1635	PDP2
ENSBGRG00000020603	160.39	120.304	200.477	1.66642	0.73675	0.125364	1	Nodiff	14	3178	KAZN
ENSBGRG00000024897	494.657	377.059	612.254	1.62376	0.69934	0.125439	1	Nodiff	20	2055	PAK4
ENSBGRG00000007990	69.7184	93.1149	46.322	0.497472	-1.00731	0.125506	1	Nodiff	11	1640	RORA
ENSBGRG00000025655	2556.19	1887.44	3224.94	1.70863	0.772842	0.125508	1	Nodiff	X	2789	MAGED1
ENSBGRG00000024172	33.7005	21.7628	45.6381	2.09707	1.06837	0.125547	1	Nodiff	26	2131	MMP25
ENSBGRG00000026074	74.6636	95.1198	54.2074	0.569886	-0.811255	0.125564	1	Nodiff	26	468	-
ENSBGRG00000024253	280.239	353.9	206.577	0.583716	-0.776661	0.125817	1	Nodiff	29	2760	-
ENSBGRG00000007152	11.6589	1.61929	21.6986	13.4	3.74416	0.126109	1	Nodiff	12	3259	LRRN4
ENSBGRG00000020985	129.921	170.597	89.2452	0.523135	-0.934744	0.126122	1	Nodiff	16	4755	INPP4B
ENSBGRG00000004732	815.32	636.201	994.439	1.56309	0.6444	0.12628	1	Nodiff	9	3731	AAK1
ENSBGRG00000016246	150.548	107.987	193.11	1.78828	0.838575	0.126396	1	Nodiff	3	992	-
ENSBGRG00000003989	57.0686	38.2384	75.8988	1.98489	0.989056	0.12647	1	Nodiff	5	216	-
ENSBGRG00000010617	66.9362	90.5642	43.3083	0.478205	-1.0643	0.126543	1	Nodiff	3	2709	SGIP1
ENSBGRG00000017268	719.187	900.081	538.293	0.59805	-0.741662	0.1266	1	Nodiff	10	3504	LATS1
ENSBGRG00000012792	225.514	285.91	165.118	0.577518	-0.792061	0.126814	1	Nodiff	12	969	PRPF18
ENSBGRG00000025403	905.169	700.227	1110.11	1.58536	0.664809	0.126872	1	Nodiff	25	4473	ABLIM1
ENSBGRG00000024683	3.81697	7.63394	0	0	#NAME?	0.127012	1	Nodiff	21	8059	DCC
ENSBGRG00000017501	194.422	142.816	246.028	1.72269	0.784662	0.12712	1	Nodiff	9	3179	THNSL2
ENSBGRG00000025880	229.911	289.701	170.121	0.587228	-0.768006	0.127176	1	Nodiff	X	3106	-
ENSBGRG00000024475	104.069	22.7369	185.401	8.15421	3.02755	0.127176	1	Nodiff	3	4899	IQGAP3
ENSBGRG00000018065	22.9027	32.4431	13.3623	0.41187	-1.27974	0.127187	1	Nodiff	1	2470	UBASH3A
ENSBGRG00000004237	154.151	196.725	111.576	0.567166	-0.818157	0.127332	1	Nodiff	13	2456	AMPD3
ENSBGRG00000012200	1063.25	1312.56	813.951	0.620127	-0.689365	0.127402	1	Nodiff	8	2882	CLK4
ENSBGRG00000009917	93.5336	127.87	59.1971	0.462947	-1.11108	0.127437	1	Nodiff	28	2451	THRB
ENSBGRG00000012789	37.7157	51.6203	23.8111	0.461273	-1.11631	0.127468	1	Nodiff	8	540	PLAC8L1
ENSBGRG00000007165	5.73729	1.55247	9.92212	6.39117	2.67608	0.127513	1	Nodiff	23	3251	CDH12
ENSBGRG00000010415	90.0973	136.046	44.1491	0.324517	-1.62363	0.127515	1	Nodiff	14	4068	CNTN2
ENSBGRG00000010621	372.312	465.624	279.001	0.599199	-0.738893	0.127592	1	Nodiff	13	2227	ZNF143
ENSBGRG00000009125	9.61726	1.83339	17.4011	9.49123	3.2466	0.127611	1	Nodiff	1	639	-
ENSBGRG00000005396	559.939	693.838	426.04	0.614035	-0.703608	0.127648	1	Nodiff	13	2335	SYT9
ENSBGRG00000011732	2643.52	3466.55	1820.5	0.525162	-0.929165	0.127716	1	Nodiff	12	4134	PLCB4
ENSBGRG00000017480	5.76842	0	11.5368	Inf	Inf	0.127938	1	Nodiff	29	2219	-
ENSBGRG00000020015	22.749	7.16498	38.3331	5.35006	2.41956	0.12802	1	Nodiff	20	1206	FUT1
ENSBGRG00000014750	264.479	141.213	387.744	2.7458	1.45723	0.128261	1	Nodiff	17	2582	HOMER2
ENSBGRG00000016745	401.343	516.687	286	0.553526	-0.853276	0.128276	1	Nodiff	4	5380	DENND11
ENSBGRG00000024261	59.663	38.5777	80.7483	2.09314	1.06567	0.128376	1	Nodiff	16	1902	RAB36
ENSBGRG00000026562	589.718	728.187	451.25	0.61969	-0.690382	0.128404	1	Nodiff	27	1867	BMPR1A
ENSBGRG00000000285	29.171	40.4805	17.8614	0.441235	-1.18038	0.128671	1	Nodiff	3	6122	CIART
ENSBGRG00000018767	399.177	494.272	304.082	0.615211	-0.700847	0.128711	1	Nodiff	7	9662	VPS13A
ENSBGRG00000008117	166.996	216.972	117.021	0.539338	-0.89074	0.128782	1	Nodiff	9	717	FNDC4
ENSBGRG00000023493	1618.93	1226.71	2011.16	1.63947	0.713229	0.128835	1	Nodiff	26	4396	TTYH3
ENSBGRG00000019029	1394.81	1687.44	1102.17	0.653161	-0.614489	0.128913	1	Nodiff	29	6047	CDON
ENSBGRG00000015050	38.2299	51.2573	25.2025	0.491687	-1.02419	0.128941	1	Nodiff	4	1741	-
ENSBGRG00000022648	1650.87	2050	1251.74	0.610607	-0.711684	0.128996	1	Nodiff	21	4897	TSHZ1
ENSBGRG00000016618	5.23816	0.901907	9.57442	10.6157	3.40813	0.129051	1	Nodiff	20	4401	DRC7
ENSBGRG00000001314	98.7078	128.796	68.6191	0.532772	-0.908409	0.129084	1	Nodiff	2	6580	ITGA4
ENSBGRG00000026285	340.991	427.323	254.658	0.595938	-0.746765	0.129205	1	Nodiff	22	2601	ACOX2
ENSBGRG00000000236	787.808	983.634	591.983	0.601832	-0.732567	0.12921	1	Nodiff	3	7194	RLF
ENSBGRG00000000408	1274.62	1585.61	963.616	0.607724	-0.718512	0.129229	1	Nodiff	5	5618	LRP6
ENSBGRG00000008447	1831.07	1366.56	2295.58	1.67983	0.748312	0.129299	1	Nodiff	23	2386	-
ENSBGRG00000005760	201.785	155.06	248.509	1.60267	0.680478	0.129332	1	Nodiff	2	2866	CNKSR1
ENSBGRG00000010076	6.67871	2.12198	11.2354	5.29479	2.40457	0.129524	1	Nodiff	5	3645	ANO2
ENSBGRG00000011621	33.6462	6.641	60.6513	9.13286	3.19107	0.129593	1	Nodiff	24	1915	TCF19
ENSBGRG00000012431	16.0722	32.1444	0	0	#NAME?	0.129659	1	Nodiff	14	2157	CFHR5
ENSBGRG00000004368	213.608	288.218	138.999	0.482271	-1.05208	0.129726	1	Nodiff	9	3205	SARDH
ENSBGRG00000021745	2760.41	2138.34	3382.48	1.58182	0.661586	0.129746	1	Nodiff	20	3569	WWP2
ENSBGRG00000018866	565.481	695.852	435.111	0.625292	-0.677397	0.129757	1	Nodiff	24	1936	ZKSCAN8
ENSBGRG00000001407	1857.25	1269.69	2444.8	1.92552	0.945247	0.129938	1	Nodiff	5	9105	CELSR1
ENSBGRG00000024086	19.2961	7.39502	31.1972	4.21868	2.07679	0.129944	1	Nodiff	21	926	SKA1
ENSBGRG00000007763	23.2522	13.2725	33.2318	2.50381	1.32412	0.129972	1	Nodiff	X	1269	LANCL3
ENSBGRG00000020423	4.2072	0.717386	7.69701	10.7292	3.42348	0.130075	1	Nodiff	9	447	-
ENSBGRG00000024387	15.0144	7.35597	22.6728	3.08223	1.62398	0.130178	1	Nodiff	16	1731	SEC14L6
ENSBGRG00000024309	1887.1	2333.31	1440.89	0.617533	-0.695411	0.130267	1	Nodiff	9	5411	ROCK2
ENSBGRG00000017574	28.4808	7.82261	49.139	6.28166	2.65114	0.130383	1	Nodiff	14	1002	IL19
ENSBGRG00000004877	1339.58	1686.08	993.074	0.588985	-0.763697	0.130587	1	Nodiff	11	11587	VPS13C
ENSBGRG00000022234	984.279	1220.71	747.849	0.612635	-0.706901	0.130687	1	Nodiff	5	5922	SCAF11
ENSBGRG00000000205	401.947	68.9383	734.956	10.6611	3.41428	0.1309	1	Nodiff	2	1379	MSTN
ENSBGRG00000002763	33.4118	47.4768	19.3468	0.4075	-1.29513	0.131097	1	Nodiff	6	844	-
ENSBGRG00000012068	885.173	1111.42	658.931	0.592876	-0.754198	0.131134	1	Nodiff	2	1699	CD302
ENSBGRG00000021835	28.7513	17.4153	40.0873	2.30184	1.20279	0.131197	1	Nodiff	17	3001	BEGAIN
ENSBGRG00000025141	246.858	188.177	305.539	1.62368	0.699269	0.13136	1	Nodiff	22	1374	HRH1
ENSBGRG00000009439	76.0784	98.5659	53.5909	0.543706	-0.879102	0.131402	1	Nodiff	4	1220	-
ENSBGRG00000003893	54.9775	17.3515	92.6034	5.3369	2.416	0.131664	1	Nodiff	1	6844	COL6A6
ENSBGRG00000023625	484.219	657.245	311.193	0.473482	-1.07862	0.13175	1	Nodiff	X	2322	ALG13
ENSBGRG00000016474	8.92809	13.9875	3.8687	0.276583	-1.85422	0.131848	1	Nodiff	20	855	-
ENSBGRG00000026677	228.374	291.4	165.349	0.56743	-0.817485	0.131961	1	Nodiff	2	4057	SGO2
ENSBGRG00000020582	97.5501	122.519	72.5807	0.592402	-0.755352	0.13228	1	Nodiff	X	3040	SRPK3
ENSBGRG00000006408	30.5878	42.7744	18.4012	0.430193	-1.21695	0.132303	1	Nodiff	13	1536	RASSF10
ENSBGRG00000011581	21.4906	6.43993	36.5413	5.67418	2.50441	0.132394	1	Nodiff	18	2762	RALYL
ENSBGRG00000000453	1852.38	2241.61	1463.15	0.652724	-0.615456	0.132517	1	Nodiff	8	4646	ADGRL1
ENSBGRG00000023923	23.6442	13.4281	33.8602	2.5216	1.33434	0.1327	1	Nodiff	X	252	-
ENSBGRG00000002862	107.794	137.834	77.7552	0.564124	-0.825916	0.132813	1	Nodiff	3	4525	KCNC4
ENSBGRG00000026132	28.3113	14.887	41.7356	2.80348	1.48722	0.132826	1	Nodiff	21	1100	-
ENSBGRG00000020983	561.277	751.334	371.22	0.494082	-1.01718	0.132918	1	Nodiff	13	6601	GRIA4
ENSBGRG00000005205	111.581	72.0986	151.064	2.09524	1.06711	0.132918	1	Nodiff	13	1011	PLEKHB1
ENSBGRG00000000736	2.384	0	4.768	Inf	Inf	0.133032	1	Nodiff	7	2563	STMN4
ENSBGRG00000005655	1093.96	577.581	1610.34	2.78807	1.47927	0.133088	1	Nodiff	2	14036	LRP2
ENSBGRG00000019074	239.374	305.87	172.879	0.565204	-0.823157	0.133255	1	Nodiff	27	1489	ZNF239
ENSBGRG00000016262	226.38	278.15	174.61	0.627755	-0.671726	0.133297	1	Nodiff	7	2391	PTPDC1
ENSBGRG00000005277	226.55	166.721	286.38	1.71772	0.780498	0.133376	1	Nodiff	17	2103	ADSS1
ENSBGRG00000014741	5.07281	1.24198	8.90364	7.16892	2.84176	0.13357	1	Nodiff	20	876	CIBAR2
ENSBGRG00000007842	690.937	844.774	537.101	0.635792	-0.653372	0.133603	1	Nodiff	2	2094	KLF7
ENSBGRG00000013069	217.502	279.524	155.48	0.556231	-0.846244	0.133643	1	Nodiff	8	4001	ARHGAP45
ENSBGRG00000015000	783.797	962.16	605.435	0.629246	-0.668305	0.133823	1	Nodiff	22	4060	IQSEC1
ENSBGRG00000018756	4332.7	2992.08	5673.33	1.89612	0.923048	0.133837	1	Nodiff	16	9687	KREMEN1
ENSBGRG00000015852	19.2121	10.2545	28.1697	2.74706	1.45789	0.133949	1	Nodiff	6	1938	CFAP99
ENSBGRG00000004742	7.0138	1.0947	12.9329	11.8141	3.56244	0.134151	1	Nodiff	3	219	-
ENSBGRG00000016476	165.846	251.086	80.6068	0.321033	-1.63921	0.134212	1	Nodiff	5	4843	CNTN1
ENSBGRG00000011800	142.95	185.835	100.065	0.538461	-0.893086	0.134286	1	Nodiff	17	2067	KLHL25
ENSBGRG00000011193	3.2911	0.280918	6.30129	22.431	4.48742	0.134305	1	Nodiff	5	1587	KCNA6
ENSBGRG00000020777	57.2865	33.1185	81.4545	2.45949	1.29836	0.134312	1	Nodiff	27	2937	ACTN2
ENSBGRG00000011323	691.593	534.523	848.663	1.5877	0.666938	0.134548	1	Nodiff	19	2416	CDC42EP4
ENSBGRG00000015798	512.146	632.669	391.624	0.619002	-0.691984	0.134733	1	Nodiff	9	1699	-
ENSBGRG00000015786	99.923	42.8948	156.951	3.65898	1.87144	0.134774	1	Nodiff	6	1580	CXCL10
ENSBGRG00000011788	65.3318	35.1965	95.467	2.7124	1.43957	0.134912	1	Nodiff	24	2030	FOXF2
ENSBGRG00000001965	590.285	341.245	839.326	2.4596	1.29842	0.134917	1	Nodiff	6	4149	ATP8A1
ENSBGRG00000006243	45.7009	8.68312	82.7187	9.52637	3.25193	0.134937	1	Nodiff	3	1873	CDCA8
ENSBGRG00000006268	974.175	1206.29	742.056	0.615154	-0.700981	0.135009	1	Nodiff	11	4543	ARID4A
ENSBGRG00000005759	36.3123	22.2536	50.371	2.26349	1.17855	0.135013	1	Nodiff	17	2473	WDR93
ENSBGRG00000007978	9.66036	4.40011	14.9206	3.39096	1.76169	0.135033	1	Nodiff	3	12734	CSMD2
ENSBGRG00000010280	173.068	133.917	212.218	1.5847	0.664206	0.135045	1	Nodiff	12	6401	-
ENSBGRG00000010769	105.511	57.5977	153.425	2.66374	1.41345	0.135476	1	Nodiff	3	660	TMEM125
ENSBGRG00000003569	5.24211	0	10.4842	Inf	Inf	0.135521	1	Nodiff	2	1987	LACTBL1
ENSBGRG00000007239	470.17	576.394	363.946	0.63142	-0.663328	0.135543	1	Nodiff	15	3340	USPL1
ENSBGRG00000008075	28.815	17.9606	39.6694	2.20869	1.14319	0.135659	1	Nodiff	1	2202	NEK11
ENSBGRG00000011092	41.121	54.9966	27.2454	0.495401	-1.01333	0.135733	1	Nodiff	11	3101	TRIM36
ENSBGRG00000019626	127.982	167.303	88.661	0.529944	-0.91609	0.135766	1	Nodiff	11	3613	SHF
ENSBGRG00000001310	171.887	95.0826	248.69	2.61552	1.3871	0.135891	1	Nodiff	5	2312	GTSE1
ENSBGRG00000018157	756.339	947.637	565.04	0.596262	-0.745981	0.135995	1	Nodiff	5	4119	WASHC4
ENSBGRG00000002941	640.888	493.416	788.361	1.59776	0.676052	0.136156	1	Nodiff	3	1984	CPT2
ENSBGRG00000000290	1476.52	2015.81	937.221	0.464935	-1.1049	0.136268	1	Nodiff	5	1941	IGF1
ENSBGRG00000025988	196.135	33.0151	359.254	10.8815	3.4438	0.136374	1	Nodiff	26	632	PLA2G10
ENSBGRG00000020563	33.1612	45.5778	20.7445	0.455144	-1.1356	0.136408	1	Nodiff	5	1215	-
ENSBGRG00000012956	570.956	724.597	417.314	0.575925	-0.796047	0.136444	1	Nodiff	28	4997	PSD3
ENSBGRG00000011713	373.532	507.566	239.499	0.471857	-1.08358	0.136579	1	Nodiff	9	2973	SLC1A4
ENSBGRG00000014178	300.845	231.223	370.467	1.60221	0.680064	0.136616	1	Nodiff	9	6103	DTNB
ENSBGRG00000005548	55729.7	34156.9	77302.5	2.26316	1.17834	0.136633	1	Nodiff	19	5256	-
ENSBGRG00000003008	29.7194	18.4722	40.9666	2.21775	1.1491	0.136705	1	Nodiff	1	2143	-
ENSBGRG00000024108	206.932	257.013	156.852	0.610288	-0.712438	0.136736	1	Nodiff	12	258	-
ENSBGRG00000002897	74.4116	113.405	35.4185	0.31232	-1.6789	0.136831	1	Nodiff	4	970	-
ENSBGRG00000003762	738.821	923.313	554.328	0.600368	-0.736081	0.136865	1	Nodiff	1	3159	ZBTB11
ENSBGRG00000018018	15.7515	23.3313	8.17177	0.35025	-1.51354	0.136881	1	Nodiff	10	1578	ZC3H12D
ENSBGRG00000022803	104.191	135.024	73.3576	0.543293	-0.880197	0.136888	1	Nodiff	22	4516	MST1R
ENSBGRG00000023404	132.758	167.504	98.0128	0.585137	-0.773153	0.136934	1	Nodiff	26	2070	-
ENSBGRG00000011309	206.385	156.612	256.159	1.63563	0.709842	0.137129	1	Nodiff	10	3252	ARHGAP18
ENSBGRG00000013274	117.695	148.842	86.5482	0.581475	-0.782211	0.137137	1	Nodiff	10	3655	TRMT11
ENSBGRG00000000123	155.89	206.672	105.108	0.508577	-0.975463	0.137234	1	Nodiff	1	2081	EVA1C
ENSBGRG00000009720	902.65	1108.49	696.806	0.628606	-0.669773	0.137285	1	Nodiff	4	4825	GLI3
ENSBGRG00000006086	142.688	87.5204	197.855	2.26068	1.17675	0.137309	1	Nodiff	7	1743	BSPRY
ENSBGRG00000006146	87.6489	62.452	112.846	1.80692	0.853533	0.137333	1	Nodiff	10	4027	RTN4IP1
ENSBGRG00000014860	596.41	733.186	459.634	0.6269	-0.673693	0.137537	1	Nodiff	2	2765	RBMS1
ENSBGRG00000024050	212.121	159.148	265.094	1.66571	0.736134	0.137592	1	Nodiff	11	2597	SMAD6
ENSBGRG00000007005	314.29	155.117	473.463	3.05228	1.60989	0.137679	1	Nodiff	17	2806	PRC1
ENSBGRG00000016792	58.7514	29.747	87.7558	2.95008	1.56075	0.137736	1	Nodiff	3	3511	IQCA1
ENSBGRG00000026310	23.2642	8.304	38.2245	4.60314	2.20262	0.137818	1	Nodiff	2	4615	-
ENSBGRG00000005298	323.155	438.436	207.873	0.474124	-1.07666	0.137843	1	Nodiff	19	1416	SAMD14
ENSBGRG00000023763	483.64	331.76	635.52	1.9156	0.937795	0.137887	1	Nodiff	26	2873	LFNG
ENSBGRG00000008665	992.279	775.3	1209.26	1.55973	0.641298	0.137895	1	Nodiff	14	1971	KIAA2013
ENSBGRG00000006030	162.296	203.084	121.508	0.598316	-0.741021	0.137921	1	Nodiff	16	1206	ABHD18
ENSBGRG00000003094	1980.44	2518.41	1442.46	0.572768	-0.803978	0.138127	1	Nodiff	3	4519	PBX1
ENSBGRG00000004303	174.925	237.683	112.167	0.47192	-1.08339	0.138145	1	Nodiff	9	3312	GARNL3
ENSBGRG00000014814	2437.33	3032.91	1841.75	0.607254	-0.719628	0.138281	1	Nodiff	11	3437	RBM25
ENSBGRG00000022999	116.418	86.0677	146.767	1.70526	0.769988	0.138372	1	Nodiff	13	1314	FJX1
ENSBGRG00000012821	120.396	152.013	88.7782	0.584017	-0.775918	0.138376	1	Nodiff	3	2435	-
ENSBGRG00000024629	255.891	195.872	315.909	1.61283	0.689593	0.138452	1	Nodiff	26	2323	SUMF2
ENSBGRG00000012592	1090.17	1477.47	702.87	0.475724	-1.0718	0.138498	1	Nodiff	19	5571	TSPOAP1
ENSBGRG00000015396	894.71	631.308	1158.11	1.83446	0.875359	0.138513	1	Nodiff	9	405	ID2
ENSBGRG00000002811	21067.7	16361.5	25773.8	1.57527	0.655598	0.138793	1	Nodiff	2	8209	FN1
ENSBGRG00000023807	16.5603	3.69636	29.4242	7.96033	2.99283	0.138887	1	Nodiff	3	2402	C1orf87
ENSBGRG00000015970	752.144	285.935	1218.35	4.26095	2.09117	0.138933	1	Nodiff	23	2330	HMGCS1
ENSBGRG00000016404	11.075	17.3539	4.79623	0.276379	-1.85528	0.138964	1	Nodiff	14	855	-
ENSBGRG00000020154	84.6249	108.49	60.7599	0.560051	-0.836369	0.139401	1	Nodiff	20	1991	-
ENSBGRG00000023554	1619.69	3208.09	31.2849	0.00975187	-6.68011	0.139535	1	Nodiff	19	2392	SLC47A2
ENSBGRG00000000299	2456.24	2972	1940.48	0.652921	-0.61502	0.139575	1	Nodiff	4	1215	TRA2A
ENSBGRG00000001842	462.157	343.085	581.229	1.69413	0.760541	0.139604	1	Nodiff	5	2031	-
ENSBGRG00000018078	236.456	292.496	180.416	0.616816	-0.697089	0.139695	1	Nodiff	X	2576	PORCN
ENSBGRG00000009405	208.265	157.265	259.265	1.64859	0.721229	0.139755	1	Nodiff	24	2261	TBC1D22B
ENSBGRG00000020698	90.2157	63.5869	116.844	1.83756	0.877789	0.139989	1	Nodiff	24	2650	EFHC1
ENSBGRG00000026254	506.006	613.607	398.404	0.649282	-0.623084	0.140062	1	Nodiff	14	4496	PPFIA4
ENSBGRG00000007020	46.5756	29.1998	63.9513	2.19013	1.13101	0.140071	1	Nodiff	19	2751	EPN3
ENSBGRG00000016565	99.8812	64.7852	134.977	2.08346	1.05898	0.140223	1	Nodiff	24	2682	VWA7
ENSBGRG00000024201	512.079	701.194	322.964	0.460591	-1.11844	0.140303	1	Nodiff	27	3561	RET
ENSBGRG00000009746	51.0739	69.5082	32.6395	0.469578	-1.09056	0.140338	1	Nodiff	3	4668	CD1E
ENSBGRG00000023975	122.83	85.7541	159.905	1.86469	0.898938	0.140422	1	Nodiff	21	4682	CDH2
ENSBGRG00000024540	3.34455	6.27902	0.410082	0.0653098	-3.93656	0.140722	1	Nodiff	29	2054	CCDC83
ENSBGRG00000008862	976.552	740.832	1212.27	1.63637	0.710495	0.140742	1	Nodiff	24	4104	TUBB2A
ENSBGRG00000022902	52.4324	35.4298	69.435	1.95979	0.970699	0.140834	1	Nodiff	5	1329	CPM
ENSBGRG00000015406	2642.37	3624.94	1659.8	0.457883	-1.12695	0.14103	1	Nodiff	14	4065	NIBAN1
ENSBGRG00000002068	511.452	390.674	632.229	1.6183	0.694482	0.141091	1	Nodiff	5	896	MED21
ENSBGRG00000019880	58.8717	77.6825	40.0608	0.515698	-0.955401	0.141101	1	Nodiff	18	9039	-
ENSBGRG00000013494	470.968	585.147	356.79	0.609745	-0.713723	0.141128	1	Nodiff	13	2583	CCDC82
ENSBGRG00000001988	4.56426	0.901907	8.22661	9.12135	3.18925	0.141158	1	Nodiff	3	2778	FCRLB
ENSBGRG00000018958	36.139	22.4229	49.8552	2.22341	1.15277	0.141215	1	Nodiff	16	2684	RBM46
ENSBGRG00000006638	41.7949	17.3952	66.1945	3.80533	1.92802	0.141313	1	Nodiff	12	1746	FAM83D
ENSBGRG00000016147	503.215	263.413	743.018	2.82073	1.49607	0.141343	1	Nodiff	12	2191	ID1
ENSBGRG00000017031	3.73514	0.620989	6.84928	11.0296	3.46331	0.141463	1	Nodiff	2	1662	-
ENSBGRG00000016551	33.118	44.0413	22.1947	0.503952	-0.988642	0.141876	1	Nodiff	20	1833	-
ENSBGRG00000025318	934.162	1126.99	741.334	0.657801	-0.604278	0.141928	1	Nodiff	19	10687	BAHCC1
ENSBGRG00000025833	420.097	554.812	285.382	0.514375	-0.959107	0.142214	1	Nodiff	25	5914	ATRNL1
ENSBGRG00000002311	12.8208	19.603	6.03863	0.308046	-1.69878	0.142225	1	Nodiff	1	1673	CD80
ENSBGRG00000020715	1469.57	1160.95	1778.2	1.53167	0.615107	0.14229	1	Nodiff	22	6471	PLXNB1
ENSBGRG00000000413	629.602	471.466	787.738	1.67083	0.740564	0.142398	1	Nodiff	6	1015	-
ENSBGRG00000004570	187.32	267.778	106.862	0.399068	-1.32529	0.142434	1	Nodiff	6	915	RELL1
ENSBGRG00000018780	783.701	963.027	604.375	0.627578	-0.672133	0.142468	1	Nodiff	19	1890	NSRP1
ENSBGRG00000006368	50.4289	26.7827	74.075	2.76578	1.46768	0.14254	1	Nodiff	12	1314	E2F1
ENSBGRG00000012288	116.415	145.414	87.4156	0.601149	-0.734205	0.142545	1	Nodiff	6	4332	CRMP1
ENSBGRG00000001579	19.637	11.1795	28.0945	2.51303	1.32943	0.142588	1	Nodiff	2	1170	CATIP
ENSBGRG00000011114	59.6224	40.8766	78.3682	1.91719	0.938994	0.142712	1	Nodiff	19	988	C1QBP
ENSBGRG00000020609	57.9856	81.4356	34.5356	0.424085	-1.23758	0.142743	1	Nodiff	16	1909	-
ENSBGRG00000024441	97.3095	59.942	134.677	2.24679	1.16787	0.142787	1	Nodiff	29	886	CCND1
ENSBGRG00000009742	23.8085	34.1049	13.5121	0.396191	-1.33573	0.142837	1	Nodiff	14	2436	FBXO2
ENSBGRG00000001020	107.491	167.344	47.6382	0.284672	-1.81263	0.142898	1	Nodiff	7	2082	-
ENSBGRG00000013432	80.125	35.7905	124.46	3.47745	1.79803	0.142941	1	Nodiff	4	2232	LRRC17
ENSBGRG00000015001	14.7869	8.6914	20.8824	2.40265	1.26463	0.142989	1	Nodiff	2	1344	HPCA
ENSBGRG00000026853	7.24419	14.1732	0.315196	0.0222389	-5.49077	0.143033	1	Nodiff	20	2976	KCTD19
ENSBGRG00000006051	1735.75	2117.95	1353.55	0.639083	-0.645925	0.143065	1	Nodiff	14	6984	CDC42BPA
ENSBGRG00000013270	5.70032	0.561837	10.8388	19.2917	4.26991	0.143482	1	Nodiff	25	3442	CFAP58
ENSBGRG00000020745	166.313	127.367	205.259	1.61155	0.688449	0.143487	1	Nodiff	26	1243	PGP
ENSBGRG00000017489	404.123	496.666	311.579	0.627341	-0.672678	0.143585	1	Nodiff	13	4766	TCP11L1
ENSBGRG00000002990	648.224	508.367	788.081	1.55022	0.632474	0.143974	1	Nodiff	3	593	-
ENSBGRG00000022738	885.008	1101.4	668.615	0.607059	-0.720092	0.144075	1	Nodiff	20	5286	SSC5D
ENSBGRG00000002999	15.6074	8.22951	22.9853	2.79304	1.48184	0.144102	1	Nodiff	3	2169	-
ENSBGRG00000008030	188.337	237.536	139.137	0.585753	-0.771637	0.144181	1	Nodiff	10	5020	CEP85L
ENSBGRG00000004933	922.658	712.013	1133.3	1.59169	0.670558	0.144252	1	Nodiff	6	381	-
ENSBGRG00000013600	565.55	684.721	446.378	0.651913	-0.617249	0.144358	1	Nodiff	28	2918	CSGALNACT1
ENSBGRG00000014623	181.488	103.211	259.765	2.51684	1.33161	0.144422	1	Nodiff	3	2406	RAVER2
ENSBGRG00000023014	83.0175	111.079	54.9561	0.494748	-1.01523	0.144585	1	Nodiff	2	6066	SCN7A
ENSBGRG00000010639	274.672	205.82	343.524	1.66905	0.739027	0.144588	1	Nodiff	2	2809	WDSUB1
ENSBGRG00000023632	119.996	42.6996	197.292	4.62046	2.20804	0.144836	1	Nodiff	15	3911	-
ENSBGRG00000010135	8.23189	2.92809	13.5357	4.6227	2.20873	0.144857	1	Nodiff	16	3127	GLT1D1
ENSBGRG00000012889	49.3241	68.0161	30.6321	0.450366	-1.15083	0.144947	1	Nodiff	14	3133	RGS7
ENSBGRG00000024857	115.856	147.682	84.0302	0.568993	-0.813517	0.144979	1	Nodiff	8	2517	PCDHGB4
ENSBGRG00000023380	46.6923	62.4371	30.9476	0.495661	-1.01258	0.145001	1	Nodiff	X	945	-
ENSBGRG00000005882	281.318	222.341	340.296	1.53052	0.614019	0.145176	1	Nodiff	8	1730	FSTL3
ENSBGRG00000006109	241.959	305.429	178.49	0.584389	-0.774999	0.145222	1	Nodiff	8	6116	FLT4
ENSBGRG00000001406	14.0074	20.7923	7.22258	0.347368	-1.52546	0.145299	1	Nodiff	3	1503	SYPL2
ENSBGRG00000003630	37.8767	24.3639	51.3894	2.10925	1.07673	0.145315	1	Nodiff	3	3112	ORC1
ENSBGRG00000008572	38.2625	54.7384	21.7866	0.398013	-1.32911	0.145334	1	Nodiff	12	1950	FLRT3
ENSBGRG00000022874	10.58	19.8165	1.34352	0.0677983	-3.88261	0.145359	1	Nodiff	24	3942	GPLD1
ENSBGRG00000003150	89.4249	64.0146	114.835	1.79389	0.843092	0.145429	1	Nodiff	1	4284	EPHB1
ENSBGRG00000022995	2494.78	3069.05	1920.51	0.625767	-0.676302	0.145531	1	Nodiff	10	7111	PHF3
ENSBGRG00000017292	742.038	918.691	565.384	0.615423	-0.700349	0.145537	1	Nodiff	8	5491	CHD1
ENSBGRG00000019655	147.523	102.59	192.456	1.87596	0.907633	0.145576	1	Nodiff	26	1572	SLC29A4
ENSBGRG00000024165	35.655	62.8713	8.43872	0.134222	-2.89731	0.145692	1	Nodiff	4	2295	GPR37
ENSBGRG00000019493	311.753	232.193	391.313	1.6853	0.753003	0.145727	1	Nodiff	6	2924	FGFRL1
ENSBGRG00000026828	42.0525	55.4235	28.6815	0.517497	-0.950377	0.145865	1	Nodiff	9	1122	LIPT1
ENSBGRG00000012691	21.0477	13.0915	29.0039	2.21548	1.14762	0.146048	1	Nodiff	8	2795	ODAD3
ENSBGRG00000017084	191.832	295.267	88.3958	0.299375	-1.73997	0.146074	1	Nodiff	19	1230	SOCS3
ENSBGRG00000007429	392.476	492.088	292.864	0.595147	-0.748683	0.146156	1	Nodiff	3	1848	LRRC40
ENSBGRG00000010041	1033.04	1281.75	784.336	0.611925	-0.708574	0.146247	1	Nodiff	X	5689	-
ENSBGRG00000024687	186.729	135.946	237.512	1.7471	0.804963	0.146358	1	Nodiff	12	912	-
ENSBGRG00000015866	9.809	3.98494	15.6331	3.92303	1.97197	0.146394	1	Nodiff	9	297	-
ENSBGRG00000015347	17.0623	24.8453	9.27923	0.373481	-1.42089	0.14642	1	Nodiff	20	3582	CD22
ENSBGRG00000024912	207.841	136.1	279.582	2.05424	1.0386	0.146434	1	Nodiff	20	1410	CBLC
ENSBGRG00000000059	593.499	724.865	462.133	0.637543	-0.649405	0.146536	1	Nodiff	1	1897	JAM2
ENSBGRG00000011656	2.33343	0	4.66687	Inf	Inf	0.146554	1	Nodiff	20	1277	-
ENSBGRG00000020066	10225.2	16061.1	4389.41	0.273295	-1.87147	0.146653	1	Nodiff	4	1803	IGFBP3
ENSBGRG00000025421	2237.73	1524.55	2950.91	1.9356	0.952778	0.146712	1	Nodiff	20	5269	SALL1
ENSBGRG00000006014	1071.24	1332.53	809.959	0.607837	-0.718244	0.146722	1	Nodiff	20	5423	NFAT5
ENSBGRG00000014438	1108.26	1428.71	787.802	0.551406	-0.858812	0.146737	1	Nodiff	3	2425	RNPC3
ENSBGRG00000010689	81.0828	50.5798	111.586	2.20613	1.14152	0.147071	1	Nodiff	12	1706	TFAP2C
ENSBGRG00000016176	1008.49	1240.23	776.745	0.626292	-0.675093	0.147074	1	Nodiff	29	6251	CHORDC1
ENSBGRG00000007151	120.915	149.765	92.0644	0.614726	-0.701986	0.147213	1	Nodiff	24	5497	MBOAT1
ENSBGRG00000003595	7.42423	2.55845	12.29	4.80371	2.26415	0.147239	1	Nodiff	8	2023	CDC25C
ENSBGRG00000003074	447.48	565.541	329.419	0.582485	-0.779708	0.147281	1	Nodiff	1	4236	PPP2R3A
ENSBGRG00000005550	86.2248	132.301	40.1491	0.303468	-1.72038	0.147317	1	Nodiff	8	2759	HCN2
ENSBGRG00000017697	783.02	970.899	595.142	0.612981	-0.706086	0.147349	1	Nodiff	19	4818	-
ENSBGRG00000010982	153.032	105.639	200.425	1.89727	0.923922	0.147369	1	Nodiff	18	3765	RGS22
ENSBGRG00000007772	284.887	360.052	209.723	0.582481	-0.779718	0.14757	1	Nodiff	19	1403	METRNL
ENSBGRG00000011794	402.562	505.568	299.557	0.592515	-0.755076	0.147587	1	Nodiff	13	1479	SESN3
ENSBGRG00000010000	132.942	49.2012	216.683	4.40402	2.13882	0.147626	1	Nodiff	16	1746	FZD10
ENSBGRG00000004134	1168.36	1449.66	887.065	0.611914	-0.708599	0.147737	1	Nodiff	11	4163	KTN1
ENSBGRG00000014420	8.64388	3.691	13.5968	3.68376	1.88118	0.147779	1	Nodiff	7	4016	MYT1L
ENSBGRG00000016387	21.3687	42.4344	0.303048	0.00714156	-7.12954	0.147832	1	Nodiff	29	1577	-
ENSBGRG00000005038	160.153	69.2517	251.055	3.62525	1.85808	0.147991	1	Nodiff	3	1457	WNT2B
ENSBGRG00000014604	206.841	250.127	163.556	0.653891	-0.612877	0.147991	1	Nodiff	20	1026	-
ENSBGRG00000007616	79.6465	101.349	57.9438	0.571724	-0.806609	0.148082	1	Nodiff	9	2163	SANBR
ENSBGRG00000021527	346.552	247.996	445.108	1.79482	0.843839	0.14817	1	Nodiff	19	636	CLDN7
ENSBGRG00000005445	84.4431	47.5035	121.383	2.55524	1.35346	0.148219	1	Nodiff	16	6615	KNTC1
ENSBGRG00000017791	484.554	596.808	372.3	0.623818	-0.680802	0.148282	1	Nodiff	16	3422	TAOK3
ENSBGRG00000026763	113.41	42.2364	184.583	4.37024	2.12771	0.148292	1	Nodiff	9	4375	BUB1
ENSBGRG00000010858	90.4822	28.4305	152.534	5.36516	2.42362	0.148534	1	Nodiff	9	1846	RRM2
ENSBGRG00000010534	2285.8	1740.63	2830.97	1.62641	0.701691	0.148559	1	Nodiff	2	8163	TANC1
ENSBGRG00000001203	609.73	413.891	805.569	1.94633	0.960759	0.148571	1	Nodiff	3	8760	CELSR2
ENSBGRG00000004809	140.546	189.679	91.4127	0.481934	-1.05309	0.148595	1	Nodiff	18	13244	PKHD1L1
ENSBGRG00000002912	101.448	71.6579	131.238	1.83145	0.872985	0.148634	1	Nodiff	5	1710	-
ENSBGRG00000025530	328.809	415.694	241.923	0.581974	-0.780974	0.148709	1	Nodiff	19	2571	ARRB2
ENSBGRG00000004697	253.814	190.064	317.563	1.67082	0.740558	0.148842	1	Nodiff	2	543	-
ENSBGRG00000003984	64.8026	28.5119	101.093	3.54565	1.82605	0.148905	1	Nodiff	7	3342	DMRT2
ENSBGRG00000003321	601.62	460.676	742.564	1.6119	0.688762	0.14893	1	Nodiff	1	2368	AMOTL2
ENSBGRG00000001644	28.5892	40.2865	16.8919	0.419294	-1.25397	0.148941	1	Nodiff	4	1073	SNX10
ENSBGRG00000007327	2.18208	0	4.36416	Inf	Inf	0.148952	1	Nodiff	28	3459	-
ENSBGRG00000015640	261.243	197.173	325.314	1.64989	0.722373	0.149005	1	Nodiff	3	1128	PRMT6
ENSBGRG00000007837	1287.49	964.239	1610.73	1.67047	0.740255	0.149196	1	Nodiff	28	12201	TENM3
ENSBGRG00000007737	11.7366	5.17484	18.2984	3.53604	1.82214	0.149292	1	Nodiff	17	1794	CFAP161
ENSBGRG00000023420	213.86	164.549	263.171	1.59935	0.677486	0.149301	1	Nodiff	19	828	MIEN1
ENSBGRG00000012995	18.4746	2.17346	34.7757	16.0001	4.00001	0.149329	1	Nodiff	5	2074	PRMT8
ENSBGRG00000020271	1366.7	1845.13	888.28	0.481419	-1.05464	0.149593	1	Nodiff	23	3581	ITGA1
ENSBGRG00000008888	178.903	96.3151	261.491	2.71495	1.44093	0.149596	1	Nodiff	18	3232	CDH17
ENSBGRG00000009715	98.0094	70.2037	125.815	1.79214	0.841685	0.149808	1	Nodiff	12	3895	SPTLC3
ENSBGRG00000010317	4.33884	0.842755	7.83492	9.29679	3.21673	0.149813	1	Nodiff	11	2749	SYT16
ENSBGRG00000002903	28.5916	5.45757	51.7257	9.4778	3.24455	0.150022	1	Nodiff	4	491	TMEM213
ENSBGRG00000004342	91.783	121.935	61.6313	0.505445	-0.984375	0.15031	1	Nodiff	3	2262	-
ENSBGRG00000016771	1316.02	1612.96	1019.07	0.631799	-0.662462	0.150425	1	Nodiff	9	1821	SH3GLB2
ENSBGRG00000026658	81.2578	108.156	54.3592	0.502598	-0.992524	0.150427	1	Nodiff	19	2891	PIK3R5
ENSBGRG00000010204	472.074	358.092	586.057	1.63661	0.710709	0.150436	1	Nodiff	16	1162	TMEM119
ENSBGRG00000009837	58.3663	40.1895	76.543	1.90455	0.929453	0.150469	1	Nodiff	23	3271	SLC45A2
ENSBGRG00000026182	94.8004	69.6353	119.966	1.72277	0.784729	0.15068	1	Nodiff	8	2297	MPV17L2
ENSBGRG00000026260	90.7325	62.3073	119.158	1.91242	0.935401	0.15068	1	Nodiff	19	1743	ENO3
ENSBGRG00000008087	28.832	54.08	3.58404	0.066273	-3.91544	0.15069	1	Nodiff	13	729	-
ENSBGRG00000015226	87.3847	64.7118	110.058	1.70073	0.766158	0.150864	1	Nodiff	20	1448	DKKL1
ENSBGRG00000005184	117.573	153.763	81.382	0.529269	-0.917927	0.151033	1	Nodiff	12	3175	NFATC2
ENSBGRG00000013785	1896.22	1510.09	2282.35	1.5114	0.595889	0.151122	1	Nodiff	12	7455	CPXM1
ENSBGRG00000012711	15.5116	22.8308	8.19247	0.358834	-1.47861	0.151225	1	Nodiff	24	345	MCCD1
ENSBGRG00000025896	16.4437	5.99871	26.8888	4.48243	2.16428	0.151262	1	Nodiff	26	4393	GRID2IP
ENSBGRG00000023887	4.53156	0.842755	8.22037	9.75416	3.28602	0.151542	1	Nodiff	26	1371	-
ENSBGRG00000002360	39.7094	59.4425	19.9762	0.336059	-1.57321	0.151542	1	Nodiff	1	1237	POPDC2
ENSBGRG00000022587	2157.82	1705.95	2609.7	1.52976	0.613306	0.151589	1	Nodiff	12	4223	ZMYND8
ENSBGRG00000020747	58.3356	96.8339	19.8373	0.204859	-2.2873	0.151594	1	Nodiff	20	1799	-
ENSBGRG00000012091	51.5675	68.3914	34.7435	0.508009	-0.977074	0.151657	1	Nodiff	8	2327	-
ENSBGRG00000012488	123.854	162.062	85.646	0.528477	-0.920088	0.151767	1	Nodiff	20	3012	JPH3
ENSBGRG00000013914	70.3079	20.7663	119.849	5.77133	2.5289	0.151799	1	Nodiff	3	2459	-
ENSBGRG00000007548	201.327	254.18	148.474	0.584131	-0.775636	0.151993	1	Nodiff	13	4976	PDE3B
ENSBGRG00000016883	62.4541	84.3356	40.5726	0.481085	-1.05564	0.15203	1	Nodiff	23	5308	CTNND2
ENSBGRG00000009414	787.893	984.109	591.678	0.601232	-0.734007	0.152241	1	Nodiff	24	1462	CAP2
ENSBGRG00000018826	8.35271	0	16.7054	Inf	Inf	0.152351	1	Nodiff	9	684	-
ENSBGRG00000016524	301.305	370.858	231.752	0.624906	-0.678288	0.152394	1	Nodiff	6	3564	HAUS3
ENSBGRG00000005491	153.064	302.727	3.40018	0.0112318	-6.47627	0.152402	1	Nodiff	12	1128	-
ENSBGRG00000009546	19.4314	37.7274	1.13536	0.0300938	-5.05439	0.152416	1	Nodiff	17	6598	TRPM1
ENSBGRG00000022921	73.0606	94.7495	51.3717	0.542184	-0.883145	0.152533	1	Nodiff	18	1876	ST3GAL1
ENSBGRG00000026659	95.9734	69.8842	122.063	1.74664	0.804582	0.152578	1	Nodiff	20	1231	YIF1B
ENSBGRG00000020770	207.473	128.368	286.578	2.23248	1.15865	0.152679	1	Nodiff	X	1025	-
ENSBGRG00000001670	99.6905	126.406	72.9751	0.577307	-0.792589	0.152746	1	Nodiff	5	1882	BHLHE41
ENSBGRG00000017298	57.5442	83.3942	31.6943	0.380053	-1.39573	0.15276	1	Nodiff	24	1389	TCP11
ENSBGRG00000018821	149.598	189.697	109.498	0.577226	-0.792791	0.152778	1	Nodiff	5	2926	-
ENSBGRG00000023292	362.072	266.608	457.536	1.71614	0.779165	0.152867	1	Nodiff	9	1718	TRIB2
ENSBGRG00000020094	356.161	437.738	274.584	0.627279	-0.672821	0.152928	1	Nodiff	19	1459	HLF
ENSBGRG00000022989	36.0075	46.7055	25.3095	0.541896	-0.883912	0.15313	1	Nodiff	X	1578	MAGEE2
ENSBGRG00000018513	10.5007	18.5284	2.47298	0.13347	-2.90541	0.153211	1	Nodiff	25	2162	HTR7
ENSBGRG00000022682	279.579	349.14	210.018	0.601528	-0.733297	0.15328	1	Nodiff	24	2977	TFEB
ENSBGRG00000014601	149.991	258.069	41.9125	0.162408	-2.62231	0.153284	1	Nodiff	12	1032	CREM
ENSBGRG00000001088	161.274	124.127	198.42	1.59852	0.676733	0.153388	1	Nodiff	7	2449	NANS
ENSBGRG00000022489	112.761	51.4797	174.042	3.3808	1.75736	0.153631	1	Nodiff	27	4774	ADAMTS14
ENSBGRG00000009303	696.448	518.724	874.172	1.68524	0.752951	0.153689	1	Nodiff	16	3836	EDNRA
ENSBGRG00000016641	163.521	119.304	207.737	1.74125	0.80012	0.153831	1	Nodiff	5	1096	PARVB
ENSBGRG00000015027	304.724	237.572	371.876	1.56532	0.646458	0.153875	1	Nodiff	10	2713	ME1
ENSBGRG00000002516	826.406	1014.28	638.535	0.629547	-0.667613	0.153912	1	Nodiff	1	3800	STAG1
ENSBGRG00000005148	753.285	592.2	914.369	1.54402	0.626693	0.153913	1	Nodiff	5	1905	SHMT2
ENSBGRG00000010957	53.1845	71.7466	34.6223	0.482564	-1.05121	0.153956	1	Nodiff	12	1898	CAMK1D
ENSBGRG00000024046	75.24	55.8601	94.6199	1.69387	0.760325	0.154247	1	Nodiff	20	3551	-
ENSBGRG00000006763	601.543	748.145	454.942	0.608094	-0.717634	0.154279	1	Nodiff	16	2928	MLXIP
ENSBGRG00000000973	231.746	293.808	169.684	0.577536	-0.792018	0.154307	1	Nodiff	5	4305	FGD6
ENSBGRG00000020301	46.0993	59.874	32.3246	0.539878	-0.889295	0.154404	1	Nodiff	29	1728	CD6
ENSBGRG00000014146	308.896	381.769	236.023	0.618234	-0.693776	0.154517	1	Nodiff	19	2595	ZNF624
ENSBGRG00000008915	7.08584	1.83339	12.3383	6.72977	2.75056	0.154577	1	Nodiff	27	4229	FRMPD2
ENSBGRG00000016996	721.662	532.022	911.302	1.7129	0.776444	0.154703	1	Nodiff	7	2813	ROR2
ENSBGRG00000006619	20.7502	12.3268	29.1737	2.36669	1.24287	0.154708	1	Nodiff	6	1662	-
ENSBGRG00000020526	3289.17	4028.84	2549.49	0.632811	-0.660154	0.154732	1	Nodiff	3	8999	ASH1L
ENSBGRG00000000932	93.5084	61.3996	125.617	2.0459	1.03273	0.154748	1	Nodiff	5	2166	TUBA8
ENSBGRG00000008345	249.056	187.15	310.963	1.66157	0.73255	0.154803	1	Nodiff	14	1722	MIIP
ENSBGRG00000017722	91.8947	65.1176	118.672	1.82243	0.86586	0.154986	1	Nodiff	25	2567	ENO4
ENSBGRG00000019310	22062.6	17256.2	26869	1.55707	0.63883	0.154998	1	Nodiff	Y	135	TMSB4X
ENSBGRG00000014050	233.035	301.828	164.242	0.544158	-0.877902	0.155067	1	Nodiff	1	6572	MED12L
ENSBGRG00000017855	18.6095	29.7121	7.5069	0.252654	-1.98476	0.155185	1	Nodiff	5	4014	-
ENSBGRG00000005743	356.964	441.945	271.983	0.615422	-0.700352	0.155195	1	Nodiff	8	2325	LYSMD3
ENSBGRG00000015477	123.349	94.0027	152.695	1.62437	0.699882	0.155622	1	Nodiff	8	1526	PEX11G
ENSBGRG00000013146	436.867	537.099	336.634	0.626763	-0.674008	0.155734	1	Nodiff	9	4722	ETAA1
ENSBGRG00000014975	423.772	326.334	521.21	1.59717	0.675517	0.155745	1	Nodiff	26	1407	NMRAL1
ENSBGRG00000004813	228.262	175.689	280.835	1.59847	0.676694	0.155823	1	Nodiff	12	3207	RBL1
ENSBGRG00000016769	191.661	140.55	242.773	1.7273	0.788521	0.155881	1	Nodiff	19	565	-
ENSBGRG00000022310	26.6971	44.2657	9.12855	0.206222	-2.27773	0.156003	1	Nodiff	13	960	-
ENSBGRG00000006644	109.139	71.9798	146.298	2.03248	1.02324	0.156054	1	Nodiff	12	4680	DOK5
ENSBGRG00000012776	262.474	325.8	199.148	0.611258	-0.710147	0.156178	1	Nodiff	8	3039	ZFP62
ENSBGRG00000020231	825.387	1028.54	622.237	0.604973	-0.725057	0.156188	1	Nodiff	4	3225	SEMA3C
ENSBGRG00000010653	1628.86	1983.12	1274.6	0.642725	-0.637727	0.156534	1	Nodiff	X	5257	KDM6A
ENSBGRG00000008726	256.782	192.981	320.584	1.66122	0.732244	0.156571	1	Nodiff	5	1387	-
ENSBGRG00000014479	110.98	147.164	74.7955	0.508245	-0.976405	0.15659	1	Nodiff	10	2900	KIAA0408
ENSBGRG00000014981	2067.71	2749.61	1385.81	0.504002	-0.988499	0.156733	1	Nodiff	24	1558	FKBP5
ENSBGRG00000004165	80.8585	102.143	59.574	0.583241	-0.777836	0.156776	1	Nodiff	14	1269	B3GALT2
ENSBGRG00000025542	942.325	1347.46	537.189	0.398667	-1.32674	0.156823	1	Nodiff	14	3543	-
ENSBGRG00000020051	67.1203	47.4455	86.7952	1.82937	0.871344	0.156875	1	Nodiff	27	1116	KCNK1
ENSBGRG00000004548	261.489	195.784	327.194	1.6712	0.740881	0.156907	1	Nodiff	17	177	-
ENSBGRG00000006551	313.528	246.261	380.796	1.54631	0.628832	0.157012	1	Nodiff	17	820	CIB1
ENSBGRG00000013805	1004.5	783.53	1225.48	1.56405	0.645286	0.157259	1	Nodiff	29	2043	-
ENSBGRG00000021707	1159.04	1435.01	883.064	0.61537	-0.700473	0.157408	1	Nodiff	19	6250	MYO18A
ENSBGRG00000024236	53522.2	65757.3	41287.1	0.627871	-0.67146	0.157443	1	Nodiff	26	5971	MYH11
ENSBGRG00000023839	570.943	710.731	431.154	0.606634	-0.721101	0.157492	1	Nodiff	11	3803	SAMD4A
ENSBGRG00000012446	118.463	87.0744	149.852	1.72097	0.783218	0.157812	1	Nodiff	3	1648	ZNF697
ENSBGRG00000018383	8.85741	2.48396	15.2309	6.1317	2.61629	0.157923	1	Nodiff	15	1993	-
ENSBGRG00000013126	17.0692	9.69385	24.4445	2.52164	1.33436	0.158166	1	Nodiff	26	2306	METTL27
ENSBGRG00000002217	3.05004	5.79703	0.303048	0.0522764	-4.2577	0.158193	1	Nodiff	2	1407	-
ENSBGRG00000007693	36.115	23.3277	48.9023	2.09632	1.06786	0.158232	1	Nodiff	19	1137	COA3
ENSBGRG00000016477	92.6003	50.3481	134.852	2.6784	1.42137	0.158427	1	Nodiff	8	2870	STAP2
ENSBGRG00000019267	28.2013	11.2984	45.1043	3.99209	1.99714	0.158515	1	Nodiff	10	4851	ADGB
ENSBGRG00000023152	5.10708	1.53117	8.68298	5.67082	2.50356	0.158515	1	Nodiff	26	1299	-
ENSBGRG00000006236	207.754	155.833	259.676	1.66637	0.73671	0.158535	1	Nodiff	11	327	TBCA
ENSBGRG00000011981	1083.78	1324.41	843.151	0.636624	-0.651486	0.158597	1	Nodiff	13	3087	STIM1
ENSBGRG00000009568	1893.59	1187.22	2599.96	2.18996	1.1309	0.158974	1	Nodiff	9	7361	LAMC3
ENSBGRG00000012460	322.661	208.984	436.337	2.0879	1.06205	0.159081	1	Nodiff	2	5079	COL4A4
ENSBGRG00000003880	482.904	374.99	590.819	1.57556	0.655863	0.159644	1	Nodiff	4	249	-
ENSBGRG00000013865	797.308	631.982	962.634	1.5232	0.607103	0.159677	1	Nodiff	9	3971	ASAP2
ENSBGRG00000013198	481.643	284.385	678.9	2.38726	1.25535	0.159723	1	Nodiff	2	3142	CDCA7
ENSBGRG00000013868	13.0212	2.11431	23.928	11.3172	3.50044	0.160106	1	Nodiff	8	1008	-
ENSBGRG00000014108	2.14772	4.29544	0	0	#NAME?	0.160148	1	Nodiff	14	993	-
ENSBGRG00000017887	453.908	576.163	331.653	0.575623	-0.796804	0.160182	1	Nodiff	22	249	MUSTN1
ENSBGRG00000023519	31.743	42.7319	20.754	0.485679	-1.04192	0.160238	1	Nodiff	X	619	PRRG3
ENSBGRG00000021905	338.317	258.208	418.427	1.62051	0.696444	0.160532	1	Nodiff	22	2418	GXYLT2
ENSBGRG00000002989	1085.32	1329.35	841.286	0.632856	-0.660052	0.16064	1	Nodiff	7	11228	SVEP1
ENSBGRG00000021422	32.6406	44.7361	20.5452	0.459254	-1.12264	0.160746	1	Nodiff	16	3263	SLC2A11
ENSBGRG00000020599	276.274	442.376	110.172	0.249045	-2.00552	0.160815	1	Nodiff	19	5781	MYH3
ENSBGRG00000008834	288.33	354.813	221.848	0.625252	-0.677489	0.160816	1	Nodiff	13	7318	PRDM11
ENSBGRG00000013427	77.8298	99.0344	56.6253	0.571774	-0.806483	0.161082	1	Nodiff	9	2130	-
ENSBGRG00000001090	207.74	256.702	158.777	0.618524	-0.693098	0.161152	1	Nodiff	2	3609	CCDC150
ENSBGRG00000015386	899.697	1321.41	477.983	0.361721	-1.46705	0.161533	1	Nodiff	4	3640	DYNC2I1
ENSBGRG00000011056	36.3623	49.7278	22.9968	0.462454	-1.11262	0.161536	1	Nodiff	13	1246	LPXN
ENSBGRG00000018993	231.013	283.448	178.578	0.630021	-0.666527	0.161565	1	Nodiff	24	1275	TAF11
ENSBGRG00000026466	17.844	34.1605	1.52739	0.0447121	-4.48319	0.161583	1	Nodiff	19	1275	-
ENSBGRG00000019683	195.89	110.189	281.59	2.55551	1.35361	0.161656	1	Nodiff	3	3764	MLPH
ENSBGRG00000011854	160.959	119.182	202.736	1.70106	0.766433	0.161719	1	Nodiff	2	4950	COL4A3
ENSBGRG00000015279	133.088	98.8837	167.293	1.69182	0.758575	0.161845	1	Nodiff	12	1802	ZBTB46
ENSBGRG00000014829	61.1515	78.543	43.76	0.557148	-0.843868	0.16187	1	Nodiff	20	2316	ZNF772
ENSBGRG00000016185	103.741	77.7335	129.748	1.66913	0.739098	0.161901	1	Nodiff	11	608	-
ENSBGRG00000020583	1056.93	1278.44	835.408	0.653457	-0.613836	0.162073	1	Nodiff	16	3360	GAB1
ENSBGRG00000017513	102.996	133.108	72.8838	0.547553	-0.86893	0.162211	1	Nodiff	5	4256	-
ENSBGRG00000000512	345.374	423.334	267.413	0.631683	-0.662726	0.162298	1	Nodiff	7	2002	IFT74
ENSBGRG00000023587	356.445	702.066	10.825	0.0154188	-6.01917	0.162362	1	Nodiff	25	1648	-
ENSBGRG00000018689	276.604	339.027	214.181	0.631751	-0.662571	0.16246	1	Nodiff	X	3987	GPRASP1
ENSBGRG00000015070	651.055	433.342	868.767	2.00481	1.00346	0.162554	1	Nodiff	10	3827	MAP7
ENSBGRG00000013185	672.363	463.404	881.322	1.90184	0.9274	0.162703	1	Nodiff	2	3714	IRS1
ENSBGRG00000012847	54.193	35.0583	73.3278	2.0916	1.06461	0.162766	1	Nodiff	28	780	LRRC3B
ENSBGRG00000020009	830.974	661.608	1000.34	1.51198	0.596441	0.16278	1	Nodiff	1	1393	-
ENSBGRG00000007757	47.4268	20.9151	73.9385	3.53517	1.82178	0.162806	1	Nodiff	3	1309	CASQ2
ENSBGRG00000007387	766.404	599.483	933.325	1.55688	0.63866	0.162898	1	Nodiff	11	568	-
ENSBGRG00000018242	5522.86	6605.28	4440.44	0.672256	-0.572917	0.163144	1	Nodiff	20	3908	LENG8
ENSBGRG00000010065	367.412	492.959	241.864	0.490637	-1.02727	0.163317	1	Nodiff	X	3083	RPS6KA3
ENSBGRG00000008480	866.401	1059.79	673.009	0.635039	-0.655083	0.163363	1	Nodiff	26	3166	SRRM3
ENSBGRG00000003801	5.59433	9.55425	1.63442	0.171068	-2.54736	0.16345	1	Nodiff	2	3927	ERBB4
ENSBGRG00000022437	116.274	56.9639	175.584	3.08238	1.62404	0.163535	1	Nodiff	17	180	CTXND1
ENSBGRG00000013846	47.1172	10.4207	83.8137	8.04298	3.00773	0.163599	1	Nodiff	5	2271	FOXM1
ENSBGRG00000009420	141.213	108.967	173.458	1.59184	0.670692	0.163635	1	Nodiff	3	1473	FLAD1
ENSBGRG00000020286	147.441	109.72	185.163	1.6876	0.754969	0.163883	1	Nodiff	20	3741	VRK3
ENSBGRG00000021542	2179.45	2643.87	1715.03	0.648682	-0.624417	0.164108	1	Nodiff	26	5523	RBBP6
ENSBGRG00000019232	33.8156	22.1402	45.491	2.05468	1.03891	0.164265	1	Nodiff	8	1214	PRR7
ENSBGRG00000007310	35.35	23.4702	47.2298	2.01234	1.00887	0.164265	1	Nodiff	14	2540	MTARC1
ENSBGRG00000000881	232.906	316.806	149.005	0.470336	-1.08824	0.164342	1	Nodiff	3	3291	ARHGAP30
ENSBGRG00000026744	360.446	259.482	461.409	1.77819	0.830408	0.164353	1	Nodiff	9	2557	FBLN7
ENSBGRG00000005929	108.127	57.251	159.002	2.77728	1.47367	0.164671	1	Nodiff	13	477	YPEL4
ENSBGRG00000026594	3.63969	0.717386	6.56199	9.14708	3.19331	0.164815	1	Nodiff	16	3217	MYO1H
ENSBGRG00000005648	389.698	492.778	286.618	0.581637	-0.781808	0.164926	1	Nodiff	3	3881	DPYD
ENSBGRG00000011342	4.61779	0	9.23558	Inf	Inf	0.164937	1	Nodiff	13	8763	OTOG
ENSBGRG00000001417	308.143	237.331	378.956	1.59674	0.675132	0.165003	1	Nodiff	8	2501	SPPL2B
ENSBGRG00000006552	245.513	184.069	306.957	1.66762	0.737788	0.165012	1	Nodiff	14	2303	METTL13
ENSBGRG00000015232	166.222	131.909	200.536	1.52026	0.604313	0.165326	1	Nodiff	13	1517	C1QTNF5
ENSBGRG00000021373	9.1706	14.874	3.46716	0.233101	-2.10097	0.165379	1	Nodiff	5	2049	DBX2
ENSBGRG00000021156	212.719	158.982	266.457	1.67602	0.745038	0.165536	1	Nodiff	5	381	C12orf57
ENSBGRG00000022710	5.75983	10.5035	1.01618	0.0967467	-3.36964	0.165553	1	Nodiff	8	2451	PCDHAC1
ENSBGRG00000001610	96.1	121.442	70.7576	0.582643	-0.779317	0.16566	1	Nodiff	3	3456	GABPB2
ENSBGRG00000011234	158.316	112.837	203.794	1.8061	0.852877	0.165702	1	Nodiff	18	1697	TRIB1
ENSBGRG00000001708	217.292	281.687	152.897	0.54279	-0.881535	0.165734	1	Nodiff	1	1245	-
ENSBGRG00000023927	249.148	374.499	123.796	0.330563	-1.597	0.16575	1	Nodiff	6	5205	RASGEF1B
ENSBGRG00000001259	221.635	306.577	136.692	0.445865	-1.16532	0.165834	1	Nodiff	3	5448	ACOT11
ENSBGRG00000001901	76.133	97.4363	54.8296	0.562722	-0.829505	0.165913	1	Nodiff	4	4746	FOXP2
ENSBGRG00000019546	136.383	170.13	102.635	0.603275	-0.729113	0.165971	1	Nodiff	18	1649	LRRC24
ENSBGRG00000000405	272.016	107.678	436.355	4.05239	2.01877	0.166003	1	Nodiff	3	3544	MFSD2A
ENSBGRG00000010054	251.47	189.648	313.292	1.65197	0.724188	0.16604	1	Nodiff	9	1002	SWI5
ENSBGRG00000021687	119.752	84.8915	154.612	1.82129	0.864961	0.166086	1	Nodiff	22	5506	CACNA2D3
ENSBGRG00000014729	2.08473	4.16947	0	0	#NAME?	0.166217	1	Nodiff	12	623	-
ENSBGRG00000000561	1214.83	1807.65	622.001	0.344094	-1.53913	0.166318	1	Nodiff	7	2769	MAMDC2
ENSBGRG00000003548	302.442	370.062	234.822	0.634549	-0.656197	0.166613	1	Nodiff	3	1536	PRPF38A
ENSBGRG00000009332	25.4216	15.9067	34.9365	2.19634	1.1351	0.166631	1	Nodiff	3	1423	TEKT2
ENSBGRG00000003179	569.104	693.794	444.413	0.640555	-0.642606	0.166686	1	Nodiff	6	2026	CAMK2D
ENSBGRG00000021575	790.787	962.348	619.225	0.643451	-0.636097	0.167005	1	Nodiff	15	2929	CLN5
ENSBGRG00000013862	134.087	103.244	164.93	1.59748	0.675796	0.167046	1	Nodiff	9	2458	QPCT
ENSBGRG00000013747	75.8837	56.8307	94.9368	1.67052	0.740297	0.167057	1	Nodiff	20	3010	-
ENSBGRG00000020232	227.979	174.854	281.103	1.60764	0.684949	0.167307	1	Nodiff	29	1581	ALG8
ENSBGRG00000025042	433.777	316.315	551.238	1.74268	0.801311	0.167318	1	Nodiff	26	2655	MICALL2
ENSBGRG00000010551	379.262	460.824	297.701	0.646019	-0.630352	0.167353	1	Nodiff	17	6922	PPIP5K1
ENSBGRG00000015368	279.701	212.214	347.187	1.63602	0.710194	0.167378	1	Nodiff	20	3697	EPS8L1
ENSBGRG00000008019	60.9944	43.189	78.7997	1.82453	0.867524	0.167533	1	Nodiff	12	1602	RNF24
ENSBGRG00000001276	22.6458	32.6141	12.6774	0.388711	-1.36323	0.16756	1	Nodiff	5	2150	IRAG2
ENSBGRG00000011452	105.841	131.408	80.2751	0.610886	-0.711024	0.167752	1	Nodiff	17	2726	SLC28A1
ENSBGRG00000002125	90.1968	38.0301	142.364	3.74344	1.90436	0.167766	1	Nodiff	1	4116	UPK1B
ENSBGRG00000007397	15641.4	11965	19317.8	1.61452	0.691109	0.167802	1	Nodiff	22	1443	-
ENSBGRG00000006087	153.477	223.572	83.381	0.372949	-1.42295	0.167805	1	Nodiff	12	4199	KIAA1755
ENSBGRG00000004034	133.648	170.538	96.7585	0.567373	-0.81763	0.167895	1	Nodiff	8	850	REEP2
ENSBGRG00000004967	125.065	92.9268	157.203	1.69168	0.758459	0.168034	1	Nodiff	17	1027	GEMIN2
ENSBGRG00000011192	2.08292	0	4.16584	Inf	Inf	0.168045	1	Nodiff	3	1522	FAM183A
ENSBGRG00000001752	11.3416	5.57466	17.1086	3.06899	1.61776	0.168091	1	Nodiff	5	3225	KCNH3
ENSBGRG00000023452	80.1839	123.874	36.4941	0.294608	-1.76313	0.168132	1	Nodiff	28	2341	DUSP26
ENSBGRG00000017786	564.714	711.47	417.959	0.587458	-0.767442	0.168156	1	Nodiff	20	2721	DACT3
ENSBGRG00000008038	12.5309	4.39184	20.67	4.70645	2.23464	0.168441	1	Nodiff	4	4341	CDHR3
ENSBGRG00000018518	654.037	512.66	795.414	1.55154	0.633703	0.168467	1	Nodiff	19	1380	BLMH
ENSBGRG00000026792	128.571	52.776	204.365	3.87231	1.95319	0.168573	1	Nodiff	9	2208	NCAPH
ENSBGRG00000008672	115.613	88.6422	142.583	1.60853	0.685739	0.168585	1	Nodiff	2	3091	-
ENSBGRG00000025745	361.689	441.916	281.461	0.636911	-0.650836	0.168587	1	Nodiff	4	2940	AASS
ENSBGRG00000002260	535.736	671.734	399.739	0.595085	-0.748833	0.168642	1	Nodiff	4	3609	TAX1BP1
ENSBGRG00000011591	1826.9	2231.02	1422.78	0.637727	-0.648989	0.168715	1	Nodiff	28	6893	PCM1
ENSBGRG00000007997	1453.7	179.844	2727.55	15.1662	3.92279	0.168833	1	Nodiff	11	4482	SMOC1
ENSBGRG00000023871	138.449	169.542	107.357	0.633221	-0.659219	0.168886	1	Nodiff	22	921	-
ENSBGRG00000024353	4796.08	3303.1	6289.06	1.90399	0.929022	0.16894	1	Nodiff	12	3326	SULF2
ENSBGRG00000002536	386.665	487.498	285.832	0.586324	-0.770229	0.169083	1	Nodiff	7	3729	EPB41L4B
ENSBGRG00000005246	15.4803	24.7017	6.25894	0.253381	-1.98062	0.169199	1	Nodiff	8	672	C19orf38
ENSBGRG00000019883	10.859	16.2733	5.44468	0.334578	-1.57959	0.169229	1	Nodiff	17	2817	CYP46A1
ENSBGRG00000005982	775.247	1191.46	359.034	0.30134	-1.73053	0.16937	1	Nodiff	7	3504	JAK2
ENSBGRG00000005974	430.88	529.708	332.052	0.626859	-0.673788	0.169377	1	Nodiff	2	7614	RIF1
ENSBGRG00000014732	106.826	78.4793	135.173	1.72241	0.784424	0.169601	1	Nodiff	11	4044	ADCK1
ENSBGRG00000008436	148.032	197.459	98.6045	0.499367	-1.00183	0.169625	1	Nodiff	12	2500	GGT7
ENSBGRG00000019568	1035.89	1282.64	789.14	0.615247	-0.700762	0.169663	1	Nodiff	19	4285	MYO1D
ENSBGRG00000020538	1312.42	1618.13	1006.72	0.622149	-0.684668	0.169728	1	Nodiff	19	1788	THRA
ENSBGRG00000019839	94.9447	123.661	66.2286	0.535567	-0.900861	0.169753	1	Nodiff	27	1884	MAP3K21
ENSBGRG00000019908	46.5775	31.3425	61.8125	1.97216	0.979777	0.169915	1	Nodiff	13	2427	AGBL2
ENSBGRG00000026305	589.941	307.12	872.762	2.84176	1.50678	0.169929	1	Nodiff	22	2477	-
ENSBGRG00000024200	768.074	582.314	953.833	1.638	0.71194	0.169969	1	Nodiff	27	1385	DDIT4
ENSBGRG00000008250	309.948	384.254	235.641	0.613243	-0.70547	0.170022	1	Nodiff	17	6480	FANCM
ENSBGRG00000020001	77.5834	57.305	97.8618	1.70774	0.772084	0.170154	1	Nodiff	5	192	C12orf73
ENSBGRG00000005446	2093	2540.88	1645.12	0.647461	-0.627135	0.170189	1	Nodiff	13	2457	OLFML1
ENSBGRG00000017169	593.086	714.353	471.819	0.660485	-0.598401	0.170406	1	Nodiff	13	2726	-
ENSBGRG00000018009	965.135	1189.06	741.213	0.623362	-0.681858	0.170516	1	Nodiff	9	5100	ITSN2
ENSBGRG00000008508	40.7209	55.6851	25.7568	0.462543	-1.11234	0.170538	1	Nodiff	8	4035	MEGF10
ENSBGRG00000020893	63.6114	82.7096	44.5132	0.538187	-0.893821	0.170587	1	Nodiff	22	11758	BSN
ENSBGRG00000009040	513.147	627.151	399.143	0.636438	-0.651908	0.17063	1	Nodiff	27	2861	RUFY2
ENSBGRG00000006478	32.2935	21.2594	43.3276	2.03804	1.02718	0.170709	1	Nodiff	10	1373	-
ENSBGRG00000014293	476.277	353.825	598.729	1.69216	0.758867	0.170772	1	Nodiff	8	312	CYSTM1
ENSBGRG00000005230	1778.03	1403.32	2152.74	1.53404	0.617337	0.170778	1	Nodiff	5	1215	SLC25A3
ENSBGRG00000005389	66.5834	46.3519	86.8148	1.87295	0.905312	0.170812	1	Nodiff	8	1690	FBXW9
ENSBGRG00000009632	1862.2	1333.15	2391.26	1.7937	0.842937	0.170846	1	Nodiff	3	1899	TPM3
ENSBGRG00000013575	135.559	77.0145	194.104	2.52036	1.33363	0.170875	1	Nodiff	14	1629	PM20D1
ENSBGRG00000023759	1551.21	1236.42	1866	1.5092	0.59378	0.171111	1	Nodiff	26	1575	METTL9
ENSBGRG00000024808	201.272	152.075	250.469	1.64701	0.719853	0.171119	1	Nodiff	25	1318	CASP7
ENSBGRG00000010480	1436.33	1714.97	1157.7	0.675052	-0.566929	0.171156	1	Nodiff	14	6372	CEP170
ENSBGRG00000017804	205.463	114.289	296.637	2.5955	1.37601	0.171174	1	Nodiff	6	3003	TACC3
ENSBGRG00000015201	10.0298	4.6136	15.4459	3.34791	1.74326	0.171185	1	Nodiff	24	3153	TFAP2A
ENSBGRG00000001851	447.676	540.88	354.471	0.65536	-0.60964	0.171235	1	Nodiff	6	2933	GUF1
ENSBGRG00000008603	1491.6	1771.98	1211.22	0.68354	-0.548902	0.171478	1	Nodiff	7	6308	MPDZ
ENSBGRG00000001084	119.053	147.931	90.1756	0.609578	-0.714118	0.171495	1	Nodiff	8	3278	ZNF555
ENSBGRG00000013228	30.5954	18.4171	42.7737	2.32251	1.21568	0.171777	1	Nodiff	9	8543	CACNA1B
ENSBGRG00000018992	437.948	536.814	339.083	0.631657	-0.662787	0.171789	1	Nodiff	27	11485	LYST
ENSBGRG00000022600	2580.56	3505.19	1655.92	0.472419	-1.08186	0.171821	1	Nodiff	5	2590	SLC38A2
ENSBGRG00000026060	30.0586	58.2565	1.86064	0.0319387	-4.96855	0.171915	1	Nodiff	8	2067	SLC5A5
ENSBGRG00000015799	93.331	66.1335	120.528	1.8225	0.865919	0.171939	1	Nodiff	9	7583	EFR3B
ENSBGRG00000013252	16.4799	2.75184	30.208	10.9774	3.45646	0.172089	1	Nodiff	17	489	-
ENSBGRG00000018977	1072.96	1314.19	831.735	0.632887	-0.65998	0.172304	1	Nodiff	19	2142	TBX2
ENSBGRG00000026503	37.3378	25.8856	48.79	1.88484	0.914439	0.17233	1	Nodiff	22	2241	C3orf14
ENSBGRG00000018851	372.759	457.211	288.307	0.630577	-0.665255	0.172548	1	Nodiff	19	1765	-
ENSBGRG00000010530	106.41	158.623	54.1973	0.341673	-1.54931	0.172733	1	Nodiff	18	3547	SLC26A7
ENSBGRG00000026225	114.034	83.6712	144.397	1.72577	0.78724	0.172874	1	Nodiff	25	1602	MFSD13A
ENSBGRG00000007336	46.9082	91.5395	2.27696	0.0248741	-5.32921	0.172974	1	Nodiff	15	5981	ATP12A
ENSBGRG00000009702	5.9739	10.0931	1.85473	0.183763	-2.44408	0.172989	1	Nodiff	6	1314	DRD5
ENSBGRG00000006822	259.173	316.485	201.861	0.637822	-0.648774	0.173098	1	Nodiff	6	2215	BBS7
ENSBGRG00000000595	866.349	643.756	1088.94	1.69154	0.758341	0.173149	1	Nodiff	4	4268	DENND2A
ENSBGRG00000023603	298.548	374.269	222.827	0.595365	-0.748153	0.17341	1	Nodiff	6	3759	CLOCK
ENSBGRG00000012119	1745.21	2122.38	1368.03	0.644572	-0.633587	0.173414	1	Nodiff	8	3512	CAST
ENSBGRG00000006379	635.93	753.635	518.226	0.687635	-0.540286	0.173609	1	Nodiff	7	5288	RUSC2
ENSBGRG00000011678	209.051	256.391	161.712	0.630726	-0.664914	0.173627	1	Nodiff	9	1744	SERTAD2
ENSBGRG00000016869	67.3553	88.1673	46.5432	0.527896	-0.921674	0.17365	1	Nodiff	28	3359	-
ENSBGRG00000012464	116.138	145.298	86.979	0.598626	-0.740274	0.173682	1	Nodiff	13	1010	IMMP1L
ENSBGRG00000015708	946.321	1212.03	680.608	0.561542	-0.832534	0.17369	1	Nodiff	12	3274	ITIH5
ENSBGRG00000024386	190.214	148.109	232.318	1.56856	0.649444	0.173788	1	Nodiff	1	1342	HES1
ENSBGRG00000019280	2435.88	1883.63	2988.13	1.58637	0.665726	0.173889	1	Nodiff	8	2477	DBN1
ENSBGRG00000020564	554.594	975.326	133.862	0.137248	-2.86514	0.173895	1	Nodiff	19	1581	FAM20A
ENSBGRG00000021666	632.68	430.218	835.143	1.94121	0.956956	0.174063	1	Nodiff	24	8708	ITPR3
ENSBGRG00000012071	243.179	313.756	172.602	0.550116	-0.862192	0.17407	1	Nodiff	24	913	-
ENSBGRG00000008121	663.177	510.648	815.705	1.59739	0.675719	0.174073	1	Nodiff	6	3895	AFAP1
ENSBGRG00000004319	29.7003	19.9607	39.4399	1.97587	0.982492	0.174234	1	Nodiff	8	453	LTC4S
ENSBGRG00000019554	23.4479	32.4466	14.4491	0.445319	-1.16709	0.174464	1	Nodiff	6	3349	FAM184B
ENSBGRG00000006625	5.52901	9.3993	1.65872	0.176473	-2.50248	0.17477	1	Nodiff	5	3223	HAL
ENSBGRG00000004777	30.0007	40.5555	19.446	0.47949	-1.06043	0.174809	1	Nodiff	10	1059	-
ENSBGRG00000024284	8.54473	17.0895	0	0	#NAME?	0.174827	1	Nodiff	29	1110	KCNJ1
ENSBGRG00000009741	75.5255	57.1673	93.8837	1.64226	0.715685	0.174945	1	Nodiff	5	2966	SLC16A7
ENSBGRG00000021712	30.9596	9.66488	52.2543	5.40661	2.43473	0.175098	1	Nodiff	14	2709	DTL
ENSBGRG00000026401	798.992	621.864	976.12	1.56967	0.650459	0.175115	1	Nodiff	16	875	MLEC
ENSBGRG00000004044	752.152	932.723	571.58	0.612809	-0.706492	0.175125	1	Nodiff	16	4413	SBNO1
ENSBGRG00000016622	1179.85	848.577	1511.13	1.78078	0.832512	0.175151	1	Nodiff	17	7361	ADAMTS7
ENSBGRG00000020272	164.519	72.9477	256.09	3.5106	1.81172	0.175164	1	Nodiff	3	1719	FDPS
ENSBGRG00000001781	724.985	902.491	547.479	0.606631	-0.72111	0.175315	1	Nodiff	1	4415	ATP11B
ENSBGRG00000005124	3.10268	5.90231	0.303048	0.051344	-4.28366	0.175423	1	Nodiff	12	2619	BPIFB2
ENSBGRG00000002144	32.6081	43.334	21.8822	0.504965	-0.985745	0.175475	1	Nodiff	5	1441	SOX10
ENSBGRG00000003116	641.277	796.321	486.233	0.610599	-0.711703	0.17549	1	Nodiff	8	2409	IRF1
ENSBGRG00000010495	432.701	344.766	520.635	1.51011	0.594652	0.175592	1	Nodiff	29	210	COX8A
ENSBGRG00000002085	58.854	87.5886	30.1193	0.343872	-1.54006	0.175593	1	Nodiff	3	4794	HFM1
ENSBGRG00000012526	1821.52	2195.6	1447.45	0.65925	-0.601102	0.175595	1	Nodiff	1	2871	MBNL1
ENSBGRG00000000308	86.938	112.14	61.7364	0.550531	-0.861104	0.175637	1	Nodiff	3	720	CD48
ENSBGRG00000007392	631.405	772.427	490.384	0.634861	-0.655488	0.175704	1	Nodiff	18	2793	-
ENSBGRG00000015363	6.51039	10.5662	2.45459	0.232306	-2.1059	0.17577	1	Nodiff	13	2252	CRTAM
ENSBGRG00000022959	2976.53	3698.38	2254.69	0.609644	-0.713962	0.175779	1	Nodiff	8	3871	DCTN4
ENSBGRG00000016244	305.175	238.594	371.756	1.55811	0.639796	0.175811	1	Nodiff	18	1157	NTAQ1
ENSBGRG00000007110	1163.38	1421.39	905.369	0.63696	-0.650726	0.175812	1	Nodiff	1	6733	DNAJC13
ENSBGRG00000019207	128.084	171.696	84.4715	0.491985	-1.02332	0.175822	1	Nodiff	X	2860	WAS
ENSBGRG00000007420	10.9676	0.406892	21.5282	52.909	5.72544	0.175824	1	Nodiff	28	663	-
ENSBGRG00000024136	1350.1	1651.05	1049.15	0.635441	-0.654171	0.175869	1	Nodiff	19	2438	PLCD3
ENSBGRG00000014800	28.1857	38.1301	18.2413	0.478397	-1.06372	0.176062	1	Nodiff	20	1518	-
ENSBGRG00000012204	348.464	230.954	465.974	2.0176	1.01264	0.176121	1	Nodiff	9	1638	ST6GAL2
ENSBGRG00000016705	77.1845	16.181	138.188	8.54014	3.09426	0.176156	1	Nodiff	19	688	BIRC5
ENSBGRG00000026120	61.6073	84.4337	38.7809	0.459306	-1.12247	0.176218	1	Nodiff	26	2640	IGFALS
ENSBGRG00000002079	365.152	275.888	454.416	1.6471	0.719931	0.176239	1	Nodiff	3	2892	-
ENSBGRG00000020722	317.871	626.42	9.32226	0.0148818	-6.07031	0.176318	1	Nodiff	X	2175	VSIG1
ENSBGRG00000002266	57.2895	26.4922	88.0868	3.32501	1.73336	0.176328	1	Nodiff	2	2871	ARHGEF19
ENSBGRG00000006184	2.20036	4.40071	0	0	#NAME?	0.176351	1	Nodiff	19	609	-
ENSBGRG00000013988	60.2022	29.8161	90.5883	3.03824	1.60323	0.176392	1	Nodiff	14	1770	-
ENSBGRG00000013532	50.1297	65.2714	34.9881	0.53604	-0.899588	0.17641	1	Nodiff	5	2957	BPIFC
ENSBGRG00000003237	19.9142	10.4698	29.3586	2.80412	1.48755	0.176528	1	Nodiff	3	1747	RXRG
ENSBGRG00000009291	11.2969	16.6199	5.97394	0.359445	-1.47616	0.176541	1	Nodiff	22	3020	EOMES
ENSBGRG00000004637	107.335	78.9772	135.692	1.71812	0.780829	0.176628	1	Nodiff	9	1842	SLC2A8
ENSBGRG00000002382	844.337	632.748	1055.93	1.66879	0.738807	0.176814	1	Nodiff	4	2795	BZW2
ENSBGRG00000001437	8.34128	16.6826	0	0	#NAME?	0.176814	1	Nodiff	7	2217	-
ENSBGRG00000009401	5.8522	1.84106	9.86334	5.35742	2.42154	0.176901	1	Nodiff	2	2738	CMKLR2
ENSBGRG00000023560	2.75545	0.310494	5.20041	16.7488	4.06599	0.17705	1	Nodiff	6	1157	PDCL2
ENSBGRG00000019323	562.338	668.53	456.146	0.682312	-0.551496	0.177069	1	Nodiff	19	2040	RGS9
ENSBGRG00000009356	4494.12	5441.49	3546.75	0.651798	-0.617504	0.177109	1	Nodiff	4	5797	KMT2E
ENSBGRG00000018216	26.6052	37.3187	15.8918	0.425839	-1.23162	0.177134	1	Nodiff	24	1500	-
ENSBGRG00000021380	444.766	348.435	541.096	1.55293	0.634995	0.177177	1	Nodiff	20	3710	EML2
ENSBGRG00000016956	3.64899	6.69187	0.606096	0.090572	-3.46479	0.17731	1	Nodiff	8	2089	IL12B
ENSBGRG00000023792	130.628	166.242	95.0148	0.571545	-0.807061	0.177322	1	Nodiff	19	270	CCL14
ENSBGRG00000022439	2004.84	2419.81	1589.87	0.657022	-0.605986	0.177322	1	Nodiff	15	4978	ZC3H13
ENSBGRG00000009638	1107.95	1367.33	848.562	0.620596	-0.688273	0.17768	1	Nodiff	14	4393	ZBTB18
ENSBGRG00000007196	92.1272	66.8989	117.355	1.75422	0.810829	0.177849	1	Nodiff	8	2036	-
ENSBGRG00000018120	488.651	599.09	378.213	0.631312	-0.663574	0.177937	1	Nodiff	20	231	HSBP1
ENSBGRG00000001447	12.3649	18.18	6.54984	0.360278	-1.47282	0.177957	1	Nodiff	4	1779	C7orf31
ENSBGRG00000024813	242.753	187.337	298.168	1.59161	0.670488	0.178081	1	Nodiff	13	1701	ACCS
ENSBGRG00000025712	662.169	491.075	833.263	1.69681	0.762829	0.17816	1	Nodiff	28	2911	PPP1R3B
ENSBGRG00000014708	388.651	472.861	304.441	0.643826	-0.635257	0.178193	1	Nodiff	28	949	-
ENSBGRG00000022629	225.925	178.416	273.434	1.53257	0.615949	0.17829	1	Nodiff	3	648	LAMTOR2
ENSBGRG00000001244	40.7374	53.7221	27.7527	0.516597	-0.95289	0.178321	1	Nodiff	8	207	GNG7
ENSBGRG00000001751	386.841	517.722	255.961	0.494399	-1.01625	0.178369	1	Nodiff	4	5047	HDAC9
ENSBGRG00000016164	2081.15	2467.01	1695.29	0.687181	-0.541238	0.178404	1	Nodiff	18	5472	COL14A1
ENSBGRG00000026439	1447.11	1155.92	1738.3	1.50382	0.588634	0.178468	1	Nodiff	22	5543	PTPRG
ENSBGRG00000003081	101.171	77.2901	125.051	1.61795	0.694163	0.17847	1	Nodiff	1	924	-
ENSBGRG00000018624	327.122	409.718	244.527	0.596818	-0.744637	0.178474	1	Nodiff	5	2989	KIAA0930
ENSBGRG00000005682	78.2477	96.7605	59.7348	0.617347	-0.695846	0.178544	1	Nodiff	8	2122	-
ENSBGRG00000016572	97.7984	119.875	75.7218	0.631673	-0.66275	0.178764	1	Nodiff	20	4480	-
ENSBGRG00000021880	598.294	709.778	486.81	0.685861	-0.544011	0.178942	1	Nodiff	20	1368	EMP3
ENSBGRG00000019278	11.6853	3.35629	20.0143	5.96323	2.57609	0.178944	1	Nodiff	2	1392	SLC38A11
ENSBGRG00000014822	338.007	414.679	261.335	0.630211	-0.666094	0.179005	1	Nodiff	14	4184	IKBKE
ENSBGRG00000005710	743.03	568.994	917.066	1.61173	0.688612	0.179195	1	Nodiff	2	1577	RND3
ENSBGRG00000021080	84.5197	106.764	62.2758	0.583306	-0.777676	0.179282	1	Nodiff	6	921	-
ENSBGRG00000021906	455.33	347.371	563.29	1.62158	0.697402	0.179347	1	Nodiff	20	4797	WTIP
ENSBGRG00000008923	206.976	159.609	254.344	1.59355	0.672246	0.179379	1	Nodiff	9	2498	PTGES2
ENSBGRG00000020811	263.988	204.016	323.961	1.58792	0.667139	0.179399	1	Nodiff	26	1918	MLST8
ENSBGRG00000021985	8.28229	13.124	3.44056	0.262158	-1.93149	0.17941	1	Nodiff	25	4025	CNNM1
ENSBGRG00000009471	405.383	504.542	306.224	0.606935	-0.720386	0.179505	1	Nodiff	5	2525	ZDHHC17
ENSBGRG00000011902	34.1976	46.4424	21.9528	0.472688	-1.08104	0.17956	1	Nodiff	24	939	-
ENSBGRG00000009706	110.161	82.498	137.823	1.67062	0.740386	0.179658	1	Nodiff	X	3404	ZC4H2
ENSBGRG00000008714	6.33096	2.27753	10.3844	4.5595	2.18888	0.179679	1	Nodiff	4	1239	-
ENSBGRG00000000392	698.487	908.145	488.829	0.538272	-0.893592	0.179724	1	Nodiff	6	1137	SGCB
ENSBGRG00000011291	138.789	108.488	169.09	1.5586	0.640255	0.179787	1	Nodiff	8	572	-
ENSBGRG00000012046	176.493	218.905	134.081	0.61251	-0.707195	0.179789	1	Nodiff	23	876	RAD1
ENSBGRG00000011563	537.751	376.203	699.3	1.85884	0.894402	0.179948	1	Nodiff	19	2178	-
ENSBGRG00000023089	41.1136	24.6182	57.609	2.3401	1.22657	0.180115	1	Nodiff	19	4431	GAS2L2
ENSBGRG00000013760	14.2135	8.27684	20.1502	2.43453	1.28364	0.18013	1	Nodiff	11	1047	GRAMD2A
ENSBGRG00000019854	94.8805	157.641	32.1198	0.203753	-2.29511	0.180205	1	Nodiff	6	2059	-
ENSBGRG00000012130	685.863	838.361	533.365	0.6362	-0.652448	0.180207	1	Nodiff	1	2618	ZNF148
ENSBGRG00000020069	502.478	398.564	606.392	1.52144	0.605439	0.180314	1	Nodiff	20	2395	UQCRFS1
ENSBGRG00000019182	46.1721	62.8997	29.4446	0.468119	-1.09505	0.18033	1	Nodiff	16	3338	TLL1
ENSBGRG00000002409	2.07488	0	4.14975	Inf	Inf	0.180539	1	Nodiff	1	852	-
ENSBGRG00000003140	318.267	248.323	388.211	1.56333	0.64462	0.180804	1	Nodiff	1	4405	CHRD
ENSBGRG00000023785	8.72242	13.2488	4.19604	0.316711	-1.65876	0.180826	1	Nodiff	22	1039	CHST13
ENSBGRG00000007360	69.0142	50.1199	87.9085	1.75396	0.810619	0.180871	1	Nodiff	1	1740	LRRC34
ENSBGRG00000025237	539.621	1061.21	18.0345	0.0169943	-5.8788	0.180974	1	Nodiff	26	561	BHLHA15
ENSBGRG00000006158	1375.27	1665.07	1085.47	0.651904	-0.617268	0.180984	1	Nodiff	16	1305	RSRC2
ENSBGRG00000018409	2076.43	1636	2516.87	1.53842	0.621451	0.18108	1	Nodiff	22	1872	TKT
ENSBGRG00000004148	118.16	149.245	87.0746	0.583436	-0.777355	0.181147	1	Nodiff	5	1338	NEMP1
ENSBGRG00000020472	458.373	367.967	548.779	1.49138	0.57665	0.181389	1	Nodiff	5	1458	LPCAT3
ENSBGRG00000002859	425.306	522.36	328.251	0.628401	-0.670243	0.181424	1	Nodiff	6	5667	N4BP2
ENSBGRG00000013920	527.589	417.362	637.816	1.52821	0.61184	0.181435	1	Nodiff	13	6212	NECTIN1
ENSBGRG00000009497	233.853	156.865	310.841	1.98158	0.986648	0.181447	1	Nodiff	18	2337	GRHL2
ENSBGRG00000023997	369.638	455.75	283.527	0.62211	-0.684759	0.181499	1	Nodiff	4	2780	ZNF800
ENSBGRG00000001946	10.7104	3.51184	17.9091	5.09963	2.35039	0.181548	1	Nodiff	3	1191	GAL3ST2
ENSBGRG00000000647	13.1095	18.7945	7.4245	0.395036	-1.33994	0.181574	1	Nodiff	5	1104	LPAR5
ENSBGRG00000007272	42.0896	26.9193	57.2599	2.12709	1.08888	0.181586	1	Nodiff	10	3861	ARMC2
ENSBGRG00000021015	41.5574	8.86765	74.2471	8.37281	3.06571	0.181625	1	Nodiff	21	2238	NDC80
ENSBGRG00000024002	13.2614	6.41035	20.1125	3.1375	1.64962	0.18164	1	Nodiff	24	4416	KIF6
ENSBGRG00000007132	157.79	122.986	192.594	1.56599	0.647073	0.181685	1	Nodiff	26	738	-
ENSBGRG00000018177	7.78519	3.08304	12.4873	4.05034	2.01804	0.181793	1	Nodiff	13	6997	KIAA1549L
ENSBGRG00000018833	31.4639	15.3266	47.6012	3.1058	1.63496	0.181871	1	Nodiff	18	1758	GSDMC
ENSBGRG00000015345	3517.38	2759.73	4275.03	1.54907	0.631407	0.181945	1	Nodiff	28	2920	TACC1
ENSBGRG00000001064	406.079	331.538	480.621	1.44967	0.535727	0.181974	1	Nodiff	1	946	ATP1B3
ENSBGRG00000012127	27.4847	18.6579	36.3116	1.94618	0.960643	0.182074	1	Nodiff	19	6214	PITPNM3
ENSBGRG00000016350	221.024	95.4991	346.549	3.62882	1.8595	0.182142	1	Nodiff	19	1890	TK1
ENSBGRG00000006871	35.0307	51.7803	18.281	0.353049	-1.50206	0.182239	1	Nodiff	3	6114	COL24A1
ENSBGRG00000004107	7311.34	8800.45	5822.24	0.661585	-0.596002	0.182251	1	Nodiff	7	6278	SMARCA2
ENSBGRG00000006966	22.8336	30.0834	15.5838	0.518019	-0.948922	0.182333	1	Nodiff	3	3055	SYCP1
ENSBGRG00000012256	111.653	140.332	82.9747	0.591275	-0.758098	0.18237	1	Nodiff	14	1956	CHML
ENSBGRG00000024427	59.8699	15.4288	104.311	6.7608	2.75719	0.18282	1	Nodiff	19	3335	KIF18B
ENSBGRG00000024843	213.79	262.357	165.222	0.62976	-0.667125	0.182829	1	Nodiff	X	939	BRCC3
ENSBGRG00000010860	15.462	8.51163	22.4124	2.63315	1.39679	0.182874	1	Nodiff	12	2123	-
ENSBGRG00000012582	263.215	319.181	207.249	0.649314	-0.623011	0.182977	1	Nodiff	10	1680	TUBE1
ENSBGRG00000015688	10.7452	4.96195	16.5284	3.33104	1.73597	0.182982	1	Nodiff	9	2402	SPACA9
ENSBGRG00000016783	8.61827	3.9264	13.3101	3.38991	1.76125	0.183042	1	Nodiff	19	1819	KRT24
ENSBGRG00000000712	957.254	1163.59	750.917	0.645344	-0.631859	0.183063	1	Nodiff	2	2744	CCNT2
ENSBGRG00000003216	283.332	219.708	346.955	1.57916	0.659161	0.183137	1	Nodiff	3	1122	ECHDC2
ENSBGRG00000023510	3.74081	6.86337	0.618245	0.0900789	-3.47267	0.183143	1	Nodiff	6	4997	GRID2
ENSBGRG00000013477	7.73094	15.4619	0	0	#NAME?	0.183217	1	Nodiff	12	2270	SLC52A3
ENSBGRG00000013398	2439.76	1916.8	2962.71	1.54565	0.628216	0.183221	1	Nodiff	3	995	TAGLN2
ENSBGRG00000018313	3065.21	2335.84	3794.59	1.62451	0.700005	0.183347	1	Nodiff	24	3249	PTK7
ENSBGRG00000010259	2772.82	628.904	4916.74	7.81796	2.96679	0.183348	1	Nodiff	24	1990	PI16
ENSBGRG00000020478	532.142	430.452	633.832	1.47248	0.558248	0.183433	1	Nodiff	29	3084	TMEM132A
ENSBGRG00000023352	22.242	42.9508	1.53329	0.0356989	-4.80798	0.183498	1	Nodiff	26	2973	SCNN1B
ENSBGRG00000017184	891.584	1093.66	689.507	0.630458	-0.665527	0.183696	1	Nodiff	17	6244	TRIP11
ENSBGRG00000025835	138.513	108.907	168.119	1.54369	0.626384	0.183744	1	Nodiff	27	75	-
ENSBGRG00000012362	5.30334	0	10.6067	Inf	Inf	0.183939	1	Nodiff	6	639	-
ENSBGRG00000010962	842.506	1016.75	668.262	0.657253	-0.60548	0.183985	1	Nodiff	2	7303	BAZ2B
ENSBGRG00000000376	49.9622	64.606	35.3183	0.546673	-0.87125	0.184081	1	Nodiff	1	1481	MB21D2
ENSBGRG00000022174	78.601	19.7573	137.445	6.95664	2.79839	0.18415	1	Nodiff	14	2635	NEK2
ENSBGRG00000018484	601.834	734.93	468.737	0.637797	-0.64883	0.184161	1	Nodiff	19	1818	PPM1D
ENSBGRG00000006673	1692.04	1370.67	2013.41	1.46893	0.554761	0.184208	1	Nodiff	13	4406	PDE2A
ENSBGRG00000016249	146.526	183.091	109.961	0.600584	-0.735562	0.184248	1	Nodiff	23	2507	C5orf34
ENSBGRG00000026383	321.681	415.758	227.604	0.547444	-0.869217	0.184422	1	Nodiff	10	2323	MANEA
ENSBGRG00000014252	14.5215	5.05067	23.9923	4.75032	2.24803	0.184501	1	Nodiff	14	1436	-
ENSBGRG00000026774	33.384	21.9367	44.8314	2.04367	1.03116	0.184548	1	Nodiff	9	1251	ZNF514
ENSBGRG00000016081	5.74415	11.4883	0	0	#NAME?	0.184585	1	Nodiff	12	532	-
ENSBGRG00000024502	6.15447	2.11431	10.1946	4.82173	2.26955	0.184626	1	Nodiff	12	2885	PHACTR3
ENSBGRG00000020544	253.606	192.519	314.692	1.63461	0.708943	0.184728	1	Nodiff	19	2724	TBC1D16
ENSBGRG00000015334	17047.8	20696.1	13399.5	0.647442	-0.627177	0.184809	1	Nodiff	3	1670	TXNIP
ENSBGRG00000007926	670.946	526.402	815.489	1.54917	0.6315	0.184863	1	Nodiff	X	2917	DLG3
ENSBGRG00000024820	1241.26	1475.54	1006.98	0.682451	-0.551203	0.185002	1	Nodiff	X	6777	PLXNA3
ENSBGRG00000026643	2060.54	1564.05	2557.03	1.63487	0.70918	0.185008	1	Nodiff	22	5916	ADAMTS9
ENSBGRG00000022872	128.532	98.6571	158.407	1.60563	0.683141	0.185182	1	Nodiff	29	204	POLR2L
ENSBGRG00000007580	195.244	244.392	146.095	0.597792	-0.742285	0.185213	1	Nodiff	13	3288	CLPB
ENSBGRG00000007344	549.556	669.408	429.705	0.641918	-0.639539	0.185385	1	Nodiff	3	2424	TRMT13
ENSBGRG00000000970	128.028	97.4791	158.576	1.62677	0.702014	0.185507	1	Nodiff	1	1584	GK5
ENSBGRG00000001616	104.137	26.3835	181.891	6.89413	2.78537	0.185517	1	Nodiff	5	3498	TROAP
ENSBGRG00000022067	506.786	607.076	406.496	0.669596	-0.578637	0.185591	1	Nodiff	22	3849	CCDC66
ENSBGRG00000020489	187.48	236.637	138.324	0.584542	-0.774622	0.185611	1	Nodiff	15	1026	LPAR6
ENSBGRG00000021495	74.7937	96.0229	53.5646	0.557832	-0.842098	0.185658	1	Nodiff	15	521	-
ENSBGRG00000021840	538.687	369.945	707.428	1.91225	0.935271	0.185764	1	Nodiff	9	1890	OSR1
ENSBGRG00000008707	149.128	102.086	196.17	1.92161	0.942315	0.18606	1	Nodiff	7	6154	HR
ENSBGRG00000011347	253.706	310.797	196.616	0.632617	-0.660595	0.186308	1	Nodiff	11	3664	SFXN1
ENSBGRG00000019229	82.2595	103.53	60.9891	0.589096	-0.763426	0.186441	1	Nodiff	20	1636	-
ENSBGRG00000012084	34.0561	24.7784	43.3339	1.74885	0.806411	0.186599	1	Nodiff	5	1173	-
ENSBGRG00000010844	68.448	104.352	32.5437	0.311863	-1.68102	0.186616	1	Nodiff	12	3106	-
ENSBGRG00000000803	216.026	45.4903	386.562	8.49767	3.08707	0.186728	1	Nodiff	3	1265	LPAR3
ENSBGRG00000023606	163.003	126.563	199.443	1.57584	0.656125	0.186745	1	Nodiff	17	735	IMP3
ENSBGRG00000021543	14.2426	8.51163	19.9736	2.34662	1.23059	0.186787	1	Nodiff	12	714	-
ENSBGRG00000019117	24.6751	13.6356	35.7147	2.61923	1.38914	0.186819	1	Nodiff	8	1705	FCER2
[truncated: 15,987 more rows]
