# Supplementary material for: Transcriptomics Reveals the Differences in mRNA Expression Patterns in Yak Uterus of Follicular, Luteal, and Pregnant Phases
Source: Animals (Basel). 2025 Mar 14;15(6):837. doi: 10.3390/ani15060837 (PMC11939727; doi:10.3390/ani15060837)
Supplement: Supplementary file 1 [file animals-15-00837-s001.zip › animals-3455919-supplementary/Supplementary Table S10.xlsx]

## Sheet: Supplementary Table S10
Supplementary Table S10: The FPKM values of selected DEGs
Gene_ID	Gene name	UFP1:read count	UFP1:fpkm	UFP2:read count	UFP2:fpkm	UFP3:read count	UFP3:fpkm	ULP1:read count	ULP1:fpkm	ULP2:read count	ULP2:fpkm	ULP3:read count	ULP3:fpkm	UPP1:read count	UPP1:fpkm	UPP2:read count	UPP2:fpkm	UPP3:read count	UPP3:fpkm
ENSBGRG00000000999	EPHX2	221	11.2973	299	13.6825	790	39.6078	1966	99.555	886	49.9421	3019	158.475	254	11.2765	68	3.71787	168	7.81054
ENSBGRG00000003388	GPX7	212	26.212	168	18.5945	270	32.7415	411	50.3389	796	108.525	546	69.3221	266	28.5631	247	32.6636	379	42.618
ENSBGRG00000025211	PLA2G3	1	0.0597559	1	0.0534925	8	0.468859	16	0.947106	24	1.58141	34	2.08629	1	0.0518968	30	1.91737	1	0.0543464
ENSBGRG00000019663	ADIPOR2	508	32.8982	598	34.6675	697	44.2704	930	59.6609	1208	86.2635	1819	120.964	648	36.4455	800	55.4118	612	36.0454
ENSBGRG00000002811	FN1	24726	274.842	10220	101.693	11046	120.422	26639	293.323	24792	303.873	23903	272.833	36979	356.981	35225	418.778	32246	325.983
ENSBGRG00000013466	COL1A2	42896	873.498	17229	314.063	69467	1387.38	75369	1520.32	114149	2563.12	91187	1906.75	78189	1382.77	161033	3507.22	183976	3407.19
ENSBGRG00000004717	ITGA5	3727	71.6709	1347	23.188	1797	33.8925	2553	48.6332	3313	70.2516	2907	57.4042	4841	80.8498	5699	117.216	4461	78.02
ENSBGRG00000005083	COL4A2	17411	260.657	15189	203.558	15753	231.303	16304	241.79	23317	384.92	25548	392.752	32026	416.398	31770	508.706	27675	376.811
ENSBGRG00000004437	COL4A1	19569	354.712	11065	179.544	15439	274.472	21194	380.555	22725	454.215	31759	591.138	31567	496.936	27591	534.906	24184	398.68
ENSBGRG00000000290	IGF1	1514	71.1738	1016	42.7563	3589	165.478	787	36.6494	853	44.2176	1107	53.4389	2928	119.543	4524	227.468	3056	130.658
ENSBGRG00000000478	IHH	17	0.74613	73	2.86814	95	4.08941	1340	58.2597	664	32.1355	1613	72.6968	4	0.15247	0	0	1	0.0399168
ENSBGRG00000009313	PTCH1	430	8.98679	1267	23.7042	667	13.672	2977	61.633	1001	23.0686	4095	87.8831	433	7.85931	225	5.02947	302	5.74028
ENSBGRG00000006415	GLI1	31	0.854066	340	8.38534	132	3.56677	589	16.0747	906	27.5238	941	26.6216	44	1.05279	20	0.589336	54	1.35305
ENSBGRG00000003621	PTCH2	243	5.69271	539	11.3035	403	9.25953	1880	43.6283	1617	41.7709	5165	124.25	319	6.49028	130	3.25731	290	6.17875
ENSBGRG00000005655	LRP2	818	5.31777	29	0.168767	762	4.85851	936	6.02768	741	5.31185	3245	21.6624	217	1.22517	5	0.0347656	163	0.963727
ENSBGRG00000009570	SMO	489	15.8059	2067	59.8083	1419	44.9845	1587	50.8141	1314	46.8334	1642	54.5001	592	16.6185	658	22.7478	668	19.637
