# Supplementary material for: Transcriptomics Reveals the Differences in mRNA Expression Patterns in Yak Uterus of Follicular, Luteal, and Pregnant Phases
Source: Animals (Basel). 2025 Mar 14;15(6):837. doi: 10.3390/ani15060837 (PMC11939727; doi:10.3390/ani15060837)
Supplement: Supplementary file 1 [file animals-15-00837-s001.zip › animals-3455919-supplementary/Supplementary Table S2.xlsx]

## Sheet: Supplementary Table S2
Supplementary Table S2：UFP vs UPP Differentially expressed genes (DEGs)
id	baseMean	baseMean_UFP	baseMean_UPP	foldChange(UPP/UFP)(UPP/UFP)	log2FoldChange	pval	padj	Regulation	Chromosome	Start Site	End Site	Length	Name
ENSBGRG00000011277	21.4287	1.98481	40.8726	20.5927	4.36406	2.78052e-06	0.0495155	Up Regulation	13	37179477	37180986	901	-
ENSBGRG00000012616	430.558	768.219	92.8976	0.120926	-3.0478	1.56356e-05	0.13922	Down Regulation	6	79518526	79546125	2277	SLC34A2
ENSBGRG00000024946	112.591	188.194	36.9875	0.196539	-2.34711	4.9407e-05	0.227626	Down Regulation	26	1718463	1740103	3771	TMEM130
ENSBGRG00000025371	630.412	1102.13	158.696	0.14399	-2.79596	5.50417e-05	0.227626	Down Regulation	22	7284148	7425504	5420	ATP2B2
ENSBGRG00000011902	23.5078	42.8945	4.12123	0.0960784	-3.37964	7.28546e-05	0.227626	Down Regulation	24	7165423	7168181	939	-
ENSBGRG00000025506	123.553	227.62	19.4858	0.0856067	-3.54613	7.66933e-05	0.227626	Down Regulation	17	35990069	36041088	2657	CYP1A1
ENSBGRG00000000478	27.1328	52.5556	1.70995	0.032536	-4.94182	0.000103728	0.263885	Down Regulation	2	32594906	32601030	2079	IHH
ENSBGRG00000002931	43.4268	79.931	6.92271	0.0866086	-3.52935	0.000125405	0.279152	Down Regulation	4	19122242	19188268	2504	ATP6V0A4
ENSBGRG00000009380	15.0963	2.13634	28.0563	13.1329	3.71511	0.000165088	0.326654	Up Regulation	26	9362171	9375008	1747	CCL24
ENSBGRG00000013549	60.5662	107.071	14.0614	0.131328	-2.92875	0.000266808	0.452531	Down Regulation	3	7601060	7620207	4376	IGSF9
ENSBGRG00000003554	1245.32	608.627	1882.02	3.09223	1.62865	0.000279528	0.452531	Up Regulation	8	8218534	8493433	4429	ADAMTS2
ENSBGRG00000001464	229.683	101.186	358.181	3.53984	1.82368	0.000327527	0.486049	Up Regulation	3	9244152	9275267	210	PCP4L1
ENSBGRG00000022242	232.612	378.477	86.7463	0.229199	-2.12533	0.000355376	0.48681	Down Regulation	4	91553494	91971784	3031	SEMA3A
ENSBGRG00000017210	526.781	807.571	245.991	0.304606	-1.71498	0.000482796	0.614117	Down Regulation	1	155388864	155461511	2846	ABCG1
ENSBGRG00000002783	242.102	376.622	107.581	0.285648	-1.80769	0.000546531	0.648841	Down Regulation	3	22361151	22391273	6014	RORC
ENSBGRG00000025121	1926.13	1020.82	2831.44	2.7737	1.47181	0.000601723	0.669718	Up Regulation	19	45797673	45805345	1502	SERPINF1
ENSBGRG00000018416	20.0811	4.91754	35.2446	7.16713	2.8414	0.000729181	0.763838	Up Regulation	25	9244236	9310401	2562	-
ENSBGRG00000003304	251.704	93.7167	409.691	4.37159	2.12816	0.000799167	0.770898	Up Regulation	4	108994458	109507020	5119	THSD7A
ENSBGRG00000025421	925.932	1407.31	444.55	0.315885	-1.66253	0.000822499	0.770898	Down Regulation	20	28714439	28731162	5269	SALL1
ENSBGRG00000000082	69.3373	110.743	27.9317	0.252221	-1.98724	0.000983255	0.873984	Down Regulation	1	32063270	32573255	4328	GRIK1
ENSBGRG00000001944	29.2722	52.0533	6.49099	0.124699	-3.00348	0.00105603	0.873984	Down Regulation	1	65439877	66212438	1086	LSAMP
ENSBGRG00000002471	26.4409	45.2909	7.59096	0.167604	-2.57687	0.00107972	0.873984	Down Regulation	2	144372495	144397071	3048	CYP27C1
ENSBGRG00000020931	158.539	78.1547	238.923	3.05704	1.61214	0.00122787	0.950696	Up Regulation	10	25096753	25179113	2548	NT5E
ENSBGRG00000009802	44.2143	72.6988	15.7298	0.21637	-2.20843	0.00137983	1	Down Regulation	9	16075994	16104950	4318	GRIN1
ENSBGRG00000002811	26699.2	15098.4	38299.9	2.53668	1.34294	0.00164022	1	Up Regulation	2	36611754	36688480	8209	FN1
ENSBGRG00000005548	77733.3	31516.4	123950	3.93287	1.97558	0.00172246	1	Up Regulation	19	30428361	30448761	5256	-
ENSBGRG00000013466	98690	40466.3	156914	3.87763	1.95518	0.0018618	1	Up Regulation	4	118027787	118072551	4481	COL1A2
ENSBGRG00000007904	206.913	109.558	304.268	2.77722	1.47364	0.00186785	1	Up Regulation	12	58289571	58298172	2408	TP53INP2
ENSBGRG00000011610	234.824	376.888	92.7597	0.24612	-2.02257	0.00195234	1	Down Regulation	16	72158351	72250636	4657	SGSM1
ENSBGRG00000014983	93.4706	22.1542	164.787	7.4382	2.89495	0.00199294	1	Up Regulation	6	29814189	29973210	1654	ART3
ENSBGRG00000020649	1567.22	414.736	2719.71	6.55769	2.71319	0.00199786	1	Up Regulation	19	43863695	43882597	1485	P2RX1
ENSBGRG00000007767	185.494	98.3258	272.663	2.77306	1.47148	0.00200548	1	Up Regulation	5	101826350	102238809	8678	NAV3
ENSBGRG00000019277	3030.53	1693.75	4367.31	2.57848	1.36652	0.00203473	1	Up Regulation	27	6628740	6737482	4668	NID1
ENSBGRG00000020493	2826.61	1634.04	4019.18	2.45966	1.29846	0.00205573	1	Up Regulation	26	256787	262986	1459	PCOLCE
ENSBGRG00000008993	41709.8	18174.5	65245.1	3.58993	1.84395	0.00209493	1	Up Regulation	8	68771988	68811162	4331	SPARC
ENSBGRG00000014234	22.451	6.97186	37.93	5.44045	2.44373	0.00228417	1	Up Regulation	9	68493090	68500109	862	IL1B
ENSBGRG00000013654	457.594	99.5107	815.678	8.19688	3.03508	0.00228769	1	Up Regulation	7	59347117	59356639	1386	DNAJB5
ENSBGRG00000019850	46.3824	11.2695	81.4952	7.23146	2.85429	0.00239323	1	Up Regulation	11	2582960	2584156	1197	LTB4R
ENSBGRG00000013235	110.883	211.344	10.4216	0.0493111	-4.34194	0.00270599	1	Down Regulation	17	20280944	20282743	1800	-
ENSBGRG00000015364	6557.24	3805.58	9308.9	2.44612	1.2905	0.00270738	1	Up Regulation	11	49657950	49955744	9536	FBN1
ENSBGRG00000012821	93.5953	140.384	46.8071	0.333423	-1.58457	0.00295493	1	Down Regulation	3	112874537	113019821	2435	-
ENSBGRG00000004717	3903.83	2263.33	5544.33	2.44964	1.29257	0.00307775	1	Up Regulation	5	82124130	82147461	4745	ITGA5
ENSBGRG00000018331	1896.9	451.37	3342.43	7.40509	2.88852	0.00316827	1	Up Regulation	25	34070830	34072233	1404	ADRA2A
ENSBGRG00000012204	134.583	213.24	55.9259	0.262267	-1.93089	0.00333397	1	Down Regulation	9	67420759	67450995	1638	ST6GAL2
ENSBGRG00000010816	131.882	59.3288	204.435	3.44579	1.78483	0.00335739	1	Up Regulation	19	26359982	26362594	1514	PNMT
ENSBGRG00000017371	178.417	57.9812	298.853	5.15432	2.36578	0.00338677	1	Up Regulation	5	35974595	36048951	391	C12orf75
ENSBGRG00000022298	28.8809	48.216	9.54578	0.19798	-2.33658	0.00340127	1	Down Regulation	26	23760921	23789782	2972	ERN2
ENSBGRG00000008291	230.735	131.411	330.059	2.51166	1.32864	0.0037638	1	Up Regulation	13	65850437	65921140	2649	BCO2
ENSBGRG00000020868	10.5628	1.586	19.5396	12.32	3.62293	0.00386319	1	Up Regulation	15	66859702	66934641	2318	HTR2A
ENSBGRG00000004297	483.779	161.767	805.792	4.98119	2.31649	0.00401413	1	Up Regulation	18	20109658	20112373	1241	LYNX1
ENSBGRG00000022668	2679.72	1207.65	4151.79	3.43791	1.78153	0.00405277	1	Up Regulation	X	64169098	64300668	2502	CHRDL1
ENSBGRG00000014479	363.112	135.958	590.266	4.34154	2.11821	0.00471391	1	Up Regulation	10	69133632	69148185	2900	KIAA0408
ENSBGRG00000009261	679.458	311.31	1047.61	3.36516	1.75068	0.00476436	1	Up Regulation	25	49759449	50200374	4042	ADAM12
ENSBGRG00000019758	151.453	45.3523	257.554	5.67896	2.50563	0.00489907	1	Up Regulation	11	2570845	2573152	660	CIDEB
ENSBGRG00000005073	6.80207	0.750563	12.8536	17.1253	4.09805	0.00531728	1	Up Regulation	18	20590543	20591598	1056	MAFA
ENSBGRG00000002309	7208.17	4499.82	9916.53	2.20376	1.13997	0.00532002	1	Up Regulation	5	87302720	87308801	1466	LUM
ENSBGRG00000018970	14958.1	8709.75	21206.4	2.43479	1.2838	0.00541953	1	Up Regulation	12	22337199	22343199	1206	VIM
ENSBGRG00000014021	428.325	233.402	623.249	2.67028	1.41699	0.00547605	1	Up Regulation	20	59162614	59176239	1259	FLT3LG
ENSBGRG00000002765	25.7602	41.9954	9.52507	0.226812	-2.14043	0.00595448	1	Down Regulation	4	58027791	58159537	1722	CPVL
ENSBGRG00000016221	350.453	205.811	495.094	2.40558	1.26638	0.00606782	1	Up Regulation	12	20758500	20783503	549	-
ENSBGRG00000021472	13.731	27.4621	0	0	#NAME?	0.0061433	1	Down Regulation	4	90243322	90661749	16424	PCLO
ENSBGRG00000021383	145.814	212.318	79.3087	0.373537	-1.42068	0.00618674	1	Down Regulation	3	128685441	128712259	3170	ESPNL
ENSBGRG00000017933	37.7469	68.6124	6.88132	0.100293	-3.31771	0.0062102	1	Down Regulation	5	57009316	57107014	1801	WIF1
ENSBGRG00000000383	387.835	218.25	557.42	2.55404	1.35278	0.00641309	1	Up Regulation	7	53092602	53101517	291	-
ENSBGRG00000005949	95.0825	139.921	50.2439	0.359087	-1.47759	0.00646359	1	Down Regulation	7	58718109	58722534	1008	ARHGEF39
ENSBGRG00000014525	175.426	40.5164	310.336	7.65953	2.93726	0.00648254	1	Up Regulation	10	69167459	69219462	3565	SOGA3
ENSBGRG00000018034	433.302	248.84	617.765	2.48258	1.31184	0.00656408	1	Up Regulation	27	30022217	30026871	1302	PLAU
ENSBGRG00000005968	64.9934	32.9402	97.0465	2.94614	1.55883	0.00661432	1	Up Regulation	19	30526235	30532672	2168	TMEM92
ENSBGRG00000019123	299.736	154.747	444.724	2.87389	1.523	0.00671227	1	Up Regulation	18	34268011	34272557	408	FABP5
ENSBGRG00000000922	1019.35	1500.98	537.718	0.358244	-1.48099	0.00678524	1	Down Regulation	4	97113569	97249143	2481	CDCA7L
ENSBGRG00000011162	33.4082	14.2775	52.5388	3.67983	1.87964	0.00680148	1	Up Regulation	12	46148031	46317141	5249	-
ENSBGRG00000011180	11.3131	2.38933	20.2368	8.46965	3.0823	0.00687985	1	Up Regulation	9	16181514	16185114	963	FAM166A
ENSBGRG00000015376	22.1658	36.4085	7.92298	0.217613	-2.20016	0.00713043	1	Down Regulation	11	42015924	42178453	3464	PRTG
ENSBGRG00000003992	8.33566	1.38578	15.2855	11.0303	3.4634	0.00723529	1	Up Regulation	9	13991309	14000286	1654	MYMK
ENSBGRG00000005758	193.091	282.328	103.854	0.367851	-1.44281	0.00727818	1	Down Regulation	11	69216790	69247495	3735	PLEKHH1
ENSBGRG00000016309	25.7894	42.0206	9.55815	0.227463	-2.13629	0.00737989	1	Down Regulation	X	29527277	29661642	4666	MCF2
ENSBGRG00000026123	24179.4	13106.1	35252.8	2.68979	1.42749	0.00740872	1	Up Regulation	14	82656962	82666403	846	CSRP1
ENSBGRG00000014296	21.1594	8.10343	34.2154	4.22233	2.07804	0.00751303	1	Up Regulation	1	127116344	127117634	996	P2RY12
ENSBGRG00000019021	28.0481	44.5582	11.5379	0.25894	-1.94931	0.0076133	1	Down Regulation	26	102278	141508	7308	ZAN
ENSBGRG00000020216	4653.49	2852.97	6454.02	2.26221	1.17773	0.00793158	1	Up Regulation	6	49852341	49939826	1447	IGFBP7
ENSBGRG00000024247	28.5937	12.2148	44.9726	3.68182	1.88042	0.00796018	1	Up Regulation	21	48255806	48273785	1053	MRO
ENSBGRG00000024619	152.188	70.0515	234.325	3.34504	1.74203	0.00817112	1	Up Regulation	26	45142720	45145062	1281	-
ENSBGRG00000010490	120.085	58.7912	181.378	3.08512	1.62533	0.00820861	1	Up Regulation	6	2041184	2060792	1785	CPZ
ENSBGRG00000002667	44.5013	71.7373	17.2653	0.240674	-2.05485	0.00860281	1	Down Regulation	3	11182162	11188347	921	CCDC190
ENSBGRG00000025087	27.1101	42.8525	11.3676	0.265273	-1.91445	0.00877844	1	Down Regulation	16	79916499	79918526	1471	YDJC
ENSBGRG00000014632	38.99	17.306	60.6739	3.50595	1.80981	0.00878482	1	Up Regulation	26	47734389	47738056	1270	-
ENSBGRG00000015077	115.791	62.4458	169.137	2.70853	1.43751	0.00910819	1	Up Regulation	8	75234755	75237134	996	NIPAL4
ENSBGRG00000005083	24296.9	14992.6	33601.1	2.24118	1.16426	0.00924631	1	Up Regulation	15	18604520	18740705	6095	COL4A2
ENSBGRG00000025271	1432.88	868.554	1997.21	2.29947	1.2013	0.00935099	1	Up Regulation	13	59780942	59814659	3497	PCSK7
ENSBGRG00000018110	87.4422	46.8148	128.07	2.73566	1.45189	0.00956433	1	Up Regulation	20	5619844	5621115	854	PLEKHF1
ENSBGRG00000013523	96.3152	49.8067	142.824	2.86756	1.51983	0.00982326	1	Up Regulation	8	73956421	74415016	1100	SGCD
ENSBGRG00000010649	7.46173	14.2262	0.697267	0.0490129	-4.3507	0.0100316	1	Down Regulation	3	18275232	18278419	736	-
ENSBGRG00000004655	182.329	260.559	104.099	0.399521	-1.32366	0.0101456	1	Down Regulation	5	26206616	26478544	3022	BICD1
ENSBGRG00000023112	48.8873	77.5459	20.2287	0.260861	-1.93865	0.0102828	1	Down Regulation	20	51510356	51522069	3746	SHISA7
ENSBGRG00000012488	100.659	149.7	51.6178	0.344808	-1.53614	0.0105048	1	Down Regulation	20	35843016	35929302	3012	JPH3
ENSBGRG00000000804	1515.71	952.126	2079.3	2.18385	1.12687	0.0107158	1	Up Regulation	7	9950702	10023938	6579	PTK2B
ENSBGRG00000001082	18.0602	30.1439	5.9765	0.198266	-2.33449	0.0109226	1	Down Regulation	6	56021170	56051702	1224	NIPAL1
ENSBGRG00000022642	206.64	291.996	121.285	0.415364	-1.26755	0.0110375	1	Down Regulation	26	23851158	23876488	3922	PALB2
ENSBGRG00000004232	24.2053	38.8482	9.56239	0.246148	-2.0224	0.0110747	1	Down Regulation	10	74288989	74338888	1472	-
ENSBGRG00000024670	15.6884	2.79794	28.5788	10.2142	3.35251	0.0111084	1	Up Regulation	4	35016239	35043037	2034	LMOD2
ENSBGRG00000010379	520.093	314.673	725.512	2.30561	1.20515	0.0111654	1	Up Regulation	7	4604449	4619892	1844	SLC39A14
ENSBGRG00000014228	7251.62	4608.82	9894.42	2.14684	1.10222	0.0112114	1	Up Regulation	13	14125287	14140433	2855	RCN1
ENSBGRG00000005202	15.4045	26.2394	4.56956	0.174149	-2.52161	0.0112797	1	Down Regulation	2	42713759	42959541	9771	UNC80
ENSBGRG00000013342	34.9633	7.70585	62.2208	8.0745	3.01337	0.011322	1	Up Regulation	3	113101089	113137484	1677	RIMKLA
ENSBGRG00000005233	1718.11	1050.39	2385.83	2.27138	1.18357	0.0113644	1	Up Regulation	17	36855873	36882049	1776	LOXL1
ENSBGRG00000007861	59.6582	30.3623	88.954	2.92975	1.55078	0.0114786	1	Up Regulation	22	53953976	53955052	1077	CX3CR1
ENSBGRG00000003666	387.796	540.65	234.942	0.434554	-1.20239	0.0117435	1	Down Regulation	13	42755844	42771507	1941	WEE1
ENSBGRG00000009741	90.0888	52.7296	127.448	2.41701	1.27323	0.0119141	1	Up Regulation	5	51422329	51564844	2966	SLC16A7
ENSBGRG00000023128	10.0524	1.87641	18.2283	9.71448	3.28014	0.012033	1	Up Regulation	24	20645299	20649815	1096	TREML1
ENSBGRG00000018597	7.80555	15.6111	0	0	#NAME?	0.0120754	1	Down Regulation	20	6267248	6302087	1695	CALB2
ENSBGRG00000004790	14418.1	8956.13	19880.1	2.21972	1.15038	0.0122537	1	Up Regulation	6	121785146	122006028	3460	SYNPO2
ENSBGRG00000003746	771.357	487.911	1054.8	2.16187	1.11228	0.0123928	1	Up Regulation	9	31581884	31851881	7294	DYSF
ENSBGRG00000009168	1023.39	482.09	1564.68	3.24562	1.69849	0.0124695	1	Up Regulation	2	11378627	11386107	1293	TENT5B
ENSBGRG00000020620	90.7867	166.724	14.8499	0.0890692	-3.48893	0.0125803	1	Down Regulation	26	28505873	28564555	3286	TMC5
ENSBGRG00000003717	5351.38	3038.03	7664.73	2.52293	1.3351	0.013027	1	Up Regulation	7	76205604	76364658	5106	KANK1
ENSBGRG00000017466	33.5507	16.65	50.4515	3.03011	1.59937	0.0130863	1	Up Regulation	5	115033891	115115394	555	NINJ2
ENSBGRG00000013740	5.37274	10.3969	0.348633	0.0335326	-4.89829	0.0131115	1	Down Regulation	15	45906838	45907839	1002	-
ENSBGRG00000006947	367.448	232.137	502.76	2.16579	1.11489	0.0131771	1	Up Regulation	22	47899175	47963289	2178	LMCD1
ENSBGRG00000012113	295.123	424.27	165.975	0.391202	-1.35401	0.0131808	1	Down Regulation	14	39494972	39511865	2075	MASP2
ENSBGRG00000006189	16614.6	10688.5	22540.6	2.10887	1.07647	0.0131821	1	Up Regulation	10	79132013	79257374	9198	COL12A1
ENSBGRG00000021422	25.235	41.3311	9.13898	0.221116	-2.17712	0.0135012	1	Down Regulation	16	78888620	78907109	3263	SLC2A11
ENSBGRG00000004437	22575.7	14640.6	30510.8	2.08399	1.05935	0.0138254	1	Up Regulation	15	18398107	18549839	5034	COL4A1
ENSBGRG00000008798	582.724	799.468	365.979	0.457778	-1.12728	0.0142754	1	Down Regulation	3	46552052	46694373	4267	IGSF3
ENSBGRG00000012223	26.929	12.8277	41.0303	3.19858	1.67743	0.0144561	1	Up Regulation	13	52006308	52080270	4555	KCNC1
ENSBGRG00000020763	8.20869	15.7367	0.680658	0.0432529	-4.53106	0.0146829	1	Down Regulation	21	32044911	32051996	1274	ADCYAP1
ENSBGRG00000024272	6.09541	11.5019	0.688963	0.0599001	-4.0613	0.0148152	1	Down Regulation	16	77091452	77100773	1197	SEC14L3
ENSBGRG00000015338	374.331	513.873	234.788	0.456899	-1.13005	0.0152059	1	Down Regulation	20	59297508	59343414	1451	TEAD2
ENSBGRG00000017781	28.2439	46.5312	9.95661	0.213977	-2.22447	0.0153736	1	Down Regulation	24	8086137	8125146	3283	-
ENSBGRG00000024907	137.459	82.6746	192.244	2.3253	1.21742	0.0153881	1	Up Regulation	3	3220676	3230713	2379	CRABP2
ENSBGRG00000013580	36103.4	16939.5	55267.3	3.26263	1.70604	0.0154458	1	Up Regulation	8	16394212	16406246	2178	CNN1
ENSBGRG00000022447	347.552	191.343	503.762	2.63277	1.39658	0.0155366	1	Up Regulation	29	32529660	34344180	3707	DLG2
ENSBGRG00000014298	35.1583	53.1259	17.1906	0.323583	-1.62779	0.0155897	1	Down Regulation	24	49603449	49657550	2728	MAK
ENSBGRG00000018045	550.732	296.416	805.047	2.71593	1.44145	0.0155998	1	Up Regulation	26	586058	590735	1452	GAL3ST4
ENSBGRG00000021666	285.363	397.345	173.381	0.436348	-1.19645	0.0156223	1	Down Regulation	24	28904006	28983668	8708	ITPR3
ENSBGRG00000015048	7.69843	14.6457	0.751198	0.0512915	-4.28514	0.0157269	1	Down Regulation	20	55931042	55938854	2274	-
ENSBGRG00000021694	76.3619	41.4375	111.286	2.68564	1.42527	0.0159605	1	Up Regulation	6	89550364	89550942	579	NAP1L5
ENSBGRG00000013709	1019.35	526.731	1511.96	2.87047	1.52128	0.0160151	1	Up Regulation	7	5477315	5567370	3196	LOXL2
ENSBGRG00000026795	153.531	93.6732	213.39	2.27802	1.18778	0.0162516	1	Up Regulation	9	19990028	19997449	1917	ARID5A
ENSBGRG00000003687	56.5089	87.0532	25.9647	0.298263	-1.74534	0.0163071	1	Down Regulation	9	13901082	13935642	4407	ADAMTS13
ENSBGRG00000003550	5.92448	0.286321	11.5626	40.3835	5.33569	0.016311	1	Up Regulation	4	59659411	59716822	2838	CRHR2
ENSBGRG00000026193	201.835	326.482	77.1881	0.236424	-2.08055	0.0166391	1	Down Regulation	25	25023218	25039758	3078	PSD
ENSBGRG00000022849	917.29	593.754	1240.83	2.0898	1.06336	0.0167187	1	Up Regulation	29	674409	678819	1491	CD151
ENSBGRG00000010869	43985.1	23937.3	64032.9	2.67502	1.41955	0.0168436	1	Up Regulation	9	29183857	29200281	3008	ACTG2
ENSBGRG00000022999	130.679	79.4426	181.916	2.28991	1.19529	0.0169682	1	Up Regulation	13	17787271	17788584	1314	FJX1
ENSBGRG00000010949	126.878	214.763	38.9925	0.18156	-2.46148	0.0173682	1	Down Regulation	5	121557011	121601082	2573	CYP2D6
ENSBGRG00000005834	1308.51	667.122	1949.91	2.92286	1.54738	0.0173727	1	Up Regulation	13	45572395	45733463	5731	MICAL2
ENSBGRG00000001711	177.766	246.627	108.904	0.441575	-1.17927	0.017389	1	Down Regulation	3	55747768	55843267	5667	BTBD8
ENSBGRG00000008941	6.08156	0.259936	11.9032	45.7927	5.51705	0.0174143	1	Up Regulation	4	11426350	12556311	3501	DPP6
ENSBGRG00000006752	88.0347	142.929	33.1402	0.231865	-2.10864	0.0175416	1	Down Regulation	13	64336055	64385123	2228	TTC12
ENSBGRG00000014570	21451.3	10897	32005.5	2.93709	1.55439	0.0176322	1	Up Regulation	12	60082444	60086759	519	MYL9
ENSBGRG00000015027	341.972	219.291	464.652	2.11888	1.0833	0.0177365	1	Up Regulation	10	69695259	69932490	2713	ME1
ENSBGRG00000003247	147407	78566.9	216247	2.7524	1.46069	0.0181927	1	Up Regulation	2	142061714	142104378	4398	COL3A1
ENSBGRG00000012539	100.612	143.691	57.5319	0.400385	-1.32054	0.0182204	1	Down Regulation	19	7394506	7494428	4692	-
ENSBGRG00000002809	67.0205	38.123	95.9179	2.51601	1.33114	0.0183876	1	Up Regulation	6	103619329	104085288	3924	BANK1
ENSBGRG00000000721	80.039	42.7727	117.305	2.74253	1.45551	0.0184397	1	Up Regulation	4	65146108	65353054	2853	AOAH
ENSBGRG00000021280	116.082	73.2729	158.891	2.16848	1.11668	0.0184707	1	Up Regulation	16	76223879	76233870	3195	-
ENSBGRG00000024830	2101.2	1287.53	2914.87	2.26392	1.17882	0.0184777	1	Up Regulation	22	19608056	19766077	2849	SLMAP
ENSBGRG00000025627	5.89839	10.975	0.821738	0.0748733	-3.73941	0.0186472	1	Down Regulation	X	96991862	96996114	492	-
ENSBGRG00000021692	5789.02	3602.7	7975.34	2.21371	1.14647	0.0186658	1	Up Regulation	11	29913294	30003372	2634	PYGL
ENSBGRG00000011693	689.145	448.301	929.989	2.07447	1.05274	0.0188929	1	Up Regulation	8	34110964	34124479	2064	LOX
ENSBGRG00000016504	283.989	185.227	382.751	2.06639	1.04711	0.018945	1	Up Regulation	19	8102696	8118315	2700	SLC16A5
ENSBGRG00000014262	200.999	81.5626	320.435	3.9287	1.97405	0.0190661	1	Up Regulation	6	81407241	81523413	4009	PPARGC1A
ENSBGRG00000004987	269.602	175.567	363.637	2.07122	1.05048	0.0191369	1	Up Regulation	17	5167741	5613689	8997	ADAMTS17
ENSBGRG00000012732	19.9255	8.76503	31.086	3.54659	1.82643	0.0191686	1	Up Regulation	19	7440116	7457442	1336	-
ENSBGRG00000015970	427.647	264.043	591.251	2.23922	1.163	0.0191972	1	Up Regulation	23	52275771	52284329	2330	HMGCS1
ENSBGRG00000009349	808.104	477.777	1138.43	2.38276	1.25264	0.0193368	1	Up Regulation	17	48087774	48231796	1462	CFL2
ENSBGRG00000009401	8.26519	1.70135	14.829	8.71606	3.12368	0.0194838	1	Up Regulation	2	46339756	46394982	2738	CMKLR2
ENSBGRG00000005861	1201.4	708.676	1694.13	2.39055	1.25734	0.0194924	1	Up Regulation	8	15991861	16033518	6051	LDLR
ENSBGRG00000019334	44.7015	12.4927	76.9103	6.15643	2.62209	0.0196214	1	Up Regulation	20	52613230	52615487	831	-
ENSBGRG00000004956	118.197	69.639	166.756	2.39457	1.25977	0.0196943	1	Up Regulation	6	122272369	122310657	1736	-
ENSBGRG00000002438	2394.86	1395.87	3393.85	2.43135	1.28176	0.0197952	1	Up Regulation	8	51516544	51557144	2812	TGFBI
ENSBGRG00000004317	216.247	78.3351	354.159	4.52107	2.17666	0.0198536	1	Up Regulation	4	8605773	8618871	3680	AOC1
ENSBGRG00000012071	211.533	289.703	133.362	0.460339	-1.11923	0.019919	1	Down Regulation	24	7196917	7198746	913	-
ENSBGRG00000012146	3.75363	7.50726	0	0	#NAME?	0.0199409	1	Down Regulation	13	3900449	3901453	1005	OR4D6
ENSBGRG00000007471	1694.68	1111.14	2278.22	2.05034	1.03586	0.0201182	1	Up Regulation	9	49127947	49173975	1467	RHOQ
ENSBGRG00000022502	24.6617	38.574	10.7495	0.278673	-1.84336	0.0202992	1	Down Regulation	22	38717826	38971043	4673	CHL1
ENSBGRG00000026751	33.2827	52.3465	14.219	0.271632	-1.88028	0.0203414	1	Down Regulation	19	40417973	40423488	1215	KCNAB3
ENSBGRG00000002328	44.8936	23.2287	66.5585	2.86536	1.51872	0.0205445	1	Up Regulation	5	87347424	87355227	1118	KERA
ENSBGRG00000006963	1491.58	731.802	2251.35	3.07644	1.62126	0.0208144	1	Up Regulation	12	33552352	33557261	1878	THBD
ENSBGRG00000019473	65.2408	35.9118	94.5699	2.63339	1.39692	0.0208184	1	Up Regulation	9	12709460	12801704	5078	KCNT1
ENSBGRG00000003984	49.5385	26.3344	72.7426	2.76227	1.46585	0.0208886	1	Up Regulation	7	76652942	76661005	3342	DMRT2
ENSBGRG00000005964	84.568	118.984	50.1522	0.421505	-1.24638	0.0209	1	Down Regulation	3	16221326	16294880	2955	ILDR2
ENSBGRG00000004372	1879.78	1230.1	2529.46	2.05631	1.04006	0.0210969	1	Up Regulation	7	13778588	14144067	11054	NTRK2
ENSBGRG00000009211	345.487	471.04	219.934	0.466912	-1.09878	0.021328	1	Down Regulation	16	77940318	78037657	3771	SFI1
ENSBGRG00000013862	155.289	95.2934	215.285	2.25918	1.1758	0.0213493	1	Up Regulation	9	39145881	39178602	2458	QPCT
ENSBGRG00000024026	10.903	19.7474	2.05858	0.104246	-3.26194	0.0213963	1	Down Regulation	19	8978929	8981532	1292	GALR2
ENSBGRG00000015406	4967.3	3344.73	6589.88	1.97023	0.978365	0.0216728	1	Nodiff	14	65712884	65913761	4065	NIBAN1
ENSBGRG00000006185	117.014	44.4487	189.579	4.26512	2.09259	0.0218135	1	Up Regulation	3	139853	141450	597	S100A4
ENSBGRG00000002584	225.911	118.422	333.4	2.81535	1.49331	0.0221258	1	Up Regulation	1	47378303	47443264	2697	COL8A1
ENSBGRG00000014531	5.7729	10.8568	0.688963	0.0634589	-3.97803	0.0223121	1	Down Regulation	19	17529163	17553949	4423	KCNH6
ENSBGRG00000017855	14.2234	27.4008	1.0459	0.0381704	-4.7114	0.0223628	1	Down Regulation	5	1309312	1367784	4014	-
ENSBGRG00000016461	61.0324	86.92	35.1448	0.404335	-1.30638	0.0224478	1	Down Regulation	19	10848313	10874479	2498	AFMID
ENSBGRG00000012308	59.6015	18.9948	100.208	5.27556	2.39932	0.0224594	1	Up Regulation	22	9230926	9238574	754	TMIE
ENSBGRG00000025914	997.532	683.725	1311.34	1.91793	0.939552	0.0225678	1	Nodiff	26	32290445	32308214	933	NTAN1
ENSBGRG00000019340	780.81	470.113	1091.51	2.3218	1.21524	0.0226347	1	Up Regulation	28	40627393	40630949	897	SLC25A4
ENSBGRG00000014591	36.0033	4.69379	67.3129	14.3408	3.84206	0.0227171	1	Up Regulation	11	49246659	49395834	3059	SHC4
ENSBGRG00000015317	3146.1	2079.4	4212.8	2.02597	1.01861	0.0229941	1	Up Regulation	13	57569859	57577464	2950	MCAM
ENSBGRG00000013833	30.1167	7.22485	53.0086	7.33697	2.87518	0.0230472	1	Up Regulation	18	69472364	69535723	1141	ATP6V0D2
ENSBGRG00000025665	1356.03	889.616	1822.44	2.04857	1.03462	0.0231683	1	Up Regulation	25	48068782	48084427	1435	OAT
ENSBGRG00000013043	5.5425	0.750563	10.3344	13.7689	3.78334	0.0231917	1	Up Regulation	3	50111072	50135536	1694	REG4
ENSBGRG00000011802	13876.2	8259.13	19493.4	2.36022	1.23892	0.0234043	1	Up Regulation	4	29646253	29680441	9007	FLNC
ENSBGRG00000015265	161.356	233.085	89.6265	0.384523	-1.37886	0.0234176	1	Down Regulation	13	82411249	82585623	2882	TRPC6
ENSBGRG00000006676	15.1049	24.6026	5.60715	0.227909	-2.13347	0.0236444	1	Down Regulation	2	120838971	120863427	1875	CFAP210
ENSBGRG00000021687	49.0475	78.3767	19.7183	0.251584	-1.99089	0.0238134	1	Down Regulation	22	15911915	16912804	5506	CACNA2D3
ENSBGRG00000009368	99.3031	55.831	142.775	2.55727	1.35461	0.0238406	1	Up Regulation	7	44342031	45541080	4205	ASTN2
ENSBGRG00000011405	2128.29	3002.61	1253.98	0.417631	-1.2597	0.0238545	1	Down Regulation	9	29352180	29549843	13410	ALMS1
ENSBGRG00000010417	202.074	116.275	287.874	2.47581	1.3079	0.0238974	1	Up Regulation	28	35995935	36079621	1254	PDGFRL
ENSBGRG00000001590	11.1421	3.54156	18.7427	5.29222	2.40387	0.0243106	1	Up Regulation	1	87430394	87464579	1461	-
ENSBGRG00000012943	132.268	190.981	73.5559	0.385148	-1.37652	0.024336	1	Down Regulation	15	45634449	45669870	1396	IL17D
ENSBGRG00000001086	34.892	53.7428	16.0411	0.29848	-1.74429	0.0243721	1	Down Regulation	5	18065066	18201107	2235	-
ENSBGRG00000000370	95.9749	133.148	58.8014	0.441624	-1.17911	0.0247461	1	Down Regulation	8	21574434	21581950	2145	-
ENSBGRG00000022759	560.118	755.116	365.121	0.48353	-1.04832	0.0248319	1	Down Regulation	23	47309195	47363688	3885	LIFR
ENSBGRG00000002266	14.4565	24.4804	4.43254	0.181065	-2.46542	0.0250464	1	Down Regulation	2	259713	273561	2871	ARHGEF19
ENSBGRG00000019246	57.3575	30.9581	83.7569	2.7055	1.43589	0.0251617	1	Up Regulation	9	70693710	70846956	1643	REEP1
ENSBGRG00000025959	1255.22	814.617	1695.83	2.08175	1.0578	0.0251819	1	Up Regulation	14	82314975	82317193	594	SHISA4
ENSBGRG00000013255	81.9319	139.531	24.3331	0.174393	-2.51959	0.0251958	1	Down Regulation	19	40666507	40670902	1023	EFNB3
ENSBGRG00000005002	125.022	171.569	78.4741	0.457391	-1.1285	0.0251986	1	Down Regulation	14	24621611	24711641	2205	LIN9
ENSBGRG00000021533	13.2795	21.8194	4.73965	0.217222	-2.20276	0.0252196	1	Down Regulation	X	1264096	1267566	1841	-
ENSBGRG00000024441	89.0005	55.3341	122.667	2.21684	1.1485	0.0252632	1	Up Regulation	29	4868149	4878702	886	CCND1
ENSBGRG00000002640	1099.87	1486.21	713.533	0.480104	-1.05858	0.0253164	1	Down Regulation	3	109456395	109485059	2609	NASP
ENSBGRG00000007548	168.66	234.621	102.7	0.437728	-1.19189	0.0254277	1	Down Regulation	13	48346091	48523998	4976	PDE3B
ENSBGRG00000017772	3.39289	6.78577	0	0	#NAME?	0.0254394	1	Down Regulation	24	3741375	3751067	1734	PRSS16
ENSBGRG00000013355	161.944	105.891	217.996	2.05868	1.04172	0.0254845	1	Up Regulation	10	11851109	11859633	1535	HEBP2
ENSBGRG00000013574	5149.51	3388.46	6910.55	2.03944	1.02817	0.025829	1	Up Regulation	11	4521086	4537789	2426	PKM
ENSBGRG00000022852	41.8463	20.5501	63.1426	3.07261	1.61947	0.0259802	1	Up Regulation	4	94795165	95031216	3416	ELAPOR2
ENSBGRG00000014269	360.884	482.506	239.261	0.495871	-1.01196	0.0260074	1	Down Regulation	19	34275087	34288593	1785	ZNF286A
ENSBGRG00000019801	108.249	152.354	64.1434	0.421015	-1.24806	0.0260931	1	Down Regulation	19	25860104	25874651	2205	RAPGEFL1
ENSBGRG00000002870	50.9801	77.2947	24.6655	0.319109	-1.64788	0.0261586	1	Down Regulation	4	105360633	106357502	4736	DGKB
ENSBGRG00000000834	14.9154	24.1324	5.69841	0.236131	-2.08234	0.0264371	1	Down Regulation	4	52614302	52690778	3430	STK31
ENSBGRG00000019536	18.3298	30.9033	5.7564	0.186272	-2.42452	0.0269902	1	Down Regulation	19	40938772	40940011	942	SPEM1
ENSBGRG00000021534	3.09203	0	6.18405	Inf	Inf	0.0270449	1	Up Regulation	24	28842343	28857414	1829	IP6K3
ENSBGRG00000000933	42.0311	23.3512	60.711	2.59992	1.37846	0.0272994	1	Up Regulation	5	76480751	76489245	3179	RND1
ENSBGRG00000014759	130.13	81.789	178.471	2.18209	1.12571	0.0273116	1	Up Regulation	8	3447911	3460899	329	SMIM7
ENSBGRG00000005518	225.519	144.824	306.213	2.11438	1.08024	0.0273336	1	Up Regulation	18	58915657	59570105	4013	CPQ
ENSBGRG00000000112	95.0556	133.48	56.6316	0.424271	-1.23694	0.0275534	1	Down Regulation	1	34418102	34619862	5464	TIAM1
ENSBGRG00000007590	15.4582	6.91909	23.9973	3.46828	1.79422	0.0276564	1	Up Regulation	18	52384716	52406067	507	-
ENSBGRG00000007477	298.526	199.052	398	1.99948	0.999625	0.0276919	1	Nodiff	4	114130233	114176988	2016	C1GALT1
ENSBGRG00000006898	193.575	270.111	117.04	0.433304	-1.20655	0.027741	1	Down Regulation	22	53313938	53559973	3326	MYRIP
ENSBGRG00000001042	2445.26	1599.56	3290.96	2.05742	1.04084	0.0280915	1	Up Regulation	5	110945972	110950568	1115	-
ENSBGRG00000014187	62.3451	89.6364	35.0539	0.391068	-1.35451	0.0282212	1	Down Regulation	6	29483564	29574011	4731	CCDC158
ENSBGRG00000024992	27.7094	11.8784	43.5405	3.66553	1.87402	0.0282553	1	Up Regulation	25	37366752	37368296	1545	ADRB1
ENSBGRG00000023839	1038.28	656.042	1420.52	2.16529	1.11456	0.0283068	1	Up Regulation	11	55603513	55847739	3803	SAMD4A
ENSBGRG00000001347	238.368	321.228	155.509	0.484107	-1.0466	0.0283549	1	Down Regulation	5	76714958	76728523	2004	LMBR1L
ENSBGRG00000023656	10.6133	2.50468	18.7219	7.47476	2.90203	0.0285745	1	Up Regulation	26	24643122	24773219	1077	-
ENSBGRG00000010025	149.915	215.579	84.2516	0.390815	-1.35544	0.0287084	1	Down Regulation	20	63697081	63702516	2265	ZNF234
ENSBGRG00000025454	210.954	284.222	137.687	0.484435	-1.04562	0.0287345	1	Down Regulation	11	12120579	12164429	4439	IGDCC4
ENSBGRG00000007318	138.647	196.91	80.3831	0.408222	-1.29257	0.0287399	1	Down Regulation	26	47200183	47210475	4867	CHTF18
ENSBGRG00000000886	2676.61	1658.22	3694.99	2.22828	1.15593	0.028819	1	Up Regulation	3	99406318	99443062	3189	DHCR24
ENSBGRG00000004606	30.2449	51.4629	9.02688	0.175406	-2.51123	0.0288536	1	Down Regulation	16	27571365	27615915	3199	PCDH10
ENSBGRG00000000792	57.2602	33.6638	80.8566	2.40188	1.26416	0.0290291	1	Up Regulation	7	92026873	92193732	6812	FREM1
ENSBGRG00000019778	235.358	145.486	325.23	2.23546	1.16057	0.0290402	1	Up Regulation	5	37357114	37385161	1456	GLT8D2
ENSBGRG00000025040	13.4303	5.5695	21.2912	3.82282	1.93464	0.0292837	1	Up Regulation	14	81328459	81360554	3756	-
ENSBGRG00000010472	5.32466	9.95205	0.697267	0.0700626	-3.83521	0.029423	1	Down Regulation	11	38806135	39013741	3572	LIPC
ENSBGRG00000021881	734.467	503.462	965.471	1.91766	0.939351	0.0300466	1	Nodiff	11	8813777	8967689	5139	ITGA11
ENSBGRG00000007717	501.478	668.974	333.981	0.499244	-1.00218	0.030064	1	Down Regulation	24	6670204	6688167	3844	ATAT1
ENSBGRG00000024156	160.76	218.402	103.119	0.47215	-1.08268	0.030339	1	Down Regulation	20	45051605	45257607	4198	VAT1L
ENSBGRG00000008451	73.1241	101.699	44.5494	0.438053	-1.19082	0.0304788	1	Down Regulation	6	2768466	2776996	2821	HGFAC
ENSBGRG00000016423	2165.79	1256.21	3075.38	2.44814	1.29168	0.0305624	1	Up Regulation	20	38901035	38934579	2530	WFDC1
ENSBGRG00000007898	32.8057	13.2878	52.3236	3.9377	1.97735	0.0311604	1	Up Regulation	X	10149542	10157993	234	APLN
ENSBGRG00000019112	17.6929	7.69482	27.6909	3.59865	1.84745	0.0314789	1	Up Regulation	14	68527013	68773248	1692	KCNK2
ENSBGRG00000004079	30619	18894.9	42343.2	2.24099	1.16413	0.0316433	1	Up Regulation	7	58692388	58700492	3139	TPM2
ENSBGRG00000002711	894.621	602.189	1187.05	1.97123	0.979093	0.0319175	1	Nodiff	5	89249631	89253198	1946	DUSP6
ENSBGRG00000006836	211.102	141.158	281.047	1.99102	0.993504	0.0320285	1	Nodiff	4	9027943	9033358	2298	CHPF2
ENSBGRG00000004764	51.6316	79.9175	23.3457	0.292123	-1.77535	0.032051	1	Down Regulation	5	129443591	129446083	1915	-
ENSBGRG00000002514	968.785	657.314	1280.26	1.94771	0.961778	0.0321087	1	Nodiff	5	118203742	118216830	1321	KDELR3
ENSBGRG00000023149	386.448	242.683	530.212	2.18479	1.12749	0.0321328	1	Up Regulation	19	33169140	33174536	2418	RNF112
ENSBGRG00000014153	6.13933	1.29682	10.9818	8.46829	3.08207	0.0324208	1	Up Regulation	9	68426280	68439554	2238	IL1A
ENSBGRG00000009746	99.1013	64.1387	134.064	2.09022	1.06365	0.0328213	1	Up Regulation	3	5440761	5574570	4668	CD1E
ENSBGRG00000009313	513.391	681.686	345.095	0.506238	-0.982112	0.0328308	1	Nodiff	7	18345870	18421612	4366	PTCH1
ENSBGRG00000018711	118.211	1.50113	234.92	156.496	7.28998	0.0328734	1	Up Regulation	13	84155496	84159948	1570	MMP3
ENSBGRG00000004787	31.565	6.29082	56.8393	9.03527	3.17557	0.0332875	1	Up Regulation	14	33647881	33661264	2569	SELE
ENSBGRG00000020472	491.116	339.617	642.615	1.89218	0.920046	0.0333569	1	Nodiff	5	110446951	110491502	1458	LPCAT3
ENSBGRG00000004688	2024.02	1397.81	2650.23	1.89599	0.922948	0.033436	1	Nodiff	6	121593365	121716559	3889	SEC24D
ENSBGRG00000024566	4092.13	2427.71	5756.54	2.37118	1.2456	0.0336986	1	Up Regulation	20	70059568	70062790	1491	HSPB6
ENSBGRG00000014340	2507.03	1423.46	3590.59	2.52243	1.33482	0.0337817	1	Up Regulation	13	38789094	38790456	783	CAVIN3
ENSBGRG00000014566	198.61	266.399	130.822	0.491077	-1.02598	0.033807	1	Down Regulation	19	7866577	7880339	2563	FDXR
ENSBGRG00000000806	469.988	314.171	625.804	1.99192	0.994162	0.0341218	1	Nodiff	2	129995002	130002493	669	FKBP7
ENSBGRG00000008327	11.2931	0	22.5863	Inf	Inf	0.0343646	1	Up Regulation	13	48991458	48999443	3892	-
ENSBGRG00000025483	51.1363	30.2271	72.0455	2.38347	1.25306	0.0344685	1	Up Regulation	8	18180953	18212446	3040	-
ENSBGRG00000009758	2066.13	1395	2737.27	1.9622	0.972471	0.0347131	1	Nodiff	10	62658303	62659454	1152	GJA1
ENSBGRG00000019494	4962.32	6662.73	3261.9	0.489575	-1.0304	0.0348091	1	Down Regulation	18	34638263	34645768	1491	CCN3
ENSBGRG00000009611	64.0652	40.8405	87.2899	2.13734	1.09581	0.034841	1	Up Regulation	3	5278374	5284421	3277	-
ENSBGRG00000022738	1493.97	1016.66	1971.28	1.93898	0.955295	0.0350121	1	Nodiff	20	51432722	51459024	5286	SSC5D
ENSBGRG00000005775	78.0012	108.71	47.2928	0.435038	-1.20079	0.035142	1	Down Regulation	19	14398541	14434388	1757	-
ENSBGRG00000019194	206.139	277.011	135.267	0.488309	-1.03413	0.0351547	1	Down Regulation	19	1396131	1480809	3175	AXIN2
ENSBGRG00000013731	46.1665	65.8666	26.4665	0.40182	-1.31538	0.0352333	1	Down Regulation	14	49326034	49328559	912	PUSL1
ENSBGRG00000003163	3865.72	2055.63	5675.82	2.76111	1.46525	0.0353066	1	Up Regulation	2	144858152	144904220	2749	LIMS2
ENSBGRG00000003463	10393.3	7032	13754.7	1.95601	0.967913	0.0356065	1	Nodiff	2	142124521	142296715	4974	COL5A2
ENSBGRG00000010690	995.057	667.401	1322.71	1.98189	0.986875	0.035655	1	Nodiff	9	51223273	51237021	2172	STON1
ENSBGRG00000017412	11.3437	19.1721	3.51535	0.183358	-2.44727	0.0358553	1	Down Regulation	9	40595783	40597549	1767	-
ENSBGRG00000026164	447.242	599.191	295.292	0.492817	-1.02088	0.0358977	1	Down Regulation	21	40019470	40046494	5503	-
ENSBGRG00000017044	90.2229	126.026	54.4194	0.43181	-1.21153	0.0359517	1	Down Regulation	14	49692194	49714031	2547	SAMD11
ENSBGRG00000019589	219.685	147.234	292.136	1.98416	0.988527	0.0363366	1	Nodiff	X	39330847	39336331	3335	-
ENSBGRG00000025309	32680.2	18844.5	46516	2.46841	1.30358	0.0363434	1	Up Regulation	13	59814314	59816663	1618	TAGLN
ENSBGRG00000021396	119.173	164.274	74.0709	0.450898	-1.14913	0.0364508	1	Down Regulation	7	68500252	68632038	7138	TRPM6
ENSBGRG00000006250	298.692	200.438	396.946	1.9804	0.98579	0.0364886	1	Nodiff	3	198380	200791	1052	S100A16
ENSBGRG00000018135	120.809	162.704	78.9141	0.485015	-1.0439	0.036491	1	Down Regulation	11	2477331	2478614	495	MDP1
ENSBGRG00000012949	37.1857	53.0886	21.2827	0.40089	-1.31872	0.0366968	1	Down Regulation	3	112893342	112895508	1716	-
ENSBGRG00000020399	39.7633	61.2693	18.2572	0.297984	-1.7467	0.0367362	1	Down Regulation	17	61966122	61987048	2345	CHGA
ENSBGRG00000001735	62.5064	33.2029	91.8098	2.76511	1.46734	0.0369916	1	Up Regulation	3	21588179	21588733	555	TNFAIP8L2
ENSBGRG00000012888	309.66	462.234	157.086	0.33984	-1.55707	0.037016	1	Down Regulation	13	29256984	29259206	264	-
ENSBGRG00000023092	3564.63	1814.36	5314.89	2.92934	1.55058	0.0370452	1	Up Regulation	19	33149020	33152409	2122	MFAP4
ENSBGRG00000022101	441.242	582.063	300.421	0.516131	-0.954191	0.0373127	1	Nodiff	1	157277035	157292085	4279	PWP2
ENSBGRG00000025045	4832.92	3431.17	6234.66	1.81707	0.861611	0.0373455	1	Nodiff	25	46096245	46161959	1684	HTRA1
ENSBGRG00000011044	8.00497	1.97786	14.0321	7.09458	2.82672	0.0373748	1	Up Regulation	9	97562866	97584350	606	FAM166C
ENSBGRG00000005328	889.772	1168.07	611.471	0.523487	-0.933774	0.037465	1	Nodiff	5	42853751	42883723	4024	-
ENSBGRG00000006194	107.919	147.759	68.0782	0.460738	-1.11798	0.0375223	1	Down Regulation	12	57267602	57293296	2229	NECAB3
ENSBGRG00000026238	3813.24	2601.49	5024.98	1.93158	0.949778	0.037659	1	Nodiff	8	5096102	5159978	4282	JUND
ENSBGRG00000019467	72.2395	30.0271	114.452	3.81163	1.93041	0.0377601	1	Up Regulation	20	49117650	49129869	720	IL34
ENSBGRG00000017982	66686.8	45423.2	87950.5	1.93625	0.953264	0.0377765	1	Nodiff	26	3429200	3432309	1360	ACTB
ENSBGRG00000012858	348.006	462.117	233.895	0.506137	-0.982401	0.0379482	1	Nodiff	2	16777503	16779246	936	MARCKSL1
ENSBGRG00000019820	34.8527	16.4447	53.2607	3.23877	1.69545	0.0379921	1	Up Regulation	11	2575841	2576917	1077	LTB4R2
ENSBGRG00000014497	166.489	225.465	107.514	0.476856	-1.06837	0.0379936	1	Down Regulation	5	114483194	114522471	5045	DDX11
ENSBGRG00000021613	114.612	40.6686	188.555	4.63638	2.213	0.0381338	1	Up Regulation	10	5984273	5985136	864	STX11
ENSBGRG00000001582	103.889	64.3405	143.438	2.22936	1.15663	0.03842	1	Up Regulation	3	65012131	65117619	3132	TTLL7
ENSBGRG00000012639	113.986	154.361	73.6103	0.476871	-1.06833	0.0385603	1	Down Regulation	24	7296567	7299023	501	-
ENSBGRG00000015334	14552.3	19111.8	9992.77	0.522859	-0.935507	0.0387868	1	Nodiff	3	19921015	19923973	1670	TXNIP
ENSBGRG00000006423	1717.15	1136	2298.29	2.02313	1.01659	0.0388327	1	Up Regulation	14	35591218	35609171	2597	MYOC
ENSBGRG00000009776	8.71136	15.0238	2.39891	0.159674	-2.6468	0.0390442	1	Down Regulation	24	6939565	6940161	237	SFTA2
ENSBGRG00000013057	16.1554	30.6091	1.70165	0.0555928	-4.16896	0.0395511	1	Down Regulation	12	68100731	68126974	1388	GDAP1L1
ENSBGRG00000022337	3176.5	2241.15	4111.84	1.8347	0.875546	0.0397205	1	Nodiff	4	29755417	29771048	2394	CALU
ENSBGRG00000017885	3559.05	2387.96	4730.14	1.98083	0.986103	0.0398058	1	Nodiff	22	2743207	2829175	5089	FBLN2
ENSBGRG00000005181	22.7288	34.6583	10.7992	0.311591	-1.68227	0.0399189	1	Down Regulation	3	43374276	43435900	2453	PTPN22
ENSBGRG00000024195	133.518	68.3173	198.718	2.90876	1.5404	0.0400067	1	Up Regulation	15	10536803	10798335	2346	ITGBL1
ENSBGRG00000009855	1811.94	1148.04	2475.83	2.15657	1.10874	0.0400681	1	Up Regulation	5	768763	782055	724	MFAP5
ENSBGRG00000009888	1308.18	934.076	1682.29	1.80102	0.848816	0.0400888	1	Nodiff	14	22549310	22560652	1312	DEGS1
ENSBGRG00000018549	481.333	327.804	634.861	1.93671	0.953606	0.0402296	1	Nodiff	29	8091646	8093371	1197	-
ENSBGRG00000007328	49.6449	24.2224	75.0674	3.09909	1.63185	0.0402698	1	Up Regulation	15	52107740	52138759	1268	ALOX5AP
ENSBGRG00000002761	17.3415	26.8471	7.83583	0.291869	-1.77661	0.0404769	1	Down Regulation	6	63739361	63791036	2258	NSUN7
ENSBGRG00000001266	57.0707	89.1605	24.9809	0.280179	-1.83558	0.0404809	1	Down Regulation	3	38244444	38249213	2381	PSRC1
ENSBGRG00000018741	22.4	8.53417	36.2658	4.24948	2.08729	0.0407257	1	Up Regulation	27	1690075	1692691	1356	-
ENSBGRG00000002168	24774.4	16770.2	32778.6	1.95458	0.966855	0.0407932	1	Nodiff	5	87218845	87259467	1533	DCN
ENSBGRG00000001372	12906.3	7486.4	18326.3	2.44794	1.29157	0.041082	1	Up Regulation	5	47689773	47693333	1480	MYL6
ENSBGRG00000014675	238.372	325.841	150.902	0.463115	-1.11056	0.0411945	1	Down Regulation	15	53783314	53839159	10676	BRCA2
ENSBGRG00000002621	4040.81	2844.3	5237.32	1.84134	0.880754	0.0413299	1	Nodiff	1	70538857	70602477	1374	FSTL1
ENSBGRG00000015211	21.7319	10.6762	32.7876	3.07108	1.61875	0.0413336	1	Up Regulation	2	12942643	12947802	2105	RAB42
ENSBGRG00000026632	120.353	80.7355	159.97	1.98141	0.986527	0.0414403	1	Nodiff	20	68101973	68112600	2611	SPRED3
ENSBGRG00000005882	291.651	205.151	378.152	1.84329	0.88228	0.0415289	1	Nodiff	8	46778892	46784401	1730	FSTL3
ENSBGRG00000020297	81.1163	116.288	45.9441	0.395088	-1.33975	0.0418153	1	Down Regulation	20	66347102	66380206	8495	PRX
ENSBGRG00000010570	11.61	4.80914	18.4109	3.82831	1.93671	0.0418844	1	Up Regulation	10	11015266	11071045	2231	TXLNB
ENSBGRG00000006755	64.4762	119.32	9.63293	0.0807322	-3.63071	0.042092	1	Down Regulation	12	80096895	80102646	606	CBLN4
ENSBGRG00000009949	652.405	439.506	865.304	1.96881	0.977324	0.0421037	1	Nodiff	16	36360691	36397135	5561	ANKRD50
ENSBGRG00000023206	133.146	192.769	73.5225	0.381402	-1.39062	0.0422852	1	Down Regulation	19	48884843	48893391	1637	PROCA1
ENSBGRG00000014402	147.663	98.3097	197.015	2.00403	1.0029	0.0423981	1	Up Regulation	19	46476545	46482974	651	RFLNB
ENSBGRG00000016953	1416	900.617	1931.39	2.14451	1.10065	0.0424237	1	Up Regulation	16	62019260	62032389	591	HSPB8
ENSBGRG00000014147	1489.35	906.911	2071.8	2.28446	1.19185	0.0424873	1	Up Regulation	14	32443208	32490127	2316	DPT
ENSBGRG00000022828	1174.19	1535.02	813.357	0.529868	-0.916295	0.0426252	1	Nodiff	24	20255556	20290413	2068	FOXP4
ENSBGRG00000014717	115.093	169.624	60.562	0.357037	-1.48586	0.0427597	1	Down Regulation	17	30381186	30434861	3636	TARS3
ENSBGRG00000018541	8.57805	15.0187	2.13743	0.142318	-2.81281	0.0427823	1	Down Regulation	24	6120930	6121577	321	-
ENSBGRG00000012706	252.159	336.192	168.125	0.500087	-0.999749	0.0427826	1	Nodiff	20	51595894	51603591	2499	KMT5C
ENSBGRG00000008627	199.071	97.151	300.992	3.09818	1.63142	0.0431118	1	Up Regulation	13	65950912	65959810	590	IL18
ENSBGRG00000024797	150.008	201.661	98.3544	0.487722	-1.03587	0.0432556	1	Down Regulation	6	53406777	53544628	3143	LNX1
ENSBGRG00000009004	399.46	276.501	522.418	1.88939	0.91792	0.0433132	1	Nodiff	9	7510332	7513980	252	BBLN
ENSBGRG00000021148	256.758	353.665	159.851	0.451982	-1.14566	0.0433265	1	Down Regulation	6	89308649	89356358	3132	HERC5
ENSBGRG00000026310	4.00581	7.67129	0.340329	0.044364	-4.49447	0.0435294	1	Down Regulation	2	52083074	52150070	4615	-
ENSBGRG00000025055	124.96	80.1805	169.74	2.11698	1.08201	0.0438084	1	Up Regulation	16	77612912	77616272	1297	SELENOM
ENSBGRG00000005767	3.88607	7.36127	0.410869	0.0558149	-4.16321	0.0438148	1	Down Regulation	7	98904	100622	1719	-
ENSBGRG00000009828	252.324	172.114	332.533	1.93205	0.950129	0.0439655	1	Nodiff	24	25164429	25170292	942	PIM1
ENSBGRG00000001418	9.72289	15.9347	3.51111	0.220344	-2.18217	0.0439722	1	Down Regulation	7	10540222	10547988	261	SPINK4
ENSBGRG00000008568	21.2122	32.1731	10.2514	0.318631	-1.65004	0.04415	1	Down Regulation	8	68572090	68662182	14502	FAT2
ENSBGRG00000009032	139.337	94.1594	184.515	1.9596	0.97056	0.044337	1	Nodiff	8	47094579	47113303	6505	ABCA7
ENSBGRG00000020563	28.5104	42.0795	14.9413	0.355073	-1.49381	0.0443685	1	Down Regulation	5	2201355	2221538	1215	-
ENSBGRG00000026173	168.297	88.4286	248.166	2.8064	1.48872	0.0444924	1	Up Regulation	4	37354144	37364905	2103	WNT16
ENSBGRG00000005373	45.8947	66.0945	25.6948	0.388758	-1.36306	0.0447866	1	Down Regulation	10	57330046	57458282	1909	NT5DC1
ENSBGRG00000006159	235.152	310.848	159.456	0.512969	-0.963056	0.0448571	1	Nodiff	1	57635425	57755507	5072	DZIP3
ENSBGRG00000007140	3.60148	7.20297	0	0	#NAME?	0.0450295	1	Down Regulation	X	86674514	86679392	2688	SLC7A3
ENSBGRG00000009913	1221.05	1602.8	839.291	0.523639	-0.933355	0.0451049	1	Nodiff	6	1857727	1920022	4068	ACOX3
ENSBGRG00000012760	99.2082	155.315	43.1016	0.277511	-1.84938	0.0451501	1	Down Regulation	20	51628696	51636926	1272	TMEM150B
ENSBGRG00000025987	211.11	284.006	138.215	0.486661	-1.03901	0.0452628	1	Down Regulation	8	4633579	4639474	1308	B3GNT3
ENSBGRG00000015603	347.857	185.042	510.671	2.75976	1.46454	0.0454713	1	Up Regulation	21	14958447	15552509	4852	FHOD3
ENSBGRG00000011420	71.2695	101.231	41.3082	0.408059	-1.29315	0.0455182	1	Down Regulation	3	112241861	112387000	2651	-
ENSBGRG00000007905	2.82167	5.64335	0	0	#NAME?	0.0456061	1	Down Regulation	12	34252920	34310596	2207	SYNDIG1
ENSBGRG00000002378	187.209	131.444	242.973	1.84849	0.886347	0.0458889	1	Nodiff	5	117994299	117998854	1792	MAFF
ENSBGRG00000010231	94.2355	133.737	54.7343	0.409269	-1.28888	0.0461986	1	Down Regulation	24	7098909	7116487	4110	CCHCR1
ENSBGRG00000015452	1982.1	1244.55	2719.66	2.18525	1.1278	0.0462102	1	Up Regulation	4	118669802	118674265	222	GNG11
ENSBGRG00000005188	3081	3999.14	2162.85	0.54083	-0.886752	0.0462459	1	Nodiff	17	52679746	52687469	2770	PNN
ENSBGRG00000017027	2323.39	1664.25	2982.54	1.79212	0.841667	0.0462493	1	Nodiff	17	60827974	60927365	1900	FBLN5
ENSBGRG00000003018	149.767	199.253	100.28	0.503278	-0.990572	0.0463816	1	Nodiff	2	139552870	139629180	3483	FAM171B
ENSBGRG00000017216	72656.2	45555.6	99756.9	2.18978	1.13079	0.0464299	1	Up Regulation	25	11479453	11495387	1160	ACTA2
ENSBGRG00000018689	238.268	313.158	163.377	0.52171	-0.938681	0.0464439	1	Nodiff	X	53887658	53894138	3987	GPRASP1
ENSBGRG00000003431	15.0171	6.36875	23.6654	3.71586	1.89369	0.0464795	1	Up Regulation	4	22333808	22377910	2094	SLC13A4
ENSBGRG00000018775	4.32644	0.750563	7.90231	10.5285	3.39623	0.0465581	1	Up Regulation	20	22162397	22166451	1291	CCL17
ENSBGRG00000020271	2353.57	1702.52	3004.62	1.76481	0.819511	0.0467871	1	Nodiff	23	57887476	58084798	3581	ITGA1
ENSBGRG00000008710	3413.17	4425.47	2400.86	0.542509	-0.882281	0.0470092	1	Nodiff	19	30956223	30983684	1762	LUC7L3
ENSBGRG00000011196	42.2907	68.3951	16.1864	0.23666	-2.07911	0.0470115	1	Down Regulation	17	29491027	29648148	4694	APBA2
ENSBGRG00000020626	30.2538	44.0351	16.4726	0.374078	-1.41859	0.0470652	1	Down Regulation	24	27976969	28053729	1772	PACSIN1
ENSBGRG00000019948	5035.12	3039.17	7031.06	2.31348	1.21006	0.0470973	1	Up Regulation	20	62285883	62305905	6185	DMWD
ENSBGRG00000000123	272.525	190.815	354.235	1.85643	0.892533	0.0471301	1	Nodiff	1	35951653	36100084	2081	EVA1C
ENSBGRG00000010810	7.59262	12.8445	2.34074	0.182237	-2.45611	0.0473341	1	Down Regulation	5	121549980	121556528	606	-
ENSBGRG00000002708	18.7757	33.7663	3.78514	0.112098	-3.15716	0.0475533	1	Down Regulation	2	137444487	137446489	1923	-
ENSBGRG00000009149	88.2429	37.7648	138.721	3.67329	1.87707	0.0475713	1	Up Regulation	X	102492168	102536435	2121	VSIG4
ENSBGRG00000004301	1012.64	705.392	1319.9	1.87116	0.903929	0.0476326	1	Nodiff	16	44759589	44836957	4870	GASK1B
ENSBGRG00000006615	59.5079	33.2155	85.8003	2.58314	1.36913	0.0477805	1	Up Regulation	14	58426207	58474823	4001	SEC16B
ENSBGRG00000026092	591.105	413.713	768.498	1.85757	0.893413	0.0477871	1	Nodiff	8	4832279	4842127	2093	ARRDC2
ENSBGRG00000013156	172.033	121.664	222.403	1.82802	0.870279	0.047841	1	Nodiff	11	48859524	49032532	1506	GALK2
ENSBGRG00000010721	80.8404	53.9754	107.705	1.99545	0.996716	0.04803	1	Nodiff	5	104763660	104813334	1669	GLIPR1
ENSBGRG00000023201	24.6314	36.5628	12.7001	0.34735	-1.52554	0.048217	1	Down Regulation	25	16256985	16317907	2904	PDE6C
ENSBGRG00000010002	701.155	908.472	493.838	0.543591	-0.879406	0.048223	1	Nodiff	20	63678490	63694369	2430	ZNF226
ENSBGRG00000014141	69.7876	96.5195	43.0558	0.446084	-1.16461	0.0482251	1	Down Regulation	15	61657518	61689412	3468	CKAP2
ENSBGRG00000001498	495.036	663.93	326.142	0.49123	-1.02553	0.0482409	1	Down Regulation	4	55088769	55131116	3890	NFE2L3
ENSBGRG00000017780	264.094	176.24	351.948	1.99699	0.997826	0.0483685	1	Nodiff	19	8247158	8253359	2843	-
ENSBGRG00000000195	412.183	239.965	584.401	2.43536	1.28413	0.0484349	1	Up Regulation	1	136130456	136869878	1917	SLC9A9
ENSBGRG00000006844	423.493	262.081	584.906	2.23178	1.15819	0.0485188	1	Up Regulation	10	49003005	49050757	1144	OSTM1
ENSBGRG00000015774	56.5527	77.6949	35.4105	0.455763	-1.13365	0.0486314	1	Down Regulation	11	42254998	42329675	1732	DNAAF4
ENSBGRG00000020017	70291	36403.3	104179	2.86179	1.51692	0.0486568	1	Up Regulation	2	32192855	32199716	2024	DES
ENSBGRG00000012556	879.972	596.262	1163.68	1.95163	0.964677	0.0490407	1	Nodiff	18	2598537	2622117	2362	SQLE
ENSBGRG00000010132	132.174	85.3002	179.049	2.09904	1.06973	0.0491607	1	Up Regulation	10	51346509	51484609	1241	METTL24
ENSBGRG00000009065	555.235	722.737	387.732	0.536477	-0.898412	0.0491885	1	Nodiff	14	28171278	28177455	363	COX20
ENSBGRG00000019220	131.893	89.746	174.039	1.93924	0.955492	0.0493088	1	Nodiff	5	36409698	36564998	2156	SLC41A2
ENSBGRG00000025884	723.036	1010.61	435.458	0.430885	-1.21462	0.0494145	1	Down Regulation	24	39661962	39664362	1503	SOX4
ENSBGRG00000012448	241.313	167.866	314.76	1.87507	0.906941	0.0497572	1	Nodiff	29	6427769	6443438	1578	-
ENSBGRG00000015658	846.428	606.545	1086.31	1.79098	0.840748	0.049974	1	Nodiff	20	64690083	64692866	705	RABAC1
ENSBGRG00000003321	598.326	425.222	771.43	1.81418	0.859319	0.0501279	1	Nodiff	1	147090379	147107653	2368	AMOTL2
ENSBGRG00000011972	10.0761	2.82433	17.3278	6.1352	2.61711	0.0501946	1	Nodiff	12	69159184	69172565	1548	RBPJL
ENSBGRG00000008448	791.863	550.426	1033.3	1.87727	0.90864	0.0505604	1	Nodiff	19	23250619	23268130	4116	CNTNAP1
ENSBGRG00000011834	747.643	380.259	1115.03	2.93228	1.55202	0.0505737	1	Nodiff	13	3667397	3669550	2154	MPEG1
ENSBGRG00000010980	152.092	67.3568	236.828	3.51602	1.81394	0.0507283	1	Nodiff	19	16637911	16661084	945	MILR1
ENSBGRG00000023713	34.0495	49.157	18.942	0.385337	-1.37581	0.0507477	1	Nodiff	19	55271356	55281813	2081	-
ENSBGRG00000022291	567.33	746.404	388.256	0.520169	-0.942948	0.0508068	1	Nodiff	20	60400902	60436335	4836	LIG1
ENSBGRG00000014894	20.5234	10.6873	30.3595	2.84072	1.50626	0.0508583	1	Nodiff	8	63801041	63935677	3094	STK32A
ENSBGRG00000004974	60.9793	35.4365	86.5222	2.44161	1.28784	0.0509106	1	Nodiff	4	77164633	77205506	1554	EPDR1
ENSBGRG00000025554	8.31559	14.7013	1.92987	0.131272	-2.92937	0.0510776	1	Nodiff	X	95876323	96056952	5210	DGKK
ENSBGRG00000025195	834.82	1092.35	577.288	0.528483	-0.920072	0.051079	1	Nodiff	9	13320989	13354217	5792	SNAPC4
ENSBGRG00000022740	58.6041	81.3411	35.867	0.440946	-1.18133	0.0513291	1	Nodiff	22	39658	114077	3085	CFAP100
ENSBGRG00000026808	178.644	239.46	117.828	0.492059	-1.0231	0.0513455	1	Nodiff	9	20567880	20586917	2249	ZAP70
ENSBGRG00000013898	785.628	545.44	1025.82	1.88072	0.911281	0.0514733	1	Nodiff	19	26805473	26878334	4037	PLXDC1
ENSBGRG00000010709	30.9325	44.857	17.0079	0.379158	-1.39913	0.0515153	1	Nodiff	15	59313817	59315079	1263	-
ENSBGRG00000015572	49.6537	29.3502	69.9572	2.38354	1.2531	0.0517074	1	Nodiff	19	27228701	27229840	1140	EPOP
ENSBGRG00000014768	9.26226	3.57489	14.9496	4.18184	2.06414	0.0517546	1	Nodiff	3	124723841	124725208	1368	-
ENSBGRG00000006833	3273.7	2270.16	4277.24	1.88411	0.913886	0.0519172	1	Nodiff	8	68158094	68214865	4692	ANXA6
ENSBGRG00000026648	625.931	803.927	447.935	0.557184	-0.843775	0.052506	1	Nodiff	20	68133677	68167662	5097	CATSPERG
ENSBGRG00000016177	12.9074	20.6351	5.17968	0.251013	-1.99416	0.052589	1	Nodiff	15	62623267	62750301	2482	FAM124A
ENSBGRG00000012476	3.89271	7.78541	0	0	#NAME?	0.052905	1	Nodiff	19	7342180	7345816	1320	GPR142
ENSBGRG00000001088	164.742	114.557	214.928	1.87617	0.907791	0.0529592	1	Nodiff	7	54968727	54992936	2449	NANS
ENSBGRG00000017338	642.984	291.376	994.591	3.41342	1.77122	0.0530306	1	Nodiff	17	65781748	65831592	3610	BDKRB2
ENSBGRG00000012703	2.69171	5.38341	0	0	#NAME?	0.0531241	1	Nodiff	14	40131350	40133791	318	CORT
ENSBGRG00000018257	14719.3	9967.79	19470.9	1.95338	0.965974	0.0532161	1	Nodiff	27	30113888	30231022	4576	VCL
ENSBGRG00000021134	12.8255	20.1933	5.45764	0.27027	-1.88753	0.0532782	1	Nodiff	27	50562546	50704023	1443	-
ENSBGRG00000014197	73.0785	99.7605	46.3965	0.465079	-1.10445	0.0532811	1	Nodiff	17	63379458	63488040	3774	PPP4R4
ENSBGRG00000009046	398.679	106.064	691.295	6.51773	2.70437	0.0533047	1	Nodiff	14	22123312	22202643	2871	CAPN8
ENSBGRG00000006880	71.5835	97.9078	45.2593	0.462265	-1.11321	0.0533491	1	Nodiff	8	11607932	11624619	642	SYCE2
ENSBGRG00000022807	12.0006	19.5272	4.4741	0.229122	-2.12581	0.0537965	1	Nodiff	17	73445421	73455759	2670	EXOC3L4
ENSBGRG00000009906	4.16042	0.750563	7.57028	10.0861	3.3343	0.0538439	1	Nodiff	Y	11178614	11403752	1427	GLRA2
ENSBGRG00000014387	471.118	344.397	597.838	1.7359	0.795681	0.0538605	1	Nodiff	13	38856549	38862014	2233	SMPD1
ENSBGRG00000019703	114.266	28.5739	199.957	6.99789	2.80692	0.053906	1	Nodiff	5	71099235	71524011	3534	NELL2
ENSBGRG00000022184	22.6255	37.3196	7.93129	0.212523	-2.23431	0.0544763	1	Nodiff	23	7856951	7901539	2512	CEP72
ENSBGRG00000026677	202.023	268.944	135.102	0.502341	-0.993261	0.0545676	1	Nodiff	2	52371655	52390308	4057	SGO2
ENSBGRG00000002823	25.2252	12.6498	37.8007	2.98825	1.5793	0.0547031	1	Nodiff	8	91421437	92010852	2198	EDIL3
ENSBGRG00000007505	294.29	380.443	208.138	0.547093	-0.870142	0.0547548	1	Nodiff	22	53827401	53848575	2611	-
ENSBGRG00000025134	166.197	90.8755	241.518	2.65767	1.41016	0.0547798	1	Nodiff	18	18996086	19007930	2739	GPR20
ENSBGRG00000012907	532.125	377.518	686.731	1.81907	0.863199	0.0547874	1	Nodiff	23	1281474	1354759	3475	CPEB4
ENSBGRG00000002846	221.012	296.634	145.39	0.490134	-1.02875	0.054791	1	Nodiff	3	58908670	59033069	3152	GBP2
ENSBGRG00000000290	2890.28	1859.88	3920.68	2.10803	1.0759	0.0547966	1	Nodiff	5	38923315	39004706	1941	IGF1
ENSBGRG00000008638	11.9618	20.2049	3.71867	0.184048	-2.44185	0.054841	1	Nodiff	Y	10082022	10139772	1566	EGFL6
ENSBGRG00000021440	46.735	24.2379	69.2321	2.85636	1.51418	0.0550203	1	Nodiff	29	22726475	22761792	2279	SLC37A2
ENSBGRG00000021905	355.968	238.43	473.507	1.98594	0.989821	0.0550909	1	Nodiff	22	35877496	35969518	2418	GXYLT2
ENSBGRG00000024388	49.8921	21.1616	78.6226	3.71534	1.89349	0.0551411	1	Nodiff	19	21120482	21131981	1072	C1QL1
ENSBGRG00000018742	28.1395	40.3377	15.9413	0.395195	-1.33936	0.0552287	1	Nodiff	28	40462300	40482983	969	LRP2BP
ENSBGRG00000000037	145.434	195.116	95.7527	0.490749	-1.02694	0.0553323	1	Nodiff	1	17998079	18071143	1485	CXADR
ENSBGRG00000011415	16.4567	27.655	5.25852	0.190147	-2.39481	0.0553798	1	Nodiff	5	121586757	121595553	606	-
ENSBGRG00000024469	656.05	919.264	392.836	0.427337	-1.22655	0.0554537	1	Nodiff	13	32412064	32448181	1550	CHRDL2
ENSBGRG00000020558	66.9894	97.1239	36.855	0.379464	-1.39797	0.056014	1	Nodiff	4	49906696	49972246	3505	CFAP69
ENSBGRG00000016609	8.16943	14.5418	1.7971	0.123582	-3.01646	0.0563455	1	Nodiff	19	32716757	32737112	2376	-
ENSBGRG00000026259	91.1558	58.8073	123.504	2.10015	1.07049	0.0565431	1	Nodiff	29	8975498	8979835	1270	TM7SF2
ENSBGRG00000003770	120.961	161.65	80.2717	0.496577	-1.00991	0.0572082	1	Nodiff	14	33334889	33367959	2821	SLC19A2
ENSBGRG00000018227	216.908	117.896	315.92	2.67965	1.42205	0.0574822	1	Nodiff	27	46305853	46362302	2706	ALOX5
ENSBGRG00000002354	15.1346	7.28048	22.9886	3.15757	1.65881	0.0577712	1	Nodiff	3	22090666	22091655	909	-
ENSBGRG00000022779	5.58316	10.1453	1.02099	0.100636	-3.31278	0.0579682	1	Nodiff	X	58821894	58856035	3656	-
ENSBGRG00000021902	75.2118	49.5336	100.89	2.0368	1.0263	0.0579748	1	Nodiff	8	67315574	67359466	2014	ARSI
ENSBGRG00000002966	150.225	198.555	101.895	0.513183	-0.962455	0.0580481	1	Nodiff	5	47959646	47972977	2389	GLS2
ENSBGRG00000006686	11.0262	17.8148	4.23753	0.237866	-2.07178	0.0580868	1	Nodiff	8	68015460	68016554	1095	-
ENSBGRG00000016365	37.1866	53.7378	20.6355	0.384003	-1.38081	0.0581336	1	Nodiff	2	27061225	27137986	938	AP1S3
ENSBGRG00000012189	301.036	393.705	208.367	0.529246	-0.91799	0.0581438	1	Nodiff	11	20177911	20268074	1365	-
ENSBGRG00000022222	275.282	146.552	404.013	2.75678	1.46299	0.0584562	1	Nodiff	21	9268632	9288041	2135	DIPK1C
ENSBGRG00000013378	1289.27	931.209	1647.34	1.76903	0.822959	0.0587557	1	Nodiff	11	20958037	20989371	3043	FEM1C
ENSBGRG00000011412	15.2704	23.2696	7.27134	0.312483	-1.67815	0.058838	1	Nodiff	16	39253493	39340108	3074	TRPC3
ENSBGRG00000020997	1134.36	792.478	1476.24	1.86281	0.897482	0.0589481	1	Nodiff	11	7817298	7834503	3083	GLCE
ENSBGRG00000001759	47.6605	21.669	73.652	3.39896	1.76509	0.0590426	1	Nodiff	5	7750309	8035611	6301	PTPRO
ENSBGRG00000025440	368.194	170.194	566.195	3.32677	1.73412	0.0591149	1	Nodiff	26	7613130	7622870	3496	SERPINE1
ENSBGRG00000019242	3367.92	2424.1	4311.73	1.77869	0.830819	0.0592101	1	Nodiff	21	31491886	31702590	3257	COLEC12
ENSBGRG00000010597	657.911	472.323	843.499	1.78585	0.836613	0.0593507	1	Nodiff	11	18315211	18330586	2687	HMGCR
ENSBGRG00000014235	732.846	942.955	522.738	0.554361	-0.851101	0.0594505	1	Nodiff	19	24107699	24117662	3051	NT5C3B
ENSBGRG00000023152	5.59097	1.41216	9.76977	6.9183	2.79042	0.0597491	1	Nodiff	26	5583245	5600720	1299	-
ENSBGRG00000021250	516.448	230.818	802.077	3.47492	1.79698	0.0598622	1	Nodiff	10	18137153	18243180	2825	-
ENSBGRG00000005559	52.7461	82.6943	22.7978	0.275688	-1.85889	0.0598855	1	Nodiff	9	32224793	32253954	3109	ATP6V1B1
ENSBGRG00000013329	334.95	432.581	237.319	0.548612	-0.866141	0.0599504	1	Nodiff	8	16352388	16372102	3824	ZNF653
ENSBGRG00000011711	331.893	206.806	456.98	2.20971	1.14385	0.0600379	1	Nodiff	22	9086011	9120024	2429	LRRC2
ENSBGRG00000007778	303.748	394.746	212.75	0.538954	-0.891766	0.0600631	1	Nodiff	14	21069426	21101455	1694	TAF1A
ENSBGRG00000002217	2.67565	5.35131	0	0	#NAME?	0.0606669	1	Nodiff	2	35162855	35164261	1407	-
ENSBGRG00000017172	1007.88	1298.15	717.603	0.55279	-0.855197	0.0607331	1	Nodiff	29	44476715	44531634	7912	CEP295
ENSBGRG00000024091	43.3366	70.6861	15.9871	0.22617	-2.14452	0.0612341	1	Nodiff	4	31130430	32077235	3666	GRM8
ENSBGRG00000008257	446.523	320.806	572.241	1.78376	0.834921	0.0614381	1	Nodiff	23	40821963	41142057	9013	PDZD2
ENSBGRG00000025100	104.569	138.241	70.8958	0.512841	-0.963418	0.0614729	1	Nodiff	24	15191500	15220284	1705	SLC25A27
ENSBGRG00000001867	56.3869	81.9326	30.8412	0.376422	-1.40958	0.0616418	1	Nodiff	3	9546099	9549003	1923	HSPA6
ENSBGRG00000013775	23.8298	34.8269	12.8327	0.368472	-1.44037	0.0616824	1	Nodiff	24	49492878	49566768	2902	SYCP2L
ENSBGRG00000019839	83.0818	114.16	52.0038	0.455535	-1.13437	0.0616894	1	Nodiff	27	3847564	3900884	1884	MAP3K21
ENSBGRG00000002844	277.191	358.544	195.837	0.5462	-0.872498	0.0619101	1	Nodiff	5	90640682	90746589	7817	CEP290
ENSBGRG00000015015	2.56174	5.12348	0	0	#NAME?	0.0619161	1	Nodiff	5	122833438	122925915	2291	MPPED1
ENSBGRG00000003873	2530.71	1573.19	3488.23	2.2173	1.1488	0.061961	1	Nodiff	13	39076063	39085203	1594	ILK
ENSBGRG00000026909	281.692	202.799	360.585	1.77804	0.830291	0.0620119	1	Nodiff	20	35072262	35080018	576	CYBA
ENSBGRG00000020235	185.575	240.498	130.652	0.543254	-0.880301	0.062078	1	Nodiff	20	6868067	6955092	4851	PKD1L3
ENSBGRG00000007367	726.659	969.616	483.701	0.498858	-1.0033	0.0621132	1	Nodiff	14	59362170	59497079	2443	RALGPS2
ENSBGRG00000020589	9.01594	14.8029	3.22895	0.218129	-2.19674	0.0621965	1	Nodiff	5	2275335	2283163	1356	-
ENSBGRG00000024654	1420.57	1016.64	1824.51	1.79466	0.843707	0.0623782	1	Nodiff	11	56219501	56230261	802	LGALS3
ENSBGRG00000011687	39.5224	68.1044	10.9404	0.160641	-2.63809	0.0625749	1	Nodiff	7	49601195	49707099	5025	C5
ENSBGRG00000006072	24.3399	12.6013	36.0784	2.86307	1.51756	0.0626404	1	Nodiff	13	45743326	45813562	1920	-
ENSBGRG00000017827	2.41137	0	4.82274	Inf	Inf	0.0626874	1	Nodiff	13	83903785	83964237	2108	MMP20
ENSBGRG00000016413	85.5521	57.9619	113.142	1.95201	0.964964	0.0627331	1	Nodiff	16	10484373	10523088	4937	FHDC1
ENSBGRG00000011424	5.72278	10.3457	1.09983	0.106308	-3.23368	0.0627843	1	Nodiff	14	22954269	23098688	2746	CNIH3
ENSBGRG00000022323	167.397	98.2198	236.574	2.40862	1.26821	0.0627906	1	Nodiff	9	107472645	107538116	2113	CYRIA
ENSBGRG00000019228	16.2479	7.10437	25.3914	3.57406	1.83756	0.0629637	1	Nodiff	10	16713255	17113950	4642	EYA4
ENSBGRG00000012181	240.818	334.927	146.71	0.438035	-1.19088	0.063139	1	Nodiff	9	97093260	97110758	3143	AGBL5
ENSBGRG00000005727	597.2	422.47	771.93	1.82718	0.869622	0.0636229	1	Nodiff	7	80714769	80734935	813	AK3
ENSBGRG00000016979	1138.84	1565.8	711.878	0.454642	-1.1372	0.0636295	1	Nodiff	2	127318486	127322297	1928	HOXD10
ENSBGRG00000005246	12.4163	22.7907	2.04197	0.089597	-3.48041	0.063756	1	Nodiff	8	15725636	15737319	672	C19orf38
ENSBGRG00000017416	590.198	191.959	988.438	5.14921	2.36435	0.0639326	1	Nodiff	22	56597480	56727112	2235	STAC
ENSBGRG00000021826	45.8824	71.8347	19.9301	0.277444	-1.84973	0.0640405	1	Nodiff	21	19448468	19577687	3695	KLHL14
ENSBGRG00000003444	1160.24	848.747	1471.73	1.734	0.794107	0.0640733	1	Nodiff	4	22384314	22401050	144	STMP1
ENSBGRG00000016652	75.4842	129.507	21.4615	0.165717	-2.59321	0.0641281	1	Nodiff	8	47492927	47500000	2584	PCSK4
ENSBGRG00000013785	1945.53	1393.6	2497.47	1.7921	0.841655	0.0642423	1	Nodiff	12	45052056	45064686	7455	CPXM1
ENSBGRG00000010533	71.9727	123.31	20.6356	0.167347	-2.57908	0.0644098	1	Nodiff	24	25525536	25645355	3056	CPNE5
ENSBGRG00000020754	2.70008	5.40016	0	0	#NAME?	0.0644428	1	Nodiff	6	20614280	20620541	2340	NKX6-1
ENSBGRG00000024484	238.074	167.573	308.574	1.84143	0.880824	0.0645003	1	Nodiff	26	45141196	45142267	462	HCFC1R1
ENSBGRG00000019284	927.951	1182.29	673.612	0.569752	-0.811594	0.0645428	1	Nodiff	19	11341221	11373095	4882	USP36
ENSBGRG00000010491	244.355	170.011	318.7	1.87459	0.906572	0.0646814	1	Nodiff	7	4621102	4621566	465	-
ENSBGRG00000020373	13.9958	6.57574	21.4158	3.25679	1.70345	0.0647324	1	Nodiff	19	53822908	53825210	1096	-
ENSBGRG00000004888	10.152	16.3695	3.93453	0.240357	-2.05675	0.0647708	1	Nodiff	19	22151496	22153223	1728	-
ENSBGRG00000016340	139.444	182.036	96.8517	0.532046	-0.910376	0.0648656	1	Nodiff	24	7999067	8002926	1267	AGER
ENSBGRG00000012550	185.563	131.852	239.274	1.81472	0.859749	0.064875	1	Nodiff	11	47957258	48324115	6530	ATP8B4
ENSBGRG00000026037	60.5987	38.1038	83.0935	2.18071	1.1248	0.0649237	1	Nodiff	26	46249901	46256975	2303	HS3ST6
ENSBGRG00000011203	278.495	376.628	180.361	0.478883	-1.06226	0.0650915	1	Nodiff	19	24202323	24210784	1887	-
ENSBGRG00000003313	173.585	223.931	123.239	0.550342	-0.861598	0.0653465	1	Nodiff	1	90164332	90181650	2706	CLCN2
ENSBGRG00000023330	872.515	598.958	1146.07	1.91344	0.936172	0.0654439	1	Nodiff	17	35157580	35196316	6957	CSPG4
ENSBGRG00000019132	98.7342	59.8181	137.65	2.30114	1.20235	0.065616	1	Nodiff	20	57497787	57509287	2671	-
ENSBGRG00000015697	207.034	282.137	131.932	0.467615	-1.09661	0.0659005	1	Nodiff	19	17580708	17606923	5030	ACE
ENSBGRG00000015982	26.2475	38.8279	13.6671	0.351993	-1.50638	0.065917	1	Nodiff	21	57811222	57813908	165	PMAIP1
ENSBGRG00000022389	815.026	581.471	1048.58	1.80332	0.850656	0.0659308	1	Nodiff	27	7769206	8678585	14904	RYR2
ENSBGRG00000014555	89.6391	131.039	48.239	0.368126	-1.44173	0.0659958	1	Nodiff	24	7483240	7485396	606	LY6G5B
ENSBGRG00000019084	47.5981	20.118	75.0782	3.7319	1.89991	0.0660011	1	Nodiff	X	39163001	39232337	4876	ATP2B3
ENSBGRG00000007377	88.0249	124.715	51.3351	0.411621	-1.28061	0.0660852	1	Nodiff	17	75677780	75694739	471	TEX22
ENSBGRG00000018866	501.337	642.758	359.916	0.559956	-0.836613	0.0660947	1	Nodiff	24	4483036	4492544	1936	ZKSCAN8
ENSBGRG00000004038	26.7906	42.1802	11.401	0.270293	-1.8874	0.0664135	1	Nodiff	5	78691240	78707694	1805	SLC11A2
ENSBGRG00000016331	7.10696	12.1636	2.05028	0.168558	-2.56868	0.0664672	1	Nodiff	3	20369857	20370246	390	H2AC20
ENSBGRG00000022600	4317.23	3234.87	5399.58	1.66918	0.739141	0.0664825	1	Nodiff	5	73309216	73321389	2590	SLC38A2
ENSBGRG00000000776	3983.51	2849.75	5117.26	1.79569	0.844535	0.066557	1	Nodiff	1	62002733	62113777	3607	CCDC80
ENSBGRG00000023102	3545.05	4530.28	2559.83	0.565049	-0.823552	0.0665753	1	Nodiff	2	51898968	51905025	1458	CLK1
ENSBGRG00000015132	149.991	99.461	200.522	2.01608	1.01155	0.0666851	1	Nodiff	14	86981049	87063342	2201	RASSF5
ENSBGRG00000025951	11292.7	7930.27	14655.2	1.84801	0.885972	0.0672191	1	Nodiff	14	82281263	82311671	2737	LMOD1
ENSBGRG00000021869	892.687	540.359	1245.02	2.30405	1.20417	0.067536	1	Nodiff	10	6304589	6627255	2426	PHACTR2
ENSBGRG00000018461	6.85868	11.5965	2.12082	0.182884	-2.451	0.0676354	1	Nodiff	19	18970123	19156880	5149	-
ENSBGRG00000012301	491.9	321.218	662.583	2.06272	1.04455	0.0678114	1	Nodiff	19	45945291	45990202	1840	SLC43A2
ENSBGRG00000017217	110.638	77.3558	143.921	1.8605	0.895693	0.0678423	1	Nodiff	5	123619960	123651736	3792	PARVG
ENSBGRG00000016143	8.10579	13.7255	2.48606	0.181127	-2.46493	0.0678543	1	Nodiff	17	31227816	31382921	2119	-
ENSBGRG00000001847	20.9617	10.0285	31.8948	3.18041	1.66921	0.0679956	1	Nodiff	6	101057157	101077105	2228	ADH6
ENSBGRG00000009981	14.6339	22.3492	6.9186	0.309568	-1.69167	0.0680418	1	Nodiff	8	32833023	32955861	2094	PRDM6
ENSBGRG00000008970	6.34532	10.6985	1.99211	0.186204	-2.42504	0.0682466	1	Nodiff	19	30991518	30999610	1030	-
ENSBGRG00000010370	311.431	424.457	198.405	0.467434	-1.09717	0.0682694	1	Nodiff	17	48518530	48519646	954	-
ENSBGRG00000014922	82.4838	117.521	47.4462	0.403725	-1.30856	0.0683786	1	Nodiff	20	55852877	55860111	1936	-
ENSBGRG00000017782	94.2859	133.505	55.0667	0.412469	-1.27764	0.0684535	1	Nodiff	13	6333738	6337258	519	GVQW3
ENSBGRG00000007902	1530.09	1019.11	2041.07	2.0028	1.00202	0.0685753	1	Nodiff	10	80729687	80867002	4293	CD109
ENSBGRG00000012737	2.44867	0	4.89734	Inf	Inf	0.0686327	1	Nodiff	16	7646534	7647848	1083	MAB21L2
ENSBGRG00000020052	509.597	643.72	375.473	0.583286	-0.777725	0.0687826	1	Nodiff	1	156189962	156224068	2593	PKNOX1
ENSBGRG00000009846	24.2687	35.277	13.2603	0.375892	-1.41161	0.0689817	1	Nodiff	26	18587946	18609476	3716	ATP2A1
ENSBGRG00000000868	40.8694	14.5401	67.1987	4.62162	2.2084	0.069351	1	Nodiff	4	96564767	96569792	1309	IL6
ENSBGRG00000024666	9.38274	3.63338	15.1321	4.16474	2.05823	0.0694868	1	Nodiff	19	21182521	21185283	1444	CCDC103
ENSBGRG00000016386	102.045	70.2882	133.802	1.90362	0.928746	0.0695003	1	Nodiff	20	59464038	59494414	2415	-
ENSBGRG00000012405	38.6811	52.8547	24.5075	0.463676	-1.10881	0.0695868	1	Nodiff	4	6903827	6946253	3173	-
ENSBGRG00000003991	27.8566	45.8437	9.86946	0.215285	-2.21568	0.0695964	1	Nodiff	4	112378514	112786327	816	NXPH1
ENSBGRG00000001770	64.2838	87.4586	41.1089	0.470038	-1.08915	0.069698	1	Nodiff	3	21603431	21607680	1188	TMOD4
ENSBGRG00000002405	535.682	685.667	385.698	0.562515	-0.830038	0.0697904	1	Nodiff	8	19487636	19545476	4346	-
ENSBGRG00000011672	1884.99	2415.52	1354.45	0.560729	-0.834626	0.0700559	1	Nodiff	10	52296447	52496435	9402	REV3L
ENSBGRG00000020574	289.602	198.713	380.491	1.91477	0.937173	0.0702781	1	Nodiff	19	28172293	28198685	2643	COPZ2
ENSBGRG00000003526	226.158	288.769	163.547	0.566358	-0.820215	0.070542	1	Nodiff	8	8116586	8198294	2958	ZNF354C
ENSBGRG00000012012	868.039	1101.36	634.716	0.576301	-0.795106	0.070635	1	Nodiff	19	23828248	23838357	3129	KAT2A
ENSBGRG00000022461	320.758	174.105	467.412	2.68466	1.42474	0.0710661	1	Nodiff	7	71133979	71299807	2570	GDA
ENSBGRG00000012377	22.5599	36.1715	8.94821	0.247383	-2.01518	0.0711026	1	Nodiff	23	85558	155984	2807	FAM169A
ENSBGRG00000002512	194.03	251.725	136.334	0.541597	-0.884708	0.0711518	1	Nodiff	6	114622290	114676629	6393	ZGRF1
ENSBGRG00000003568	246.759	176.592	316.926	1.79468	0.843725	0.0711519	1	Nodiff	7	39044902	39074276	1219	PTGR1
ENSBGRG00000003987	243.339	176.607	310.071	1.75571	0.812053	0.0711609	1	Nodiff	10	110067099	110187457	2081	CNKSR3
ENSBGRG00000004223	2073.35	1489.53	2657.18	1.7839	0.835037	0.0712518	1	Nodiff	6	65431296	65500210	4289	FAM114A1
ENSBGRG00000026121	1050.05	717.161	1382.95	1.92836	0.947377	0.0714881	1	Nodiff	22	44083150	44087106	1239	BHLHE40
ENSBGRG00000015405	346.491	473.85	219.132	0.462451	-1.11263	0.0714986	1	Nodiff	15	53843227	53869259	929	N4BP2L1
ENSBGRG00000005532	539.608	394.347	684.868	1.73672	0.796362	0.0716012	1	Nodiff	10	57610168	57667996	3887	DSE
ENSBGRG00000021600	22.2132	32.1457	12.2808	0.382035	-1.38822	0.07164	1	Nodiff	18	12231298	12263619	1493	TMEM71
ENSBGRG00000013198	159.242	262.362	56.1212	0.213907	-2.22494	0.0716459	1	Nodiff	2	124525288	124571973	3142	CDCA7
ENSBGRG00000014527	664.369	461.244	867.493	1.88077	0.911322	0.0717303	1	Nodiff	8	20627623	20644152	4464	PLIN4
ENSBGRG00000013672	4.91108	8.79288	1.02929	0.11706	-3.09468	0.072003	1	Nodiff	17	20712051	20713448	903	-
ENSBGRG00000005040	2193.53	1394.72	2992.35	2.14548	1.1013	0.0720077	1	Nodiff	18	58228745	58299832	1190	-
ENSBGRG00000008931	6.78996	11.5047	2.07519	0.180377	-2.47091	0.0724621	1	Nodiff	11	46419719	46422236	1654	-
ENSBGRG00000001227	1977.78	2503.32	1452.23	0.580122	-0.785572	0.0725651	1	Nodiff	8	5984736	6019415	4799	SUGP2
ENSBGRG00000011000	324.961	238.261	411.662	1.72778	0.788919	0.0726856	1	Nodiff	3	18642507	18686303	1703	FMO5
ENSBGRG00000022283	109.351	75.3786	143.323	1.90138	0.927044	0.0728055	1	Nodiff	12	71060477	71089502	2607	SLC2A10
ENSBGRG00000023889	10318.1	7544.25	13091.9	1.73535	0.79523	0.0728297	1	Nodiff	20	23988324	24018902	1983	MMP2
ENSBGRG00000010052	219.306	84.637	353.975	4.18228	2.06429	0.0730379	1	Nodiff	3	123147890	123279985	3455	NGEF
ENSBGRG00000019673	99.4473	58.7374	140.157	2.38617	1.2547	0.073093	1	Nodiff	20	59746125	59772060	1816	HSD17B14
ENSBGRG00000011752	2217.64	1363.86	3071.43	2.25202	1.17122	0.0731144	1	Nodiff	1	152065179	152144752	1011	SH3BGR
ENSBGRG00000009343	112.522	74.9732	150.071	2.00167	1.0012	0.0732432	1	Nodiff	5	120316347	120318621	1062	MCHR1
ENSBGRG00000001090	183.335	237.071	129.598	0.546665	-0.871271	0.073249	1	Nodiff	2	56431570	56530422	3609	CCDC150
ENSBGRG00000017109	15.573	7.54328	23.6028	3.12898	1.64569	0.0733522	1	Nodiff	7	8466704	8707719	2719	EBF2
ENSBGRG00000022487	18.0179	9.1127	26.9231	2.95446	1.56289	0.0733597	1	Nodiff	9	108124382	108131379	756	-
ENSBGRG00000008928	293.88	202.561	385.199	1.90165	0.927248	0.073481	1	Nodiff	28	48740758	48834213	1260	VEGFC
ENSBGRG00000020272	99.2297	67.359	131.1	1.9463	0.960731	0.0737962	1	Nodiff	3	1876082	1887497	1719	FDPS
ENSBGRG00000001457	8.39606	14.663	2.12912	0.145204	-2.78385	0.0738651	1	Nodiff	3	108198133	108227982	2014	CYP4B1
ENSBGRG00000026552	104.186	69.103	139.269	2.01538	1.01105	0.0740131	1	Nodiff	20	68074518	68090738	3871	RASGRP4
ENSBGRG00000023941	107.407	179.222	35.593	0.198598	-2.33208	0.0741307	1	Nodiff	9	112213108	112377221	6666	GREB1
ENSBGRG00000001240	1226.75	874.317	1579.19	1.8062	0.852957	0.0743267	1	Nodiff	3	21233550	21247798	1552	CTSK
ENSBGRG00000010403	62.7568	39.4895	86.024	2.1784	1.12327	0.0743793	1	Nodiff	22	8958813	8959871	1059	CCR5
ENSBGRG00000008136	11.5857	18.2616	4.90989	0.268864	-1.89505	0.074443	1	Nodiff	X	87008915	87019138	3444	GDPD2
ENSBGRG00000014020	13.851	21.1776	6.52434	0.308078	-1.69863	0.0744475	1	Nodiff	20	51734653	51735954	1302	-
ENSBGRG00000000339	3648.66	2672.83	4624.5	1.73019	0.790927	0.0746354	1	Nodiff	3	115660643	115673956	1766	-
ENSBGRG00000016713	939.394	609.36	1269.43	2.08321	1.05881	0.0747882	1	Nodiff	14	66676791	67276834	17299	HMCN1
ENSBGRG00000004004	17677.3	12639.1	22715.5	1.79724	0.845779	0.0748689	1	Nodiff	4	23065001	23109522	4984	-
ENSBGRG00000013606	590.096	428.995	751.197	1.75106	0.80823	0.0748908	1	Nodiff	15	45814821	45855825	3478	LATS2
ENSBGRG00000023453	594.594	948.739	240.45	0.253442	-1.98027	0.0750365	1	Nodiff	19	8914193	8933114	6168	-
ENSBGRG00000017301	771.995	975.017	568.973	0.583552	-0.777067	0.0750824	1	Nodiff	20	3860013	3861584	1572	-
ENSBGRG00000020350	74.1485	99.5889	48.7082	0.489092	-1.03182	0.0750988	1	Nodiff	15	26914074	26979149	2194	SLAIN1
ENSBGRG00000017261	480.235	612.167	348.302	0.568966	-0.813585	0.0753283	1	Nodiff	13	30154075	30195939	5039	MADD
ENSBGRG00000001265	118.341	79.5235	157.159	1.97626	0.982771	0.0754091	1	Nodiff	4	53558263	53624215	1792	GSDME
ENSBGRG00000018820	473.608	619.504	327.713	0.528994	-0.918678	0.0754105	1	Nodiff	9	59380234	59424232	2946	PNPT1
ENSBGRG00000000652	3601.83	2706.24	4497.41	1.66187	0.732806	0.0754567	1	Nodiff	3	97410529	97516547	1396	PLPP3
ENSBGRG00000016149	69.1141	93.7531	44.4752	0.474387	-1.07586	0.0754853	1	Nodiff	23	44665617	44702724	1461	IL7R
ENSBGRG00000005938	60.0931	36.4293	83.7568	2.29916	1.20111	0.0756097	1	Nodiff	19	14549996	14558253	1516	SLC16A3
ENSBGRG00000007927	37.728	23.4235	52.0324	2.22137	1.15145	0.0756326	1	Nodiff	3	45805891	45923211	2159	SLC22A15
ENSBGRG00000002827	40.3448	25.3039	55.3857	2.18882	1.13015	0.0758028	1	Nodiff	8	53631948	53682895	1927	PKD2L2
ENSBGRG00000019761	4.89995	8.754	1.0459	0.119477	-3.0652	0.0759824	1	Nodiff	19	64495208	64496299	447	-
ENSBGRG00000010544	3671.64	2370.17	4973.1	2.0982	1.06915	0.0764238	1	Nodiff	6	25638092	25836336	1864	ANTXR2
ENSBGRG00000007091	12608.1	15819.6	9396.64	0.593988	-0.751495	0.0764338	1	Nodiff	24	17562530	17600333	2902	HSP90AB1
ENSBGRG00000015261	790.633	1006.39	574.878	0.571229	-0.80786	0.0764374	1	Nodiff	22	14389385	14395613	1807	GNL3
ENSBGRG00000023568	363.339	257.109	469.568	1.82634	0.868956	0.0764536	1	Nodiff	6	8468933	8540452	3419	CPEB2
ENSBGRG00000014358	2404.67	3019.86	1789.47	0.592568	-0.754947	0.0766708	1	Nodiff	5	114459662	114470215	3094	FKBP4
ENSBGRG00000016074	2.25987	0	4.51973	Inf	Inf	0.0766743	1	Nodiff	28	39734739	39755642	2554	F11
ENSBGRG00000012484	1293.04	918.84	1667.25	1.81451	0.859583	0.0767896	1	Nodiff	19	46004950	46042455	917	-
ENSBGRG00000001069	78.739	115.332	42.1465	0.365437	-1.4523	0.0768486	1	Nodiff	7	10162299	10234784	3397	-
ENSBGRG00000014746	48.6611	30.6635	66.6587	2.17388	1.12027	0.0769166	1	Nodiff	7	20905058	20927644	2101	-
ENSBGRG00000003900	19732.5	14375.6	25089.4	1.74527	0.803454	0.077097	1	Nodiff	7	58657301	58685435	8067	TLN1
ENSBGRG00000005686	97.0647	167.314	26.8154	0.16027	-2.64142	0.0772879	1	Nodiff	12	56863233	56891679	3181	BPIFB1
ENSBGRG00000013640	130.206	51.0023	209.41	4.1059	2.0377	0.0773434	1	Nodiff	8	74583703	74614117	1023	TIMD4
ENSBGRG00000016743	950.555	1196.42	704.693	0.589003	-0.763652	0.0773957	1	Nodiff	24	29168419	29172917	2075	PHF1
ENSBGRG00000015767	81.5491	108.442	54.6557	0.504006	-0.988486	0.0774072	1	Nodiff	3	20222433	20262304	4781	-
ENSBGRG00000022513	21.3856	30.4531	12.3181	0.404493	-1.30581	0.0774679	1	Nodiff	29	23072545	23080742	237	NRGN
ENSBGRG00000020809	508.929	302.5	715.359	2.36483	1.24173	0.0775597	1	Nodiff	19	43900980	43924482	1651	CAMKK1
ENSBGRG00000012091	45.6802	63.1587	28.2017	0.446521	-1.1632	0.0776759	1	Nodiff	8	16239726	16248045	2327	-
ENSBGRG00000012174	86.7842	117.344	56.2249	0.479147	-1.06146	0.0776915	1	Nodiff	19	61039195	61112577	2352	RNF43
ENSBGRG00000019159	44.2662	20.3959	68.1365	3.3407	1.74015	0.0777526	1	Nodiff	24	53681385	53690175	429	NRN1
ENSBGRG00000007830	918.865	1167.49	670.238	0.574085	-0.800665	0.0779142	1	Nodiff	15	52477604	52505992	3474	HSPH1
ENSBGRG00000015798	459.686	584.441	334.93	0.573078	-0.803197	0.0780704	1	Nodiff	9	12280547	12297752	1699	-
ENSBGRG00000008389	6406.19	3971.08	8841.3	2.22642	1.15473	0.0782387	1	Nodiff	7	42711537	42798926	7915	TNC
ENSBGRG00000020108	58.7867	80.0749	37.4985	0.468293	-1.09452	0.0782516	1	Nodiff	21	2472906	2564202	3220	CDH19
ENSBGRG00000026249	5539.6	4043.08	7036.12	1.74029	0.799327	0.0782867	1	Nodiff	19	41685607	41688057	423	PFN1
ENSBGRG00000019738	43.159	18.0788	68.2391	3.77453	1.9163	0.0785565	1	Nodiff	25	42622685	42623566	882	NANOS1
ENSBGRG00000000925	1329.11	1669.82	988.408	0.591925	-0.756513	0.0786395	1	Nodiff	7	92698966	92743718	2993	PSIP1
ENSBGRG00000014203	3162.51	2079.4	4245.63	2.04176	1.02981	0.0787181	1	Nodiff	13	57466625	57468808	949	THY1
ENSBGRG00000003344	2238.27	1403.89	3072.66	2.18868	1.13006	0.0787834	1	Nodiff	4	20719833	20838833	1280	PTN
ENSBGRG00000006090	7.70673	14.3219	1.09153	0.0762137	-3.71381	0.0789915	1	Nodiff	9	27805292	27998736	2015	TACR1
ENSBGRG00000008760	27.1204	40.0591	14.1816	0.354018	-1.49811	0.0790473	1	Nodiff	13	50069655	50688210	3278	SOX6
ENSBGRG00000004197	359.269	267.92	450.617	1.68191	0.750097	0.079478	1	Nodiff	2	148109958	148163299	1477	-
ENSBGRG00000003140	314.997	229.252	400.742	1.74804	0.805736	0.0795113	1	Nodiff	1	90132248	90144239	4405	CHRD
ENSBGRG00000026409	81.221	30.4647	131.977	4.33214	2.11508	0.079619	1	Nodiff	22	21673249	22566321	450	FHIT
ENSBGRG00000010766	421.553	189.673	653.433	3.44505	1.78453	0.0796291	1	Nodiff	4	12827088	12839989	3014	INSIG1
ENSBGRG00000016269	30.9597	43.2473	18.6722	0.431755	-1.21172	0.0797877	1	Nodiff	14	49635623	49636562	669	HES4
ENSBGRG00000005849	49.6663	67.0434	32.2892	0.481616	-1.05404	0.0798668	1	Nodiff	11	69249793	69259753	1552	PIGH
ENSBGRG00000010850	182.645	128.943	236.347	1.83296	0.874178	0.0800353	1	Nodiff	8	103431444	103491623	1623	ARSK
ENSBGRG00000012414	113.839	76.0096	151.668	1.99538	0.996666	0.0801128	1	Nodiff	9	10603798	10620352	1797	PLPP7
ENSBGRG00000012099	3887.06	2961.54	4812.57	1.62503	0.700462	0.0801195	1	Nodiff	10	21080546	21841022	10288	LAMA2
ENSBGRG00000006986	390.313	288.405	492.222	1.7067	0.771211	0.0801381	1	Nodiff	12	33583895	33587337	1944	CD93
ENSBGRG00000024689	134.869	178.758	90.9794	0.508953	-0.974395	0.0802237	1	Nodiff	19	41260335	41263761	1961	SLC16A13
ENSBGRG00000005411	68.0015	33.35	102.653	3.07806	1.62202	0.0802957	1	Nodiff	14	55293597	55548282	4669	TNR
ENSBGRG00000000223	1575.27	1995.27	1155.28	0.579009	-0.788343	0.0803097	1	Nodiff	1	137136621	137191891	3363	U2SURP
ENSBGRG00000018400	76.3133	101.328	51.2983	0.506258	-0.982056	0.0804767	1	Nodiff	25	12273227	12370262	5694	-
ENSBGRG00000021289	3.87191	0.750563	6.99325	9.31734	3.21992	0.0806434	1	Nodiff	4	124290383	124445731	1971	VWC2
ENSBGRG00000019964	378.495	535.091	221.898	0.414693	-1.26989	0.0806629	1	Nodiff	19	52180419	53582086	3247	ASIC2
ENSBGRG00000002220	1113.29	1424.49	802.095	0.563076	-0.828598	0.0806657	1	Nodiff	4	75067962	75188482	5441	MET
ENSBGRG00000006946	422.785	302.405	543.165	1.79615	0.844909	0.0807451	1	Nodiff	13	64435498	64857277	7242	NCAM1
ENSBGRG00000023487	115015	82721.3	147308	1.78077	0.832504	0.0807578	1	Nodiff	X	39952874	39979000	7998	FLNA
ENSBGRG00000014170	1822.74	824.519	2820.95	3.42134	1.77456	0.0808782	1	Nodiff	2	17072467	17092794	2178	SYNC
ENSBGRG00000013519	420.507	212.92	628.094	2.9499	1.56067	0.0815315	1	Nodiff	1	117042715	117831834	4237	-
ENSBGRG00000019822	567.74	714.584	420.896	0.589009	-0.763639	0.0817077	1	Nodiff	18	21522424	21565477	3426	ARHGAP39
ENSBGRG00000019966	48.8951	32.3773	65.4129	2.02033	1.01459	0.0817429	1	Nodiff	3	1834365	1845086	2868	PKLR
ENSBGRG00000022736	33.4318	50.4533	16.4103	0.325257	-1.62035	0.0817845	1	Nodiff	3	2548580	2554607	1518	MEX3A
ENSBGRG00000006109	395.99	281.942	510.037	1.80902	0.855205	0.0818136	1	Nodiff	8	10113864	10159600	6116	FLT4
ENSBGRG00000004258	1392.81	1026.94	1758.67	1.71253	0.776127	0.0820518	1	Nodiff	9	6419283	6442500	1953	ANGPTL2
ENSBGRG00000004095	291.223	212.518	369.929	1.7407	0.799664	0.0820591	1	Nodiff	6	116172215	116262285	1800	ARSJ
ENSBGRG00000001306	853.628	194.325	1512.93	7.78557	2.9608	0.0821288	1	Nodiff	1	86990622	87061841	7396	MASP1
ENSBGRG00000010978	49.9068	32.9684	66.8451	2.02755	1.01974	0.0821985	1	Nodiff	11	1940662	1942077	1416	-
ENSBGRG00000006107	254.193	355.43	152.957	0.430344	-1.21644	0.0823286	1	Nodiff	8	26032341	26327164	4418	ADAMTS19
ENSBGRG00000002459	1113.87	1404.83	822.918	0.585779	-0.771572	0.0824577	1	Nodiff	2	557326	608335	5952	CROCC
ENSBGRG00000017151	106.698	75.8576	137.538	1.81311	0.858464	0.0824769	1	Nodiff	22	51383394	51390049	318	-
ENSBGRG00000008399	3045.7	2211.34	3880.06	1.75462	0.811157	0.082539	1	Nodiff	3	119753847	119779408	2659	MAP7D1
ENSBGRG00000001459	40.7328	26.046	55.4196	2.12776	1.08933	0.0826062	1	Nodiff	1	90950654	91012078	1866	KLHL6
ENSBGRG00000002473	445.66	318.945	572.375	1.79459	0.843651	0.0826752	1	Nodiff	3	58314549	58416010	4759	LRRC8C
ENSBGRG00000001709	97.9945	126.55	69.4388	0.548706	-0.865894	0.0829533	1	Nodiff	3	131894625	131904449	1414	-
ENSBGRG00000016189	445.453	286.671	604.235	2.10777	1.07572	0.0829566	1	Nodiff	10	70969976	70971742	1527	TPBG
ENSBGRG00000002833	1904.31	1432.39	2376.22	1.65893	0.730249	0.0830753	1	Nodiff	2	139426663	139541819	4015	ITGAV
ENSBGRG00000005325	472.648	593.963	351.332	0.591505	-0.757538	0.0832214	1	Nodiff	13	44174603	44176687	2085	ZBED5
ENSBGRG00000015560	19.716	28.5622	10.8697	0.380564	-1.39379	0.0836492	1	Nodiff	24	4534012	4535100	1089	-
ENSBGRG00000008442	6.702	11.1421	2.2619	0.203005	-2.30042	0.08377	1	Nodiff	X	101783865	101784893	1029	-
ENSBGRG00000003081	100.915	71.3149	130.515	1.83012	0.871935	0.0837722	1	Nodiff	1	48489752	48520757	924	-
ENSBGRG00000026625	64.3541	84.7565	43.9517	0.518565	-0.947404	0.0839573	1	Nodiff	20	68090902	68096149	1484	FAM98C
ENSBGRG00000026524	3299	4157.14	2440.86	0.587148	-0.768203	0.0839996	1	Nodiff	10	39928588	39950618	2748	PNISR
ENSBGRG00000005930	170.568	119.509	221.628	1.85448	0.891018	0.0846425	1	Nodiff	9	71840772	71848903	1532	CAPG
ENSBGRG00000020251	59.6546	23.4232	95.8861	4.09364	2.03338	0.0848311	1	Nodiff	19	53713318	53715967	1552	-
ENSBGRG00000016135	156.925	116.63	197.22	1.69098	0.757861	0.0848707	1	Nodiff	10	103029	161460	2862	LRP11
ENSBGRG00000005503	678.668	494.521	862.815	1.74475	0.803018	0.0850646	1	Nodiff	13	63121480	63133071	1844	REXO2
ENSBGRG00000013505	706.362	886.751	525.973	0.593146	-0.75354	0.0850797	1	Nodiff	11	79514496	79524336	2024	AHSA1
ENSBGRG00000001992	196.519	145.969	247.068	1.69261	0.759247	0.0851459	1	Nodiff	7	97049834	97077918	828	ACER2
ENSBGRG00000007641	64.9703	86.1963	43.7444	0.507497	-0.978529	0.085167	1	Nodiff	9	28601014	28605330	1650	WDR54
ENSBGRG00000026594	3.6988	0.661602	6.736	10.1814	3.34786	0.0851946	1	Nodiff	16	70658995	70703255	3217	MYO1H
ENSBGRG00000021459	3.965	7.93	0	0	#NAME?	0.0852499	1	Nodiff	22	53123828	53134929	1602	ZNF619
ENSBGRG00000009785	226.776	171.235	282.317	1.64871	0.721339	0.0852719	1	Nodiff	16	59533466	59551707	1350	P2RX4
ENSBGRG00000008926	343.018	431.884	254.153	0.588474	-0.764948	0.0854457	1	Nodiff	1	74023077	74064966	3514	CCDC14
ENSBGRG00000021393	378.504	487.913	269.094	0.55152	-0.858514	0.0856501	1	Nodiff	X	1078097	1146706	2611	LONRF3
ENSBGRG00000019776	70.4557	41.2573	99.6541	2.41543	1.27228	0.0856556	1	Nodiff	5	2086850	2103390	1641	CLEC7A
ENSBGRG00000021318	2.46367	4.92734	0	0	#NAME?	0.0857645	1	Nodiff	10	84287877	84398426	3355	B3GAT2
ENSBGRG00000014785	216.463	147.943	284.983	1.9263	0.945831	0.0857824	1	Nodiff	3	124838221	124838987	606	ARL4C
ENSBGRG00000012748	26.2118	36.7396	15.684	0.426897	-1.22804	0.0858075	1	Nodiff	11	79431677	79442851	2070	-
ENSBGRG00000022629	222.707	164.657	280.756	1.7051	0.769852	0.0858959	1	Nodiff	3	2530287	2533200	648	LAMTOR2
ENSBGRG00000020930	305.963	394.018	217.908	0.553043	-0.854537	0.0859239	1	Nodiff	6	89114411	89129137	1647	PPM1K
ENSBGRG00000017486	47.9642	68.0631	27.8653	0.409404	-1.2884	0.0859792	1	Nodiff	19	51203219	51248179	9139	ATAD5
ENSBGRG00000001851	396.448	499.506	293.39	0.58736	-0.767682	0.0859882	1	Nodiff	6	59738143	59793582	2933	GUF1
ENSBGRG00000009113	9.35624	18.7125	0	0	#NAME?	0.0861615	1	Nodiff	4	1266123	1293989	2590	-
ENSBGRG00000008804	248.925	315.858	181.991	0.576181	-0.795407	0.0862202	1	Nodiff	10	60085447	60231067	3596	FAM184A
ENSBGRG00000021428	455.853	330.34	581.367	1.7599	0.815497	0.0864941	1	Nodiff	X	114200189	114497251	5798	-
ENSBGRG00000018953	1207.1	874.677	1539.53	1.76011	0.815664	0.086565	1	Nodiff	25	20345664	20346185	522	MARVELD1
ENSBGRG00000021639	4941.65	3549.28	6334.02	1.78459	0.835596	0.0866138	1	Nodiff	20	50935814	50941871	1622	MYADM
ENSBGRG00000000119	56.3192	100.208	12.4303	0.124045	-3.01106	0.0869042	1	Nodiff	1	35325715	35471104	2136	HUNK
ENSBGRG00000017119	29.6996	17.2689	42.1303	2.43966	1.28668	0.0869826	1	Nodiff	22	51335416	51383785	1615	ACKR2
ENSBGRG00000005981	8390.2	4891.97	11888.4	2.4302	1.28107	0.086995	1	Nodiff	17	6511999	6545945	4644	SYNM
ENSBGRG00000004875	38.1867	52.5381	23.8353	0.453677	-1.14026	0.0872072	1	Nodiff	4	8773777	8782275	2775	ATG9B
ENSBGRG00000004777	26.993	37.4512	16.5348	0.441502	-1.17951	0.0872828	1	Nodiff	10	45521316	45522374	1059	-
ENSBGRG00000012982	395.307	501.362	289.252	0.576933	-0.793525	0.087397	1	Nodiff	15	45671081	45701699	2443	EEF1AKMT1
ENSBGRG00000020093	33.4052	55.8534	10.957	0.196174	-2.3498	0.0874744	1	Nodiff	24	9547327	9703244	5185	-
ENSBGRG00000023646	7158.5	3873.26	10443.7	2.69637	1.43102	0.0878626	1	Nodiff	10	10930862	10931677	816	CITED2
ENSBGRG00000007863	2656.01	3325.48	1986.54	0.59737	-0.743305	0.0878887	1	Nodiff	11	71539842	71546202	1340	SRSF5
ENSBGRG00000011273	63.6827	103.136	24.2298	0.234931	-2.08969	0.0878909	1	Nodiff	5	121562257	121568938	555	-
ENSBGRG00000000909	3.88686	7.08476	0.688963	0.0972457	-3.36222	0.0879813	1	Nodiff	8	48539578	49013522	3689	FSTL4
ENSBGRG00000014603	5.94644	1.93204	9.96085	5.15562	2.36615	0.0882311	1	Nodiff	6	17037605	17056621	3197	DMP1
ENSBGRG00000015387	54.0977	72.6312	35.5643	0.489656	-1.03016	0.0882935	1	Nodiff	17	72632619	72671215	1014	-
ENSBGRG00000013735	20.0489	12.4857	27.6121	2.21149	1.14502	0.0883014	1	Nodiff	23	2029220	2046095	2187	STC2
ENSBGRG00000015257	22.3725	13.6132	31.1317	2.28687	1.19338	0.088422	1	Nodiff	12	46841245	46842657	1413	ABHD16B
ENSBGRG00000022675	788.095	606.051	970.138	1.60075	0.678751	0.0884796	1	Nodiff	22	59715403	59834246	1980	GLB1
ENSBGRG00000010829	3.18438	6.02844	0.340329	0.056454	-4.14678	0.0885244	1	Nodiff	14	30382419	30846955	1772	PLD5
ENSBGRG00000024818	875.139	612.49	1137.79	1.85764	0.893475	0.0886697	1	Nodiff	14	49087645	49089914	1182	MMP23B
ENSBGRG00000026316	2066.85	1010.85	3122.86	3.08934	1.6273	0.0887019	1	Nodiff	14	83189655	83200254	1676	CHI3L1
ENSBGRG00000007423	418.523	531.49	305.556	0.574905	-0.798605	0.0887762	1	Nodiff	16	49617814	49627522	1302	PUS1
ENSBGRG00000018454	60.0772	80.9047	39.2497	0.485136	-1.04354	0.0889002	1	Nodiff	4	8285742	8287989	1577	-
ENSBGRG00000022387	298.293	375.765	220.822	0.587659	-0.766949	0.0889706	1	Nodiff	29	7408636	7414151	681	-
ENSBGRG00000001172	2248.18	1590.94	2905.41	1.82622	0.868864	0.0898228	1	Nodiff	5	117446439	117450161	958	LGALS1
ENSBGRG00000003565	114.584	154.936	74.2324	0.479118	-1.06155	0.0900871	1	Nodiff	3	40641751	40749688	5246	OVGP1
ENSBGRG00000022881	7309.02	5342.73	9275.3	1.73606	0.795819	0.0901467	1	Nodiff	13	31604242	31619010	2177	SERPINH1
ENSBGRG00000008872	1085.85	628.642	1543.05	2.45458	1.29548	0.0901924	1	Nodiff	24	6775714	6777688	1875	IER3
ENSBGRG00000003810	9.61445	15.4355	3.79345	0.245762	-2.02467	0.0902064	1	Nodiff	18	19905472	19960804	2936	-
ENSBGRG00000001496	14.3058	21.6846	6.92695	0.319441	-1.64638	0.0902075	1	Nodiff	4	99177453	99688892	9725	MACC1
ENSBGRG00000008883	12.9088	20.0943	5.72332	0.284823	-1.81186	0.0902714	1	Nodiff	5	221480	270628	3105	CLEC4D
ENSBGRG00000010956	616.598	457.568	775.627	1.69511	0.761377	0.0902972	1	Nodiff	19	24130380	24138739	2161	P3H4
ENSBGRG00000014623	71.7253	95.3027	48.1479	0.50521	-0.985044	0.0903214	1	Nodiff	3	87276853	87424490	2406	RAVER2
ENSBGRG00000009183	286.88	385.306	188.454	0.489101	-1.03179	0.090551	1	Nodiff	13	28486213	28487448	1236	CHST1
ENSBGRG00000018191	386.701	484.013	289.388	0.597894	-0.742039	0.090704	1	Nodiff	2	50719205	50720929	1725	FZD7
ENSBGRG00000003979	48242	32081.3	64402.6	2.00748	1.00539	0.0907682	1	Nodiff	11	33539197	33616508	5437	-
ENSBGRG00000019539	529.38	380.219	678.542	1.78461	0.835607	0.0908803	1	Nodiff	16	15021421	15046114	1956	MSMO1
ENSBGRG00000012572	7.95092	2.75767	13.1442	4.76641	2.2529	0.0909392	1	Nodiff	11	20335673	20375238	1673	-
ENSBGRG00000009927	103.798	176.361	31.2353	0.17711	-2.49729	0.0909981	1	Nodiff	8	70850471	71226435	3680	GRIA1
ENSBGRG00000023625	435.892	606.979	264.806	0.436269	-1.19671	0.0911602	1	Nodiff	X	65214209	65256813	2322	ALG13
ENSBGRG00000017567	5.8956	10.0107	1.78049	0.177858	-2.4912	0.09129	1	Nodiff	19	57182412	57192556	2674	CA4
ENSBGRG00000021204	61.4334	87.4352	35.4315	0.405231	-1.30318	0.0913281	1	Nodiff	19	12524526	12564037	3649	CCDC40
ENSBGRG00000011673	30.7756	16.8891	44.662	2.64443	1.40295	0.0913734	1	Nodiff	12	53422256	53429987	1731	SIRPB2
ENSBGRG00000006026	60.6853	80.523	40.8476	0.507279	-0.979148	0.091463	1	Nodiff	10	58057453	58111420	1631	KPNA5
ENSBGRG00000016560	1191.11	863.015	1519.21	1.76035	0.815859	0.0915273	1	Nodiff	16	10783915	10923244	2935	TRIM2
ENSBGRG00000003251	735.594	469.704	1001.48	2.13216	1.09231	0.0917328	1	Nodiff	7	58054694	58083971	3254	GLIPR2
ENSBGRG00000014471	1145.8	836.819	1454.79	1.73847	0.797821	0.0917615	1	Nodiff	22	55439476	55852464	5941	ITGA9
ENSBGRG00000025286	4624.48	3388.95	5860	1.72915	0.790065	0.0919378	1	Nodiff	20	60727891	60747199	1884	EHD2
ENSBGRG00000002582	726.689	918.491	534.886	0.582353	-0.780033	0.0920443	1	Nodiff	5	47851960	47867868	4464	PAN2
ENSBGRG00000024693	267.499	197.882	337.116	1.70362	0.768607	0.092273	1	Nodiff	27	12305221	12305412	192	-
ENSBGRG00000000299	2199.97	2744.45	1655.48	0.60321	-0.729267	0.0923809	1	Nodiff	4	95800566	95819543	1215	TRA2A
ENSBGRG00000007964	74.8271	52.487	97.1672	1.85126	0.88851	0.0924507	1	Nodiff	11	76751899	76767627	2967	RPS6KL1
ENSBGRG00000017710	63.1777	26.9733	99.3821	3.68447	1.88146	0.0924959	1	Nodiff	25	33646717	33865404	4323	RBM20
ENSBGRG00000018281	156.356	114.726	197.986	1.72573	0.787205	0.0927375	1	Nodiff	8	65745944	65789199	2583	ADRB2
ENSBGRG00000008142	1330.79	647.617	2013.97	3.10981	1.63683	0.0928376	1	Nodiff	28	922160	984612	3155	ANGPT2
ENSBGRG00000011029	751.297	950.157	552.437	0.581417	-0.782356	0.0929511	1	Nodiff	10	11266779	11365184	2388	REPS1
ENSBGRG00000007732	29.668	11.9229	47.4131	3.97664	1.99155	0.0931283	1	Nodiff	26	47227979	47231814	1678	-
ENSBGRG00000006408	28.2958	39.5171	17.0745	0.432079	-1.21063	0.0931626	1	Nodiff	13	46571991	46573526	1536	RASSF10
ENSBGRG00000007209	789.27	554.831	1023.71	1.84508	0.883686	0.0932437	1	Nodiff	28	30226826	30340475	3066	MFHAS1
ENSBGRG00000002926	73.3245	50.7398	95.9091	1.89021	0.91855	0.0933675	1	Nodiff	5	118517494	118538454	2007	NPTXR
ENSBGRG00000026589	2095.66	1581.62	2609.7	1.65001	0.722477	0.0934786	1	Nodiff	16	70621961	70654766	4018	KCTD10
ENSBGRG00000000552	20.9196	37.0249	4.81443	0.130032	-2.94306	0.093534	1	Nodiff	8	78687206	78835248	4930	ATP10B
ENSBGRG00000020364	49.6252	31.6172	67.6332	2.13913	1.09702	0.0937592	1	Nodiff	19	38053322	38071837	483	-
ENSBGRG00000004237	292.381	181.639	403.124	2.21937	1.15015	0.0938929	1	Nodiff	13	43706774	43765131	2456	AMPD3
ENSBGRG00000003046	114.255	153.668	74.8426	0.487042	-1.03788	0.0940482	1	Nodiff	1	162322927	162360969	3161	CHAF1B
ENSBGRG00000014547	972.98	735.302	1210.66	1.64648	0.719383	0.0941789	1	Nodiff	8	40832118	40854809	2845	CLTB
ENSBGRG00000003529	20.6613	11.7602	29.5625	2.51378	1.32986	0.0942111	1	Nodiff	8	53980846	54002256	1705	GFRA3
ENSBGRG00000003470	48.9719	32.3232	65.6205	2.03014	1.02158	0.0942118	1	Nodiff	2	2806451	2861094	1939	IFFO2
ENSBGRG00000006068	11.875	18.4541	5.29584	0.286974	-1.80101	0.0943542	1	Nodiff	8	26004981	26020695	585	MINAR2
ENSBGRG00000026846	764.74	538.43	991.05	1.84063	0.8802	0.0943628	1	Nodiff	9	23288077	23312195	3207	-
ENSBGRG00000014582	17.6775	9.0583	26.2967	2.90305	1.53757	0.0945266	1	Nodiff	20	57752876	57757857	1705	-
ENSBGRG00000004196	8.59242	3.45546	13.7294	3.97324	1.99032	0.09453	1	Nodiff	10	73904937	73905431	495	-
ENSBGRG00000013703	58.9033	38.0244	79.7822	2.09818	1.06914	0.0945327	1	Nodiff	2	12515343	12516954	1081	PTAFR
ENSBGRG00000007663	2193.82	2716.19	1671.45	0.615366	-0.700483	0.0949582	1	Nodiff	25	48649039	48784787	3859	CTBP2
ENSBGRG00000005633	347.933	256.802	439.065	1.70975	0.773781	0.0949997	1	Nodiff	14	16362551	16488313	2107	TGFB2
ENSBGRG00000000596	61.3593	38.5665	84.152	2.182	1.12565	0.0950224	1	Nodiff	5	110843611	110851819	1629	ACRBP
ENSBGRG00000011338	318.931	403.834	234.029	0.579517	-0.787078	0.0953361	1	Nodiff	20	35571344	35653852	3244	BANP
ENSBGRG00000000861	53.1648	71.309	35.0206	0.491111	-1.02588	0.0957477	1	Nodiff	3	54614437	54730177	4409	CCDC18
ENSBGRG00000009337	44.3991	61.6382	27.1599	0.440634	-1.18235	0.0959538	1	Nodiff	10	81134153	81158616	1512	CGAS
ENSBGRG00000022191	80.5222	49.7529	111.291	2.23688	1.16149	0.0968078	1	Nodiff	20	69924667	69930068	3080	-
ENSBGRG00000017438	7.34871	2.90634	11.7911	4.05701	2.02042	0.0969275	1	Nodiff	14	87268941	87274264	1284	IL10
ENSBGRG00000004518	186.526	236.685	136.367	0.576152	-0.795477	0.0970384	1	Nodiff	5	25651053	25724222	1171	AMN1
ENSBGRG00000018584	281.63	186.592	376.667	2.01867	1.0134	0.0970594	1	Nodiff	Y	7122200	7182454	3372	-
ENSBGRG00000016431	7.54184	12.0706	3.0131	0.249623	-2.00218	0.0971392	1	Nodiff	20	56809127	56810554	1428	-
ENSBGRG00000021794	484.424	329.502	639.345	1.94034	0.956307	0.0972845	1	Nodiff	17	26669325	26689329	1877	TMED3
ENSBGRG00000013800	41.6758	56.5904	26.7612	0.472894	-1.08041	0.0974387	1	Nodiff	20	51714059	51715627	675	TMEM86B
ENSBGRG00000026926	110.714	72.4336	148.995	2.05699	1.04053	0.0974469	1	Nodiff	20	12450539	12492158	2058	BEAN1
ENSBGRG00000008458	118.376	151.24	85.513	0.565413	-0.822622	0.0975314	1	Nodiff	6	1441924	1644438	2554	ABLIM2
ENSBGRG00000021583	79.8402	55.9729	103.708	1.85282	0.88972	0.0975338	1	Nodiff	24	28872765	28903383	1736	UQCC2
ENSBGRG00000000017	751.273	1044.24	458.308	0.438893	-1.18806	0.0976581	1	Nodiff	1	11912833	12631150	4629	ROBO2
ENSBGRG00000012036	9.1744	14.4765	3.87229	0.267488	-1.90245	0.0976593	1	Nodiff	7	117940749	117941807	1059	-
ENSBGRG00000021300	405.875	510.246	301.504	0.590899	-0.759016	0.09767	1	Nodiff	27	7454072	7598283	4456	MTR
ENSBGRG00000012586	24.6462	36.8416	12.4508	0.337956	-1.56509	0.0976708	1	Nodiff	23	407961	415330	1100	MSX2
ENSBGRG00000026179	1548.83	1048.9	2048.75	1.95324	0.965871	0.0976836	1	Nodiff	4	37393464	37756809	3345	CPED1
ENSBGRG00000007167	32.4773	44.7716	20.1831	0.450801	-1.14944	0.0978284	1	Nodiff	8	46896514	46905896	2295	PLPPR3
ENSBGRG00000011551	972.873	751.299	1194.45	1.58984	0.668885	0.0979726	1	Nodiff	14	49203965	49208294	1488	VWA1
ENSBGRG00000006968	405.604	508.178	303.03	0.596307	-0.745872	0.0982952	1	Nodiff	4	113194981	113305779	2132	GLCCI1
ENSBGRG00000007514	2.25936	4.51873	0	0	#NAME?	0.098344	1	Nodiff	3	45092606	45093943	1338	-
ENSBGRG00000020893	56.7902	76.3643	37.216	0.487349	-1.03697	0.0983555	1	Nodiff	22	11652718	11729780	11758	BSN
ENSBGRG00000025833	690.753	511.935	869.571	1.6986	0.764343	0.0984909	1	Nodiff	25	38531536	39410648	5914	ATRNL1
ENSBGRG00000019446	235.717	314.751	156.683	0.497799	-1.00636	0.0985613	1	Nodiff	20	59702346	59710062	1656	TULP2
ENSBGRG00000024359	234.146	177.927	290.365	1.63194	0.706585	0.0988714	1	Nodiff	26	17287766	17291401	1107	HSD3B7
ENSBGRG00000002320	97.2863	68.5763	125.996	1.83732	0.8776	0.0988996	1	Nodiff	6	62779993	63165130	5993	LIMCH1
ENSBGRG00000024306	93.2451	35.6285	150.862	4.2343	2.08212	0.0989201	1	Nodiff	15	10805142	11513766	3423	FGF14
ENSBGRG00000011302	40.5434	57.5919	23.4949	0.407955	-1.29352	0.0989516	1	Nodiff	10	52108510	52228216	1592	SLC16A10
ENSBGRG00000009274	257.961	111.652	404.269	3.62079	1.85631	0.0989942	1	Nodiff	5	360439	361884	1446	C3AR1
ENSBGRG00000023671	37.7834	52.827	22.7398	0.430458	-1.21605	0.0990386	1	Nodiff	X	36031171	36038000	1956	-
ENSBGRG00000025198	3.69167	7.38333	0	0	#NAME?	0.0990523	1	Nodiff	15	11695493	11703963	774	METTL21C
ENSBGRG00000005647	588.554	429.716	747.392	1.73927	0.798483	0.0991603	1	Nodiff	9	92700126	92732906	3598	EHD3
ENSBGRG00000015708	1456.24	1118.85	1793.64	1.60312	0.680879	0.0994701	1	Nodiff	12	5394965	5487592	3274	ITIH5
ENSBGRG00000012168	181.709	128.52	234.898	1.82772	0.870044	0.0995177	1	Nodiff	7	4801786	4814993	1790	PDLIM2
ENSBGRG00000017546	52.9587	21.3203	84.5972	3.96792	1.98838	0.0995328	1	Nodiff	2	112602365	112694713	1911	GCA
ENSBGRG00000024491	2.24127	4.48254	0	0	#NAME?	0.0995838	1	Nodiff	X	37490485	37491958	1080	-
ENSBGRG00000010780	20.1634	39.6461	0.680658	0.0171684	-5.8641	0.0996004	1	Nodiff	15	59582215	59754391	9770	FREM2
ENSBGRG00000009715	92.3709	64.7936	119.948	1.85123	0.888488	0.0996837	1	Nodiff	12	84723488	84905862	3895	SPTLC3
ENSBGRG00000019043	277.02	206.992	347.048	1.67663	0.745563	0.0996888	1	Nodiff	1	129769236	129814903	2804	GYG1
ENSBGRG00000003645	2683.56	1609.19	3757.92	2.33529	1.2236	0.0997452	1	Nodiff	2	142735016	142765802	4312	SLC40A1
ENSBGRG00000005796	180.221	227.416	133.026	0.584945	-0.773628	0.0997559	1	Nodiff	2	100782939	100785991	993	RBM43
ENSBGRG00000011477	281.996	207.983	356.01	1.71173	0.775452	0.0997736	1	Nodiff	4	29637657	29642082	1189	-
ENSBGRG00000012509	163.646	213.599	113.694	0.53228	-0.909741	0.0998308	1	Nodiff	5	64478785	64670589	5207	KIF21A
ENSBGRG00000026494	71.4814	94.0845	48.8783	0.519515	-0.944763	0.0998577	1	Nodiff	10	104509523	104534669	2987	PNLDC1
ENSBGRG00000013090	2005.78	1500.24	2511.32	1.67394	0.74325	0.0998905	1	Nodiff	3	86516417	86528286	2144	LEPROT
ENSBGRG00000026323	3365.35	2357.16	4373.55	1.85543	0.891755	0.0999711	1	Nodiff	14	83361762	83368812	1140	FMOD
ENSBGRG00000002855	3526.86	2635.15	4418.57	1.67678	0.745692	0.100018	1	Nodiff	7	37624948	37649612	2655	PALM2AKAP2
ENSBGRG00000005041	2637.97	1904.74	3371.2	1.7699	0.823665	0.100025	1	Nodiff	8	11387205	11404657	4176	MAN2B1
ENSBGRG00000007179	666.113	487.099	845.126	1.73502	0.794952	0.100169	1	Nodiff	X	114965391	115101668	2633	CYBB
ENSBGRG00000000777	2.14545	4.2909	0	0	#NAME?	0.100289	1	Nodiff	3	116042489	116044516	576	HPCAL4
ENSBGRG00000020404	228.858	291.549	166.167	0.569944	-0.811109	0.100341	1	Nodiff	19	41011163	41015537	1526	-
ENSBGRG00000005875	796.663	616.298	977.027	1.58532	0.66477	0.100392	1	Nodiff	11	15236115	15262026	1582	LHFPL2
ENSBGRG00000016701	11.5611	17.5526	5.5697	0.317315	-1.65601	0.10052	1	Nodiff	2	17482213	17521983	1785	AZIN2
ENSBGRG00000026132	22.5843	13.7382	31.4303	2.28781	1.19397	0.100588	1	Nodiff	21	39932276	40044954	1100	-
ENSBGRG00000003241	762.811	949.307	576.316	0.607092	-0.720013	0.100614	1	Nodiff	8	15280474	15333585	6335	PDE4A
ENSBGRG00000024356	308.848	391.79	225.906	0.576599	-0.794359	0.100979	1	Nodiff	11	10911395	10956476	1995	ZWILCH
ENSBGRG00000002327	822.075	1034.57	609.584	0.589217	-0.763129	0.101053	1	Nodiff	1	94086763	94095719	2498	TTC14
ENSBGRG00000024010	681.072	518.58	843.563	1.62668	0.701928	0.101171	1	Nodiff	X	40017682	40025004	4528	DNASE1L1
ENSBGRG00000015803	39.8808	54.8222	24.9395	0.454915	-1.13633	0.101353	1	Nodiff	13	83050526	83169548	3342	CEP126
ENSBGRG00000004156	130.311	164.932	95.6896	0.580177	-0.785436	0.101409	1	Nodiff	2	7675537	7728529	2831	TCEA3
ENSBGRG00000023890	147.753	191.923	103.584	0.539713	-0.889735	0.101429	1	Nodiff	14	74462144	74557695	5059	LAMB3
ENSBGRG00000015227	28.0678	17.9275	38.2082	2.13126	1.09171	0.101561	1	Nodiff	14	63269432	63273280	668	RGS16
ENSBGRG00000011356	5269.36	3118.51	7420.22	2.37941	1.2506	0.101749	1	Nodiff	19	9559881	9576415	3448	-
ENSBGRG00000005520	269.955	207.041	332.869	1.60774	0.685038	0.101917	1	Nodiff	9	71636895	71638644	462	RNF181
ENSBGRG00000024262	1075.02	767.252	1382.78	1.80226	0.849803	0.101948	1	Nodiff	20	59131217	59138481	2166	FCGRT
ENSBGRG00000010581	208.632	110.061	307.203	2.7912	1.48089	0.101951	1	Nodiff	12	16988632	16992130	1614	FZD8
ENSBGRG00000026120	105.697	77.9074	133.487	1.7134	0.776866	0.10197	1	Nodiff	26	46389007	46392623	2640	IGFALS
ENSBGRG00000009181	218.009	277.616	158.401	0.570577	-0.809505	0.102042	1	Nodiff	4	1423063	1428003	811	GSTK1
ENSBGRG00000023514	9.99447	4.40052	15.5884	3.5424	1.82473	0.102279	1	Nodiff	29	15885351	17084435	1126	OPCML
ENSBGRG00000016956	3.25993	6.17122	0.348633	0.0564934	-4.14577	0.102385	1	Nodiff	8	77223121	77234372	2089	IL12B
ENSBGRG00000024741	5.68008	9.56305	1.7971	0.187921	-2.4118	0.102438	1	Nodiff	22	12365722	12523262	3471	CACNA2D2
ENSBGRG00000016091	226.404	128.059	324.748	2.53593	1.34251	0.102615	1	Nodiff	X	93664428	93671005	2249	CFP
ENSBGRG00000004609	364.252	269.074	459.43	1.70745	0.771843	0.102642	1	Nodiff	2	3556160	3599866	720	-
ENSBGRG00000025878	681.5	423.693	939.308	2.21695	1.14858	0.102828	1	Nodiff	11	32888003	32891984	855	FBXL22
ENSBGRG00000007947	13.5428	20.2002	6.88539	0.340857	-1.55276	0.102895	1	Nodiff	11	71549545	71572554	1117	SLC10A1
ENSBGRG00000024535	543.493	679.499	407.487	0.599688	-0.737717	0.102899	1	Nodiff	19	13382594	13461550	4602	BAIAP2
ENSBGRG00000001201	1456.4	1093.45	1819.34	1.66386	0.734534	0.102941	1	Nodiff	1	86527161	86553304	2807	BCL6
ENSBGRG00000007441	157.473	108.259	206.687	1.9092	0.932965	0.102968	1	Nodiff	15	52256301	52275157	2194	MEDAG
ENSBGRG00000005744	174.037	246.628	101.446	0.411334	-1.28162	0.103118	1	Nodiff	12	61024146	61026310	699	NNAT
ENSBGRG00000011049	13.4472	4.24204	22.6523	5.33995	2.41683	0.103138	1	Nodiff	X	123963410	125316640	2088	IL1RAPL1
ENSBGRG00000017257	1370.78	1712.63	1028.93	0.60079	-0.735067	0.103144	1	Nodiff	25	33564955	33605120	3654	SMC3
ENSBGRG00000009071	24.3935	48.4383	0.348633	0.00719747	-7.11829	0.103145	1	Nodiff	4	1237588	1250110	1297	PIP
ENSBGRG00000003874	42.3557	56.0825	28.6288	0.510477	-0.970083	0.103158	1	Nodiff	2	142889995	142944961	4302	ANKAR
ENSBGRG00000011695	151.675	98.3067	205.044	2.08576	1.06057	0.103184	1	Nodiff	2	11972401	11989485	4647	FGR
ENSBGRG00000006692	778.495	534.838	1022.15	1.91114	0.934436	0.10319	1	Nodiff	11	76330241	76457403	5805	LTBP2
ENSBGRG00000020510	270.269	166.142	374.397	2.25348	1.17216	0.103321	1	Nodiff	14	71018511	71064361	1830	VASH2
ENSBGRG00000018812	493.554	343.938	643.17	1.87002	0.903053	0.103389	1	Nodiff	20	22197865	22204067	1233	CX3CL1
ENSBGRG00000014422	168.323	223.836	112.81	0.503985	-0.988547	0.103449	1	Nodiff	3	7840280	7866334	3060	ATP1A2
ENSBGRG00000023436	18.438	27.8449	9.03116	0.324338	-1.62443	0.103457	1	Nodiff	1	157637528	157837997	2941	TSPEAR
ENSBGRG00000006329	218.125	140.828	295.422	2.09774	1.06884	0.103471	1	Nodiff	5	28394324	28438851	4502	CYTH4
ENSBGRG00000002216	376.01	277.741	474.28	1.70763	0.771998	0.103523	1	Nodiff	2	186011	221572	3816	EPHA2
ENSBGRG00000001886	54.4519	70.6091	38.2947	0.542347	-0.882711	0.103625	1	Nodiff	6	111838343	111858919	1690	RRH
ENSBGRG00000000043	460.08	197.765	722.395	3.6528	1.869	0.103692	1	Nodiff	1	18845347	18869739	2287	CHODL
ENSBGRG00000005960	228.403	170.373	286.434	1.68122	0.749505	0.103712	1	Nodiff	11	69347015	69358926	2500	RDH11
ENSBGRG00000010838	121.999	158.193	85.8043	0.542403	-0.882563	0.103745	1	Nodiff	8	33695127	33837671	7244	SNCAIP
ENSBGRG00000006626	2375.71	1637.2	3114.23	1.90217	0.927649	0.103843	1	Nodiff	19	23111483	23117814	2292	-
ENSBGRG00000005550	203.89	122.116	285.664	2.33929	1.22607	0.103875	1	Nodiff	8	46708344	46728058	2759	HCN2
ENSBGRG00000025016	20.7411	11.4589	30.0233	2.62008	1.38961	0.103912	1	Nodiff	20	70180821	70183147	960	ETV2
ENSBGRG00000009213	59.0131	77.4195	40.6067	0.524503	-0.930977	0.10392	1	Nodiff	22	48993159	49016427	1879	CPNE9
ENSBGRG00000010886	78.4891	102.974	54.0038	0.52444	-0.93115	0.10415	1	Nodiff	18	70301645	70315231	549	-
ENSBGRG00000004812	606.674	746.693	466.655	0.624963	-0.678158	0.104325	1	Nodiff	14	54942171	54955584	1671	CACYBP
ENSBGRG00000008764	1947.44	2413.18	1481.7	0.614002	-0.703684	0.104419	1	Nodiff	9	83252112	83296871	4248	XPO1
ENSBGRG00000025293	1048.21	545.431	1551	2.84362	1.50773	0.104542	1	Nodiff	24	15428805	15692202	819	RCAN2
ENSBGRG00000005969	1722.83	1285.01	2160.65	1.68143	0.749687	0.104597	1	Nodiff	1	167657699	167900735	3386	-
ENSBGRG00000018579	20.1549	5.47237	34.8374	6.36605	2.6704	0.104637	1	Nodiff	20	52473306	52477933	1057	-
ENSBGRG00000020769	297.667	211.295	384.038	1.81754	0.861988	0.104809	1	Nodiff	28	41425614	41506049	1374	ENPP6
ENSBGRG00000021420	34.317	21.6527	46.9813	2.16977	1.11754	0.104875	1	Nodiff	8	67264695	67343827	5903	CAMK2A
ENSBGRG00000002022	168.155	100.513	235.798	2.34594	1.23017	0.1049	1	Nodiff	7	97135583	97445370	1896	SLC24A2
ENSBGRG00000007305	597.034	738.241	455.827	0.61745	-0.695605	0.105167	1	Nodiff	11	94832901	95054002	3049	RPS6KA5
ENSBGRG00000001054	169.518	219.976	119.061	0.541245	-0.885645	0.105221	1	Nodiff	4	97248834	97652280	14962	DNAH11
ENSBGRG00000019969	71.1122	104.287	37.9379	0.363785	-1.45884	0.105327	1	Nodiff	20	66205410	66297224	9056	SPTBN4
ENSBGRG00000010433	4741.28	3536.65	5945.9	1.68122	0.749512	0.10574	1	Nodiff	17	59387415	59400592	10446	MAP1A
ENSBGRG00000023880	30.7339	42.148	19.3198	0.458379	-1.12539	0.105792	1	Nodiff	27	11216155	11276519	1146	-
ENSBGRG00000002832	1459.13	1101.5	1816.76	1.64935	0.721897	0.10585	1	Nodiff	3	109555852	109568493	996	-
ENSBGRG00000025532	4139.04	3019.83	5258.24	1.74124	0.800112	0.10589	1	Nodiff	24	34110963	34121086	636	BAG2
ENSBGRG00000013753	778.749	587.931	969.567	1.64912	0.721695	0.106141	1	Nodiff	3	50566969	50588719	642	SEC22B
ENSBGRG00000020583	955.346	1180.87	729.825	0.618041	-0.694226	0.106163	1	Nodiff	16	15870797	16016400	3360	GAB1
ENSBGRG00000013652	102.641	47.6984	157.584	3.30376	1.72411	0.106246	1	Nodiff	19	7632515	7644986	3085	CD300E
ENSBGRG00000017136	19.0665	27.3755	10.7575	0.392962	-1.34754	0.106352	1	Nodiff	13	5632334	5667516	1698	DGAT2
ENSBGRG00000020515	382.962	514.446	251.478	0.488833	-1.03259	0.106359	1	Nodiff	19	65828681	65900155	2267	TOM1L1
ENSBGRG00000010538	568.192	393.419	742.964	1.88848	0.917225	0.106431	1	Nodiff	6	74091412	74355839	5645	PCDH7
ENSBGRG00000026556	52.58	78.6561	26.5039	0.33696	-1.56935	0.106601	1	Nodiff	26	26885836	26936945	2090	ACSM3
ENSBGRG00000015578	6.86652	2.59364	11.1394	4.29489	2.10262	0.106603	1	Nodiff	3	35698779	35700667	1841	-
ENSBGRG00000001772	80.3063	53.2391	107.374	2.01682	1.01208	0.106675	1	Nodiff	3	9534070	9663051	2076	-
ENSBGRG00000012878	2144.09	1341.89	2946.29	2.19562	1.13463	0.106691	1	Nodiff	12	67951546	68042102	1980	JPH2
ENSBGRG00000014192	582.441	750.841	414.04	0.551435	-0.858737	0.106792	1	Nodiff	6	3203970	3221082	3657	NOP14
ENSBGRG00000018450	149.697	112.235	187.159	1.66757	0.737743	0.106808	1	Nodiff	VBZB01000110.1	2346	36825	2166	-
ENSBGRG00000026643	2009.81	1442.79	2576.84	1.78602	0.836747	0.106915	1	Nodiff	22	26894959	27075879	5916	ADAMTS9
ENSBGRG00000012086	11.6337	17.7972	5.47018	0.307362	-1.70199	0.107085	1	Nodiff	19	7287021	7329128	3566	KIF19
ENSBGRG00000024648	268.065	465.102	71.0291	0.152717	-2.71106	0.107215	1	Nodiff	19	41257409	41259323	1338	SLC16A11
ENSBGRG00000015784	435.636	541.485	329.788	0.609044	-0.715383	0.107281	1	Nodiff	22	14415481	14443407	2436	NEK4
ENSBGRG00000014357	64.9686	34.8818	95.0555	2.72508	1.4463	0.107296	1	Nodiff	1	127127896	127128897	1002	P2RY13
ENSBGRG00000000314	360.989	216.939	505.04	2.32803	1.21911	0.107592	1	Nodiff	5	82223530	82271051	4293	NCKAP1L
ENSBGRG00000000343	44.6674	61.3117	28.023	0.457058	-1.12955	0.107661	1	Nodiff	3	8596101	8612738	2793	SLAMF7
ENSBGRG00000019130	15.996	25.451	6.54099	0.257004	-1.96014	0.107665	1	Nodiff	7	26617014	26627633	2543	NXNL2
ENSBGRG00000017564	918.682	672.403	1164.96	1.73254	0.792886	0.107783	1	Nodiff	5	36130830	36191089	3206	APPL2
ENSBGRG00000021305	7725.17	6080.25	9370.09	1.54107	0.623931	0.107807	1	Nodiff	19	59594348	59666239	5941	CLTC
ENSBGRG00000010835	101.031	33.6725	168.389	5.0008	2.32216	0.107838	1	Nodiff	19	45821525	45827311	1486	SERPINF2
ENSBGRG00000008796	24.5841	15.8784	33.2898	2.09654	1.06801	0.107838	1	Nodiff	28	32454227	33677052	942	SGCZ
ENSBGRG00000024803	851.857	452.491	1251.22	2.76519	1.46738	0.107873	1	Nodiff	25	16707676	17063528	7524	PLCE1
ENSBGRG00000025740	629.414	805.744	453.085	0.562319	-0.830539	0.107974	1	Nodiff	X	98130962	98139019	2792	TSPYL2
ENSBGRG00000009672	1051.95	748.956	1354.93	1.8091	0.855269	0.10801	1	Nodiff	2	21248381	21539472	818	PID1
ENSBGRG00000004169	8.69286	13.8953	3.49044	0.251196	-1.99311	0.108017	1	Nodiff	11	12948442	13014585	1480	GPR137C
ENSBGRG00000014151	42.3694	29.0164	55.7225	1.92038	0.941392	0.10802	1	Nodiff	24	7467753	7469662	567	APOM
ENSBGRG00000008727	645.224	845.98	444.468	0.525389	-0.928543	0.108031	1	Nodiff	2	10292965	10330122	1292	-
ENSBGRG00000022714	7.75572	12.7639	2.74755	0.215259	-2.21585	0.108108	1	Nodiff	2	117055050	117150069	7016	SCN9A
ENSBGRG00000004521	53.0147	34.0963	71.9331	2.10971	1.07704	0.108397	1	Nodiff	17	4372941	4418950	3536	ALDH1A3
ENSBGRG00000000961	20.7574	34.4261	7.0887	0.205911	-2.27991	0.10856	1	Nodiff	5	80074370	80089366	3354	KRT75
ENSBGRG00000013127	61.2728	39.6257	82.9198	2.09258	1.06528	0.108571	1	Nodiff	14	64330778	64387293	4004	NCF2
ENSBGRG00000024244	197.101	147.153	247.049	1.67886	0.74748	0.108642	1	Nodiff	20	45307394	45317785	1083	-
ENSBGRG00000009517	38.35	51.1216	25.5783	0.500342	-0.999015	0.108712	1	Nodiff	2	122833723	122834022	300	-
ENSBGRG00000026163	799.574	610.716	988.431	1.61848	0.694638	0.108931	1	Nodiff	4	37292916	37336131	1938	FAM3C
ENSBGRG00000025574	78.487	101.426	55.5479	0.547669	-0.868623	0.108986	1	Nodiff	20	67661708	67671367	4539	RINL
ENSBGRG00000016367	47.7521	31.855	63.6491	1.99809	0.99862	0.109028	1	Nodiff	3	20380907	20387775	1397	-
ENSBGRG00000001742	643.586	501.444	785.727	1.56693	0.647939	0.109092	1	Nodiff	3	108435605	108473317	2490	MKNK1
ENSBGRG00000013272	1098.56	849.017	1348.1	1.58783	0.667058	0.109331	1	Nodiff	11	20650684	20662146	1167	CDO1
ENSBGRG00000003093	324.063	219.876	428.249	1.94768	0.961758	0.109677	1	Nodiff	5	118799989	118822119	1430	PDGFB
ENSBGRG00000010151	519.48	396.911	642.048	1.61761	0.693865	0.109842	1	Nodiff	Y	11567624	11664747	1888	MOSPD2
ENSBGRG00000009455	743.327	567.014	919.641	1.6219	0.697687	0.10985	1	Nodiff	2	122721915	122757620	1858	CYBRD1
ENSBGRG00000025114	334.905	254.459	415.351	1.63229	0.706894	0.109874	1	Nodiff	18	18877667	18910723	2555	SLC45A4
ENSBGRG00000026893	8.59978	13.6842	3.51535	0.256891	-1.96077	0.109879	1	Nodiff	20	11964653	11980325	2177	CES3
ENSBGRG00000026408	158.3	198.428	118.172	0.595539	-0.747732	0.10992	1	Nodiff	8	5519476	5524699	1349	-
ENSBGRG00000000210	322.907	198.55	447.264	2.25265	1.17162	0.110076	1	Nodiff	2	54989848	55372707	3590	PLCL1
ENSBGRG00000000313	7444.9	3509.88	11379.9	3.24225	1.697	0.110091	1	Nodiff	3	63169237	63171285	1455	CCN1
ENSBGRG00000022568	130.954	166.131	95.7772	0.576516	-0.794567	0.110371	1	Nodiff	6	50899109	50967673	3560	CEP135
ENSBGRG00000021050	530.594	383.018	678.169	1.77059	0.824233	0.110476	1	Nodiff	X	113671372	113673531	960	MID1IP1
ENSBGRG00000011087	1725.97	2156.03	1295.92	0.601069	-0.734398	0.110477	1	Nodiff	16	38818575	39030247	15250	KIAA1109
ENSBGRG00000015052	340.277	190.065	490.489	2.58063	1.36772	0.110506	1	Nodiff	X	110689484	110690614	1131	GPR34
ENSBGRG00000000863	38103.6	28048.4	48158.7	1.71698	0.779876	0.110575	1	Nodiff	1	159211124	159229552	3407	COL6A2
ENSBGRG00000010612	64.8661	93.8273	35.9049	0.382669	-1.38583	0.110811	1	Nodiff	12	52506945	52592300	1266	BMP7
ENSBGRG00000017114	182.948	138.636	227.259	1.63925	0.713034	0.110875	1	Nodiff	3	115280969	115336053	1437	SMAP2
ENSBGRG00000010797	1130.09	833.992	1426.18	1.71007	0.774052	0.110929	1	Nodiff	19	24120321	24130359	3335	FKBP10
ENSBGRG00000016429	5817.81	4354.67	7280.96	1.67199	0.741567	0.111008	1	Nodiff	24	51970459	52002199	4146	-
ENSBGRG00000011751	107.667	58.472	156.862	2.68269	1.42368	0.111137	1	Nodiff	19	7199447	7240340	2245	TTYH2
ENSBGRG00000024947	2.01289	0	4.02578	Inf	Inf	0.111307	1	Nodiff	24	15027343	15056981	2250	MEP1A
ENSBGRG00000017513	170.169	122.834	217.504	1.77071	0.824329	0.111351	1	Nodiff	5	123689886	123849266	4256	-
ENSBGRG00000006888	11.2908	17.3937	5.18798	0.298268	-1.74532	0.111694	1	Nodiff	3	118800695	119100165	3624	GRIK3
ENSBGRG00000017372	13.7471	6.17017	21.3241	3.456	1.7891	0.111711	1	Nodiff	17	65860225	65861117	579	-
ENSBGRG00000001146	103.518	130.625	76.411	0.584963	-0.773583	0.111896	1	Nodiff	4	97670797	97756358	2328	SP4
ENSBGRG00000007466	828.499	638.455	1018.54	1.59532	0.673848	0.11201	1	Nodiff	14	37792345	37848688	1219	DHRS3
ENSBGRG00000012219	235.64	301.581	169.699	0.5627	-0.829563	0.112226	1	Nodiff	1	116497307	116532577	4162	SMC4
ENSBGRG00000014784	1056.62	578.133	1535.11	2.65529	1.40887	0.112242	1	Nodiff	20	68256798	68261950	725	PPP1R14A
ENSBGRG00000019144	199.587	276.296	122.878	0.444735	-1.16898	0.112243	1	Nodiff	25	14161242	14244278	3146	HECTD2
ENSBGRG00000004461	1080.12	812.719	1347.51	1.65803	0.729472	0.112277	1	Nodiff	17	4217990	4360732	6480	LRRK1
ENSBGRG00000024886	1371.49	1689.07	1053.91	0.623962	-0.68047	0.112457	1	Nodiff	10	28933080	29096460	18330	MDN1
ENSBGRG00000021995	20.2448	11.6573	28.8323	2.47332	1.30645	0.112494	1	Nodiff	19	48620950	48680326	3744	SEZ6
ENSBGRG00000022019	42.502	59.0188	25.9852	0.440287	-1.18348	0.1125	1	Nodiff	21	33739310	33871199	5350	MYOM1
ENSBGRG00000000768	198.349	144.986	251.712	1.73611	0.795857	0.112654	1	Nodiff	3	107713468	107753546	2633	CMPK1
ENSBGRG00000001203	302.285	382.134	222.437	0.582091	-0.780683	0.112843	1	Nodiff	3	38214139	38240461	8760	CELSR2
ENSBGRG00000013015	112.222	143.849	80.5952	0.560275	-0.835792	0.112907	1	Nodiff	5	108781385	108796028	1564	THAP2
ENSBGRG00000006730	61.2521	81.2626	41.2416	0.50751	-0.978491	0.112955	1	Nodiff	5	45559630	45590305	1714	AMDHD1
ENSBGRG00000003011	1229.65	923.797	1535.51	1.66217	0.73307	0.113009	1	Nodiff	3	101388027	101409586	1918	PODN
ENSBGRG00000000205	36.3294	63.7315	8.92736	0.140078	-2.8357	0.11317	1	Nodiff	2	143288922	143294171	1379	MSTN
ENSBGRG00000026342	4.43385	7.6351	1.23261	0.161439	-2.63094	0.113226	1	Nodiff	26	18236998	18240930	1206	DOC2A
ENSBGRG00000006098	1228.25	943.912	1512.59	1.60247	0.680297	0.113279	1	Nodiff	2	10691208	10692180	282	SH3BGRL3
ENSBGRG00000013158	146.897	189.221	104.572	0.552647	-0.855571	0.11334	1	Nodiff	4	7276789	7342222	3124	EZH2
ENSBGRG00000003007	17.133	24.6787	9.5873	0.388485	-1.36407	0.113457	1	Nodiff	3	39453027	39483815	1799	SLC16A4
ENSBGRG00000004709	5.9157	10.0882	1.74317	0.172792	-2.53289	0.113512	1	Nodiff	14	24312152	24320489	2531	-
ENSBGRG00000023122	1090.99	1347.73	834.254	0.619005	-0.691977	0.113661	1	Nodiff	12	48130321	48142307	3417	LSM14B
ENSBGRG00000009470	189.934	237.687	142.181	0.598186	-0.741333	0.113664	1	Nodiff	14	38800971	38817640	2283	MAD2L2
ENSBGRG00000008127	436.021	543.18	328.863	0.60544	-0.723944	0.113928	1	Nodiff	16	59065769	59081081	2358	RHOF
ENSBGRG00000014438	988.758	1318.97	658.547	0.49929	-1.00205	0.113973	1	Nodiff	3	31988486	32015526	2425	RNPC3
ENSBGRG00000005705	34.2435	20.887	47.5999	2.27893	1.18835	0.114046	1	Nodiff	2	149542005	149819462	2520	OCA2
ENSBGRG00000011637	123.506	84.0151	162.997	1.94009	0.956121	0.114129	1	Nodiff	19	42142742	42165987	4789	-
ENSBGRG00000000209	171.805	216.142	127.469	0.589745	-0.761836	0.114158	1	Nodiff	3	8158875	8170326	2807	VANGL2
ENSBGRG00000012644	209.085	153.033	265.137	1.73256	0.792902	0.114474	1	Nodiff	27	45929323	45956113	1485	-
ENSBGRG00000006558	9.83419	14.9827	4.68572	0.312743	-1.67695	0.114513	1	Nodiff	8	11554244	11584540	5473	MAST1
ENSBGRG00000004628	1106.46	1485.43	727.491	0.489751	-1.02988	0.114792	1	Nodiff	5	25990382	25995223	4842	RESF1
ENSBGRG00000022563	448.469	561.953	334.985	0.596109	-0.746352	0.115218	1	Nodiff	29	7454420	7462596	488	-
ENSBGRG00000020047	53.9417	106.792	1.09153	0.0102211	-6.61231	0.115327	1	Nodiff	15	4889165	5003429	1565	CLDN10
ENSBGRG00000018771	32.7813	6.32007	59.2426	9.37373	3.22862	0.115404	1	Nodiff	13	84170343	84180876	2290	MMP12
ENSBGRG00000013633	369.492	463.016	275.968	0.596022	-0.746563	0.115562	1	Nodiff	12	45015269	45020460	1903	PCED1A
ENSBGRG00000019127	5178.06	3878.23	6477.89	1.67032	0.740125	0.115662	1	Nodiff	Y	7236432	7266018	1135	CD99
ENSBGRG00000014287	102.15	134.662	69.6379	0.517131	-0.951398	0.115686	1	Nodiff	13	57491193	57519509	3326	USP2
ENSBGRG00000003916	40.7891	15.3771	66.201	4.30516	2.10607	0.115729	1	Nodiff	16	44268350	44419502	3096	RXFP1
ENSBGRG00000022744	70.7749	46.6853	94.8645	2.032	1.0229	0.115822	1	Nodiff	26	17096801	17099841	2468	PYCARD
ENSBGRG00000022489	31.5056	47.518	15.4932	0.326049	-1.61684	0.115915	1	Nodiff	27	26613760	26724173	4774	ADAMTS14
ENSBGRG00000001431	7.82976	3.0176	12.6419	4.18939	2.06674	0.115953	1	Nodiff	2	83894772	83895587	816	-
ENSBGRG00000008670	746.678	580.347	913.009	1.57321	0.653713	0.116003	1	Nodiff	10	96358711	96395511	4608	THBS2
ENSBGRG00000000493	8.37869	1.50113	15.2563	10.1632	3.34528	0.116322	1	Nodiff	6	110772632	110796639	4239	ETNPPL
ENSBGRG00000002134	2352.03	1800.48	2903.57	1.61266	0.689446	0.116381	1	Nodiff	4	74882453	74972716	3330	CAV1
ENSBGRG00000023707	366.22	453.505	278.935	0.615064	-0.70119	0.1164	1	Nodiff	X	4501214	4540648	3132	-
ENSBGRG00000000797	3.71245	7.4249	0	0	#NAME?	0.116494	1	Nodiff	3	63885266	63888812	651	-
ENSBGRG00000021968	2740.82	2099.1	3382.54	1.61143	0.688339	0.116539	1	Nodiff	7	70233077	70247565	1111	-
ENSBGRG00000013185	326.909	428.145	225.673	0.527095	-0.923865	0.116713	1	Nodiff	2	23757667	23761380	3714	IRS1
ENSBGRG00000024172	41.6362	20.0832	63.1892	3.14636	1.65368	0.116925	1	Nodiff	26	45091495	45102053	2131	MMP25
ENSBGRG00000002891	231.236	173.615	288.856	1.66378	0.734464	0.116953	1	Nodiff	8	94049976	94051007	192	-
ENSBGRG00000018935	456.626	343.095	570.157	1.66181	0.732752	0.117067	1	Nodiff	25	20318710	20320531	873	AVPI1
ENSBGRG00000023837	5.12876	1.0105	9.24702	9.15094	3.19392	0.117432	1	Nodiff	13	31948046	31949215	1170	TPBGL
ENSBGRG00000026804	137.74	96.6894	178.79	1.84912	0.88684	0.117447	1	Nodiff	9	20297606	20396505	2740	-
ENSBGRG00000013169	1046.52	1304.79	788.255	0.604123	-0.727085	0.117466	1	Nodiff	9	38971344	38997506	3183	CEBPZ
ENSBGRG00000014210	187.834	254.287	121.38	0.477332	-1.06693	0.117473	1	Nodiff	8	75068760	75185108	4194	CYFIP2
ENSBGRG00000006399	4739.78	3692.02	5787.54	1.56758	0.648539	0.117601	1	Nodiff	9	72391922	72392341	135	TMSB10
ENSBGRG00000007914	165.861	211.633	120.09	0.567442	-0.817454	0.117969	1	Nodiff	3	28574480	28783462	4758	CDC14A
ENSBGRG00000026090	38.5623	54.3105	22.8142	0.420069	-1.2513	0.118	1	Nodiff	X	99395079	99574715	6488	WNK3
ENSBGRG00000020051	89.0258	43.7832	134.268	3.06666	1.61667	0.118122	1	Nodiff	27	4128159	4205118	1116	KCNK1
ENSBGRG00000007020	38.5966	26.9412	50.252	1.86525	0.899367	0.118142	1	Nodiff	19	30757878	30769314	2751	EPN3
ENSBGRG00000016976	865.351	673.58	1057.12	1.56941	0.65022	0.118267	1	Nodiff	5	56540951	56619965	786	RASSF3
ENSBGRG00000000846	748.249	917.472	579.026	0.63111	-0.664037	0.118358	1	Nodiff	5	110918612	110926987	2467	NOP2
ENSBGRG00000005570	43.4932	58.1331	28.8532	0.496329	-1.01063	0.118365	1	Nodiff	18	20708365	20719301	1929	-
ENSBGRG00000013717	305.916	377.879	233.953	0.619121	-0.691708	0.118375	1	Nodiff	17	59585319	59641569	2559	WDR76
ENSBGRG00000002905	536.589	665.019	408.159	0.613755	-0.704265	0.118613	1	Nodiff	8	6765156	6790952	2294	ZNF354B
ENSBGRG00000003477	246.599	306.053	187.145	0.61148	-0.709624	0.118637	1	Nodiff	7	12689925	12793209	2399	GKAP1
ENSBGRG00000022508	3.38308	6.76616	0	0	#NAME?	0.118686	1	Nodiff	24	29738257	29757329	1599	-
ENSBGRG00000019926	556.009	693.375	418.642	0.603774	-0.72792	0.118795	1	Nodiff	26	751875	755622	1518	ZSCAN21
ENSBGRG00000009362	4021.09	2905.13	5137.05	1.76827	0.822336	0.119035	1	Nodiff	14	22242986	22302339	2405	CAPN2
ENSBGRG00000006773	17.1887	24.8981	9.47931	0.380724	-1.39318	0.119062	1	Nodiff	11	1664325	1694516	1902	RNF212B
ENSBGRG00000000136	773.458	590.351	956.564	1.62033	0.696287	0.119166	1	Nodiff	1	37084133	37101794	1351	TMEM50B
ENSBGRG00000025464	34.9011	16.9849	52.8174	3.10968	1.63677	0.11943	1	Nodiff	8	18103954	18123530	1296	-
ENSBGRG00000024900	32.8338	48.1365	17.531	0.364192	-1.45723	0.119446	1	Nodiff	8	17566339	17613730	2777	CERS4
ENSBGRG00000018152	59.9628	90.1554	29.7702	0.33021	-1.59854	0.119614	1	Nodiff	5	124215396	124320282	4506	PHF21B
ENSBGRG00000012611	53794.5	20117.9	87471.1	4.34792	2.12033	0.119652	1	Nodiff	7	49985351	50039336	2651	GSN
ENSBGRG00000018424	127.447	169.832	85.0611	0.500854	-0.997537	0.119666	1	Nodiff	4	8223568	8250362	2379	GIMAP8
ENSBGRG00000020915	219.46	312.896	126.025	0.402769	-1.31198	0.119777	1	Nodiff	26	45976589	45997298	5723	CASKIN1
ENSBGRG00000010808	20.6281	11.6976	29.5585	2.52689	1.33736	0.119967	1	Nodiff	9	51271921	51403631	1630	GTF2A1L
ENSBGRG00000003349	1248.59	1585.77	911.424	0.574754	-0.798984	0.120099	1	Nodiff	8	23703341	23704117	673	-
ENSBGRG00000020517	908.279	686.185	1130.37	1.64733	0.720131	0.12012	1	Nodiff	13	17251842	17473123	3158	CD44
ENSBGRG00000012854	45.0394	60.4039	29.6749	0.491276	-1.0254	0.120402	1	Nodiff	25	55860496	55947975	2907	JAKMIP3
ENSBGRG00000014023	142.561	100.897	184.226	1.82588	0.868594	0.120578	1	Nodiff	12	68446344	68473368	3121	ADA
ENSBGRG00000015450	119.963	152.437	87.4885	0.573931	-0.801051	0.120628	1	Nodiff	22	49708251	49711754	1521	-
ENSBGRG00000000427	365.82	272.2	459.441	1.68788	0.755215	0.120722	1	Nodiff	8	5545005	5552316	2611	TMEM59L
ENSBGRG00000024311	5622.74	4242.16	7003.33	1.65089	0.72324	0.120807	1	Nodiff	17	73882260	73892626	1517	CKB
ENSBGRG00000013684	114.171	154.399	73.9424	0.478905	-1.06219	0.120854	1	Nodiff	19	43207195	43230405	1482	SMTNL2
ENSBGRG00000006169	123.824	85.74	161.909	1.88837	0.917142	0.120896	1	Nodiff	9	28083276	28163125	2754	HK2
ENSBGRG00000002272	415.9	278.25	553.551	1.9894	0.992336	0.121092	1	Nodiff	2	35406162	35424428	319	RPL37A
ENSBGRG00000014730	342.704	448.465	236.942	0.528339	-0.920463	0.121219	1	Nodiff	3	32079019	32091997	1701	-
ENSBGRG00000026653	169.916	126.12	213.712	1.69452	0.760873	0.121389	1	Nodiff	20	68177472	68185763	939	KCNK6
ENSBGRG00000024258	5344.42	3947.01	6741.82	1.70808	0.772379	0.121519	1	Nodiff	6	52689621	52739781	4981	PDGFRA
ENSBGRG00000011649	4885.72	5999.06	3772.39	0.628829	-0.66926	0.121579	1	Nodiff	3	120776802	120792047	2605	SFPQ
ENSBGRG00000001757	105.836	133.812	77.8597	0.58186	-0.781256	0.121596	1	Nodiff	1	63510159	63532755	2541	QTRT2
ENSBGRG00000020357	69.242	48.8748	89.6091	1.83344	0.874554	0.121814	1	Nodiff	29	26301011	26318793	822	KCTD21
ENSBGRG00000003729	70.8066	89.4234	52.1897	0.583625	-0.776886	0.122036	1	Nodiff	16	20309035	20321764	1499	-
ENSBGRG00000005910	156.771	113.123	200.418	1.77168	0.825119	0.122047	1	Nodiff	11	75817707	75842663	1782	ENTPD5
ENSBGRG00000022530	241.331	332.791	149.871	0.450347	-1.15089	0.122168	1	Nodiff	20	69943447	69953555	2448	APLP1
ENSBGRG00000023480	9.9695	16.764	3.17502	0.189396	-2.40052	0.12236	1	Nodiff	26	24312501	24345252	2717	SCNN1G
ENSBGRG00000013528	11.5702	17.2843	5.85609	0.338811	-1.56145	0.122362	1	Nodiff	22	49237583	49247447	1392	-
ENSBGRG00000017282	1443.98	1776.81	1111.16	0.625366	-0.677227	0.122378	1	Nodiff	9	40570051	40575151	951	SRSF7
ENSBGRG00000008537	389.543	485.613	293.474	0.604336	-0.726577	0.122382	1	Nodiff	17	28798381	28812211	2515	-
ENSBGRG00000009325	328.097	414.842	241.351	0.581789	-0.781432	0.122427	1	Nodiff	12	84001214	84068830	2616	ESF1
ENSBGRG00000011998	9.62175	4.377	14.8665	3.3965	1.76405	0.122552	1	Nodiff	11	47833868	47856495	1974	HDC
ENSBGRG00000022187	1174	881.177	1466.81	1.66461	0.735181	0.122565	1	Nodiff	2	15378903	15421687	1405	SDC3
ENSBGRG00000003542	273.264	338.154	208.375	0.616212	-0.698501	0.122643	1	Nodiff	5	48189616	48208388	1531	PRIM1
ENSBGRG00000008034	5.02428	8.67893	1.36962	0.15781	-2.66374	0.122693	1	Nodiff	X	115554290	115555400	768	-
ENSBGRG00000004152	67.6732	113.171	22.1754	0.195946	-2.35147	0.122754	1	Nodiff	7	13289638	13366293	2146	SLC28A3
ENSBGRG00000001448	2059.24	2757.84	1360.65	0.493376	-1.01924	0.122785	1	Nodiff	8	49921040	49976532	5748	JADE2
ENSBGRG00000007495	225.34	314.271	136.408	0.434045	-1.20408	0.122862	1	Nodiff	9	28585095	28601516	2644	RTKN
ENSBGRG00000015367	234.415	290.193	178.638	0.615584	-0.699973	0.122873	1	Nodiff	22	49686189	49697142	3128	ZKSCAN7
ENSBGRG00000004130	139.337	178.235	100.438	0.563514	-0.827477	0.123145	1	Nodiff	9	6244074	6578698	2636	RALGPS1
ENSBGRG00000009903	211.951	265.131	158.771	0.598839	-0.739761	0.123283	1	Nodiff	22	49041693	49054283	1061	OGG1
ENSBGRG00000010717	1572.05	1148.04	1996.07	1.73867	0.797986	0.123323	1	Nodiff	12	45949181	45995212	3308	-
ENSBGRG00000012763	12.7304	18.3473	7.11348	0.387712	-1.36694	0.123639	1	Nodiff	25	55819898	55821043	1146	-
ENSBGRG00000017289	135.796	90.5159	181.077	2.0005	1.00036	0.123675	1	Nodiff	17	65577777	65629102	252	C14orf132
ENSBGRG00000005133	32.9774	65.6145	0.340329	0.0051868	-7.59094	0.123911	1	Nodiff	17	21489133	21516656	2156	RHCG
ENSBGRG00000007555	249.936	172.088	327.784	1.90475	0.929598	0.124072	1	Nodiff	8	46927395	46969448	1511	-
ENSBGRG00000024718	742.692	569.2	916.185	1.6096	0.686703	0.12436	1	Nodiff	27	29205346	29283292	1680	P4HA1
ENSBGRG00000025006	12052.4	9030.24	15074.5	1.66933	0.739272	0.124756	1	Nodiff	16	77585717	77613681	4766	SMTN
ENSBGRG00000020747	166.331	89.331	243.33	2.72392	1.44568	0.124915	1	Nodiff	20	58761393	58766834	1799	-
ENSBGRG00000015654	47.5465	62.5919	32.5011	0.519254	-0.945487	0.125038	1	Nodiff	19	50639897	50761720	2289	RAB11FIP4
ENSBGRG00000001728	780.917	981.91	579.924	0.590608	-0.759728	0.125056	1	Nodiff	5	19821144	20459903	8127	ITPR2
ENSBGRG00000014677	8.15339	12.7126	3.5942	0.282727	-1.82252	0.125145	1	Nodiff	24	49613976	49617266	1894	-
ENSBGRG00000012638	15.8678	25.9001	5.83542	0.225305	-2.15005	0.125251	1	Nodiff	11	65861484	65921611	2100	ESR2
ENSBGRG00000024009	49.7664	82.9023	16.6306	0.200604	-2.31758	0.125254	1	Nodiff	4	95377460	95464485	4941	ABCB4
ENSBGRG00000000957	312.215	387.568	236.863	0.611152	-0.710397	0.1253	1	Nodiff	3	54775328	54856147	4014	MTF2
ENSBGRG00000003972	47.0323	67.0834	26.9812	0.402204	-1.314	0.125313	1	Nodiff	5	81740120	81786918	1014	HOXC4
ENSBGRG00000018809	207.689	157.947	257.432	1.62986	0.704748	0.125356	1	Nodiff	X	94273325	94276321	975	EBP
ENSBGRG00000006631	23.5672	33.4509	13.6836	0.409065	-1.2896	0.12556	1	Nodiff	2	10767143	10773658	2460	-
ENSBGRG00000024545	2.10158	4.20316	0	0	#NAME?	0.125581	1	Nodiff	19	60760741	60761043	303	-
ENSBGRG00000026285	588.426	394.43	782.423	1.98368	0.98818	0.125768	1	Nodiff	22	20294156	20329528	2601	ACOX2
ENSBGRG00000020693	10.5556	17.7412	3.37003	0.189955	-2.39627	0.125772	1	Nodiff	24	6423506	6432429	1500	-
ENSBGRG00000017960	3.36087	6.72173	0	0	#NAME?	0.125974	1	Nodiff	25	11999034	12073081	2380	SLC16A12
ENSBGRG00000016003	73.7617	52.6353	94.888	1.80274	0.850195	0.126027	1	Nodiff	22	50576117	50621596	1121	ABHD5
ENSBGRG00000016059	331.257	415.417	247.098	0.59482	-0.749476	0.126095	1	Nodiff	14	66097843	66209201	2709	SWT1
ENSBGRG00000024826	1213.79	925.94	1501.64	1.62175	0.697553	0.126136	1	Nodiff	9	12959622	13000861	2596	NACC2
ENSBGRG00000018850	52.1883	86.0985	18.2782	0.212294	-2.23587	0.126281	1	Nodiff	15	2276877	2639883	5512	-
ENSBGRG00000008750	10243.5	6248.99	14238.1	2.27846	1.18806	0.126396	1	Nodiff	10	96814093	96994790	3644	SMOC2
ENSBGRG00000009878	554.094	428.699	679.489	1.585	0.664483	0.12643	1	Nodiff	9	35225338	35242246	1554	FAM98A
ENSBGRG00000005512	9.12073	14.0288	4.21262	0.300283	-1.73561	0.126558	1	Nodiff	9	32204384	32211422	1482	ANKRD53
ENSBGRG00000017985	4.60711	8.12269	1.09153	0.13438	-2.89561	0.126609	1	Nodiff	20	59592513	59593145	633	NTF4
ENSBGRG00000005883	270.235	336.536	203.935	0.605983	-0.722652	0.126937	1	Nodiff	7	1526020	1553012	1807	LPL
ENSBGRG00000003657	44.5285	86.6248	2.43213	0.0280766	-5.15449	0.12698	1	Nodiff	5	48406944	48432626	4353	SDR9C7
ENSBGRG00000009712	224.507	342.787	106.227	0.309891	-1.69017	0.127029	1	Nodiff	24	43585994	43597626	1482	RBM24
ENSBGRG00000000084	263.919	451.803	76.0347	0.168292	-2.57096	0.127133	1	Nodiff	1	32941984	32942661	678	CLDN8
ENSBGRG00000013546	1684.94	1319.72	2050.16	1.55349	0.635509	0.127228	1	Nodiff	10	55145665	55149285	2326	MARCKS
ENSBGRG00000001670	175.007	116.739	233.275	1.99826	0.998741	0.127358	1	Nodiff	5	19543977	19548244	1882	BHLHE41
ENSBGRG00000014108	1.98276	3.96553	0	0	#NAME?	0.127464	1	Nodiff	14	32287864	32295278	993	-
ENSBGRG00000018828	75.2351	95.8852	54.5849	0.569273	-0.812806	0.127715	1	Nodiff	18	21491470	21495556	2916	GPT
ENSBGRG00000001519	87.2135	109.985	64.4417	0.585912	-0.771245	0.12777	1	Nodiff	5	111134925	111154260	2376	PLEKHG6
ENSBGRG00000002988	128.722	98.0047	159.439	1.62685	0.702079	0.127857	1	Nodiff	4	58930302	58944212	2346	FKBP14
ENSBGRG00000024851	313.138	386.808	239.469	0.619091	-0.691777	0.127936	1	Nodiff	28	27655318	27774948	4215	WRN
ENSBGRG00000016249	133.399	169.028	97.7693	0.578421	-0.789809	0.127969	1	Nodiff	23	52411699	52442262	2507	C5orf34
ENSBGRG00000020183	10597.6	8358.69	12836.5	1.53571	0.618904	0.128092	1	Nodiff	7	52772404	52895203	4241	COL15A1
ENSBGRG00000022592	109.428	137.586	81.2713	0.590697	-0.759511	0.128226	1	Nodiff	20	51382099	51385666	1932	ZNF579
ENSBGRG00000017808	138.61	99.0048	178.214	1.80006	0.848043	0.128241	1	Nodiff	8	78347688	78375407	1987	C1QTNF2
ENSBGRG00000001153	63.0491	37.2325	88.8656	2.38677	1.25506	0.128288	1	Nodiff	4	68460906	69514181	1437	IMMP2L
ENSBGRG00000014633	135.038	175.137	94.9386	0.542083	-0.883414	0.12842	1	Nodiff	12	60114744	60130782	748	TGIF2
ENSBGRG00000004138	54.2441	36.7209	71.7673	1.9544	0.966725	0.128462	1	Nodiff	3	40812547	40834522	3310	TMIGD3
ENSBGRG00000000512	313.756	390.801	236.71	0.605703	-0.723317	0.128573	1	Nodiff	7	105224789	105320870	2002	IFT74
ENSBGRG00000025584	476.684	318.468	634.901	1.99361	0.995385	0.128679	1	Nodiff	11	12335295	12345865	3555	CILP
ENSBGRG00000016295	39.471	54.019	24.9229	0.461373	-1.11599	0.128793	1	Nodiff	19	17629307	17641631	1475	CYB561
ENSBGRG00000004781	178.631	99.9558	257.305	2.57419	1.36412	0.128859	1	Nodiff	1	72016077	72090287	1198	CD86
ENSBGRG00000000028	60.5224	40.3962	80.6486	1.99644	0.99743	0.128882	1	Nodiff	1	15073108	15073311	204	-
ENSBGRG00000020745	155.19	117.558	192.823	1.64024	0.713907	0.129184	1	Nodiff	26	45958899	45960240	1243	PGP
ENSBGRG00000006032	106.58	80.6237	132.536	1.64388	0.717107	0.129336	1	Nodiff	7	81193499	81279232	1539	PLGRKT
ENSBGRG00000004146	344.293	432.585	256.001	0.591793	-0.756835	0.129403	1	Nodiff	9	24061069	24088936	1764	RNF149
ENSBGRG00000015969	465	598.262	331.738	0.554503	-0.850733	0.1295	1	Nodiff	24	4696534	4732000	6809	ZSCAN12
ENSBGRG00000004052	521.233	644.914	397.551	0.616441	-0.697966	0.129532	1	Nodiff	9	70927196	70959038	2061	-
ENSBGRG00000015805	509.163	387.679	630.647	1.62673	0.701972	0.129628	1	Nodiff	20	21768289	21816217	4840	KIFC3
ENSBGRG00000022404	13.7546	19.6693	7.8399	0.398585	-1.32704	0.129688	1	Nodiff	10	19036258	19062347	1517	ARG1
ENSBGRG00000024238	7.36278	11.8286	2.89693	0.244908	-2.02969	0.129931	1	Nodiff	3	2830078	2844301	2589	RHBG
ENSBGRG00000021669	1515.31	1875.47	1155.15	0.615929	-0.699165	0.13002	1	Nodiff	29	32246211	32275498	4900	PCF11
ENSBGRG00000021213	2200.67	681.705	3719.63	5.45637	2.44794	0.130505	1	Nodiff	14	71400112	71459490	2170	ATF3
ENSBGRG00000005579	251.092	193.198	308.986	1.59933	0.677464	0.130588	1	Nodiff	9	71654613	71657419	294	VAMP8
ENSBGRG00000018326	577.415	440.865	713.966	1.61947	0.69552	0.130667	1	Nodiff	13	30264444	30272094	1098	SLC39A13
ENSBGRG00000025630	297.103	233.413	360.792	1.54572	0.628282	0.130816	1	Nodiff	22	13034483	13039061	1549	MANF
ENSBGRG00000006415	89.9122	137.806	42.0181	0.304907	-1.71356	0.13088	1	Nodiff	5	49037541	49048201	3312	GLI1
ENSBGRG00000007583	172.556	134.034	211.078	1.57481	0.655177	0.13091	1	Nodiff	8	68494198	68542070	2846	SLC36A1
ENSBGRG00000010329	306.217	381.97	230.463	0.603353	-0.728926	0.130956	1	Nodiff	19	31447623	31490050	1970	MBTD1
ENSBGRG00000014993	51.5132	67.6947	35.3318	0.521928	-0.938077	0.131148	1	Nodiff	20	55880542	55882506	1965	-
ENSBGRG00000017442	35.125	22.1723	48.0777	2.16837	1.11661	0.131221	1	Nodiff	18	31455178	31522016	1470	IL7
ENSBGRG00000008571	31227.5	22016.6	40438.3	1.83672	0.877131	0.131232	1	Nodiff	1	73669379	73992749	8400	MYLK
ENSBGRG00000011936	176.266	221.543	130.989	0.591258	-0.758141	0.131256	1	Nodiff	9	16346126	16355740	1410	NOXA1
ENSBGRG00000016035	158.619	198.804	118.434	0.595731	-0.747268	0.131459	1	Nodiff	20	54783640	54817441	1677	-
ENSBGRG00000002052	17.3009	10.4177	24.1841	2.32144	1.21502	0.131468	1	Nodiff	2	72482	75177	498	SRARP
ENSBGRG00000021243	25.9021	38.7556	13.0486	0.33669	-1.57051	0.13165	1	Nodiff	23	60309198	60320386	2635	GZMK
ENSBGRG00000014814	2255.29	2800.08	1710.51	0.610881	-0.711038	0.131736	1	Nodiff	11	74959197	75000947	3437	RBM25
ENSBGRG00000000918	283.558	350.022	217.095	0.620232	-0.68912	0.131737	1	Nodiff	2	32997417	33025959	5637	STK36
ENSBGRG00000006193	216.175	365.848	66.5009	0.181772	-2.4598	0.13184	1	Nodiff	6	124353814	124416437	3671	QRFPR
ENSBGRG00000001261	6.08531	10.1203	2.05028	0.20259	-2.30337	0.132001	1	Nodiff	8	19354143	19360920	594	NRTN
ENSBGRG00000021955	148.857	193.79	103.923	0.536269	-0.89897	0.132049	1	Nodiff	16	78949951	78963416	1937	-
ENSBGRG00000004597	593.673	723.876	463.469	0.640261	-0.643269	0.132247	1	Nodiff	5	129425725	129438169	3222	NCAPH2
ENSBGRG00000010467	777.828	496.148	1059.51	2.13547	1.09455	0.132279	1	Nodiff	6	25481573	25490496	2741	PRDM8
ENSBGRG00000005358	29.5575	39.5752	19.5397	0.493735	-1.01819	0.13241	1	Nodiff	16	48463423	48465069	1647	ZNF891
ENSBGRG00000000418	33.3539	48.5253	18.1826	0.374705	-1.41617	0.132778	1	Nodiff	1	81173014	81847830	1325	FGF12
ENSBGRG00000015706	647.228	825.082	469.375	0.568883	-0.813797	0.132902	1	Nodiff	20	66026498	66040092	3215	SNRPA
ENSBGRG00000022902	46.7681	32.6927	60.8435	1.86107	0.896132	0.132903	1	Nodiff	5	61255320	61333753	1329	CPM
ENSBGRG00000014729	1.92509	3.85018	0	0	#NAME?	0.132926	1	Nodiff	12	69333104	69344180	623	-
ENSBGRG00000005665	1607.2	1153.21	2061.19	1.78735	0.837822	0.133027	1	Nodiff	13	63305837	63567100	5516	ZBTB16
ENSBGRG00000022543	733.016	553.805	912.228	1.6472	0.720017	0.133211	1	Nodiff	16	20031121	20095171	1484	SETD7
ENSBGRG00000024184	85.7221	110.36	61.0846	0.553505	-0.853333	0.133226	1	Nodiff	11	56033506	56092157	4462	WDHD1
ENSBGRG00000005598	38.0865	68.7481	7.42479	0.108	-3.2109	0.133316	1	Nodiff	11	14573085	14586771	1647	-
ENSBGRG00000005750	223.706	165.689	281.724	1.70032	0.765808	0.133425	1	Nodiff	6	123973930	124020055	1837	NDNF
ENSBGRG00000012526	2677.22	2026.97	3327.46	1.64159	0.715092	0.133443	1	Nodiff	1	125576565	125754911	2871	MBNL1
ENSBGRG00000003031	40.5806	28.3607	52.8006	1.86175	0.896661	0.133498	1	Nodiff	5	23391616	23459128	2301	FAR2
ENSBGRG00000007986	641.514	274.1	1008.93	3.68088	1.88005	0.133509	1	Nodiff	14	59427752	59449620	1993	ANGPTL1
ENSBGRG00000012789	35.1306	47.646	22.6152	0.474651	-1.07506	0.13363	1	Nodiff	8	62474155	62496571	540	PLAC8L1
ENSBGRG00000003388	262.34	200.535	324.144	1.61639	0.692778	0.134009	1	Nodiff	3	102035271	102042476	738	GPX7
ENSBGRG00000004995	331.604	425.605	237.603	0.558271	-0.840963	0.134199	1	Nodiff	17	74470497	74517507	5454	KIF26A
ENSBGRG00000009356	4100.93	5025.14	3176.71	0.632165	-0.661628	0.134404	1	Nodiff	4	81028345	81104514	5797	KMT2E
ENSBGRG00000014990	2.87093	5.39322	0.348633	0.0646429	-3.95136	0.134579	1	Nodiff	28	20004316	20020880	1434	HTRA4
ENSBGRG00000009570	915.902	1127.09	704.714	0.625251	-0.677493	0.13458	1	Nodiff	4	29305493	29334757	2823	SMO
ENSBGRG00000008874	38.8396	52.0093	25.6698	0.493563	-1.01869	0.134675	1	Nodiff	3	83571901	83572602	702	DIRAS3
ENSBGRG00000008153	15.7359	9.14708	22.3246	2.44063	1.28725	0.134704	1	Nodiff	24	54967978	54978820	1672	FAM217A
ENSBGRG00000011737	7.6658	13.1236	2.20797	0.168243	-2.57138	0.134704	1	Nodiff	19	24317066	24324021	1296	KRT17
ENSBGRG00000010232	50.4313	36.6363	64.2263	1.75308	0.809891	0.134814	1	Nodiff	10	51533069	51553524	2570	DDO
ENSBGRG00000016073	230.201	363.497	96.9053	0.266592	-1.90729	0.134843	1	Nodiff	26	44017060	44028939	1823	TFAP4
ENSBGRG00000016132	3.42391	6.15055	0.697267	0.113366	-3.14093	0.134912	1	Nodiff	2	127075776	127077248	721	-
ENSBGRG00000014183	1.90361	3.80722	0	0	#NAME?	0.135048	1	Nodiff	24	49571473	49578735	1524	GCM2
ENSBGRG00000001061	33.0391	22.1971	43.8812	1.97689	0.983229	0.135065	1	Nodiff	7	54896471	54896875	405	-
ENSBGRG00000018048	40.0726	51.8277	28.3175	0.546378	-0.87203	0.135216	1	Nodiff	17	66006743	66087087	3135	AK7
ENSBGRG00000021758	46.3264	11.8021	80.8508	6.85056	2.77622	0.135226	1	Nodiff	5	2883565	2904090	1470	STYK1
ENSBGRG00000012102	287.103	354.907	219.298	0.617904	-0.694545	0.135235	1	Nodiff	23	43682962	43692961	1248	BRIX1
ENSBGRG00000014537	739.174	898.842	579.506	0.644726	-0.633243	0.135398	1	Nodiff	20	54189579	54215125	5467	-
ENSBGRG00000022014	480.297	371.663	588.931	1.58458	0.664105	0.135401	1	Nodiff	16	78967685	78982017	5930	-
ENSBGRG00000026165	325.869	185.897	465.84	2.50591	1.32533	0.135651	1	Nodiff	8	4985027	4989222	1319	IFI30
ENSBGRG00000008126	16.1121	23.2178	9.00634	0.387906	-1.36622	0.13586	1	Nodiff	17	75857659	75859578	975	-
ENSBGRG00000026642	907.702	1132.48	682.921	0.603029	-0.7297	0.135913	1	Nodiff	26	37380973	37392600	3874	EMP2
ENSBGRG00000002497	1250.02	964.836	1535.21	1.59116	0.670081	0.136004	1	Nodiff	4	75226883	75330080	1867	CAPZA2
ENSBGRG00000021373	8.26232	13.7356	2.78907	0.203054	-2.30006	0.136033	1	Nodiff	5	71686021	71733048	2049	DBX2
ENSBGRG00000007223	574.174	442.648	705.7	1.59427	0.672896	0.136102	1	Nodiff	8	68326664	68335061	2255	GM2A
ENSBGRG00000016333	1258.88	963.807	1553.94	1.6123	0.689118	0.136216	1	Nodiff	8	77049248	77116323	2095	RNF145
ENSBGRG00000012908	630.784	499.236	762.332	1.527	0.610697	0.136217	1	Nodiff	10	98011050	98028890	1293	-
ENSBGRG00000021478	13.9132	23.1657	4.66081	0.201195	-2.31333	0.136436	1	Nodiff	13	58335972	58340268	567	TTC36
ENSBGRG00000011947	420.946	330.912	510.98	1.54416	0.626819	0.136536	1	Nodiff	13	35432654	35433229	576	RHOG
ENSBGRG00000011443	3.43113	6.52192	0.340329	0.0521823	-4.26029	0.136537	1	Nodiff	5	112813785	112835290	3769	AKAP3
ENSBGRG00000025445	33.1639	48.4856	17.8422	0.367989	-1.44227	0.136685	1	Nodiff	X	95351736	95353046	1311	USP27X
ENSBGRG00000023404	123.296	154.683	91.9092	0.594176	-0.751037	0.136765	1	Nodiff	26	44795385	44805783	2070	-
ENSBGRG00000001292	774.002	946.058	601.945	0.636266	-0.652297	0.136841	1	Nodiff	5	111081255	111084014	2670	-
ENSBGRG00000018758	18.3353	25.8299	10.8408	0.419699	-1.25257	0.136903	1	Nodiff	19	51451267	51508922	2641	RHBDL3
ENSBGRG00000012035	249.655	354.945	144.365	0.406725	-1.29788	0.136914	1	Nodiff	12	67399515	67427431	2485	L3MBTL1
ENSBGRG00000025033	13.3783	19.618	7.13857	0.363879	-1.45847	0.137007	1	Nodiff	24	15171357	15180364	6309	TDRD6
ENSBGRG00000012248	1103.65	1366.85	840.452	0.614882	-0.701617	0.137018	1	Nodiff	7	49792508	49882184	7501	CNTRL
ENSBGRG00000011844	117.325	85.812	148.838	1.73447	0.794494	0.137281	1	Nodiff	25	53633908	53895984	1995	-
ENSBGRG00000017414	4065.02	3153.75	4976.29	1.5779	0.658002	0.137286	1	Nodiff	19	18377362	18440118	4434	MRC2
ENSBGRG00000009617	15.9312	24.479	7.3834	0.301621	-1.72919	0.137288	1	Nodiff	12	65801935	67097998	4894	PTPRT
ENSBGRG00000019982	33.865	23.2135	44.5164	1.91769	0.939372	0.137343	1	Nodiff	8	42144717	42150423	1472	DOK3
ENSBGRG00000015818	3.69283	6.6884	0.697267	0.10425	-3.26188	0.137492	1	Nodiff	15	53891011	53892345	1335	-
ENSBGRG00000024782	13.7167	20.0998	7.33358	0.364858	-1.45459	0.13757	1	Nodiff	26	25661461	25679195	1957	PDZD9
ENSBGRG00000000574	169.531	128.753	210.309	1.63342	0.707898	0.1379	1	Nodiff	5	79781239	79804568	1713	KRT80
ENSBGRG00000004593	38.6013	50.6738	26.5289	0.523522	-0.933677	0.13828	1	Nodiff	10	111530412	111540881	1347	FBXO5
ENSBGRG00000003422	1033.49	570.4	1496.59	2.62375	1.39163	0.138399	1	Nodiff	2	6846912	6850959	1069	C1QA
ENSBGRG00000016809	593.881	745.263	442.5	0.59375	-0.752073	0.138522	1	Nodiff	17	64886235	64999592	3836	SYNE3
ENSBGRG00000001551	3.14058	0.661602	5.61956	8.49387	3.08642	0.138552	1	Nodiff	8	22550211	22558045	1312	PEAK3
ENSBGRG00000011406	15.9869	8.01021	23.9636	2.99164	1.58094	0.138637	1	Nodiff	5	30430409	30456695	1277	-
ENSBGRG00000026281	136.68	104.745	168.615	1.60977	0.686855	0.138754	1	Nodiff	8	5317912	5320786	973	LRRC25
ENSBGRG00000010077	415.145	321.369	508.92	1.5836	0.663207	0.138889	1	Nodiff	8	33012121	33030664	2490	PPIC
ENSBGRG00000005856	363.352	449.331	277.374	0.617305	-0.695946	0.138941	1	Nodiff	15	72749851	72825033	2592	NAA16
ENSBGRG00000014411	8.82164	4.21297	13.4303	3.18785	1.67258	0.138954	1	Nodiff	13	14147062	14293570	1080	-
ENSBGRG00000026074	69.8013	87.8444	51.7582	0.589204	-0.763161	0.139003	1	Nodiff	26	18037251	18039339	468	-
ENSBGRG00000013810	3109.76	2494.55	3724.97	1.49324	0.578448	0.139078	1	Nodiff	11	24468793	24523574	2118	REEP5
ENSBGRG00000019853	7.15445	12.5906	1.71825	0.136471	-2.87334	0.139122	1	Nodiff	4	48069915	48076202	941	CCDC201
ENSBGRG00000013391	131.503	64.1831	198.824	3.09776	1.63122	0.139167	1	Nodiff	18	24561056	24618020	3360	TRPA1
ENSBGRG00000022445	1092.13	1329.01	855.25	0.643525	-0.635931	0.139238	1	Nodiff	3	2512066	2529145	3565	UBQLN4
ENSBGRG00000006001	370.346	272.688	468.004	1.71627	0.779273	0.139278	1	Nodiff	17	21793317	21809835	2901	ANPEP
ENSBGRG00000004990	2583.44	3174.38	1992.5	0.62768	-0.671898	0.139589	1	Nodiff	9	31887916	32044594	6605	ZNF638
ENSBGRG00000013249	614.13	755.908	472.352	0.624881	-0.678348	0.139642	1	Nodiff	11	4472614	4500721	3381	PARP6
ENSBGRG00000018722	1507.4	1140.99	1873.81	1.64227	0.715692	0.139723	1	Nodiff	14	49970214	49994415	3474	-
ENSBGRG00000023076	219.848	285.582	154.115	0.539652	-0.889899	0.139734	1	Nodiff	1	157554619	157601950	4500	TRPM2
ENSBGRG00000007631	79.7521	55.0816	104.423	1.89578	0.922791	0.140036	1	Nodiff	11	71260355	71293121	2829	PLEKHD1
ENSBGRG00000021685	801.482	621.951	981.014	1.57732	0.657473	0.140188	1	Nodiff	23	47061503	47287407	3416	EGFLAM
ENSBGRG00000005996	5369.6	4239.19	6500.01	1.53332	0.616655	0.140227	1	Nodiff	12	61628148	61666261	2863	TGM2
ENSBGRG00000011581	11.7793	5.94053	17.618	2.96573	1.56839	0.140262	1	Nodiff	18	70618593	71141174	2762	RALYL
ENSBGRG00000001553	346.581	274.25	418.913	1.52749	0.611159	0.140284	1	Nodiff	5	7154362	7154751	390	H2AJ
ENSBGRG00000025204	5.31963	1.61239	9.02688	5.59846	2.48503	0.140474	1	Nodiff	27	13936920	13989851	1420	-
ENSBGRG00000020724	98.3031	125.814	70.7918	0.562668	-0.829643	0.140555	1	Nodiff	5	60679548	60708702	2875	MDM1
ENSBGRG00000017662	4.64315	7.77561	1.5107	0.194287	-2.36374	0.140638	1	Nodiff	13	6152381	6153637	1257	-
ENSBGRG00000015016	441.63	351.538	531.721	1.51255	0.596987	0.14071	1	Nodiff	24	49715068	49830919	6485	GCNT2
ENSBGRG00000000545	9.68487	4.75228	14.6175	3.07588	1.621	0.140767	1	Nodiff	5	39479404	39530641	1350	-
ENSBGRG00000012031	1695.4	1303.69	2087.11	1.60092	0.678903	0.140876	1	Nodiff	12	53479239	53509765	1241	-
ENSBGRG00000014116	145.581	109.89	181.273	1.64958	0.722099	0.141015	1	Nodiff	10	99194276	99558491	3642	PDE10A
ENSBGRG00000002594	1002.51	1268.7	736.312	0.580366	-0.784965	0.14106	1	Nodiff	2	70142720	70372725	5752	GLI2
ENSBGRG00000008004	352.177	430.627	273.726	0.635645	-0.653707	0.141157	1	Nodiff	4	28812117	28920472	1708	NRF1
ENSBGRG00000015870	151.32	186.17	116.47	0.625612	-0.676661	0.141302	1	Nodiff	20	54680383	54698798	2632	-
ENSBGRG00000011886	195.171	130.894	259.447	1.98211	0.987035	0.141305	1	Nodiff	1	123470614	123626913	4262	ARHGEF26
ENSBGRG00000010172	40.5702	52.8934	28.2469	0.534035	-0.904993	0.141369	1	Nodiff	20	63766335	63771359	1494	ZNF404
ENSBGRG00000017057	148.707	186.268	111.145	0.596696	-0.744932	0.141435	1	Nodiff	20	64947584	64964529	1127	DEDD2
ENSBGRG00000001312	19.8959	31.043	8.74878	0.281828	-1.82711	0.141646	1	Nodiff	2	33229039	33252499	2570	VIL1
ENSBGRG00000024501	140.774	105.325	176.222	1.67312	0.74254	0.141783	1	Nodiff	19	49009169	49011606	1524	ALDOC
ENSBGRG00000012288	107.693	134.281	81.1051	0.603994	-0.727395	0.141799	1	Nodiff	6	16073056	16147306	4332	CRMP1
ENSBGRG00000021830	1885.6	1447.04	2324.16	1.60615	0.683606	0.141897	1	Nodiff	20	62532002	62547737	1246	VASP
ENSBGRG00000004930	580.835	706.249	455.421	0.644846	-0.632974	0.141951	1	Nodiff	2	42576092	42685209	4047	KANSL1L
ENSBGRG00000024642	1043.88	649.883	1437.87	2.21251	1.14568	0.142064	1	Nodiff	23	49932829	49988613	2690	C7
ENSBGRG00000016923	930.688	1143.95	717.429	0.627152	-0.673112	0.142224	1	Nodiff	2	127303579	127309205	2352	HOXD11
ENSBGRG00000025000	315.6	387.631	243.569	0.628353	-0.670354	0.142234	1	Nodiff	21	28475596	28590129	1737	TTC39C
ENSBGRG00000009608	12.3099	5.06785	19.552	3.85806	1.94787	0.142384	1	Nodiff	13	66215021	66216058	186	-
ENSBGRG00000026320	726.841	405.159	1048.52	2.58793	1.3718	0.14247	1	Nodiff	14	83323669	83326370	477	BTG2
ENSBGRG00000021332	1247.75	987.281	1508.21	1.52764	0.611303	0.142524	1	Nodiff	19	44079061	44087269	1306	TAX1BP3
ENSBGRG00000013124	13.0131	18.7382	7.28795	0.388936	-1.36239	0.14259	1	Nodiff	9	38966050	38971323	522	-
ENSBGRG00000011955	7.46127	13.3496	1.57294	0.117826	-3.08527	0.142696	1	Nodiff	28	18954292	19019680	1616	IDO2
ENSBGRG00000010707	104.459	72.436	136.482	1.88417	0.913931	0.142754	1	Nodiff	4	1796677	1798591	1873	-
ENSBGRG00000020599	242.669	408.175	77.1635	0.189045	-2.4032	0.142801	1	Nodiff	19	38136814	38156124	5781	MYH3
ENSBGRG00000017108	108.893	135.428	82.3586	0.608136	-0.717534	0.142812	1	Nodiff	20	55300194	55324612	1878	ZNF274
ENSBGRG00000022996	169.51	114.81	224.211	1.95289	0.96561	0.143126	1	Nodiff	X	64498578	64643513	2579	PAK3
ENSBGRG00000026717	350.557	430.919	270.194	0.627019	-0.673419	0.143131	1	Nodiff	19	40084980	40102659	4392	PFAS
ENSBGRG00000015747	91.039	126.348	55.7304	0.441089	-1.18086	0.14315	1	Nodiff	24	4600150	4601349	1200	NKAPL
ENSBGRG00000024236	80624.7	60710.6	100539	1.65604	0.727734	0.143239	1	Nodiff	26	31720149	31851903	5971	MYH11
ENSBGRG00000019504	204.353	253.408	155.297	0.612832	-0.706437	0.143327	1	Nodiff	20	71316891	71330709	2178	-
ENSBGRG00000023773	138.053	105.951	170.155	1.60597	0.683445	0.143486	1	Nodiff	6	51566555	51584559	1240	SRD5A3
ENSBGRG00000021542	1992.45	2440.85	1544.06	0.632592	-0.660652	0.14354	1	Nodiff	26	22775441	22814588	5523	RBBP6
ENSBGRG00000022227	326.109	253.206	399.011	1.57584	0.656118	0.143541	1	Nodiff	25	22085854	22110617	1383	GOT1
ENSBGRG00000025768	133.435	165.092	101.778	0.616493	-0.697843	0.143623	1	Nodiff	X	9536506	9604669	3015	ZNF280C
ENSBGRG00000008976	224.35	299.029	149.672	0.500529	-0.998475	0.143675	1	Nodiff	9	66371595	66406358	1674	CCDC138
ENSBGRG00000006540	8176.34	6256.64	10096	1.61365	0.69033	0.143926	1	Nodiff	9	9207802	9357578	2608	FNBP1
ENSBGRG00000022022	4.724	1.58314	7.86485	4.96788	2.31263	0.144028	1	Nodiff	20	60275337	60277269	1320	-
ENSBGRG00000012778	919.907	1282.32	557.498	0.434758	-1.20171	0.144033	1	Nodiff	20	10289887	10369140	2649	CDH1
ENSBGRG00000000526	1025.71	805.533	1245.89	1.54667	0.629162	0.144205	1	Nodiff	8	13116854	13135617	3573	ADGRE5
ENSBGRG00000012531	11.4547	6.42847	16.4809	2.56373	1.35825	0.144229	1	Nodiff	8	16264605	16270921	2581	EPOR
ENSBGRG00000004851	25.4305	35.8368	15.0243	0.419241	-1.25415	0.144231	1	Nodiff	4	76825104	76853221	1545	-
ENSBGRG00000015288	11.2769	17.0088	5.54492	0.326003	-1.61704	0.144308	1	Nodiff	20	10719909	10746395	2299	SMPD3
ENSBGRG00000018242	4979.08	6099.61	3858.56	0.632591	-0.660654	0.144312	1	Nodiff	20	52435325	52443395	3908	LENG8
ENSBGRG00000022169	1350	923.061	1776.94	1.92505	0.944894	0.144417	1	Nodiff	4	29693941	29725908	4816	CCDC136
ENSBGRG00000024802	197.93	288.287	107.573	0.373144	-1.4222	0.144474	1	Nodiff	X	5703836	6234568	2764	GPC3
ENSBGRG00000005807	284.589	349.882	219.295	0.626767	-0.673998	0.144491	1	Nodiff	19	14437795	14509560	3783	-
ENSBGRG00000010163	11506.9	8799.86	14214	1.61526	0.691763	0.1445	1	Nodiff	4	1565838	1576546	5136	ZYX
ENSBGRG00000014580	1548.01	1186.43	1909.59	1.60953	0.686639	0.144568	1	Nodiff	27	29916448	29982686	4104	CAMK2G
ENSBGRG00000006640	565.382	449.656	681.108	1.51473	0.599062	0.144629	1	Nodiff	2	8804623	8855066	1811	NIPAL3
ENSBGRG00000013877	35.1883	49.6417	20.7349	0.41769	-1.25949	0.144647	1	Nodiff	4	83487190	83616121	3139	CCDC146
ENSBGRG00000012390	160.942	109.943	211.941	1.92774	0.946909	0.144794	1	Nodiff	9	10575077	10588119	852	FAM78A
ENSBGRG00000024292	2217.36	1627.48	2807.24	1.7249	0.786517	0.144829	1	Nodiff	20	67085013	67088279	1419	ZFP36
ENSBGRG00000008209	1197.51	1452.38	942.636	0.649029	-0.623644	0.144964	1	Nodiff	16	49754370	49847472	3509	SFSWAP
ENSBGRG00000000009	1.88899	3.77797	0	0	#NAME?	0.145234	1	Nodiff	1	2946929	2947690	564	-
ENSBGRG00000015751	244.78	192.132	297.429	1.54804	0.630446	0.145295	1	Nodiff	1	154986722	155061921	2196	C2CD2
ENSBGRG00000015642	72.421	51.6967	93.1453	1.80176	0.84941	0.145531	1	Nodiff	10	102100576	103481220	5869	PRKN
ENSBGRG00000002857	1.88408	3.76817	0	0	#NAME?	0.14574	1	Nodiff	4	751527	760477	2013	-
ENSBGRG00000016191	46.4759	60.4215	32.5303	0.538389	-0.893278	0.145813	1	Nodiff	26	18678611	18682866	687	LAT
ENSBGRG00000015676	44.6203	30.0243	59.2164	1.97229	0.979868	0.145817	1	Nodiff	15	20320753	20331305	2001	PROZ
ENSBGRG00000012395	587.09	466.548	707.632	1.51674	0.600976	0.145953	1	Nodiff	2	12116956	12156704	828	STX12
ENSBGRG00000016818	16.0018	22.5325	9.471	0.420326	-1.25042	0.146015	1	Nodiff	6	30115336	30152600	2764	PPEF2
ENSBGRG00000012874	40.6377	28.7242	52.5512	1.82951	0.871457	0.146045	1	Nodiff	28	14469825	14470697	873	-
ENSBGRG00000019878	129.499	86.4276	172.571	1.99672	0.99763	0.146147	1	Nodiff	26	10389990	10411911	2879	LAT2
ENSBGRG00000017418	199.694	245.967	153.421	0.623743	-0.680976	0.146199	1	Nodiff	23	44995024	45040118	1839	NADK2
ENSBGRG00000024944	151.879	115.09	188.668	1.63932	0.713096	0.146214	1	Nodiff	26	17318620	17325787	234	-
ENSBGRG00000018502	194.357	237.167	151.548	0.638994	-0.646126	0.146278	1	Nodiff	27	46569666	46570343	678	ZNF22
ENSBGRG00000000297	512.846	621.194	404.497	0.65116	-0.618915	0.146336	1	Nodiff	5	116036499	116085358	1971	DCP1B
ENSBGRG00000016758	40.7697	54.8651	26.6744	0.486181	-1.04044	0.146398	1	Nodiff	24	3411192	3422262	1961	BTN2A2
ENSBGRG00000007497	9.04618	13.7926	4.29977	0.311744	-1.68156	0.146594	1	Nodiff	4	40805525	40809949	480	-
ENSBGRG00000022120	102.313	69.465	135.16	1.94573	0.960313	0.146693	1	Nodiff	19	44237829	44261234	2267	ASPA
ENSBGRG00000019683	63.807	101.633	25.9813	0.255639	-1.96782	0.146726	1	Nodiff	3	128122101	128180141	3764	MLPH
ENSBGRG00000005676	29.8999	12.7596	47.0403	3.68667	1.88232	0.14673	1	Nodiff	9	92748862	92791377	3009	CAPN14
ENSBGRG00000019499	5.86171	1.78745	9.93598	5.55876	2.47476	0.147003	1	Nodiff	11	53475738	53512924	2240	SLC28A2
ENSBGRG00000024230	422.801	262.438	583.163	2.2221	1.15192	0.147083	1	Nodiff	25	23015571	23030190	1211	SCD
ENSBGRG00000004600	201.409	111.567	291.251	2.61054	1.38435	0.147093	1	Nodiff	2	119657320	120043420	1974	CERS6
ENSBGRG00000021746	24.7432	40.447	9.03946	0.223489	-2.16172	0.147141	1	Nodiff	6	22108668	22119676	330	-
ENSBGRG00000012167	3385.76	2603.76	4167.76	1.60067	0.678675	0.147171	1	Nodiff	29	2232861	2239068	1559	-
ENSBGRG00000022174	33.4197	18.2262	48.6133	2.66722	1.41533	0.147313	1	Nodiff	14	72357889	72371453	2635	NEK2
ENSBGRG00000021421	49.6977	70.895	28.5005	0.40201	-1.3147	0.147323	1	Nodiff	20	66702059	66746519	9431	-
ENSBGRG00000000755	225.669	422.036	29.3016	0.069429	-3.84832	0.147414	1	Nodiff	3	63844269	63913744	1930	MCOLN2
ENSBGRG00000019361	1139.35	471.909	1806.78	3.82867	1.93684	0.147529	1	Nodiff	14	88058074	88262870	4634	-
ENSBGRG00000017279	78.7045	46.7605	110.648	2.36628	1.24262	0.147691	1	Nodiff	12	55558909	55614600	2252	HCK
ENSBGRG00000018494	3530.4	2767.59	4293.22	1.55125	0.633431	0.147797	1	Nodiff	8	111069288	111338174	3405	PAM
ENSBGRG00000004993	404.168	298.18	510.156	1.7109	0.774753	0.147914	1	Nodiff	12	38346083	38348304	684	IDI1
ENSBGRG00000023968	693.84	546.257	841.422	1.54034	0.62325	0.148038	1	Nodiff	26	25273474	25302584	1788	CDR2
ENSBGRG00000008314	781.535	626.827	936.243	1.49362	0.578815	0.14816	1	Nodiff	19	30870524	30923778	4590	ABCC3
ENSBGRG00000003548	278.106	341.748	214.464	0.62755	-0.672198	0.148187	1	Nodiff	3	102253924	102275234	1536	PRPF38A
ENSBGRG00000023768	478.906	354.167	603.645	1.70441	0.769272	0.148232	1	Nodiff	20	43508628	43510283	1605	MAF
ENSBGRG00000000734	55.676	76.626	34.726	0.453188	-1.14182	0.148272	1	Nodiff	3	107651683	107654202	2520	FOXD2
ENSBGRG00000019626	202.447	154.449	250.446	1.62154	0.697366	0.148294	1	Nodiff	11	53555961	53580133	3613	SHF
ENSBGRG00000026240	15.3727	21.8388	8.90665	0.407835	-1.29394	0.148396	1	Nodiff	10	29148786	29157078	1485	GJA10
ENSBGRG00000015739	616.825	750.839	482.81	0.643028	-0.637048	0.148427	1	Nodiff	15	20336333	20352921	1423	PCID2
ENSBGRG00000003074	666.975	521.894	812.056	1.55598	0.637822	0.148543	1	Nodiff	1	145073358	145276235	4236	PPP2R3A
ENSBGRG00000003611	242.637	152.403	332.871	2.18415	1.12707	0.148653	1	Nodiff	11	90097046	90098929	1816	-
ENSBGRG00000023986	12.1124	19.6967	4.52804	0.229888	-2.121	0.148759	1	Nodiff	13	59470032	59586370	6341	DSCAML1
ENSBGRG00000018200	236.846	154.398	319.295	2.068	1.04823	0.148835	1	Nodiff	13	30221008	30236984	813	SPI1
ENSBGRG00000025736	133.738	95.3675	172.109	1.80469	0.851749	0.148901	1	Nodiff	21	28946326	28997060	1900	ANKRD29
ENSBGRG00000002112	370.87	459.302	282.438	0.614928	-0.70151	0.148948	1	Nodiff	3	38792037	38795578	1114	GSTM3
ENSBGRG00000003913	11924.3	14514.2	9334.41	0.643124	-0.636832	0.149431	1	Nodiff	8	8837012	8846487	2835	HNRNPH1
ENSBGRG00000019147	641.056	457.919	824.193	1.79987	0.847889	0.149635	1	Nodiff	26	45864140	45900828	5715	ABCA3
ENSBGRG00000011018	353.442	434.947	271.937	0.625218	-0.67757	0.149722	1	Nodiff	4	83031722	83066317	1988	NAPEPLD
ENSBGRG00000020504	15.1248	21.6252	8.62435	0.39881	-1.32623	0.149749	1	Nodiff	15	65484599	65485372	774	-
ENSBGRG00000010583	47.7054	24.9309	70.4798	2.82701	1.49927	0.149754	1	Nodiff	X	123450798	123457483	2188	NR0B1
ENSBGRG00000018516	3887.32	4719.65	3055	0.647294	-0.627506	0.149762	1	Nodiff	X	32565402	32573399	2809	RBMX
ENSBGRG00000016653	3373.2	2582.53	4163.86	1.61232	0.689136	0.149771	1	Nodiff	9	58724607	58808112	3921	RTN4
ENSBGRG00000007775	187.853	293.671	82.035	0.279343	-1.83989	0.149821	1	Nodiff	19	23168011	23187986	4069	WNK4
ENSBGRG00000017445	543.695	420.563	666.828	1.58556	0.664992	0.149896	1	Nodiff	22	31813529	31837322	932	ARL6IP5
ENSBGRG00000017545	724.07	501.176	946.964	1.88948	0.917992	0.149904	1	Nodiff	25	11831142	11895266	1857	LIPA
ENSBGRG00000001209	302.467	376.907	228.028	0.604998	-0.724998	0.149919	1	Nodiff	7	94464348	94845554	4718	CNTLN
ENSBGRG00000016886	20.4687	37.0028	3.93453	0.10633	-3.23337	0.150076	1	Nodiff	11	43122865	43867303	7063	UNC13C
ENSBGRG00000006118	95.1527	119.426	70.8791	0.593496	-0.752691	0.150137	1	Nodiff	19	30631296	30633924	1221	-
ENSBGRG00000004466	8282.6	5926.07	10639.1	1.79531	0.844232	0.15017	1	Nodiff	12	29234069	29265355	831	DSTN
ENSBGRG00000017839	980.57	472.903	1488.24	3.14702	1.65399	0.150187	1	Nodiff	23	4621095	4650350	3671	GABRP
ENSBGRG00000016162	4.44036	7.71034	1.17037	0.151792	-2.71983	0.150474	1	Nodiff	3	20330805	20331185	381	-
ENSBGRG00000007893	5394.68	4114.87	6674.49	1.62204	0.697809	0.150488	1	Nodiff	14	83724834	83786840	4271	ATP2B4
ENSBGRG00000017167	780.105	980.445	579.764	0.591328	-0.75797	0.15051	1	Nodiff	2	127343018	127366345	2737	-
ENSBGRG00000010811	209.776	269.335	150.217	0.557733	-0.842353	0.150704	1	Nodiff	12	6636025	6733130	3364	PFKFB3
ENSBGRG00000011612	5.83824	2.15578	9.5207	4.41635	2.14286	0.151032	1	Nodiff	14	49215609	49218184	477	TMEM88B
ENSBGRG00000014607	7.2625	11.2877	3.23726	0.286794	-1.80191	0.151047	1	Nodiff	20	64603376	64607684	806	CD79A
ENSBGRG00000026346	37.9228	53.106	22.7396	0.428192	-1.22367	0.151172	1	Nodiff	22	20577732	20867382	3247	CFAP20DC
ENSBGRG00000011557	5384.55	4176.87	6592.22	1.57827	0.658342	0.151196	1	Nodiff	14	63732973	63872679	5421	LAMC1
ENSBGRG00000019755	408.958	506.997	310.919	0.613255	-0.70544	0.151338	1	Nodiff	17	32835240	32872735	5400	CHRNA3
ENSBGRG00000012948	3038.66	2360.14	3717.19	1.57499	0.655339	0.15149	1	Nodiff	14	40204266	40353738	7011	KIF1B
ENSBGRG00000005160	4540.33	2410.79	6669.87	2.76668	1.46816	0.151602	1	Nodiff	12	75162654	75167459	1568	KCNG1
ENSBGRG00000017531	818.398	649.953	986.843	1.51833	0.602486	0.151654	1	Nodiff	9	8386780	8398937	2022	CRAT
ENSBGRG00000019296	52.1995	67.5938	36.8052	0.544505	-0.876983	0.151803	1	Nodiff	16	76015191	76062296	3401	EMID1
ENSBGRG00000001479	869.269	693.587	1044.95	1.50659	0.591285	0.151808	1	Nodiff	1	63203703	63238989	4196	ATP6V1A
ENSBGRG00000017897	13.1508	19.3914	6.91034	0.356362	-1.48858	0.151886	1	Nodiff	14	87424412	87445007	2088	FCMR
ENSBGRG00000002454	455.275	361.372	549.178	1.5197	0.603787	0.151891	1	Nodiff	3	58039394	58042972	3144	LRRC8D
ENSBGRG00000001854	697.839	397.031	998.647	2.51528	1.33072	0.151919	1	Nodiff	7	96776811	96783997	1293	PLIN2
ENSBGRG00000018477	316.74	381.565	251.915	0.660214	-0.598995	0.151948	1	Nodiff	X	94710538	94717570	2343	PIM2
ENSBGRG00000025686	176.813	137.901	215.726	1.56435	0.645563	0.15205	1	Nodiff	8	57700659	57714802	3594	PCDH12
ENSBGRG00000008930	91.3597	68.7095	114.01	1.6593	0.730576	0.152061	1	Nodiff	14	21691077	21693692	2616	TLR5
ENSBGRG00000007480	147.647	183.936	111.357	0.605413	-0.724009	0.152101	1	Nodiff	5	28675255	28687684	4664	KCTD17
ENSBGRG00000001695	952.462	736.934	1167.99	1.58493	0.664422	0.152153	1	Nodiff	6	100917186	100933856	2003	ADH5
ENSBGRG00000012074	256.267	333.849	178.686	0.535229	-0.901772	0.152205	1	Nodiff	6	79349826	79471181	3593	SEL1L3
ENSBGRG00000003534	3242.68	2524.99	3960.36	1.56846	0.64935	0.152323	1	Nodiff	2	78075967	78126006	1873	ACTR3
ENSBGRG00000019829	851.52	653.984	1049.05	1.6041	0.681762	0.152367	1	Nodiff	23	22644033	22849486	2947	ANKH
ENSBGRG00000017915	1185.51	906.98	1464.04	1.61419	0.690809	0.152439	1	Nodiff	22	51462426	51487192	5089	ZBTB47
ENSBGRG00000009694	2.65404	4.95945	0.348633	0.0702968	-3.8304	0.152611	1	Nodiff	13	51649554	51651259	1167	KCNJ11
ENSBGRG00000012680	390.42	314.688	466.153	1.48132	0.566879	0.152628	1	Nodiff	2	110103954	110252424	4550	PLA2R1
ENSBGRG00000004537	20.8284	30.538	11.1189	0.364099	-1.4576	0.15266	1	Nodiff	16	23423747	23425228	417	-
ENSBGRG00000000657	931.509	1145.14	717.88	0.626893	-0.673708	0.152828	1	Nodiff	3	54347765	54473894	2024	FNBP1L
ENSBGRG00000007613	10.3026	15.6829	4.9223	0.313864	-1.67179	0.152945	1	Nodiff	4	9172344	9203422	1557	WDR86
ENSBGRG00000022943	23.842	32.0457	15.6383	0.488	-1.03505	0.153004	1	Nodiff	20	23814574	23865894	1905	SLC6A2
ENSBGRG00000002816	108.516	48.354	168.679	3.48842	1.80257	0.1531	1	Nodiff	3	39232266	39279233	5957	SLC6A17
ENSBGRG00000005016	22.0319	36.5849	7.4789	0.204426	-2.29035	0.153184	1	Nodiff	3	24250247	24257491	556	S100A12
ENSBGRG00000018485	54.1887	70.8043	37.5731	0.530662	-0.914134	0.153298	1	Nodiff	4	8301402	8483518	3003	-
ENSBGRG00000010645	9.59569	15.6138	3.57759	0.22913	-2.12576	0.153394	1	Nodiff	22	27231584	27232843	552	-
ENSBGRG00000024333	1030.19	808.867	1251.51	1.54724	0.629695	0.153594	1	Nodiff	21	48355894	48402663	1882	ME2
ENSBGRG00000007339	192.397	239.437	145.357	0.607078	-0.720045	0.153784	1	Nodiff	9	65341663	65432023	2088	PUS10
ENSBGRG00000026686	6.49014	11.8888	1.09153	0.0918117	-3.44518	0.153904	1	Nodiff	29	9801501	9803603	927	-
ENSBGRG00000023868	69.5641	47.0666	92.0615	1.95599	0.967896	0.153908	1	Nodiff	20	59037675	59042421	1020	RRAS
ENSBGRG00000014390	1088.46	775.237	1401.69	1.80808	0.854458	0.153916	1	Nodiff	Y	14751100	14900108	3765	RAI2
ENSBGRG00000001925	4.80476	8.03659	1.57294	0.195722	-2.35312	0.153969	1	Nodiff	6	111867129	111888973	2809	LRIT3
ENSBGRG00000009066	186.899	232.798	140.999	0.605671	-0.723394	0.15411	1	Nodiff	8	28917479	29039903	2300	LMNB1
ENSBGRG00000012582	240.649	294.746	186.553	0.632927	-0.659889	0.154116	1	Nodiff	10	53151055	53173079	1680	TUBE1
ENSBGRG00000008374	190.903	148.259	233.547	1.57526	0.655593	0.154288	1	Nodiff	2	101326358	101352278	1637	ARL5A
ENSBGRG00000009537	61.8497	44.287	79.4124	1.79313	0.842481	0.154416	1	Nodiff	11	95504296	95515139	2956	PATL2
ENSBGRG00000007654	23.6395	33.0767	14.2024	0.429377	-1.21968	0.154465	1	Nodiff	3	17436172	17533509	5372	ADCY10
ENSBGRG00000007731	54.2803	39.8021	68.7585	1.72751	0.788695	0.154722	1	Nodiff	29	1326190	1332886	603	-
ENSBGRG00000006181	867.152	695.168	1039.14	1.4948	0.579952	0.154778	1	Nodiff	19	30637390	30648764	996	LRRC59
ENSBGRG00000007271	632.749	493.806	771.691	1.56274	0.644078	0.154887	1	Nodiff	11	71026516	71144616	2744	GALNT16
ENSBGRG00000016549	2.2795	4.55901	0	0	#NAME?	0.1549	1	Nodiff	24	3314372	3314752	381	-
ENSBGRG00000015777	140.432	103.667	177.197	1.70928	0.77339	0.154908	1	Nodiff	28	20580869	20590374	978	-
ENSBGRG00000004726	516.002	851.618	180.386	0.211816	-2.23912	0.154956	1	Nodiff	17	36732131	36734383	2253	ISLR2
ENSBGRG00000019111	5731.1	4400.47	7061.73	1.60477	0.682363	0.155291	1	Nodiff	7	66175167	66604886	10416	PRUNE2
ENSBGRG00000025142	658.82	510.914	806.726	1.57898	0.658996	0.155442	1	Nodiff	14	81488345	81494043	2133	CYB5R1
ENSBGRG00000004994	9.27145	14.0108	4.5321	0.323472	-1.62829	0.15571	1	Nodiff	3	24241620	24243714	327	S100A9
ENSBGRG00000008378	54.7359	81.6439	27.8279	0.340845	-1.55281	0.155762	1	Nodiff	10	50299518	50474301	5324	-
ENSBGRG00000019641	885.836	1073.86	697.814	0.64982	-0.621887	0.155856	1	Nodiff	X	212059	231563	3728	UPF3B
ENSBGRG00000024632	90.7946	70.8007	110.788	1.56479	0.645972	0.156105	1	Nodiff	22	19424858	19428212	1830	PDE12
ENSBGRG00000008027	697.503	556.398	838.608	1.50721	0.591879	0.15632	1	Nodiff	3	539150	541390	975	SLC39A1
ENSBGRG00000001673	114.617	144.493	84.7413	0.586474	-0.769862	0.156391	1	Nodiff	1	142184509	142200522	651	FAIM
ENSBGRG00000019832	237.67	182.965	292.375	1.59799	0.676255	0.156427	1	Nodiff	19	11556492	11562872	1338	C1QTNF1
ENSBGRG00000011083	1029.08	1242.26	815.906	0.65679	-0.606496	0.156623	1	Nodiff	19	40505086	40514228	4938	KDM6B
ENSBGRG00000003823	3498.77	2288.61	4708.92	2.05755	1.04093	0.156826	1	Nodiff	13	32814123	32863797	1945	P4HA3
ENSBGRG00000017437	3524.75	2693.12	4356.38	1.6176	0.693852	0.156942	1	Nodiff	19	25612484	25627911	2452	IGFBP4
ENSBGRG00000009040	473.502	579.093	367.91	0.63532	-0.654445	0.156957	1	Nodiff	27	24278546	24322914	2861	RUFY2
ENSBGRG00000012200	1002.03	1211.88	792.178	0.653679	-0.613346	0.156975	1	Nodiff	8	42959891	42983414	2882	CLK4
ENSBGRG00000010921	5.19053	1.72773	8.65333	5.0085	2.32438	0.157012	1	Nodiff	9	97505516	97560949	558	CIB4
ENSBGRG00000023361	2404.26	1790.58	3017.94	1.68546	0.753142	0.157334	1	Nodiff	3	130995687	131030957	3689	GPC1
ENSBGRG00000018129	522.655	632.642	412.668	0.652293	-0.616407	0.157352	1	Nodiff	16	75653696	75664354	2047	CCDC117
ENSBGRG00000012267	1766.26	1410.39	2122.14	1.50464	0.589423	0.157395	1	Nodiff	9	97123656	97131991	2064	TMEM214
ENSBGRG00000002820	45.9232	59.2208	32.6256	0.550915	-0.860098	0.157453	1	Nodiff	3	11809635	11864175	1965	NUF2
ENSBGRG00000018358	145.566	180.033	111.099	0.617104	-0.696413	0.157459	1	Nodiff	4	8195348	8199014	267	-
ENSBGRG00000021935	1294.03	1565.39	1022.68	0.653304	-0.614174	0.157515	1	Nodiff	10	26488105	26589198	8160	ZNF292
ENSBGRG00000014068	196.319	239.492	153.146	0.639462	-0.645069	0.157517	1	Nodiff	19	61289916	61306271	3380	MKS1
ENSBGRG00000023314	47.6418	64.3805	30.9031	0.480007	-1.05887	0.15763	1	Nodiff	10	28410149	28426908	786	SRSF12
ENSBGRG00000001856	80.1549	55.0901	105.22	1.90996	0.933539	0.157631	1	Nodiff	3	9539786	9543591	2725	-
ENSBGRG00000016147	195.52	243.271	147.768	0.607423	-0.719226	0.157693	1	Nodiff	12	55112299	55114669	2191	ID1
ENSBGRG00000014572	2141.91	2866.81	1417.02	0.494284	-1.01659	0.157733	1	Nodiff	8	47282997	47291094	3630	CIRBP
ENSBGRG00000020188	18.0578	25.8767	10.2389	0.395682	-1.33759	0.157739	1	Nodiff	19	1876438	1888288	1545	SLC16A6
ENSBGRG00000023989	100.462	135.042	65.8817	0.48786	-1.03546	0.157748	1	Nodiff	20	70025213	70039130	3864	ARHGAP33
ENSBGRG00000011507	318.866	389.733	247.999	0.63633	-0.652153	0.157931	1	Nodiff	4	46882766	46892517	2117	POLD2
ENSBGRG00000006884	79.9339	102.423	57.4447	0.560856	-0.834297	0.158005	1	Nodiff	3	44488513	44494717	636	SIKE1
ENSBGRG00000006079	172.13	214.23	130.03	0.606964	-0.720317	0.158132	1	Nodiff	11	93878395	93962100	3028	TDP1
ENSBGRG00000017771	190.215	236.064	144.365	0.611551	-0.709456	0.158297	1	Nodiff	18	21412753	21425672	4629	TONSL
ENSBGRG00000018083	1766.52	2146.7	1386.34	0.645802	-0.630836	0.1583	1	Nodiff	22	51495822	51538901	4418	NKTR
ENSBGRG00000002096	54.0618	72.2028	35.9208	0.497498	-1.00724	0.158332	1	Nodiff	6	62033150	62033690	201	-
ENSBGRG00000021306	1064.03	1300.42	827.638	0.636438	-0.651909	0.158345	1	Nodiff	25	21126179	21909327	4265	HPSE2
ENSBGRG00000016474	8.55931	12.9226	4.19601	0.324703	-1.62281	0.158353	1	Nodiff	20	56821499	56823419	855	-
ENSBGRG00000019074	226.928	282.557	171.299	0.606247	-0.722021	0.158356	1	Nodiff	27	47788475	47797706	1489	ZNF239
ENSBGRG00000013050	10.6601	18.1618	3.15841	0.173905	-2.52363	0.158407	1	Nodiff	6	16540975	16574387	1412	-
ENSBGRG00000016293	4.24719	1.50113	6.99325	4.65867	2.21992	0.158473	1	Nodiff	26	294142	295548	1407	-
ENSBGRG00000018513	27.9061	17.0934	38.7187	2.26512	1.17959	0.158699	1	Nodiff	25	13438603	13541629	2162	HTR7
ENSBGRG00000006234	1005.39	776.874	1233.9	1.58829	0.667478	0.158734	1	Nodiff	8	11521584	11525211	1373	PRDX2
ENSBGRG00000008871	110.946	137.379	84.513	0.615179	-0.700922	0.158764	1	Nodiff	15	44876169	44916602	5590	CENPJ
ENSBGRG00000019211	118.282	90.443	146.12	1.6156	0.692074	0.158986	1	Nodiff	20	57539832	57551301	1802	-
ENSBGRG00000005488	21.7334	14.2982	29.1687	2.04003	1.02859	0.159037	1	Nodiff	6	126581548	127093629	2509	MARCHF1
ENSBGRG00000001736	12.2392	5.25394	19.2245	3.65907	1.87148	0.159176	1	Nodiff	1	87546163	87571353	2007	KNG1
ENSBGRG00000015930	153.513	190.44	116.587	0.612196	-0.707934	0.159255	1	Nodiff	20	56568250	56612518	1836	-
ENSBGRG00000000485	32.7252	42.1922	23.2582	0.551244	-0.859237	0.159266	1	Nodiff	7	27447316	27464204	1984	CAVIN4
ENSBGRG00000002760	88.0975	111.504	64.6913	0.580172	-0.785449	0.159358	1	Nodiff	2	71291515	71453922	2798	PTPN4
ENSBGRG00000006486	153.208	187.795	118.62	0.631647	-0.662811	0.159455	1	Nodiff	12	32047355	32143395	1728	KIZ
ENSBGRG00000003390	31.7008	41.4838	21.9179	0.528349	-0.920436	0.159488	1	Nodiff	7	12547385	12568197	921	IDNK
ENSBGRG00000016261	5.51809	8.96099	2.07519	0.231581	-2.11041	0.159657	1	Nodiff	2	49925531	49926910	1380	-
ENSBGRG00000011646	122.448	149.855	95.0417	0.634224	-0.656936	0.15966	1	Nodiff	12	46401051	46417976	663	-
ENSBGRG00000006897	2780.42	3365.42	2195.42	0.652347	-0.616289	0.159785	1	Nodiff	2	9033101	9064317	2742	-
ENSBGRG00000009679	577.047	727.691	426.403	0.585966	-0.77111	0.159826	1	Nodiff	5	50572504	50630029	3876	LRIG3
ENSBGRG00000010556	245.15	301.653	188.648	0.625383	-0.677189	0.15994	1	Nodiff	26	43257879	43271740	2692	-
ENSBGRG00000013113	1684.24	2062.3	1306.18	0.63336	-0.658902	0.159948	1	Nodiff	5	108795277	108850770	7473	ZFC3H1
ENSBGRG00000012977	6315.09	4858.8	7771.37	1.59944	0.677568	0.160106	1	Nodiff	19	46069493	46096201	3711	MYO1C
ENSBGRG00000016858	226.984	275.799	178.169	0.646009	-0.630375	0.160235	1	Nodiff	26	3124089	3127908	2641	RBAK
ENSBGRG00000012786	558.167	757.568	358.766	0.473576	-1.07833	0.160374	1	Nodiff	26	43379469	43430723	5625	PPL
ENSBGRG00000013776	1013.39	792.449	1234.33	1.55761	0.639335	0.160375	1	Nodiff	14	42935326	42944791	1211	-
ENSBGRG00000017378	78.9651	58.6054	99.3247	1.6948	0.761118	0.16038	1	Nodiff	X	38567917	38569062	1146	-
ENSBGRG00000007493	8.44733	12.9934	3.90131	0.300254	-1.73574	0.160438	1	Nodiff	9	33900392	33901840	1449	-
ENSBGRG00000017485	472.452	575.144	369.76	0.6429	-0.637335	0.160526	1	Nodiff	8	78053226	78295856	5311	PWWP2A
ENSBGRG00000008795	22.1752	10.2966	34.0538	3.30728	1.72564	0.160588	1	Nodiff	26	39370931	39424940	1176	TMEM114
ENSBGRG00000005768	985.71	1177.71	793.712	0.673946	-0.569295	0.160814	1	Nodiff	12	30004015	30005079	930	-
ENSBGRG00000001352	13.8761	21.7715	5.9807	0.274704	-1.86405	0.160818	1	Nodiff	8	19392714	19393805	1092	PRR22
ENSBGRG00000018946	223.298	273.27	173.325	0.634263	-0.656848	0.160868	1	Nodiff	26	699125	702710	1377	AP4M1
ENSBGRG00000019168	12.5414	7.90035	17.1824	2.17489	1.12094	0.160946	1	Nodiff	20	57512975	57513409	435	-
ENSBGRG00000015163	253.645	309.968	197.322	0.636588	-0.651567	0.161017	1	Nodiff	22	49630574	49645904	3125	ZNF197
ENSBGRG00000006595	19341.4	14743.2	23939.5	1.62376	0.699341	0.161039	1	Nodiff	11	70598259	70716181	4410	ACTN1
ENSBGRG00000008437	120.473	57.6041	183.342	3.18279	1.67029	0.161301	1	Nodiff	27	43954127	43969281	2139	GDF10
ENSBGRG00000012407	13.6602	7.13753	20.1829	2.82771	1.49964	0.161433	1	Nodiff	3	6857535	6865081	2066	FCER1A
ENSBGRG00000017759	16.5854	9.75037	23.4205	2.40201	1.26424	0.161444	1	Nodiff	8	110447330	110545775	2357	SLCO4C1
ENSBGRG00000009437	256.541	195.279	317.804	1.62744	0.702605	0.161577	1	Nodiff	28	10297390	10733351	1537	-
ENSBGRG00000026172	7.72576	11.7246	3.72697	0.317877	-1.65346	0.161637	1	Nodiff	X	100073860	100168616	1506	-
ENSBGRG00000000748	98.6906	59.3405	138.041	2.32625	1.21801	0.161851	1	Nodiff	8	21863917	21889605	1352	GNA15
ENSBGRG00000007301	7170.2	5382.86	8957.54	1.66409	0.73473	0.161864	1	Nodiff	2	9134916	9217534	2168	CLIC4
ENSBGRG00000020305	12.3491	7.03035	17.6678	2.51308	1.32946	0.161874	1	Nodiff	X	54944315	54983998	3159	DRP2
ENSBGRG00000002842	416.586	527.588	305.584	0.579209	-0.787844	0.161969	1	Nodiff	7	11658410	11665373	2432	IL11RA
ENSBGRG00000014778	288.161	220.728	355.593	1.611	0.687957	0.161972	1	Nodiff	X	80591294	80621101	2409	PGK1
ENSBGRG00000017698	4224.47	2804.34	5644.59	2.0128	1.00921	0.162259	1	Nodiff	25	7317873	7320213	845	DKK1
ENSBGRG00000017132	49.0568	62.3671	35.7466	0.573163	-0.802982	0.162427	1	Nodiff	20	68823473	68825939	1470	ZNF345
ENSBGRG00000015552	829.789	467.812	1191.77	2.54753	1.3491	0.162439	1	Nodiff	19	40775956	40777670	1008	CD68
ENSBGRG00000023785	8.08389	12.2416	3.92622	0.320729	-1.64057	0.162482	1	Nodiff	22	330308	339020	1039	CHST13
ENSBGRG00000017443	130.764	162.066	99.4621	0.613712	-0.704366	0.162486	1	Nodiff	19	63002083	63029142	2843	DGKE
ENSBGRG00000022035	64.3578	33.0346	95.681	2.89639	1.53426	0.162498	1	Nodiff	17	70961832	70974012	2785	DLK1
ENSBGRG00000013028	52.728	36.668	68.7879	1.87597	0.907633	0.162524	1	Nodiff	9	1091190	1122126	4940	LHX6
ENSBGRG00000005655	332.714	532.695	132.733	0.249173	-2.00478	0.162534	1	Nodiff	2	120414176	120605699	14036	LRP2
ENSBGRG00000008678	1452.96	1139.46	1766.46	1.55026	0.632507	0.162611	1	Nodiff	12	34607267	34651684	4732	PYGB
ENSBGRG00000005117	368.048	267.836	468.26	1.74831	0.805962	0.16263	1	Nodiff	19	22244561	22257802	703	-
ENSBGRG00000001121	1773.01	1395.7	2150.32	1.54068	0.623564	0.162681	1	Nodiff	1	85249182	86007152	2925	LPP
ENSBGRG00000025056	123.012	152.323	93.7018	0.615152	-0.700985	0.162738	1	Nodiff	25	17234362	17274722	2514	HELLS
ENSBGRG00000000463	78.2137	57.3766	99.0509	1.72633	0.787709	0.162787	1	Nodiff	5	39354897	39432096	3078	WASHC3
ENSBGRG00000011800	219.826	171.517	268.135	1.56331	0.644608	0.162809	1	Nodiff	17	16611715	16637688	2067	KLHL25
ENSBGRG00000008262	29.712	40.4197	19.0044	0.470178	-1.08872	0.16283	1	Nodiff	29	9859120	9860597	135	-
ENSBGRG00000011874	1179.81	813.691	1545.93	1.8999	0.925925	0.162868	1	Nodiff	20	1491906	1636880	2502	PEPD
ENSBGRG00000007512	1.93061	3.86121	0	0	#NAME?	0.162987	1	Nodiff	23	8235559	8236887	1329	-
ENSBGRG00000012459	204.436	156.115	252.757	1.61905	0.695145	0.16306	1	Nodiff	14	64000325	64229274	3181	NMNAT2
ENSBGRG00000004121	2.03553	4.07107	0	0	#NAME?	0.163157	1	Nodiff	8	8882567	8885603	729	CBY3
ENSBGRG00000010366	748.687	913.356	584.019	0.63942	-0.645163	0.163433	1	Nodiff	7	49021643	49233034	6337	CDK5RAP2
ENSBGRG00000016176	938.013	1144.86	731.167	0.638652	-0.646898	0.163677	1	Nodiff	29	40196136	40266103	6251	CHORDC1
ENSBGRG00000024097	24.8517	32.8159	16.8876	0.514618	-0.958427	0.16372	1	Nodiff	29	35123939	35139494	1266	-
ENSBGRG00000014750	101.239	130.337	72.1415	0.553501	-0.853342	0.163814	1	Nodiff	17	23987089	24096125	2582	HOMER2
ENSBGRG00000000664	6.31565	11.9423	0.688963	0.0576907	-4.11552	0.16385	1	Nodiff	3	115941445	115966000	1215	-
ENSBGRG00000023041	248.159	197.784	298.534	1.50939	0.59397	0.164199	1	Nodiff	17	73501889	73516650	6015	-
ENSBGRG00000022623	13.3105	19.0549	7.56604	0.397065	-1.33255	0.16439	1	Nodiff	X	64009910	64017996	5776	RTL9
ENSBGRG00000006360	445.682	538.589	352.776	0.655	-0.610432	0.164496	1	Nodiff	4	8846744	8893516	2135	-
ENSBGRG00000012596	48.6596	35.9107	61.4085	1.71003	0.774023	0.164548	1	Nodiff	2	12226994	12240040	1857	THEMIS2
ENSBGRG00000000027	1426.08	1708.95	1143.21	0.668955	-0.580019	0.164628	1	Nodiff	1	15063990	15067268	3279	NRIP1
ENSBGRG00000007884	899.042	703.283	1094.8	1.5567	0.638491	0.164683	1	Nodiff	9	15846772	15851249	2510	FBXW5
ENSBGRG00000025141	279.582	173.632	385.531	2.22039	1.15081	0.164738	1	Nodiff	22	6317330	6353062	1374	HRH1
ENSBGRG00000010159	674.938	909.1	440.776	0.484849	-1.04439	0.164754	1	Nodiff	18	21032489	21040163	2874	PARP10
ENSBGRG00000000059	547.528	669.245	425.811	0.636257	-0.652319	0.165021	1	Nodiff	1	27413396	27506203	1897	JAM2
ENSBGRG00000012800	246.945	144.773	349.117	2.41149	1.26992	0.165168	1	Nodiff	X	25700095	25702608	2514	SLITRK4
ENSBGRG00000007298	959.351	707.447	1211.26	1.71215	0.77581	0.165333	1	Nodiff	22	48118401	48127191	1419	OXTR
ENSBGRG00000012307	553.227	663.313	443.141	0.668072	-0.581925	0.165552	1	Nodiff	X	74441795	74650518	3648	RPS6KA6
ENSBGRG00000013787	61.3558	77.639	45.0727	0.580542	-0.784528	0.165611	1	Nodiff	11	41151350	41327163	2673	MNS1
ENSBGRG00000007801	345.568	417.833	273.302	0.654093	-0.612431	0.165629	1	Nodiff	11	61392992	61425170	4315	PCNX4
ENSBGRG00000020925	622.692	751.011	494.373	0.658277	-0.603234	0.165665	1	Nodiff	20	7020402	7039617	4571	DHX38
ENSBGRG00000007868	377.142	454.009	300.275	0.661384	-0.596439	0.165674	1	Nodiff	Y	8760831	8779813	3077	GTPBP6
ENSBGRG00000005021	1469.34	675.55	2263.13	3.35005	1.74418	0.165713	1	Nodiff	4	77215760	77225441	1041	SFRP4
ENSBGRG00000008893	53.5623	68.9293	38.1953	0.554124	-0.85172	0.165803	1	Nodiff	2	122532463	122582414	2694	METTL8
ENSBGRG00000003880	441.001	346.127	535.875	1.54821	0.630597	0.165886	1	Nodiff	4	110019148	110026249	249	-
ENSBGRG00000013619	132.364	88.1222	176.606	2.0041	1.00296	0.165902	1	Nodiff	20	57573221	57575872	1273	NKG7
ENSBGRG00000000643	4.3904	7.41118	1.36962	0.184805	-2.43593	0.16605	1	Nodiff	7	28444645	28447071	2427	-
ENSBGRG00000021454	1652.96	1303.62	2002.31	1.53596	0.619144	0.166067	1	Nodiff	11	3084632	3152641	3135	NPTN
ENSBGRG00000015380	36.0376	48.381	23.6943	0.489745	-1.0299	0.166281	1	Nodiff	26	18629640	18636930	1912	CD19
ENSBGRG00000026742	115.783	143.231	88.3353	0.616733	-0.697282	0.166426	1	Nodiff	9	17280392	17308236	1060	ZC3H8
ENSBGRG00000015712	86.8651	66.8265	106.904	1.59972	0.677819	0.166426	1	Nodiff	X	93595017	93657376	3020	SYN1
ENSBGRG00000022761	350.113	226.87	473.355	2.08646	1.06106	0.16659	1	Nodiff	5	73729583	73766965	3716	SLC38A4
ENSBGRG00000009681	1961.37	1485.64	2437.09	1.64043	0.714075	0.166617	1	Nodiff	5	49178484	49187717	2821	ARHGEF25
ENSBGRG00000004460	1027.18	1254.81	799.544	0.637182	-0.650223	0.166742	1	Nodiff	10	74848843	74984545	5469	PHIP
ENSBGRG00000019968	3.19509	5.63068	0.759502	0.134886	-2.89018	0.166762	1	Nodiff	19	11595279	11828840	2395	RBFOX3
ENSBGRG00000004954	465.652	564.685	366.619	0.649244	-0.623167	0.166774	1	Nodiff	11	92381005	92546146	6677	EML5
ENSBGRG00000020069	464.304	367.868	560.74	1.5243	0.608143	0.16678	1	Nodiff	20	49713951	49721203	2395	UQCRFS1
ENSBGRG00000014877	25.6129	17.1313	34.0946	1.9902	0.992914	0.166937	1	Nodiff	9	57723009	57919443	1097	-
ENSBGRG00000011918	436.803	530.447	343.16	0.646927	-0.628326	0.166971	1	Nodiff	3	120802675	120845796	3556	ZMYM1
ENSBGRG00000019034	2796.36	2157.73	3435	1.59195	0.670799	0.167012	1	Nodiff	X	39142883	39157459	1859	BGN
ENSBGRG00000014400	1977.07	2405.83	1548.31	0.643569	-0.635834	0.167022	1	Nodiff	9	11590827	11690267	8502	SETX
ENSBGRG00000026433	295.589	364.146	227.031	0.623462	-0.681626	0.167088	1	Nodiff	26	35882481	35896025	1491	-
ENSBGRG00000003520	999.253	791.43	1207.08	1.52519	0.608985	0.167112	1	Nodiff	9	13843295	13854122	1446	SURF4
ENSBGRG00000020299	98.5607	63.4481	133.673	2.10681	1.07506	0.167364	1	Nodiff	19	53751672	53755363	1860	CCL11
ENSBGRG00000002416	354.686	265.885	443.488	1.66797	0.738096	0.167375	1	Nodiff	8	15053382	15054440	1059	S1PR2
ENSBGRG00000002536	360.259	450.082	270.436	0.60086	-0.734898	0.167376	1	Nodiff	7	36550936	36705629	3729	EPB41L4B
ENSBGRG00000006896	169.066	205.77	132.362	0.64325	-0.63655	0.167537	1	Nodiff	23	8029473	8047482	3118	TRIP13
ENSBGRG00000020327	4643.97	3676.38	5611.56	1.52638	0.610116	0.167613	1	Nodiff	5	110391394	110400944	2070	C1S
ENSBGRG00000025451	635.551	512.806	758.296	1.47872	0.564348	0.167631	1	Nodiff	25	46653515	46706901	1714	ACADSB
ENSBGRG00000003299	299.84	366.557	233.124	0.635982	-0.652942	0.167676	1	Nodiff	5	14170713	14203474	1828	PYROXD1
ENSBGRG00000010849	2.74014	5.13165	0.348633	0.0679379	-3.87964	0.167785	1	Nodiff	6	36258240	36358760	4206	UGT2A1
ENSBGRG00000000632	417.5	322.347	512.653	1.59038	0.669368	0.167911	1	Nodiff	5	4516764	4544484	2654	MANSC1
ENSBGRG00000007304	125.451	153.632	97.2706	0.633141	-0.659402	0.167925	1	Nodiff	Y	8002269	8020378	2983	-
ENSBGRG00000025820	363.833	449.092	278.574	0.620306	-0.688948	0.168299	1	Nodiff	25	18807116	18812579	4431	ZNF518A
ENSBGRG00000002085	54.8204	80.933	28.7077	0.354709	-1.49529	0.168361	1	Nodiff	3	56563466	56684194	4794	HFM1
ENSBGRG00000025011	466.217	558.94	373.495	0.668219	-0.581607	0.168401	1	Nodiff	19	13537659	13557023	4744	CEP131
ENSBGRG00000011452	97.2305	121.345	73.1158	0.602544	-0.730862	0.168505	1	Nodiff	17	23320912	23387390	2726	SLC28A1
ENSBGRG00000010301	190.203	232.73	147.676	0.634539	-0.656219	0.168763	1	Nodiff	26	9648789	9656019	2256	NSUN5
ENSBGRG00000019632	6261.79	4847.16	7676.42	1.58369	0.663292	0.1688	1	Nodiff	8	42112130	42135183	2766	PDLIM7
ENSBGRG00000014771	18.0845	25.1996	10.9693	0.435298	-1.19993	0.168805	1	Nodiff	12	60153493	60180174	1243	SLA2
ENSBGRG00000024249	10.9134	15.9042	5.92257	0.37239	-1.42511	0.168821	1	Nodiff	12	49924918	49986402	4025	SYCP2
ENSBGRG00000007378	142.811	108.169	177.454	1.64053	0.71416	0.168915	1	Nodiff	24	17578509	17588758	2409	NFKBIE
ENSBGRG00000025373	391.036	297.731	484.341	1.62678	0.702016	0.168961	1	Nodiff	25	23699638	23706611	1118	SFXN3
ENSBGRG00000004068	14.7864	8.04085	21.532	2.67783	1.42106	0.168966	1	Nodiff	3	40806762	40810649	1315	-
ENSBGRG00000012314	6.16055	9.7645	2.5566	0.261826	-1.93332	0.168975	1	Nodiff	29	2244195	2246457	915	-
ENSBGRG00000014752	42.4622	21.5814	63.343	2.93507	1.55339	0.168975	1	Nodiff	17	63584087	63600981	3564	SERPINA1
ENSBGRG00000020412	2078.55	1633.18	2523.91	1.5454	0.627981	0.169096	1	Nodiff	20	66380152	66391080	2783	PLD3
ENSBGRG00000019917	20.4645	10.8762	30.0528	2.76317	1.46632	0.169123	1	Nodiff	10	17596189	17630060	2822	VNN2
ENSBGRG00000015340	31.9453	41.6199	22.2706	0.535095	-0.902133	0.169166	1	Nodiff	17	72623331	72628852	2698	-
ENSBGRG00000011549	857.943	1067.57	648.317	0.607283	-0.71956	0.169283	1	Nodiff	27	29659402	29726163	5758	USP54
ENSBGRG00000019954	152.281	187.248	117.313	0.626511	-0.674587	0.169394	1	Nodiff	8	66697200	66827633	3414	PPARGC1B
ENSBGRG00000026503	33.3151	23.8861	42.744	1.78949	0.839549	0.169502	1	Nodiff	22	24592546	24609403	2241	C3orf14
ENSBGRG00000009788	515.192	618.774	411.611	0.665204	-0.588131	0.169802	1	Nodiff	17	59228401	59273285	2898	TUBGCP4
ENSBGRG00000002265	1297.29	1044.68	1549.9	1.48361	0.569116	0.169826	1	Nodiff	3	72072699	72081331	1216	DNAJB4
ENSBGRG00000023605	237.999	163.743	312.255	1.90698	0.931292	0.169959	1	Nodiff	20	42330166	42515756	1518	CDYL2
ENSBGRG00000024629	228.742	180.771	276.714	1.53075	0.614236	0.169964	1	Nodiff	26	16552273	16569964	2323	SUMF2
ENSBGRG00000025407	7.38594	13.0702	1.70165	0.130192	-2.94128	0.170034	1	Nodiff	20	27096713	27234004	2784	-
ENSBGRG00000003358	172.928	254.569	91.2856	0.358588	-1.4796	0.170242	1	Nodiff	4	20980780	20982177	1398	CHRM2
ENSBGRG00000015018	1558.44	1866.22	1250.67	0.670165	-0.577412	0.170255	1	Nodiff	19	27176307	27199281	4198	MLLT6
ENSBGRG00000018127	106.01	81.2033	130.818	1.61099	0.687945	0.170361	1	Nodiff	25	12154802	12221250	3059	PANK1
ENSBGRG00000018140	216.647	267.06	166.233	0.622457	-0.683955	0.170405	1	Nodiff	14	44695259	44711170	1680	-
ENSBGRG00000017451	19.3687	12.6318	26.1057	2.06666	1.0473	0.170554	1	Nodiff	3	115389660	115404188	2067	COL9A2
ENSBGRG00000013571	328.904	398.273	259.536	0.651653	-0.617825	0.170562	1	Nodiff	6	38097667	38198491	3668	CENPC
ENSBGRG00000023432	77.1661	47.693	106.639	2.23595	1.16089	0.170585	1	Nodiff	13	58928572	58938329	1781	IL10RA
ENSBGRG00000008676	148.589	194.874	102.305	0.524982	-0.929662	0.170703	1	Nodiff	17	76013026	76023123	1659	-
ENSBGRG00000015176	1001.91	1203.55	800.267	0.664924	-0.588739	0.17072	1	Nodiff	9	98693123	98788395	4184	DNMT3A
ENSBGRG00000006481	6916.4	5365.58	8467.22	1.57806	0.658155	0.170826	1	Nodiff	11	94315266	94324131	2264	-
ENSBGRG00000016044	14.4764	20.3575	8.59534	0.42222	-1.24393	0.170938	1	Nodiff	11	28786962	28820663	1581	POLE2
ENSBGRG00000026141	2.23584	4.47168	0	0	#NAME?	0.170966	1	Nodiff	14	82703820	82713309	1429	TNNI1
ENSBGRG00000025062	89.7034	115.4	64.0064	0.554647	-0.850358	0.171038	1	Nodiff	19	9263989	9268031	2597	SPHK1
ENSBGRG00000004479	38.5423	64.1936	12.891	0.200815	-2.31606	0.171087	1	Nodiff	1	71887450	71933702	2178	SLC15A2
ENSBGRG00000000252	263.828	182.101	345.554	1.8976	0.924176	0.171285	1	Nodiff	3	8325462	8379941	1965	CD84
ENSBGRG00000000282	14.6348	21.9943	7.27541	0.330786	-1.59603	0.171292	1	Nodiff	4	52306575	52566099	2814	ADAM22
ENSBGRG00000012336	510.157	332.709	687.605	2.06669	1.04732	0.171364	1	Nodiff	5	113103681	113129330	1783	CCND2
ENSBGRG00000005773	1312.24	1041.49	1583	1.51995	0.604019	0.171435	1	Nodiff	11	14722608	14928678	3059	ARSB
ENSBGRG00000009489	71.5562	52.6526	90.4598	1.71805	0.780771	0.171495	1	Nodiff	4	42754294	43614232	1975	SUGCT
ENSBGRG00000001605	13.6935	7.77683	19.6102	2.52162	1.33435	0.171495	1	Nodiff	5	7192840	7194169	1276	SMCO3
ENSBGRG00000023864	1624.09	1207.1	2041.08	1.69089	0.757786	0.17155	1	Nodiff	X	66678555	66735848	3375	AMOT
ENSBGRG00000003862	215.825	166.438	265.212	1.59345	0.672158	0.171603	1	Nodiff	15	68644966	68647646	2681	-
ENSBGRG00000000543	911.953	620.537	1203.37	1.93924	0.95549	0.171671	1	Nodiff	4	96008535	96090725	2683	GPNMB
ENSBGRG00000020134	141.181	110.689	171.674	1.55096	0.633159	0.171705	1	Nodiff	22	11538810	11540448	321	TCTA
ENSBGRG00000013431	137.508	169.233	105.783	0.625075	-0.6779	0.171847	1	Nodiff	9	38997648	39017366	1398	NDUFAF7
ENSBGRG00000014330	12.9272	6.59658	19.2577	2.91935	1.54565	0.171869	1	Nodiff	21	56492591	56625760	7779	ALPK2
ENSBGRG00000016855	5.59339	9.80886	1.37793	0.140478	-2.83159	0.171878	1	Nodiff	23	4005960	4048358	1688	FGF18
ENSBGRG00000000595	484.856	594.532	375.18	0.63105	-0.664173	0.171932	1	Nodiff	4	17388401	17488328	4268	DENND2A
ENSBGRG00000012911	316.851	389.896	243.806	0.62531	-0.677356	0.171954	1	Nodiff	13	52544714	52552795	4913	ZNF202
ENSBGRG00000006866	131.705	102.814	160.597	1.56201	0.643403	0.171984	1	Nodiff	19	15213068	15224597	930	FN3K
ENSBGRG00000024889	319.279	253.173	385.386	1.52223	0.606183	0.172108	1	Nodiff	13	27291959	27323630	2180	CD82
ENSBGRG00000025269	928.103	1258.44	597.766	0.475005	-1.07398	0.172117	1	Nodiff	X	85367444	85369884	1686	-
ENSBGRG00000014833	1305.48	1055.48	1555.48	1.47372	0.559461	0.172255	1	Nodiff	3	125308240	125429425	3714	SH3BP4
ENSBGRG00000017288	1116.67	883.511	1349.82	1.52779	0.611451	0.172398	1	Nodiff	20	21906076	21961852	3667	ADGRG1
ENSBGRG00000013036	255.547	193.628	317.466	1.63956	0.713312	0.172459	1	Nodiff	11	20540216	20619735	1271	AP3S1
ENSBGRG00000001566	10.6779	16.338	5.01775	0.307122	-1.70312	0.172538	1	Nodiff	6	56774414	57264613	2180	GABRB1
ENSBGRG00000005300	103.131	126.772	79.4908	0.627039	-0.673374	0.172657	1	Nodiff	16	48362074	48380851	1416	-
ENSBGRG00000016122	18.2136	11.7867	24.6405	2.09053	1.06387	0.172739	1	Nodiff	7	21818181	21824859	759	BARX1
ENSBGRG00000009542	15.3755	21.7615	8.98942	0.413089	-1.27548	0.172814	1	Nodiff	22	54172533	54338409	7435	SCN11A
ENSBGRG00000018244	66.6196	84.7467	48.4925	0.572205	-0.805395	0.172898	1	Nodiff	14	44716569	44790350	6189	CHD5
ENSBGRG00000007928	324.986	259.974	389.998	1.50014	0.585097	0.173028	1	Nodiff	1	73009462	73115269	1560	PDIA5
ENSBGRG00000011215	880.879	1045.78	715.982	0.684643	-0.546576	0.173031	1	Nodiff	9	113729036	113739430	2011	KLF11
ENSBGRG00000000999	279.902	386.851	172.953	0.447079	-1.1614	0.173086	1	Nodiff	7	10063923	10154671	1785	EPHX2
ENSBGRG00000019798	1802.59	1427.67	2177.5	1.52521	0.609009	0.173103	1	Nodiff	16	68412909	68489897	3939	PTPN11
ENSBGRG00000018664	37.1848	48.6415	25.728	0.52893	-0.918851	0.17318	1	Nodiff	4	8343848	8344732	885	-
ENSBGRG00000003232	332.417	404.776	260.059	0.642477	-0.638283	0.173189	1	Nodiff	3	40170067	40188715	2354	LRIF1
ENSBGRG00000026131	387.563	286.605	488.521	1.70451	0.769357	0.173285	1	Nodiff	14	82676851	82677222	372	PHLDA3
ENSBGRG00000023829	160.614	198.349	122.879	0.61951	-0.690802	0.17343	1	Nodiff	20	23909623	23978426	2336	LPCAT2
ENSBGRG00000023572	80.248	100.267	60.2293	0.60069	-0.735307	0.17353	1	Nodiff	19	29782868	29787081	1864	NXPH3
ENSBGRG00000014484	69.3744	88.2272	50.5217	0.572632	-0.80432	0.173685	1	Nodiff	20	59200378	59210607	1116	PIH1D1
ENSBGRG00000007133	21.0818	28.4634	13.7002	0.481328	-1.05491	0.173776	1	Nodiff	1	72378575	72379673	192	-
ENSBGRG00000009304	777.303	636.373	918.233	1.44292	0.528988	0.173961	1	Nodiff	10	60345130	60532169	2283	MAN1A1
ENSBGRG00000015972	697.535	528.064	867.007	1.64186	0.715331	0.174033	1	Nodiff	7	7681853	7994643	5601	DOCK5
ENSBGRG00000020276	3659.31	2911.49	4407.13	1.51371	0.598085	0.174077	1	Nodiff	5	110366168	110368203	855	-
ENSBGRG00000013875	185.225	147.259	223.192	1.51565	0.599933	0.174107	1	Nodiff	17	63231864	63293862	3001	-
ENSBGRG00000021376	232.409	284.525	180.294	0.633668	-0.658201	0.174253	1	Nodiff	5	110558830	110567655	1305	ENO2
ENSBGRG00000001374	75.5345	52.2293	98.8398	1.89242	0.920235	0.174528	1	Nodiff	2	83764029	84786539	5948	THSD7B
ENSBGRG00000026659	85.3695	64.5119	106.227	1.64663	0.719513	0.174601	1	Nodiff	20	68188468	68199433	1231	YIF1B
ENSBGRG00000011982	814.091	980.004	648.178	0.661404	-0.596396	0.174703	1	Nodiff	12	924586	948742	3380	SEC61A2
ENSBGRG00000015046	4.55229	0.895153	8.20942	9.17097	3.19707	0.174717	1	Nodiff	8	41071333	41075492	2811	GPRIN1
ENSBGRG00000015848	129.299	160.007	98.5912	0.616167	-0.698607	0.175069	1	Nodiff	20	56421715	56441574	2958	-
ENSBGRG00000014129	828.552	1017.8	639.309	0.628132	-0.670861	0.175072	1	Nodiff	9	114654603	114767639	2319	MBOAT2
ENSBGRG00000013826	73.9152	53.0253	94.8051	1.78792	0.838283	0.175084	1	Nodiff	3	19793975	19811878	3949	ANKRD35
ENSBGRG00000022857	46.0473	61.403	30.6916	0.499839	-1.00047	0.175103	1	Nodiff	21	34093349	34429410	3868	DLGAP1
ENSBGRG00000019563	228.893	178.209	279.577	1.56881	0.64967	0.175172	1	Nodiff	5	70280665	70935331	1957	TMEM117
ENSBGRG00000014025	856.405	1024.59	688.22	0.671702	-0.574106	0.175374	1	Nodiff	7	61193214	61295862	4314	TLE1
ENSBGRG00000001426	195.023	250.99	139.057	0.554032	-0.851959	0.175416	1	Nodiff	8	14417009	14440541	2495	-
ENSBGRG00000009104	764.382	594.932	933.831	1.56964	0.650437	0.175481	1	Nodiff	13	51020989	51279438	5029	PLEKHA7
ENSBGRG00000026436	4.39049	7.41136	1.36962	0.1848	-2.43596	0.175662	1	Nodiff	26	46666936	46676175	2061	CCDC154
ENSBGRG00000017439	24733.2	16477.1	32989.3	2.00213	1.00154	0.175712	1	Nodiff	3	127953157	128024707	6578	-
ENSBGRG00000001454	105.27	130.766	79.7731	0.610043	-0.713016	0.175748	1	Nodiff	8	14529402	14531264	1863	-
ENSBGRG00000009572	13.0212	18.7128	7.32951	0.391684	-1.35224	0.175831	1	Nodiff	X	15728119	15749131	387	SH2D1A
ENSBGRG00000003295	302.23	235.923	368.538	1.56211	0.643499	0.175861	1	Nodiff	3	14812517	14818187	581	MGST3
ENSBGRG00000024817	289.091	360.375	217.807	0.604389	-0.726451	0.17597	1	Nodiff	16	79851896	79866040	2407	YPEL1
ENSBGRG00000013473	264.317	319.209	209.425	0.656077	-0.608064	0.175986	1	Nodiff	14	42858986	42881964	1392	-
ENSBGRG00000009848	38.7699	49.8696	27.6703	0.554852	-0.849824	0.17605	1	Nodiff	25	26179460	26263568	3410	NEURL1
ENSBGRG00000012032	3.06332	5.44599	0.680658	0.124983	-3.00019	0.176075	1	Nodiff	1	152727247	153100727	6868	DSCAM
ENSBGRG00000026523	23.5189	36.2469	10.7909	0.297706	-1.74804	0.176179	1	Nodiff	26	46750585	46761837	3971	BAIAP3
ENSBGRG00000011354	42.0159	54.2989	29.7329	0.547578	-0.868864	0.176186	1	Nodiff	Y	12275495	12325897	2204	BMX
ENSBGRG00000005637	724.818	551.17	898.467	1.63011	0.704969	0.176235	1	Nodiff	7	80689100	80708271	1531	CDC37L1
ENSBGRG00000022043	931.257	1136.7	725.812	0.638524	-0.647188	0.176248	1	Nodiff	8	1828886	1861916	1941	AKAP8L
ENSBGRG00000002638	39.342	50.4827	28.2014	0.558634	-0.840024	0.176254	1	Nodiff	1	47458372	47898402	2526	CMSS1
ENSBGRG00000002793	9.47277	2.87996	16.0656	5.5784	2.47985	0.176259	1	Nodiff	8	91087423	91172421	1411	HAPLN1
ENSBGRG00000024245	18.9648	26.2465	11.6832	0.445135	-1.16769	0.17639	1	Nodiff	24	12841108	12854945	783	CENPQ
ENSBGRG00000009176	501.796	389.204	614.389	1.57858	0.658627	0.176431	1	Nodiff	17	47983429	48003081	216	SPTSSA
ENSBGRG00000002414	2675.81	3193.65	2157.97	0.675707	-0.565531	0.176443	1	Nodiff	5	88893190	88968433	4326	ATP2B1
ENSBGRG00000014029	22.2094	29.5481	14.8706	0.503267	-0.990603	0.176469	1	Nodiff	10	67917853	67927876	3448	-
ENSBGRG00000001167	554.754	432.704	676.804	1.56413	0.645357	0.176533	1	Nodiff	3	64701033	64855465	2266	PRKACB
ENSBGRG00000007104	1533.33	1027.9	2038.75	1.98341	0.987984	0.176687	1	Nodiff	3	17121464	17146134	1354	CREG1
ENSBGRG00000005230	1622.04	1295.44	1948.64	1.50423	0.589024	0.17672	1	Nodiff	5	42809534	42815901	1215	SLC25A3
ENSBGRG00000013700	7.21091	11.1472	3.27458	0.293757	-1.7673	0.176752	1	Nodiff	14	86233642	86264387	2403	SLC26A9
ENSBGRG00000020334	226.213	182.207	270.219	1.48304	0.568553	0.176757	1	Nodiff	5	37545795	37618167	2478	NT5DC3
ENSBGRG00000026535	15.7342	9.60029	21.8681	2.27786	1.18768	0.17677	1	Nodiff	10	40034304	40037100	336	TSTD3
ENSBGRG00000025498	7600.13	5842.59	9357.67	1.60163	0.679542	0.176814	1	Nodiff	25	18034318	18224331	5530	SORBS1
ENSBGRG00000009153	26.4485	18.2502	34.6469	1.89844	0.924818	0.176881	1	Nodiff	3	119810232	119834277	2829	COL8A2
ENSBGRG00000005941	8.97674	13.4171	4.53634	0.3381	-1.56448	0.177067	1	Nodiff	17	75386386	75388487	1149	GPR132
ENSBGRG00000001597	136.249	164.856	107.642	0.652947	-0.614962	0.177115	1	Nodiff	4	55149039	55159643	1490	-
ENSBGRG00000008541	72.1129	117.726	26.4996	0.225095	-2.15139	0.177119	1	Nodiff	14	84256576	84275690	1924	ETNK2
ENSBGRG00000021118	83.3472	103.929	62.7652	0.603922	-0.727565	0.177213	1	Nodiff	26	291696	293172	882	SAP25
ENSBGRG00000025294	2031.06	2414.78	1647.35	0.682195	-0.551744	0.177561	1	Nodiff	26	6971389	7014520	4026	SUN1
ENSBGRG00000006848	3.18968	5.6904	0.688963	0.121075	-3.04603	0.177588	1	Nodiff	2	8938820	8992425	1681	-
ENSBGRG00000009256	100.945	80.0207	121.87	1.52298	0.606898	0.177619	1	Nodiff	8	68855191	68867865	207	ATOX1
ENSBGRG00000016623	144.196	110.615	177.778	1.60718	0.684527	0.177632	1	Nodiff	12	55361359	55372228	2141	DUSP15
ENSBGRG00000026736	2313.83	2790.24	1837.41	0.658514	-0.602714	0.177648	1	Nodiff	19	40206971	40217126	3997	PER1
ENSBGRG00000012736	67.0183	50.7805	83.2561	1.63953	0.713281	0.177652	1	Nodiff	12	46654431	46657503	915	RGS19
ENSBGRG00000020750	117.281	145.118	89.4435	0.616352	-0.698173	0.177657	1	Nodiff	26	10640541	10737643	7315	GTF2IRD1
ENSBGRG00000005234	1531.81	1838.82	1224.8	0.666084	-0.586225	0.177745	1	Nodiff	3	80218396	80236111	1848	ZRANB2
ENSBGRG00000016489	120.082	160.863	79.3005	0.49297	-1.02043	0.17791	1	Nodiff	13	14837377	14858069	709	PRRG4
ENSBGRG00000020816	198.272	245.235	151.308	0.616991	-0.696679	0.178016	1	Nodiff	X	33689528	33751117	2697	INTS6L
ENSBGRG00000008103	94.7343	118.564	70.9042	0.598023	-0.741728	0.17802	1	Nodiff	Y	8774599	8789628	1680	PLCXD1
ENSBGRG00000010000	32.0017	45.4637	18.5396	0.40779	-1.2941	0.17815	1	Nodiff	16	51636840	51638585	1746	FZD10
ENSBGRG00000026030	13.4001	18.8565	7.9437	0.42127	-1.24718	0.178214	1	Nodiff	8	18721789	18731770	2442	TUBB4A
ENSBGRG00000012651	540.61	433.824	647.396	1.4923	0.577537	0.178257	1	Nodiff	8	55467655	55686306	2718	NRG2
ENSBGRG00000016246	80.3892	99.7315	61.047	0.612113	-0.70813	0.178298	1	Nodiff	3	1622073	1625565	992	-
ENSBGRG00000025853	388.824	467.47	310.178	0.663526	-0.591775	0.178301	1	Nodiff	26	46132328	46140839	2132	-
ENSBGRG00000019378	2222.7	1741.24	2704.15	1.553	0.63506	0.178501	1	Nodiff	2	32062284	32066977	2328	CHPF
ENSBGRG00000023441	236.84	187.196	286.485	1.5304	0.613907	0.178541	1	Nodiff	13	31838382	31929214	4308	ARRB1
ENSBGRG00000004856	1248.18	966.344	1530.01	1.58329	0.662928	0.178622	1	Nodiff	18	58007710	58188783	3316	MATN2
ENSBGRG00000021476	98.8925	72.3586	125.426	1.7334	0.793605	0.178705	1	Nodiff	29	32048605	32157705	3443	RAB30
ENSBGRG00000024013	2.99868	0.635217	5.36214	8.44143	3.07749	0.178807	1	Nodiff	29	34953404	35092755	159	-
ENSBGRG00000021210	71.5388	56.0203	87.0574	1.55403	0.636017	0.178881	1	Nodiff	25	15333747	15339954	938	HHEX
ENSBGRG00000003417	1008.43	1228.66	788.198	0.641511	-0.640454	0.178886	1	Nodiff	3	102104448	102246920	5361	TUT4
ENSBGRG00000009760	12.7099	17.8041	7.61574	0.427751	-1.22516	0.178932	1	Nodiff	19	23395860	23399126	2310	HSD17B1
ENSBGRG00000016083	112.486	88.9617	136.01	1.52886	0.612452	0.179015	1	Nodiff	24	3206577	3206957	381	H2BC5
ENSBGRG00000006555	82.3629	103.562	61.1633	0.590593	-0.759764	0.179043	1	Nodiff	11	16314403	16554799	3115	PDE8B
ENSBGRG00000002337	427.417	195.775	659.06	3.36642	1.75121	0.179062	1	Nodiff	1	88263362	88321482	2777	ETV5
ENSBGRG00000021054	4988.54	3959.02	6018.07	1.52009	0.604159	0.179138	1	Nodiff	29	8229358	8231519	564	CFL1
ENSBGRG00000019323	515.511	617.43	413.592	0.669861	-0.578067	0.179208	1	Nodiff	19	1682411	1756687	2040	RGS9
ENSBGRG00000019844	553.959	398.502	709.417	1.78021	0.832048	0.179435	1	Nodiff	4	87430224	87549470	3775	CD36
ENSBGRG00000006253	2120.06	2525.44	1714.68	0.678962	-0.558596	0.17945	1	Nodiff	6	297044	357761	6377	KIAA0232
ENSBGRG00000023872	859.082	562.75	1155.41	2.05316	1.03784	0.179502	1	Nodiff	13	31988022	32047513	2368	SLCO2B1
ENSBGRG00000004850	339.25	228.021	450.48	1.97561	0.982297	0.179663	1	Nodiff	10	45866011	45919514	3568	BVES
ENSBGRG00000021865	1157.41	909.546	1405.28	1.54503	0.627634	0.179675	1	Nodiff	13	30778152	30975672	3699	PTPRJ
ENSBGRG00000012927	16.6486	9.86023	23.4371	2.37693	1.2491	0.17968	1	Nodiff	3	7487405	7499593	2319	SLAMF8
ENSBGRG00000019462	973.482	1175.48	771.482	0.656311	-0.607548	0.179705	1	Nodiff	15	57059288	57460241	4285	DCLK1
ENSBGRG00000025458	1399.21	1066.64	1731.78	1.62358	0.699182	0.179746	1	Nodiff	28	28289074	28560393	3139	RBPMS
ENSBGRG00000017767	1073.96	1399.28	748.635	0.535014	-0.902352	0.179757	1	Nodiff	19	36344556	36442920	3241	MYOCD
ENSBGRG00000018799	236.606	191.99	281.222	1.46477	0.550674	0.179779	1	Nodiff	29	21493519	21521996	1238	FAM118B
ENSBGRG00000010413	27.8913	41.41	14.3726	0.34708	-1.52666	0.179796	1	Nodiff	22	54504280	54636315	9350	SCN5A
ENSBGRG00000018717	266.034	207.979	324.088	1.55828	0.639951	0.179826	1	Nodiff	26	687659	691221	714	CNPY4
ENSBGRG00000016570	88.25	114.324	62.1758	0.543855	-0.878706	0.179841	1	Nodiff	26	18726872	18789957	5061	SBK1
ENSBGRG00000022252	164.239	198.98	129.498	0.65081	-0.619692	0.179854	1	Nodiff	2	32419489	32423193	1418	ZFAND2B
ENSBGRG00000024934	60.3336	76.5911	44.0762	0.575475	-0.797176	0.179962	1	Nodiff	9	13229155	13249898	2465	-
ENSBGRG00000006176	105.003	128.876	81.1303	0.629521	-0.667675	0.180015	1	Nodiff	12	57245824	57248445	1924	-
ENSBGRG00000005360	30.4522	22.0819	38.8224	1.7581	0.814021	0.180144	1	Nodiff	5	48798757	48801381	264	NDUFA4L2
ENSBGRG00000007431	264.611	324.523	204.698	0.630766	-0.664823	0.180362	1	Nodiff	11	1759553	1768277	1737	EFS
ENSBGRG00000022803	98.9601	124.708	73.2123	0.587069	-0.768397	0.18043	1	Nodiff	22	11921142	11936885	4516	MST1R
ENSBGRG00000010415	86.7426	125.74	47.7449	0.379711	-1.39703	0.180506	1	Nodiff	14	85293864	85332358	4068	CNTN2
ENSBGRG00000012930	686.983	394.463	979.503	2.48313	1.31216	0.180585	1	Nodiff	X	27917226	27917666	441	LDOC1
ENSBGRG00000001554	16.1781	22.7482	9.60802	0.422364	-1.24344	0.180668	1	Nodiff	4	18541297	18558252	1269	KLRG2
ENSBGRG00000024229	49.7273	63.5753	35.8793	0.56436	-0.825313	0.180699	1	Nodiff	11	10894749	10910004	1704	LCTL
ENSBGRG00000016517	344.607	279.17	410.043	1.46879	0.55463	0.180744	1	Nodiff	20	61578813	61591299	1262	-
ENSBGRG00000026401	720.571	574.105	867.038	1.51024	0.594781	0.180816	1	Nodiff	16	69738152	69748751	875	MLEC
ENSBGRG00000024295	47.5963	63.3556	31.837	0.502513	-0.992768	0.180817	1	Nodiff	26	17265357	17283192	864	STX1B
ENSBGRG00000024486	267.317	213.247	321.388	1.50711	0.591787	0.180865	1	Nodiff	8	4040056	4042043	1015	OCEL1
ENSBGRG00000009107	784.308	406.665	1161.95	2.85726	1.51463	0.180898	1	Nodiff	12	44059890	44079808	4824	SIGLEC1
ENSBGRG00000015412	443.028	346.766	539.29	1.5552	0.637101	0.180916	1	Nodiff	22	31686693	31732439	2592	EOGT
ENSBGRG00000005831	378.206	511.611	244.801	0.478491	-1.06344	0.18092	1	Nodiff	15	32524249	32546395	2618	KLF5
ENSBGRG00000006106	166.951	241.81	92.0912	0.380841	-1.39274	0.180937	1	Nodiff	10	112931182	113035778	2511	CCDC170
ENSBGRG00000010887	334.938	405.792	264.084	0.650787	-0.619742	0.180972	1	Nodiff	19	6230416	6238098	1623	-
ENSBGRG00000002608	10.4074	16.9135	3.90131	0.230663	-2.11614	0.181074	1	Nodiff	6	63230942	63242704	1172	UCHL1
ENSBGRG00000017779	1.67006	3.34012	0	0	#NAME?	0.181102	1	Nodiff	9	40734827	40790440	3022	ARHGEF33
ENSBGRG00000004041	170.34	208.492	132.188	0.634019	-0.657401	0.181112	1	Nodiff	5	25176060	25190475	686	SINHCAF
ENSBGRG00000008731	131.791	175.048	88.5347	0.505774	-0.983435	0.181264	1	Nodiff	5	49120304	49156214	3552	KIF5A
ENSBGRG00000020643	14.5224	20.7315	8.31318	0.400992	-1.31836	0.181272	1	Nodiff	5	2294624	2299840	971	-
ENSBGRG00000007982	7.59371	14.4902	0.697267	0.04812	-4.37722	0.181452	1	Nodiff	2	121849208	121851101	1194	SP5
ENSBGRG00000023307	308.934	372.128	245.74	0.660363	-0.598669	0.181726	1	Nodiff	19	45149760	45210118	1689	METTL16
ENSBGRG00000015322	7324.59	5647.1	9002.07	1.59411	0.672747	0.182061	1	Nodiff	7	123120634	123355204	2360	PALLD
ENSBGRG00000014322	5.40382	0	10.8076	Inf	Inf	0.182211	1	Nodiff	24	18634769	18651707	2133	-
ENSBGRG00000012412	144.46	111.512	177.409	1.59094	0.66988	0.182326	1	Nodiff	11	79371683	79385823	2305	GSTZ1
ENSBGRG00000008237	106.444	132.011	80.8777	0.612659	-0.706844	0.182341	1	Nodiff	22	54060010	54101321	4929	TTC21A
ENSBGRG00000008659	439.757	305.02	574.493	1.88346	0.913387	0.182342	1	Nodiff	15	52553638	52690401	3359	B3GLCT
ENSBGRG00000001132	451.889	552.186	351.593	0.636729	-0.651249	0.182461	1	Nodiff	7	93694331	93846527	2184	BNC2
ENSBGRG00000012225	2.92358	0.750563	5.09659	6.79036	2.76349	0.182546	1	Nodiff	8	36812401	36817100	1186	FAM170A
ENSBGRG00000000649	52.25	30.8037	73.6963	2.39245	1.25849	0.182559	1	Nodiff	5	79867230	79881969	1506	-
ENSBGRG00000002625	815.328	595.06	1035.6	1.74032	0.799355	0.182662	1	Nodiff	8	15099501	15132440	3498	-
ENSBGRG00000018133	253.68	307.601	199.759	0.649409	-0.622801	0.182679	1	Nodiff	8	47801883	47815026	1221	-
ENSBGRG00000010543	218.596	148.929	288.263	1.93558	0.952763	0.182698	1	Nodiff	27	44828316	45083235	9915	WDFY4
ENSBGRG00000012751	4164.11	4972.11	3356.12	0.67499	-0.567063	0.182733	1	Nodiff	24	7330996	7343116	1611	DDX39B
ENSBGRG00000006670	285.855	203.679	368.032	1.80692	0.853535	0.182833	1	Nodiff	15	50677175	51102011	6156	MTUS2
ENSBGRG00000002908	105.524	140.131	70.9166	0.506073	-0.982582	0.182892	1	Nodiff	5	47915112	47930312	3670	TIMELESS
ENSBGRG00000001231	4.45428	7.51403	1.39453	0.185591	-2.42981	0.182977	1	Nodiff	2	82485739	82543645	5784	LCT
ENSBGRG00000024286	13.8794	26.0239	1.73486	0.0666642	-3.90694	0.183188	1	Nodiff	21	36744607	36888432	9792	LAMA1
ENSBGRG00000024062	644.655	768.806	520.503	0.677027	-0.562714	0.18323	1	Nodiff	22	11228620	11237740	3546	WDR6
ENSBGRG00000000971	834.716	643.149	1026.28	1.59572	0.674205	0.183318	1	Nodiff	5	117345678	117348896	1086	CDC42EP1
ENSBGRG00000008947	7.97171	4.23935	11.7041	2.76081	1.46509	0.183471	1	Nodiff	3	4785788	4818110	1703	FCRL1
ENSBGRG00000010116	1152.28	1403.7	900.864	0.641776	-0.639858	0.183508	1	Nodiff	15	20055287	20174247	8822	ATP11A
ENSBGRG00000012657	219.095	265.346	172.844	0.65139	-0.618406	0.183538	1	Nodiff	18	2635222	2637739	1837	ZNF572
ENSBGRG00000016918	248.379	188.781	307.977	1.6314	0.706109	0.183599	1	Nodiff	20	70782207	70790571	1617	LGI4
ENSBGRG00000024961	434.469	521.861	347.078	0.665079	-0.588403	0.183659	1	Nodiff	25	17076786	17103534	2626	NOC3L
ENSBGRG00000017927	59.8156	75.8659	43.7653	0.576877	-0.793664	0.183689	1	Nodiff	20	69139058	69153102	474	-
ENSBGRG00000011953	1631.39	900.625	2362.15	2.6228	1.39111	0.183732	1	Nodiff	1	152515842	152593898	1085	PCP4
ENSBGRG00000020451	64.1413	46.7334	81.5492	1.74499	0.803217	0.183767	1	Nodiff	19	54144031	54212307	4289	TMEM132E
ENSBGRG00000004985	40.31	52.9584	27.6616	0.522328	-0.936971	0.183943	1	Nodiff	7	79081173	79369026	2474	RFX3
ENSBGRG00000003426	10.1325	14.2264	6.03856	0.424462	-1.23629	0.184031	1	Nodiff	3	15306313	15404061	1774	FAM78B
ENSBGRG00000004065	16.9318	23.1806	10.6829	0.460857	-1.11761	0.184282	1	Nodiff	19	21888755	21902702	1947	HROB
ENSBGRG00000019980	1823.27	2379.6	1266.94	0.532417	-0.909372	0.184366	1	Nodiff	26	774719	780859	1692	ZKSCAN1
ENSBGRG00000004915	1308.05	1054.67	1561.43	1.4805	0.566085	0.184397	1	Nodiff	12	56277619	56302105	1659	MAPRE1
ENSBGRG00000017348	7.5729	11.2321	3.91368	0.348436	-1.52103	0.184402	1	Nodiff	22	51403786	51440671	4910	CCDC13
ENSBGRG00000010316	234.73	134.551	334.909	2.48908	1.31561	0.184414	1	Nodiff	22	8736301	8737368	1068	-
ENSBGRG00000013204	25.3942	15.4522	35.3362	2.28681	1.19333	0.184495	1	Nodiff	19	17254112	17263133	2734	-
ENSBGRG00000001056	185.189	136.742	233.636	1.70859	0.772804	0.184527	1	Nodiff	3	54958824	55096573	1287	DIPK1A
ENSBGRG00000005388	33.4631	17.1934	49.7327	2.89254	1.53234	0.184528	1	Nodiff	14	55286832	55287817	207	-
ENSBGRG00000017305	73.1218	108.883	37.361	0.343131	-1.54317	0.184815	1	Nodiff	8	77886783	77951162	1548	ADRA1B
ENSBGRG00000026201	52.4268	34.6683	70.1852	2.02448	1.01755	0.184831	1	Nodiff	19	41639679	41644724	1479	CHRNE
ENSBGRG00000024591	6.9551	10.8306	3.07957	0.284339	-1.81432	0.184975	1	Nodiff	4	34812215	34813276	1062	-
ENSBGRG00000025616	86.9291	52.1195	121.739	2.33576	1.22389	0.185049	1	Nodiff	25	47437994	47594088	2274	CPXM2
ENSBGRG00000019012	212.632	258.007	167.258	0.648269	-0.625335	0.185101	1	Nodiff	28	21134316	21140304	2266	BRF2
ENSBGRG00000014414	749.237	609.304	889.17	1.45932	0.545297	0.185376	1	Nodiff	8	47260517	47269385	2569	MIDN
ENSBGRG00000002039	1593.75	2121.48	1066.03	0.502492	-0.992827	0.185425	1	Nodiff	4	56076914	56080506	2223	HOXA6
ENSBGRG00000009934	111.923	77.1522	146.694	1.90136	0.92703	0.185441	1	Nodiff	24	25315820	25346107	2590	FGD2
ENSBGRG00000014105	1676.75	2005.97	1347.52	0.671758	-0.573986	0.185473	1	Nodiff	26	47682513	47722015	2115	LUC7L
ENSBGRG00000011872	6322.33	4995.97	7648.7	1.53097	0.61445	0.185508	1	Nodiff	5	1111620	1195046	4913	A2M
ENSBGRG00000001406	28.808	19.1967	38.4193	2.00135	1.00098	0.185617	1	Nodiff	3	38420799	38435409	1503	SYPL2
ENSBGRG00000018543	26.7875	17.0558	36.5191	2.14115	1.09838	0.185628	1	Nodiff	26	19682679	19697581	1596	IL21R
ENSBGRG00000011891	2579.39	3093.53	2065.26	0.667608	-0.582927	0.185631	1	Nodiff	12	67373686	67379562	2379	SRSF6
ENSBGRG00000019565	85.1766	54.4257	115.928	2.13002	1.09087	0.185721	1	Nodiff	12	47413480	47431366	1811	SLC17A9
ENSBGRG00000017850	260.693	314.792	206.595	0.656289	-0.607596	0.185765	1	Nodiff	8	47791050	47797443	1771	-
ENSBGRG00000025874	711.438	568.458	854.417	1.50304	0.587886	0.185812	1	Nodiff	26	2871297	2889253	1390	KDELR2
ENSBGRG00000002314	350.556	271.004	430.109	1.58709	0.666386	0.185836	1	Nodiff	7	11369326	11434940	4328	FAM219A
ENSBGRG00000003750	585.929	706.753	465.105	0.658088	-0.603648	0.185879	1	Nodiff	6	65136537	65218984	4026	WDR19
ENSBGRG00000010030	893.212	1074.42	712.008	0.662694	-0.593586	0.186058	1	Nodiff	18	62891036	62893987	2952	RBM12B
ENSBGRG00000012303	847.465	666.956	1027.97	1.54129	0.624138	0.186132	1	Nodiff	13	67782584	68028073	3573	ARHGAP20
ENSBGRG00000014097	9.52248	4.8343	14.2107	2.93955	1.5556	0.186157	1	Nodiff	3	113993184	114047489	81	-
ENSBGRG00000002600	22.2198	14.6151	29.8245	2.04066	1.02903	0.186233	1	Nodiff	7	115550270	115570982	2204	FAM167A
ENSBGRG00000019229	76.1734	95.5501	56.7967	0.594418	-0.750451	0.186362	1	Nodiff	20	71132816	71144689	1636	-
ENSBGRG00000014743	48.1339	61.9652	34.3025	0.553577	-0.853145	0.18638	1	Nodiff	24	26596273	26597217	945	-
ENSBGRG00000012460	298.205	192.826	403.584	2.09299	1.06557	0.186685	1	Nodiff	2	23407621	23557635	5079	COL4A4
ENSBGRG00000025430	254.621	311.035	198.208	0.637253	-0.650062	0.186698	1	Nodiff	22	12587874	12614117	2410	HEMK1
ENSBGRG00000008317	1153.61	940.102	1367.12	1.45422	0.540247	0.186707	1	Nodiff	2	15989708	16000083	1908	TINAGL1
ENSBGRG00000003070	200.195	159.706	240.685	1.50705	0.591727	0.18674	1	Nodiff	6	64881908	64914213	300	SMIM14
ENSBGRG00000005557	73.6981	56.1514	91.2448	1.62498	0.70042	0.186815	1	Nodiff	7	80665805	80666674	870	PLPP6
ENSBGRG00000008178	403.605	484.039	323.172	0.667657	-0.582822	0.186844	1	Nodiff	11	36594913	36672611	3149	ICE2
ENSBGRG00000001649	325.716	391.112	260.32	0.665589	-0.587296	0.187008	1	Nodiff	5	117595631	117606019	2093	ANKRD54
ENSBGRG00000012879	354.928	433.013	276.843	0.639342	-0.645341	0.187115	1	Nodiff	13	37820527	37828547	1180	-
ENSBGRG00000005772	1.62558	3.25116	0	0	#NAME?	0.187121	1	Nodiff	7	117251	118042	792	-
ENSBGRG00000025139	143.409	178.457	108.36	0.607203	-0.719749	0.187399	1	Nodiff	19	21492152	21494360	1698	FZD2
ENSBGRG00000004695	36.3294	19.3186	53.3401	2.76107	1.46523	0.187416	1	Nodiff	14	9073461	9582366	3346	BRINP3
ENSBGRG00000016100	2.36838	4.39644	0.340329	0.0774102	-3.69133	0.187689	1	Nodiff	19	25170125	25180883	1236	KRT20
ENSBGRG00000005901	12.24	17.0924	7.38751	0.432209	-1.2102	0.187716	1	Nodiff	8	24739505	24765354	564	LYRM7
ENSBGRG00000018563	561.711	443.972	679.451	1.53039	0.613901	0.187864	1	Nodiff	17	26299854	26327077	2506	CTSH
ENSBGRG00000015904	64.9299	83.181	46.6787	0.56117	-0.83349	0.187944	1	Nodiff	20	56487745	56491274	2581	-
ENSBGRG00000003430	880.669	519.976	1241.36	2.38735	1.25541	0.188001	1	Nodiff	2	6855475	6860494	1849	C1QC
ENSBGRG00000019232	29.4984	20.4321	38.5646	1.88745	0.916438	0.188026	1	Nodiff	8	42083227	42084658	1214	PRR7
ENSBGRG00000007597	558.003	440.308	675.699	1.5346	0.617866	0.188089	1	Nodiff	3	111188867	111198235	1553	B4GALT2
ENSBGRG00000006020	8.035	12.4302	3.63982	0.292822	-1.77191	0.188093	1	Nodiff	12	56936748	56947795	1431	-
ENSBGRG00000007061	389.643	300.359	478.927	1.59452	0.673119	0.188102	1	Nodiff	13	47868912	48044193	1657	RRAS2
ENSBGRG00000011222	22.5622	15.4952	29.6293	1.91216	0.935207	0.188234	1	Nodiff	12	53207693	53245359	3453	CASS4
ENSBGRG00000017016	97.6502	69.2354	126.065	1.82082	0.864586	0.188258	1	Nodiff	20	58141133	58143274	1213	CLEC11A
ENSBGRG00000026011	234.687	289.175	180.2	0.623152	-0.682344	0.188323	1	Nodiff	8	4662977	4681669	4234	JAK3
ENSBGRG00000010725	105.737	129.879	81.5953	0.62824	-0.670612	0.188339	1	Nodiff	1	114327029	114328383	1260	KNSTRN
ENSBGRG00000013073	442.45	533.479	351.42	0.658733	-0.602235	0.188347	1	Nodiff	15	45701502	45798604	3459	XPO4
ENSBGRG00000010922	81.6684	101.389	61.9477	0.610989	-0.710781	0.188439	1	Nodiff	19	42055833	42063868	1813	RPAIN
ENSBGRG00000010740	329.023	265.928	392.119	1.47453	0.560257	0.188519	1	Nodiff	9	97355776	97373026	1594	SLC35F6
ENSBGRG00000012768	7.43956	11.2683	3.6108	0.320439	-1.64188	0.188523	1	Nodiff	10	11371405	11437449	2625	ECT2L
ENSBGRG00000008216	284.076	228.985	339.166	1.48117	0.566741	0.188729	1	Nodiff	29	5688859	5698480	866	-
ENSBGRG00000009987	3596.96	2910.67	4283.25	1.47157	0.557353	0.188804	1	Nodiff	5	47278112	47282276	2401	-
ENSBGRG00000015692	221.912	265.408	178.417	0.672239	-0.572953	0.18883	1	Nodiff	13	14630397	14749185	3408	CCDC73
ENSBGRG00000006987	31.4312	22.6462	40.2163	1.77585	0.828512	0.188866	1	Nodiff	24	40751499	40847747	2713	E2F3
ENSBGRG00000026683	118.309	92.9303	143.688	1.54619	0.628719	0.188912	1	Nodiff	29	9792739	9798323	1152	-
ENSBGRG00000021791	617.557	496.587	738.527	1.48721	0.572605	0.188931	1	Nodiff	27	26110118	26119554	597	-
ENSBGRG00000017871	2.80116	0.750563	4.85176	6.46416	2.69246	0.188962	1	Nodiff	X	53482723	53506324	951	TNMD
ENSBGRG00000021073	247.827	297.795	197.858	0.66441	-0.589854	0.188966	1	Nodiff	12	47893739	47906399	1641	CABLES2
ENSBGRG00000010118	1488.27	1793.67	1182.87	0.659473	-0.600615	0.189063	1	Nodiff	27	24592763	24644843	3789	CCAR1
ENSBGRG00000006620	771.089	938.104	604.074	0.643931	-0.635022	0.189074	1	Nodiff	2	120807657	120833836	2367	PPIG
ENSBGRG00000021441	87.0426	107.734	66.3511	0.615878	-0.699283	0.189156	1	Nodiff	18	12140279	12216314	1689	DNAAF11
ENSBGRG00000014324	207.865	259.475	156.254	0.602194	-0.731699	0.189159	1	Nodiff	8	40813444	40831037	1992	ARL10
ENSBGRG00000009743	26.3717	34.3533	18.39	0.53532	-0.901527	0.189179	1	Nodiff	13	66233772	66238332	1875	FDXACB1
ENSBGRG00000025522	2477.18	1902.84	3051.52	1.60367	0.681375	0.189255	1	Nodiff	12	73639107	73695023	2568	PTGIS
ENSBGRG00000016012	4.33046	7.22077	1.44016	0.199447	-2.32592	0.189334	1	Nodiff	29	10612477	10661088	705	-
ENSBGRG00000008132	218.735	172.039	265.432	1.54286	0.625606	0.189345	1	Nodiff	22	54050180	54057114	3087	CSRNP1
ENSBGRG00000012058	925.771	1114.32	737.225	0.661593	-0.595985	0.189388	1	Nodiff	X	21273655	21316125	2728	FMR1
ENSBGRG00000018193	57.0275	39.7471	74.308	1.86952	0.902666	0.189391	1	Nodiff	X	53565134	53599470	2341	SRPX2
ENSBGRG00000008349	9952.14	7742.01	12162.3	1.57095	0.651633	0.189687	1	Nodiff	9	34493750	34998847	5182	LTBP1
ENSBGRG00000002525	8.41976	4.4631	12.3764	2.77305	1.47148	0.189827	1	Nodiff	7	114989982	115287728	1937	XKR6
ENSBGRG00000023482	7.14699	2.97178	11.3222	3.80991	1.92976	0.189903	1	Nodiff	21	11425709	11438880	2050	GALR1
ENSBGRG00000021397	463.449	350.153	576.744	1.64712	0.719943	0.190102	1	Nodiff	8	56418367	56648857	19748	PCDHAC2
ENSBGRG00000007145	26.788	37.0577	16.5183	0.445745	-1.16571	0.19016	1	Nodiff	17	55389856	55395410	2022	LRFN5
ENSBGRG00000006610	101.263	77.6939	124.833	1.60672	0.684122	0.190348	1	Nodiff	3	3263484	3265894	651	MRPL24
ENSBGRG00000009072	264.522	213.861	315.184	1.47378	0.559522	0.190403	1	Nodiff	3	29179550	29283862	2110	SLC30A7
ENSBGRG00000022052	677.996	407.348	948.643	2.32883	1.21961	0.190521	1	Nodiff	26	16986335	17029509	4004	ITGAM
ENSBGRG00000003495	354.359	424.728	283.989	0.668639	-0.580701	0.190583	1	Nodiff	8	15419067	15430656	3593	KRI1
ENSBGRG00000024151	62.8501	91.7051	33.9951	0.3707	-1.43168	0.190588	1	Nodiff	14	74474880	74475176	297	G0S2
ENSBGRG00000021032	175.497	132	218.994	1.65905	0.730357	0.190669	1	Nodiff	29	22248714	22297222	2600	FEZ1
ENSBGRG00000018575	1832.66	2192.23	1473.1	0.671964	-0.573543	0.190705	1	Nodiff	24	7675371	7689787	3849	EHMT2
ENSBGRG00000021876	934.608	762.803	1106.41	1.45046	0.536508	0.190746	1	Nodiff	16	18738428	18888283	4720	TBC1D9
ENSBGRG00000014754	7.65249	4.12809	11.1769	2.70752	1.43697	0.190791	1	Nodiff	20	57763125	57789837	5047	-
ENSBGRG00000003801	5.4369	8.82352	2.05028	0.232365	-2.10553	0.190812	1	Nodiff	2	39770071	41166005	3927	ERBB4
ENSBGRG00000017281	560.312	678.523	442.101	0.651565	-0.61802	0.190847	1	Nodiff	11	28881479	28943459	3231	NEMF
ENSBGRG00000005227	904.197	720.347	1088.05	1.51045	0.594978	0.190861	1	Nodiff	2	8119501	8150170	1299	FUCA1
ENSBGRG00000001100	294.434	223.923	364.945	1.62978	0.704679	0.190866	1	Nodiff	1	159299969	159330933	2558	LSS
ENSBGRG00000023292	318.626	246.082	391.17	1.58959	0.668659	0.190973	1	Nodiff	9	111104275	111138045	1718	TRIB2
ENSBGRG00000003910	1119.46	912.219	1326.69	1.45436	0.540383	0.190987	1	Nodiff	2	7341775	7375526	4769	LUZP1
ENSBGRG00000016265	880.719	724.191	1037.25	1.43228	0.518318	0.191017	1	Nodiff	19	10827809	10832863	2597	SYNGR2
ENSBGRG00000023382	874.676	485.818	1263.53	2.60083	1.37897	0.191165	1	Nodiff	X	64669737	64688877	3384	CAPN6
ENSBGRG00000006674	479.14	387.713	570.567	1.47162	0.557407	0.191499	1	Nodiff	6	109855250	109961179	1924	SGMS2
ENSBGRG00000026585	3860.94	2489.13	5232.75	2.10224	1.07193	0.191528	1	Nodiff	10	105064312	105192014	9788	FNDC1
ENSBGRG00000022004	9.31351	5.39158	13.2354	2.45483	1.29562	0.191638	1	Nodiff	26	973087	1011389	1974	-
ENSBGRG00000018718	35.7935	18.7281	52.8588	2.82243	1.49694	0.191686	1	Nodiff	20	57400655	57404219	2810	-
ENSBGRG00000006427	1523.86	1252.19	1795.54	1.43392	0.519963	0.191689	1	Nodiff	3	103205401	103359669	2819	EPS15
ENSBGRG00000006424	155.576	192.316	118.837	0.617924	-0.694499	0.191695	1	Nodiff	15	33927613	34451801	2380	DACH1
ENSBGRG00000021417	544.558	652.843	436.273	0.668266	-0.581506	0.191739	1	Nodiff	25	43144893	43193723	2259	TIAL1
ENSBGRG00000018916	455.103	328.092	582.115	1.77424	0.827205	0.191963	1	Nodiff	24	53434721	53603515	3806	F13A1
ENSBGRG00000005887	77.9279	60.4859	95.3699	1.57673	0.656935	0.191981	1	Nodiff	3	117968366	117969051	333	C1orf122
ENSBGRG00000010517	1408.7	1153.21	1664.2	1.4431	0.52917	0.1922	1	Nodiff	8	42266229	42272319	2343	TMED9
ENSBGRG00000011099	1544.87	1226.65	1863.09	1.51885	0.602977	0.19237	1	Nodiff	13	54911584	55095437	6633	SORL1
ENSBGRG00000008657	444.498	526.513	362.483	0.688461	-0.538554	0.192399	1	Nodiff	16	77810162	77830904	5213	PATZ1
ENSBGRG00000016516	4.4353	8.18994	0.680658	0.0831091	-3.58885	0.19242	1	Nodiff	11	6045073	6046758	1686	-
ENSBGRG00000019556	119.498	93.4075	145.589	1.55865	0.640292	0.192449	1	Nodiff	25	9968574	10085407	2673	PAPSS2
ENSBGRG00000014256	9.96083	17.8382	2.0835	0.1168	-3.09789	0.192639	1	Nodiff	24	2723133	2781436	3450	SCGN
ENSBGRG00000014008	1.586	3.172	0	0	#NAME?	0.192737	1	Nodiff	20	64507574	64538017	2252	-
ENSBGRG00000003411	496.657	613.021	380.294	0.62036	-0.688822	0.192763	1	Nodiff	5	129263323	129274002	2253	DENND6B
ENSBGRG00000026390	43.6059	54.7729	32.4389	0.592243	-0.755738	0.192841	1	Nodiff	16	69692019	69723140	1335	CABP1
ENSBGRG00000025401	1526.41	1192.76	1860.06	1.55946	0.641048	0.192875	1	Nodiff	8	17880879	17899278	3546	ADAMTS10
ENSBGRG00000024611	13.9893	8.82066	19.158	2.17195	1.11899	0.192962	1	Nodiff	X	37780288	37781154	867	SPRY3
ENSBGRG00000009642	550.626	657.732	443.52	0.674317	-0.568502	0.192975	1	Nodiff	8	11923662	12222046	7604	CACNA1A
ENSBGRG00000024747	194.618	233.488	155.748	0.667052	-0.584129	0.193042	1	Nodiff	3	3090540	3099557	1971	GPATCH4
ENSBGRG00000015984	101.593	78.7723	124.413	1.5794	0.65938	0.193161	1	Nodiff	20	61395852	61399994	1003	TMEM160
ENSBGRG00000008875	53.0097	40.6851	65.3343	1.60586	0.683342	0.19335	1	Nodiff	28	48466779	48468408	1035	-
ENSBGRG00000008581	3.73082	6.36181	1.09983	0.17288	-2.53215	0.193356	1	Nodiff	X	87172883	87186563	1170	ARR3
ENSBGRG00000013542	1269.27	1505.4	1033.13	0.686283	-0.543124	0.193364	1	Nodiff	24	18538923	18567517	6672	ZNF318
ENSBGRG00000014175	3.26184	1.03688	5.48679	5.29162	2.40371	0.193453	1	Nodiff	20	48182341	48184470	2130	-
ENSBGRG00000015748	32.2034	17.2629	47.1439	2.73093	1.44939	0.193484	1	Nodiff	17	63969367	63978614	1421	-
ENSBGRG00000020949	7.43589	3.50823	11.3636	3.23911	1.6956	0.193546	1	Nodiff	29	12813026	12817765	1236	PTGDR2
ENSBGRG00000023065	168.693	203.572	133.814	0.657329	-0.605313	0.193737	1	Nodiff	2	51878524	51889609	2042	-
ENSBGRG00000021451	301.335	395.805	206.864	0.522642	-0.936106	0.19375	1	Nodiff	13	58331248	58335948	2804	TMEM25
ENSBGRG00000019226	297.687	359.587	235.787	0.655717	-0.608855	0.193801	1	Nodiff	19	19167450	19238378	2355	ITGB3
ENSBGRG00000023761	168.948	326.699	11.1976	0.0342749	-4.8667	0.193824	1	Nodiff	2	51995255	52068181	5122	-
ENSBGRG00000023485	285.91	229.441	342.38	1.49224	0.577478	0.193993	1	Nodiff	1	79155100	79156371	1272	FAM43A
ENSBGRG00000019531	151.134	184.314	117.955	0.639968	-0.643929	0.194154	1	Nodiff	13	16237219	16445519	3155	ABTB2
ENSBGRG00000018552	567.906	459.669	676.142	1.47093	0.556732	0.194181	1	Nodiff	8	66005823	66200342	2364	ABLIM3
ENSBGRG00000018050	1.73692	0	3.47383	Inf	Inf	0.194286	1	Nodiff	24	5870896	5871822	927	-
ENSBGRG00000006269	129.085	98.2851	159.886	1.62676	0.701998	0.194365	1	Nodiff	19	22939505	22947532	1128	PTGES3L
ENSBGRG00000000068	5084.72	3954.88	6214.55	1.57136	0.652017	0.194421	1	Nodiff	1	28754201	28762686	4050	ADAMTS1
ENSBGRG00000001895	138.897	108.248	169.545	1.56626	0.647328	0.194498	1	Nodiff	1	63774174	63902042	3852	ZBTB20
ENSBGRG00000006380	1.66034	3.32068	0	0	#NAME?	0.194608	1	Nodiff	8	98988234	98989688	1455	-
ENSBGRG00000009357	59.2242	73.1564	45.292	0.619111	-0.691729	0.194664	1	Nodiff	5	63161038	63247221	3247	KCNMB4
ENSBGRG00000001274	3.2329	0.779808	5.686	7.29153	2.86622	0.194741	1	Nodiff	8	13516523	13542156	1203	-
ENSBGRG00000020522	362.081	297.646	426.517	1.43297	0.519007	0.194777	1	Nodiff	23	58236788	58249800	1853	MOCS2
ENSBGRG00000001887	472.641	388.831	556.451	1.43109	0.517112	0.194905	1	Nodiff	1	87706586	87725523	1506	DNAJB11
ENSBGRG00000002680	1092.75	1307.63	877.867	0.671342	-0.574879	0.195078	1	Nodiff	1	88755640	88791309	1770	SENP2
ENSBGRG00000022649	18.6242	33.4549	3.79345	0.11339	-3.14064	0.195112	1	Nodiff	21	68777572	68785007	1543	SYT4
ENSBGRG00000015008	201.623	60.3276	342.918	5.68426	2.50697	0.195138	1	Nodiff	21	30279297	30318191	2584	GATA6
ENSBGRG00000026810	61.8898	42.3	81.4797	1.92623	0.945783	0.195188	1	Nodiff	9	20935513	21115178	4010	VWA3B
ENSBGRG00000000919	180.074	217.959	142.189	0.652369	-0.61624	0.195407	1	Nodiff	1	62371888	62387824	2032	NEPRO
ENSBGRG00000023665	48.3794	70.1676	26.5912	0.378967	-1.39986	0.195421	1	Nodiff	X	65283861	65482436	2919	TRPC5
ENSBGRG00000005440	496.907	397.271	596.542	1.5016	0.586501	0.19544	1	Nodiff	5	129584472	129588837	2712	ARSA
ENSBGRG00000011048	203.759	253.454	154.065	0.60786	-0.718189	0.195511	1	Nodiff	19	9449895	9471469	1784	ST6GALNAC2
ENSBGRG00000011727	170.53	244.46	96.5995	0.395154	-1.33951	0.195573	1	Nodiff	9	97028881	97035738	1350	ABHD1
ENSBGRG00000010937	228.696	185.418	271.975	1.46682	0.552693	0.195806	1	Nodiff	11	1926920	1936079	6347	-
ENSBGRG00000026230	152.79	238.009	67.5706	0.283899	-1.81655	0.195818	1	Nodiff	29	8970124	8971318	396	-
ENSBGRG00000023160	502.377	400.842	603.912	1.50661	0.591305	0.195876	1	Nodiff	17	34244247	34519995	6585	PEAK1
ENSBGRG00000011312	3.51491	6.00882	1.02099	0.169915	-2.55712	0.195912	1	Nodiff	9	97022303	97023675	912	-
ENSBGRG00000004858	94.153	118.394	69.9122	0.590505	-0.759978	0.196151	1	Nodiff	3	76387168	76395534	2438	FPGT
ENSBGRG00000011794	591.171	466.914	715.427	1.53225	0.615649	0.196213	1	Nodiff	13	73873974	73959070	1479	SESN3
ENSBGRG00000026557	144.099	175.944	112.253	0.638008	-0.648354	0.196251	1	Nodiff	10	104581565	104583678	720	-
ENSBGRG00000020593	91.4653	111.931	70.9995	0.634316	-0.656727	0.19628	1	Nodiff	20	6958108	6971745	1344	DHODH
ENSBGRG00000013228	9.91108	17.029	2.79317	0.164025	-2.60802	0.196439	1	Nodiff	9	16721695	16957644	8543	CACNA1B
ENSBGRG00000018710	203.592	390.641	16.5433	0.0423492	-4.56152	0.196572	1	Nodiff	16	67958981	67981366	2157	OAS2
ENSBGRG00000021140	12.6582	17.8831	7.43327	0.415659	-1.26653	0.196645	1	Nodiff	5	2601762	2627979	2203	-
ENSBGRG00000003171	11.5207	16.874	6.16745	0.3655	-1.45206	0.196839	1	Nodiff	1	163020140	163030947	537	RIPPLY3
ENSBGRG00000011024	392.397	310.936	473.857	1.52397	0.607833	0.196865	1	Nodiff	11	64837219	64960980	1829	RHOJ
ENSBGRG00000021170	102.905	155.939	49.8705	0.319808	-1.64472	0.196877	1	Nodiff	22	15629024	15647457	2318	IL17RB
ENSBGRG00000001097	2456.34	2904.71	2007.97	0.691281	-0.532655	0.196906	1	Nodiff	5	47633294	47640609	1482	PA2G4
ENSBGRG00000009492	318.344	380.93	255.758	0.671405	-0.574745	0.196916	1	Nodiff	X	88857620	88885074	3092	EFNB1
ENSBGRG00000000817	489.81	381.768	597.852	1.56601	0.647093	0.196962	1	Nodiff	1	83845662	84036378	2121	P3H2
ENSBGRG00000020566	74.8041	115.318	34.2899	0.29735	-1.74977	0.197039	1	Nodiff	26	3822430	3883951	4083	RADIL
ENSBGRG00000008249	322.346	412.688	232.004	0.562179	-0.830899	0.197045	1	Nodiff	2	20176664	20233118	3436	-
ENSBGRG00000012069	11461.6	9033.69	13889.5	1.53753	0.62061	0.197069	1	Nodiff	9	97074875	97082778	3110	EMILIN1
ENSBGRG00000018006	46.1806	57.8058	34.5553	0.597783	-0.742305	0.197497	1	Nodiff	15	64235894	64272478	646	EBPL
ENSBGRG00000025110	1198.42	1448.13	948.71	0.655127	-0.610152	0.197523	1	Nodiff	20	70204709	70214522	1972	HAUS5
ENSBGRG00000022406	139.434	109.75	169.118	1.54094	0.623807	0.197524	1	Nodiff	27	26436775	26535877	3498	PALD1
ENSBGRG00000026411	54.2898	67.3421	41.2375	0.612358	-0.707552	0.197618	1	Nodiff	10	36862508	36877486	1938	FHL5
ENSBGRG00000003451	1473.31	816.299	2130.33	2.60974	1.38391	0.19791	1	Nodiff	2	6874383	6876517	914	C1QB
ENSBGRG00000025096	83.6384	61.5027	105.774	1.71983	0.782266	0.197947	1	Nodiff	8	17704562	17712115	1448	ANGPTL4
ENSBGRG00000001720	386.194	467.762	304.626	0.65124	-0.618738	0.198037	1	Nodiff	3	9346552	9376305	1333	CFAP126
ENSBGRG00000016081	5.29693	10.5939	0	0	#NAME?	0.198141	1	Nodiff	12	69630778	69639453	532	-
ENSBGRG00000005751	773.26	558.903	987.618	1.76706	0.821354	0.198148	1	Nodiff	13	45393167	45449756	1594	DKK3
ENSBGRG00000018500	536.398	439.445	633.352	1.44125	0.527325	0.198156	1	Nodiff	3	1774901	1779619	1611	GBA
ENSBGRG00000002016	294.117	362.604	225.631	0.622252	-0.68443	0.198196	1	Nodiff	4	56058335	56070465	1841	HOXA4
ENSBGRG00000010259	1009.41	580.576	1438.23	2.47725	1.30874	0.198278	1	Nodiff	24	25395774	25407326	1990	PI16
ENSBGRG00000008863	2176	2587.76	1764.25	0.681769	-0.552645	0.198347	1	Nodiff	27	24264746	24275569	1839	HNRNPH3
ENSBGRG00000005504	237.231	292.708	181.754	0.620941	-0.687472	0.198349	1	Nodiff	18	58766353	58767594	1242	TSPYL5
ENSBGRG00000010704	345.556	277.765	413.346	1.48812	0.573488	0.198353	1	Nodiff	11	78797122	78819398	4544	VASH1
ENSBGRG00000017868	2306.55	1332.97	3280.13	2.46077	1.29911	0.198383	1	Nodiff	1	76662318	76830614	3150	TFRC
ENSBGRG00000009722	86.2705	105.348	67.1935	0.637827	-0.648763	0.198602	1	Nodiff	13	28729923	28754383	3204	MAPK8IP1
ENSBGRG00000018090	19.5914	27.3543	11.8285	0.43242	-1.2095	0.198628	1	Nodiff	14	87588215	87594742	1875	C1orf116
ENSBGRG00000011488	120.05	165.784	74.3164	0.448271	-1.15756	0.198647	1	Nodiff	8	55032567	55046722	2650	SLC23A1
ENSBGRG00000005605	35.3583	52.3723	18.3443	0.350266	-1.51348	0.199039	1	Nodiff	2	8404582	8466666	4878	MYOM3
ENSBGRG00000012380	429.729	316.226	543.232	1.71786	0.78061	0.199195	1	Nodiff	12	53553614	53669955	6025	SNPH
ENSBGRG00000020450	1.59997	0	3.19994	Inf	Inf	0.199609	1	Nodiff	12	70343657	70350969	2342	MMP9
ENSBGRG00000015755	14.414	20.5315	8.29657	0.40409	-1.30725	0.199617	1	Nodiff	15	47749306	47751213	1590	AMER2
ENSBGRG00000010246	1063.3	1288.15	838.446	0.650893	-0.619508	0.199754	1	Nodiff	19	16540736	16582382	2772	CEP95
ENSBGRG00000009477	15.3103	8.16723	22.4535	2.74922	1.45902	0.199861	1	Nodiff	11	46754213	46818166	1971	GLDN
ENSBGRG00000016449	8.31354	13.0868	3.54027	0.270522	-1.88618	0.199901	1	Nodiff	20	56811532	56814372	1014	-
ENSBGRG00000014300	182.722	134.074	231.37	1.72569	0.787172	0.199936	1	Nodiff	9	11491768	11572356	2807	NTNG2
ENSBGRG00000008988	962.444	802.854	1122.03	1.39755	0.482905	0.199965	1	Nodiff	12	34654666	34713766	1900	ABHD12
ENSBGRG00000007212	1.72977	3.45955	0	0	#NAME?	0.200037	1	Nodiff	2	15670047	15671288	1242	-
ENSBGRG00000002440	1852.3	1449.93	2254.67	1.55502	0.636932	0.20008	1	Nodiff	5	80746972	80750782	911	IGFBP6
ENSBGRG00000019688	178.02	135.979	220.061	1.61835	0.694525	0.200112	1	Nodiff	1	77511712	77530693	1872	-
ENSBGRG00000026617	28.6703	37.3651	19.9755	0.534605	-0.903455	0.200289	1	Nodiff	10	105578570	105671252	2773	SYTL3
ENSBGRG00000011229	220.013	132.244	307.783	2.32739	1.21871	0.200293	1	Nodiff	16	71563616	71667570	1816	CMKLR1
[truncated: 15,810 more rows]
