# Supplementary material for: Transcriptomics Reveals the Differences in mRNA Expression Patterns in Yak Uterus of Follicular, Luteal, and Pregnant Phases
Source: Animals (Basel). 2025 Mar 14;15(6):837. doi: 10.3390/ani15060837 (PMC11939727; doi:10.3390/ani15060837)
Supplement: Supplementary file 1 [file animals-15-00837-s001.zip › animals-3455919-supplementary/Supplementary Table S3.xlsx]

## Sheet: Supplementary Table S3
Supplementary Table S3：ULP vs UPP Differentially expressed genes (DEGs)
id	baseMean	baseMean_ULP	baseMean_UPP	foldChange(UPP/ULP)(UPP/ULP)	log2FoldChange	pval	padj	Regulation	Chromosome	Start Site	End Site	Length	Name
ENSBGRG00000000478	538.714	1075.74	1.69005	0.00157106	-9.31405	5.96155e-31	1.06694e-26	Down Regulation	2	32594906	32601030	2079	IHH
ENSBGRG00000017698	2795.06	20.0735	5570.05	277.482	8.11625	1.85141e-26	1.65673e-22	Up Regulation	25	7317873	7320213	845	DKK1
ENSBGRG00000019812	286.04	556.138	15.9411	0.0286639	-5.12462	1.82796e-18	1.0905e-14	Down Regulation	19	8556519	8571872	4614	-
ENSBGRG00000012133	86.11	168.353	3.86661	0.0229672	-5.44428	1.68404e-14	7.53484e-11	Down Regulation	10	66676837	66779064	3033	TPD52L1
ENSBGRG00000018841	248.771	470.711	26.8316	0.0570024	-4.13283	2.83687e-14	1.01543e-10	Down Regulation	16	12727373	12750527	3158	-
ENSBGRG00000002667	215.708	414.397	17.0182	0.0410673	-4.60587	6.85201e-13	2.04384e-09	Down Regulation	3	11182162	11188347	921	CCDC190
ENSBGRG00000024946	244.176	451.883	36.4694	0.0807054	-3.63119	1.35003e-11	3.45164e-08	Down Regulation	26	1718463	1740103	3771	TMEM130
ENSBGRG00000006415	403.723	765.972	41.4728	0.054144	-4.20706	4.17175e-11	9.33272e-08	Down Regulation	5	49037541	49048201	3312	GLI1
ENSBGRG00000014972	788.599	1377.45	199.747	0.145012	-2.78575	1.68618e-08	3.35306e-05	Down Regulation	10	69572179	69573417	1239	PRSS35
ENSBGRG00000012638	87.5707	169.374	5.76768	0.034053	-4.87607	5.53519e-08	9.90632e-05	Down Regulation	11	65861484	65921611	2100	ESR2
ENSBGRG00000001374	50.5494	3.60426	97.4945	27.0498	4.75755	6.24957e-08	0.00010168	Up Regulation	2	83764029	84786539	5948	THSD7B
ENSBGRG00000020649	1373.54	68.7331	2678.34	38.9672	5.28419	7.28542e-08	0.000108656	Up Regulation	19	43863695	43882597	1485	P2RX1
ENSBGRG00000003810	37.631	71.5124	3.74956	0.0524323	-4.2534	1.17948e-07	0.000162379	Down Regulation	18	19905472	19960804	2936	-
ENSBGRG00000026092	442.553	127.865	757.242	5.9222	2.56613	1.32956e-07	0.000169966	Up Regulation	8	4832279	4842127	2093	ARRDC2
ENSBGRG00000012858	769.836	1309.13	230.546	0.176107	-2.50548	1.54671e-07	0.000184543	Down Regulation	2	16777503	16779246	936	MARCKSL1
ENSBGRG00000013255	104.794	185.622	23.9658	0.129111	-2.95332	1.73798e-07	0.000194404	Down Regulation	19	40666507	40670902	1023	EFNB3
ENSBGRG00000017403	40.7415	76.8431	4.63981	0.0603803	-4.04978	2.01478e-07	0.000212109	Down Regulation	20	58282180	58334332	2605	LRRC4B
ENSBGRG00000017210	892.46	1542.06	242.859	0.15749	-2.66667	2.34247e-07	0.000232907	Down Regulation	1	155388864	155461511	2846	ABCG1
ENSBGRG00000012503	285.565	508.583	62.5462	0.122981	-3.02349	2.65423e-07	0.000246247	Down Regulation	3	50005926	50047360	3185	PHGDH
ENSBGRG00000011424	22.4956	43.907	1.08414	0.0246918	-5.33983	2.75183e-07	0.000246247	Down Regulation	14	22954269	23098688	2746	CNIH3
ENSBGRG00000023671	162.924	303.387	22.4619	0.0740371	-3.75561	3.93377e-07	0.000335251	Down Regulation	X	36031171	36038000	1956	-
ENSBGRG00000019909	22.2879	43.5668	1.00906	0.0231613	-5.43214	4.96427e-07	0.000403844	Down Regulation	21	61279497	61306419	1462	SERPINB12
ENSBGRG00000009071	91.7129	183.081	0.344631	0.0018824	-9.05321	6.81487e-07	0.000530286	Down Regulation	4	1237588	1250110	1297	PIP
ENSBGRG00000010458	348.881	583.956	113.806	0.194888	-2.35929	1.45129e-06	0.00108224	Down Regulation	4	29588765	29622861	6031	KCP
ENSBGRG00000012579	3913.71	1377.69	6449.73	4.68157	2.22699	1.82602e-06	0.00130721	Up Regulation	15	61226330	61330948	2999	FOXO1
ENSBGRG00000015406	3997.44	1500.19	6494.69	4.32924	2.11411	1.99152e-06	0.00133192	Up Regulation	14	65712884	65913761	4065	NIBAN1
ENSBGRG00000006090	19.349	37.622	1.07586	0.0285966	-5.12801	2.04098e-06	0.00133192	Down Regulation	9	27805292	27998736	2015	TACR1
ENSBGRG00000002022	119.327	6.50603	232.147	35.6819	5.15712	2.13057e-06	0.00133192	Up Regulation	7	97135583	97445370	1896	SLC24A2
ENSBGRG00000024165	43.593	7.6555	79.5306	10.3887	3.37694	2.15822e-06	0.00133192	Up Regulation	4	33833288	33854998	2295	GPR37
ENSBGRG00000002471	72.4336	137.379	7.48849	0.0545099	-4.19734	2.3234e-06	0.00138606	Down Regulation	2	144372495	144397071	3048	CYP27C1
ENSBGRG00000011283	7066.84	3.54633	14130.1	3984.44	11.9602	2.4934e-06	0.0014395	Up Regulation	12	69119416	69121749	632	SLPI
ENSBGRG00000020047	424.074	847.073	1.07586	0.0012701	-9.62085	3.10146e-06	0.00173459	Down Regulation	15	4889165	5003429	1565	CLDN10
ENSBGRG00000026281	96.7935	27.3293	166.258	6.08349	2.6049	3.48115e-06	0.00186709	Up Regulation	8	5317912	5320786	973	LRRC25
ENSBGRG00000022700	126.363	217.701	35.0258	0.16089	-2.63585	3.63356e-06	0.00186709	Down Regulation	3	2534686	2540725	642	RAB25
ENSBGRG00000021687	79.7264	139.973	19.4802	0.139171	-2.84507	3.7566e-06	0.00186709	Down Regulation	22	15911915	16912804	5506	CACNA2D3
ENSBGRG00000007471	1357.3	469.888	2244.71	4.77712	2.25614	3.76839e-06	0.00186709	Up Regulation	9	49127947	49173975	1467	RHOQ
ENSBGRG00000019689	222.795	374.406	71.1831	0.190123	-2.395	3.86e-06	0.00186709	Down Regulation	18	10702361	10958164	3838	ADCY8
ENSBGRG00000008796	16.978	1.10789	32.8481	29.6492	4.88992	4.82467e-06	0.00223975	Up Regulation	28	32454227	33677052	942	SGCZ
ENSBGRG00000014191	386.732	770.101	3.36354	0.00436766	-7.83892	4.88072e-06	0.00223975	Down Regulation	18	70030357	70042211	1640	CA3
ENSBGRG00000015089	268058	227.777	535889	2352.69	11.2001	5.09142e-06	0.00227803	Up Regulation	17	63690014	63702297	1893	-
ENSBGRG00000026302	254.064	92.2827	415.845	4.50621	2.17191	5.45918e-06	0.002383	Up Regulation	14	83178425	83186642	1510	MYBPH
ENSBGRG00000016609	23.267	44.7607	1.7734	0.0396197	-4.65764	5.71835e-06	0.0024367	Down Regulation	19	32716757	32737112	2376	-
ENSBGRG00000012800	176.246	8.75015	343.741	39.2841	5.29587	5.87967e-06	0.00244717	Up Regulation	X	25700095	25702608	2514	SLITRK4
ENSBGRG00000020519	443.467	879.822	7.1131	0.0080847	-6.95059	6.424e-06	0.00261296	Down Regulation	24	27952645	27969374	4384	SPDEF
ENSBGRG00000022736	62.9774	109.787	16.1676	0.147263	-2.76354	7.04718e-06	0.00280274	Down Regulation	3	2548580	2554607	1518	MEX3A
ENSBGRG00000020214	107.028	181.469	32.5874	0.179576	-2.47733	7.24452e-06	0.00281859	Down Regulation	19	12254798	12262211	1725	CBX2
ENSBGRG00000011277	21.1381	1.9295	40.3467	20.9105	4.38615	7.73023e-06	0.00294357	Up Regulation	13	37179477	37180986	901	-
ENSBGRG00000025506	82.8012	146.38	19.2219	0.131315	-2.9289	9.89135e-06	0.00368803	Down Regulation	17	35990069	36041088	2657	CYP1A1
ENSBGRG00000013549	230.891	447.883	13.8981	0.0310307	-5.01016	1.2283e-05	0.00448632	Down Regulation	3	7601060	7620207	4376	IGSF9
ENSBGRG00000019194	489.667	845.96	133.374	0.15766	-2.66511	1.30287e-05	0.00451356	Down Regulation	19	1396131	1480809	3175	AXIN2
ENSBGRG00000010780	130.791	260.909	0.672708	0.00257832	-8.59935	1.30836e-05	0.00451356	Down Regulation	15	59582215	59754391	9770	FREM2
ENSBGRG00000012117	22.1247	41.8534	2.39586	0.0572442	-4.12673	1.31142e-05	0.00451356	Down Regulation	13	66945390	66957380	1513	COLCA2
ENSBGRG00000020564	721.747	121.22	1322.27	10.9081	3.44732	1.51206e-05	0.00510591	Up Regulation	19	2081803	2128862	1581	FAM20A
ENSBGRG00000002309	6102.56	2424.21	9780.91	4.03468	2.01245	1.54951e-05	0.00513549	Up Regulation	5	87302720	87308801	1466	LUM
ENSBGRG00000010319	479.972	189.302	770.641	4.07095	2.02537	1.62533e-05	0.00528881	Up Regulation	3	47794437	47795612	1176	TENT5C
ENSBGRG00000012680	284.238	108.562	459.914	4.23642	2.08284	1.74648e-05	0.00558156	Up Regulation	2	110103954	110252424	4550	PLA2R1
ENSBGRG00000013523	80.9782	21.2857	140.671	6.60868	2.72436	1.82243e-05	0.00572213	Up Regulation	8	73956421	74415016	1100	SGCD
ENSBGRG00000025884	1290.25	2151.32	429.174	0.199493	-2.32559	2.09726e-05	0.0064715	Down Regulation	24	39661962	39664362	1503	SOX4
ENSBGRG00000020493	2517.15	1070	3964.31	3.70497	1.88946	2.24007e-05	0.006795	Up Regulation	26	256787	262986	1459	PCOLCE
ENSBGRG00000023331	189.938	311.746	68.1299	0.218543	-2.19401	2.4326e-05	0.00725605	Down Regulation	13	18604089	18705738	2288	PRR5L
ENSBGRG00000023112	68.4378	116.922	19.9531	0.170653	-2.55086	2.54148e-05	0.00737972	Down Regulation	20	51510356	51522069	3746	SHISA7
ENSBGRG00000023761	2317.56	4624.07	11.0442	0.00238841	-8.70974	2.59727e-05	0.00737972	Down Regulation	2	51995255	52068181	5122	-
ENSBGRG00000019844	438.447	176.787	700.106	3.96016	1.98556	2.59777e-05	0.00737972	Up Regulation	4	87430224	87549470	3775	CD36
ENSBGRG00000019623	1216.9	2030.71	403.084	0.198495	-2.33283	2.6858e-05	0.00751059	Down Regulation	8	66533354	66596486	3700	ARHGEF37
ENSBGRG00000000999	951.501	1732.25	170.747	0.0985689	-3.34272	2.79724e-05	0.00770188	Down Regulation	7	10063923	10154671	1785	EPHX2
ENSBGRG00000014096	179.363	290.664	68.0621	0.234161	-2.09443	2.89432e-05	0.00784843	Down Regulation	20	57616337	57637445	3079	IGLON5
ENSBGRG00000006627	244.375	400.847	87.9026	0.219292	-2.18907	3.03515e-05	0.00801454	Down Regulation	11	1575302	1634587	1710	SLC7A8
ENSBGRG00000002809	54.6665	14.7432	94.5897	6.41581	2.68163	3.04514e-05	0.00801454	Up Regulation	6	103619329	104085288	3924	BANK1
ENSBGRG00000020308	2582.42	694.124	4470.71	6.4408	2.68724	3.7915e-05	0.00983428	Up Regulation	14	88483595	88534177	2316	-
ENSBGRG00000008598	2066.55	450.682	3682.41	8.17076	3.03047	3.92598e-05	0.0100376	Up Regulation	5	121041490	121058440	2714	CSDC2
ENSBGRG00000004156	236.306	378.273	94.3392	0.249394	-2.0035	4.0653e-05	0.0102474	Down Regulation	2	7675537	7728529	2831	TCEA3
ENSBGRG00000000290	2355.18	848.437	3861.91	4.5518	2.18644	4.19263e-05	0.0104216	Up Regulation	5	38923315	39004706	1941	IGF1
ENSBGRG00000001582	82.0136	22.7358	141.291	6.2145	2.63564	4.28151e-05	0.0104967	Up Regulation	3	65012131	65117619	3132	TTLL7
ENSBGRG00000020271	1884.02	804.802	2963.24	3.68195	1.88047	4.58813e-05	0.0110964	Up Regulation	23	57887476	58084798	3581	ITGA1
ENSBGRG00000022600	3413.03	1499.54	5326.52	3.55209	1.82867	4.82783e-05	0.0114777	Up Regulation	5	73309216	73321389	2590	SLC38A2
ENSBGRG00000015338	548.271	864.954	231.588	0.267746	-1.90106	4.87403e-05	0.0114777	Down Regulation	20	59297508	59343414	1451	TEAD2
ENSBGRG00000015370	694.374	1217.56	171.188	0.140599	-2.83034	5.04408e-05	0.0117239	Down Regulation	7	64856887	64886397	1992	PSAT1
ENSBGRG00000012539	186.909	317.042	56.7748	0.179076	-2.48135	5.49162e-05	0.012359	Down Regulation	19	7394506	7494428	4692	-
ENSBGRG00000003304	228.33	53.1791	403.48	7.5872	2.92357	5.50213e-05	0.012359	Up Regulation	4	108994458	109507020	5119	THSD7A
ENSBGRG00000017217	85.7789	29.5858	141.972	4.79866	2.26263	5.5245e-05	0.012359	Up Regulation	5	123619960	123651736	3792	PARVG
ENSBGRG00000014320	30741.6	145.58	61337.7	421.334	8.71882	5.66615e-05	0.0124262	Up Regulation	7	6106689	6119385	923	STC1
ENSBGRG00000016132	15.2672	29.8451	0.689263	0.0230947	-5.43629	5.78238e-05	0.0124262	Down Regulation	2	127075776	127077248	721	-
ENSBGRG00000003770	199.569	319.927	79.2102	0.247588	-2.01399	5.81807e-05	0.0124262	Down Regulation	14	33334889	33367959	2821	SLC19A2
ENSBGRG00000022184	34.5134	61.2019	7.82485	0.127853	-2.96744	5.84014e-05	0.0124262	Down Regulation	23	7856951	7901539	2512	CEP72
ENSBGRG00000008727	998.954	1559.84	438.071	0.280844	-1.83216	5.91617e-05	0.0124262	Down Regulation	2	10292965	10330122	1292	-
ENSBGRG00000017862	84.5023	28.3514	140.653	4.96107	2.31065	5.98161e-05	0.0124262	Up Regulation	20	52360254	52372744	1789	LAIR1
ENSBGRG00000003823	2983.09	1323.77	4642.41	3.50695	1.81022	6.04054e-05	0.0124262	Up Regulation	13	32814123	32863797	1945	P4HA3
ENSBGRG00000025358	129.055	209.117	48.9939	0.234289	-2.09364	6.30703e-05	0.0126699	Down Regulation	24	15805865	16024387	3363	CLIC5
ENSBGRG00000010379	459.473	202.917	716.029	3.52867	1.81913	6.33123e-05	0.0126699	Up Regulation	7	4604449	4619892	1844	SLC39A14
ENSBGRG00000012905	2823.66	1248.9	4398.41	3.52184	1.81633	6.37143e-05	0.0126699	Up Regulation	X	108308553	108466677	1888	MAOB
ENSBGRG00000013228	20.7444	38.7311	2.75763	0.0711995	-3.81199	6.55702e-05	0.0128807	Down Regulation	9	16721695	16957644	8543	CACNA1B
ENSBGRG00000001069	168.966	296.371	41.5609	0.140233	-2.8341	6.62138e-05	0.0128807	Down Regulation	7	10162299	10234784	3397	-
ENSBGRG00000021280	95.8357	34.9777	156.694	4.47982	2.16344	6.8376e-05	0.0131583	Up Regulation	16	76223879	76233870	3195	-
ENSBGRG00000024286	27.2076	52.7004	1.71488	0.0325402	-4.94163	7.17599e-05	0.0133627	Down Regulation	21	36744607	36888432	9792	LAMA1
ENSBGRG00000004726	819.634	1461.29	177.983	0.121799	-3.03743	7.19127e-05	0.0133627	Down Regulation	17	36732131	36734383	2253	ISLR2
ENSBGRG00000003687	79.4559	133.254	25.6581	0.192551	-2.37669	7.21438e-05	0.0133627	Down Regulation	9	13901082	13935642	4407	ADAMTS13
ENSBGRG00000014479	324.416	67.5066	581.326	8.61139	3.10625	7.24245e-05	0.0133627	Up Regulation	10	69133632	69148185	2900	KIAA0408
ENSBGRG00000007477	248.951	105.186	392.716	3.73355	1.90055	7.46586e-05	0.0136343	Up Regulation	4	114130233	114176988	2016	C1GALT1
ENSBGRG00000020969	61.7857	20.3611	103.21	5.06899	2.3417	8.14517e-05	0.0146881	Up Regulation	4	52202197	52230168	2033	STEAP4
ENSBGRG00000010982	110.982	181.554	40.41	0.222579	-2.16761	8.22062e-05	0.0146881	Down Regulation	18	55892301	56046324	3765	RGS22
ENSBGRG00000006793	60.6935	18.4858	102.901	5.5665	2.47677	8.28909e-05	0.0146881	Up Regulation	19	15143860	15173538	1820	RAB40B
ENSBGRG00000011872	4656.31	1763.61	7549.01	4.28043	2.09775	9.00927e-05	0.0158077	Up Regulation	5	1111620	1195046	4913	A2M
ENSBGRG00000001121	1372.02	624.434	2119.6	3.39444	1.76317	9.28341e-05	0.0161306	Up Regulation	1	85249182	86007152	2925	LPP
ENSBGRG00000011295	327.926	608.367	47.4841	0.0780516	-3.67943	9.46869e-05	0.0162943	Down Regulation	19	26396235	26405459	1291	PPP1R1B
ENSBGRG00000025236	9.08008	18.1602	0	0	#NAME?	9.70331e-05	0.0165391	Down Regulation	25	37589854	37645508	2403	VWA2
ENSBGRG00000002639	459.727	205.719	713.736	3.46947	1.79472	0.000102662	0.0173334	Up Regulation	8	52537708	53180283	2318	SPOCK1
ENSBGRG00000001663	20.5596	38.0507	3.06857	0.0806443	-3.63228	0.000107282	0.0179442	Down Regulation	5	7318122	7342319	1119	ERP27
ENSBGRG00000002365	432.335	672.612	192.058	0.28554	-1.80823	0.000111932	0.0185486	Down Regulation	1	159725058	159728323	457	S100B
ENSBGRG00000019550	42.3754	11.3365	73.4142	6.4759	2.69508	0.000115183	0.0189123	Up Regulation	2	115864374	115998955	6994	SCN3A
ENSBGRG00000025833	557.464	257.918	857.01	3.32281	1.7324	0.00011694	0.0190262	Up Regulation	25	38531536	39410648	5914	ATRNL1
ENSBGRG00000002378	150.47	61.1298	239.809	3.92296	1.97194	0.000119697	0.019164	Up Regulation	5	117994299	117998854	1792	MAFF
ENSBGRG00000008928	243.083	106.3	379.867	3.57355	1.83736	0.000119929	0.019164	Up Regulation	28	48740758	48834213	1260	VEGFC
ENSBGRG00000016143	18.341	34.2277	2.45439	0.0717077	-3.80173	0.000121157	0.0191889	Down Regulation	17	31227816	31382921	2119	-
ENSBGRG00000017371	159.374	24.4308	294.317	12.0469	3.59059	0.000137323	0.0215584	Up Regulation	5	35974595	36048951	391	C12orf75
ENSBGRG00000025282	255.606	111.566	399.646	3.58215	1.84083	0.000142096	0.0221138	Up Regulation	6	54063056	54067626	2026	RASL11B
ENSBGRG00000014632	32.9782	6.05789	59.8984	9.88766	3.30563	0.00014396	0.0222108	Up Regulation	26	47734389	47738056	1270	-
ENSBGRG00000012223	22.4433	4.37858	40.508	9.25142	3.20967	0.000151035	0.0231032	Up Regulation	13	52006308	52080270	4555	KCNC1
ENSBGRG00000009368	86.0679	31.3081	140.828	4.49812	2.16932	0.000152875	0.0231865	Up Regulation	7	44342031	45541080	4205	ASTN2
ENSBGRG00000000804	1351.67	653.636	2049.7	3.13585	1.64886	0.000154971	0.0233069	Up Regulation	7	9950702	10023938	6579	PTK2B
ENSBGRG00000009746	80.9279	29.5814	132.275	4.47155	2.16077	0.00016182	0.0241342	Up Regulation	3	5440761	5574570	4668	CD1E
ENSBGRG00000010745	2849.87	1370.51	4329.24	3.15885	1.6594	0.000166353	0.0246052	Up Regulation	14	60703362	60751164	3418	QSOX1
ENSBGRG00000022202	695.11	1074.92	315.301	0.293325	-1.76943	0.000168841	0.0247684	Down Regulation	26	14173793	14290481	3091	AUTS2
ENSBGRG00000017992	21.3131	3.84249	38.7837	10.0934	3.33534	0.000181982	0.0264791	Up Regulation	X	94595262	94600828	1194	PCSK1N
ENSBGRG00000010816	119.474	37.5962	201.352	5.35564	2.42106	0.000189881	0.0274057	Up Regulation	19	26359982	26362594	1514	PNMT
ENSBGRG00000012356	189.357	342.501	36.2129	0.105731	-3.24153	0.000197717	0.0283083	Down Regulation	4	6452328	6454519	1997	NUSAP1
ENSBGRG00000020407	644.236	30.8856	1257.59	40.7176	5.34758	0.00020422	0.0290074	Up Regulation	6	88852235	88860770	1301	SPP1
ENSBGRG00000011610	266.449	441.402	91.4963	0.207286	-2.27031	0.00020855	0.0293892	Down Regulation	16	72158351	72250636	4657	SGSM1
ENSBGRG00000024247	24.9821	5.65325	44.3109	7.83812	2.97051	0.000216318	0.0302456	Up Regulation	21	48255806	48273785	1053	MRO
ENSBGRG00000007496	200.965	319.623	82.3078	0.257515	-1.95727	0.000221406	0.0305004	Down Regulation	26	39228012	39330818	4387	ABAT
ENSBGRG00000012653	378.168	581.461	174.875	0.30075	-1.73336	0.000221548	0.0305004	Down Regulation	19	23887184	23929262	2636	ZNF385C
ENSBGRG00000022005	8118.21	72.3393	16164.1	223.448	7.8038	0.000231834	0.0316727	Up Regulation	21	20125111	20164221	2103	MEP1B
ENSBGRG00000000396	283.221	462.487	103.954	0.224773	-2.15346	0.000246012	0.0333551	Down Regulation	8	48092851	48103066	3029	SHROOM1
ENSBGRG00000022738	1274.06	605.333	1942.78	3.20944	1.68232	0.000248608	0.0334537	Up Regulation	20	51432722	51459024	5286	SSC5D
ENSBGRG00000003564	44.4053	87.3316	1.47902	0.0169357	-5.88379	0.000250634	0.0334746	Down Regulation	5	48234939	48246114	968	-
ENSBGRG00000009927	16.6701	2.53741	30.8028	12.1395	3.60163	0.000260322	0.034511	Up Regulation	8	70850471	71226435	3680	GRIA1
ENSBGRG00000025134	131.235	24.6286	237.842	9.65712	3.27159	0.000265335	0.0349169	Up Regulation	18	18996086	19007930	2739	GPR20
ENSBGRG00000012303	664.83	316.422	1013.24	3.20217	1.67905	0.000276689	0.0361453	Up Regulation	13	67782584	68028073	3573	ARHGAP20
ENSBGRG00000022417	128.13	231.661	24.5989	0.106185	-3.23535	0.000279415	0.0362369	Down Regulation	11	30037959	30172109	2442	TRIM9
ENSBGRG00000019850	43.3762	6.4703	80.2821	12.4078	3.63317	0.00029621	0.0381387	Up Regulation	11	2582960	2584156	1197	LTB4R
ENSBGRG00000004887	68.2398	111.749	24.7307	0.221306	-2.17589	0.000301818	0.0383322	Down Regulation	5	129474459	129528100	4345	CPT1B
ENSBGRG00000007298	776.424	358.045	1194.8	3.33702	1.73856	0.000301997	0.0383322	Up Regulation	22	48118401	48127191	1419	OXTR
ENSBGRG00000000922	1250.36	1970.67	530.043	0.268966	-1.89451	0.000332552	0.0419133	Down Regulation	4	97113569	97249143	2481	CDCA7L
ENSBGRG00000017759	11.8429	0.551285	23.1346	41.9649	5.39111	0.000335228	0.0419551	Up Regulation	8	110447330	110545775	2357	SLCO4C1
ENSBGRG00000020626	109.579	202.921	16.2373	0.0800177	-3.64354	0.000347827	0.0432296	Down Regulation	24	27976969	28053729	1772	PACSIN1
ENSBGRG00000006565	650.166	999.233	301.099	0.30133	-1.73058	0.00035093	0.0433145	Down Regulation	8	27200021	27439887	9211	FBN2
ENSBGRG00000002882	653.735	989.293	318.176	0.32162	-1.63657	0.000377675	0.0462962	Down Regulation	4	58747140	58839701	2576	WIPF3
ENSBGRG00000025862	90.1489	166.267	14.0311	0.0843894	-3.56679	0.000387229	0.0471445	Down Regulation	X	86333753	86334607	855	GJB1
ENSBGRG00000001261	15.1934	28.3604	2.0264	0.0714519	-3.80688	0.000389918	0.0471511	Down Regulation	8	19354143	19360920	594	NRTN
ENSBGRG00000000721	67.5313	19.2525	115.81	6.01534	2.58865	0.000404094	0.0485373	Up Regulation	4	65146108	65353054	2853	AOAH
ENSBGRG00000026316	1599.76	114.21	3085.3	27.0144	4.75566	0.000407624	0.048635	Up Regulation	14	83189655	83200254	1676	CHI3L1
ENSBGRG00000018331	1779.68	268.766	3290.59	12.2433	3.61392	0.000422519	0.0500784	Up Regulation	25	34070830	34072233	1404	ADRA2A
ENSBGRG00000010491	206.716	98.9183	314.513	3.17953	1.66881	0.000429118	0.0504778	Up Regulation	7	4621102	4621566	465	-
ENSBGRG00000018244	115.417	182.981	47.8535	0.261521	-1.935	0.000431659	0.0504778	Down Regulation	14	44716569	44790350	6189	CHD5
ENSBGRG00000026173	140.476	36.5347	244.417	6.68999	2.742	0.000434351	0.0504778	Up Regulation	4	37354144	37364905	2103	WNT16
ENSBGRG00000026060	23.8214	1.6797	45.963	27.3638	4.7742	0.000458418	0.052931	Up Regulation	8	4724422	4735902	2067	SLC5A5
ENSBGRG00000008940	1615.93	2538.74	693.11	0.273013	-1.87296	0.000465537	0.0534036	Down Regulation	X	132934992	132992589	1098	SMS
ENSBGRG00000023587	464.515	9.81205	919.217	93.6824	6.54971	0.000468479	0.0534036	Up Regulation	25	22751922	22781042	1648	-
ENSBGRG00000005875	635.712	307.675	963.749	3.13236	1.64725	0.00047277	0.0535517	Up Regulation	11	15236115	15262026	1582	LHFPL2
ENSBGRG00000007140	7.40174	14.8035	0	0	#NAME?	0.000478	0.0538035	Down Regulation	X	86674514	86679392	2688	SLC7A3
ENSBGRG00000015795	694.3	347.748	1040.85	2.99312	1.58165	0.000492334	0.0549421	Up Regulation	X	93600013	93614783	1832	TIMP1
ENSBGRG00000008291	211.01	96.4641	325.557	3.3749	1.75484	0.000494255	0.0549421	Up Regulation	13	65850437	65921140	2649	BCO2
ENSBGRG00000013158	225.444	347.627	103.261	0.297045	-1.75125	0.000502953	0.0555639	Down Regulation	4	7276789	7342222	3124	EZH2
ENSBGRG00000017228	587.218	886.764	287.672	0.324407	-1.62412	0.000512461	0.0561382	Down Regulation	16	67825219	67894988	4255	TPCN1
ENSBGRG00000004297	440.075	86.451	793.7	9.18092	3.19864	0.000515914	0.0561382	Up Regulation	18	20109658	20112373	1241	LYNX1
ENSBGRG00000007613	22.5741	40.2891	4.85911	0.120606	-3.05162	0.000518264	0.0561382	Down Regulation	4	9172344	9203422	1557	WDR86
ENSBGRG00000023453	494.556	751.682	237.43	0.315866	-1.66262	0.000520699	0.0561382	Down Regulation	19	8914193	8933114	6168	-
ENSBGRG00000009313	1350.73	2361.03	340.43	0.144187	-2.79399	0.000530356	0.0567435	Down Regulation	7	18345870	18421612	4366	PTCH1
ENSBGRG00000009357	102.004	159.415	44.5935	0.279731	-1.83789	0.000533012	0.0567435	Down Regulation	5	63161038	63247221	3247	KCNMB4
ENSBGRG00000014897	33.4991	8.9494	58.0489	6.48634	2.6974	0.000535825	0.0567435	Up Regulation	24	26700203	26712634	1430	ARMC12
ENSBGRG00000021869	713.946	201.698	1226.19	6.07936	2.60392	0.000542176	0.0570784	Up Regulation	10	6304589	6627255	2426	PHACTR2
ENSBGRG00000023441	184.042	85.4403	282.643	3.30808	1.72599	0.000547545	0.0573065	Up Regulation	13	31838382	31929214	4308	ARRB1
ENSBGRG00000010591	791.546	1203.87	379.221	0.315002	-1.66657	0.000554991	0.0577205	Down Regulation	9	113324013	113329935	2656	-
ENSBGRG00000023128	8.99941	0	17.9988	Inf	Inf	0.000557951	0.0577205	Up Regulation	24	20645299	20649815	1096	TREML1
ENSBGRG00000022668	2454.95	821.07	4088.84	4.97989	2.31611	0.000563617	0.0579716	Up Regulation	X	64169098	64300668	2502	CHRDL1
ENSBGRG00000002319	259.855	0.275642	519.435	1884.45	10.8799	0.000586395	0.0593418	Up Regulation	8	51283158	51334513	2710	SLC25A48
ENSBGRG00000017466	29.128	8.47125	49.7847	5.8769	2.55506	0.000586442	0.0593418	Up Regulation	5	115033891	115115394	555	NINJ2
ENSBGRG00000020750	188.581	288.952	88.209	0.305272	-1.71183	0.000586886	0.0593418	Down Regulation	26	10640541	10737643	7315	GTF2IRD1
ENSBGRG00000025649	58.2522	113.463	3.04139	0.0268052	-5.22135	0.000606173	0.0607195	Down Regulation	26	7851297	8037123	2655	COL26A1
ENSBGRG00000006866	101.692	45.0042	158.379	3.51921	1.81525	0.000609559	0.0607195	Up Regulation	19	15213068	15224597	930	FN3K
ENSBGRG00000013272	849.139	367.762	1330.52	3.61787	1.85514	0.00061069	0.0607195	Up Regulation	11	20650684	20662146	1167	CDO1
ENSBGRG00000005505	18.2948	33.1929	3.39665	0.102331	-3.28869	0.000616588	0.0609673	Down Regulation	13	1948843	1967565	2260	RTN4RL2
ENSBGRG00000023554	1896.84	28.4148	3765.27	132.511	7.04997	0.000623715	0.0613331	Up Regulation	19	33336216	33356088	2392	SLC47A2
ENSBGRG00000023656	9.21285	0	18.4257	Inf	Inf	0.000631226	0.0617325	Up Regulation	26	24643122	24773219	1077	-
ENSBGRG00000019111	4347.61	1738.44	6956.77	4.00173	2.00062	0.000645955	0.0628296	Up Regulation	7	66175167	66604886	10416	PRUNE2
ENSBGRG00000012301	441.248	228.804	653.692	2.857	1.5145	0.000659359	0.063331	Up Regulation	19	45945291	45990202	1840	SLC43A2
ENSBGRG00000004042	2051.28	3028.9	1073.66	0.354472	-1.49626	0.000660224	0.063331	Down Regulation	18	57069214	57076672	1675	OSR2
ENSBGRG00000026197	719.817	1080.7	358.932	0.332128	-1.59019	0.000661726	0.063331	Down Regulation	27	36786304	36807642	1030	PRXL2A
ENSBGRG00000025139	219.392	332.055	106.73	0.321423	-1.63746	0.00066908	0.0636943	Down Regulation	19	21492152	21494360	1698	FZD2
ENSBGRG00000026534	1628.89	2681.76	576.03	0.214796	-2.21896	0.000716537	0.0678512	Down Regulation	6	35509984	35511710	846	PNP
ENSBGRG00000017533	39.0739	65.4059	12.7419	0.194813	-2.35984	0.000720976	0.0679121	Down Regulation	13	6118923	6138456	2111	WNT11
ENSBGRG00000007318	168.997	258.76	79.2339	0.306206	-1.70743	0.000728742	0.0682843	Down Regulation	26	47200183	47210475	4867	CHTF18
ENSBGRG00000004570	219.27	96.8591	341.682	3.52762	1.81869	0.000733637	0.0683849	Up Regulation	6	66720399	66785406	915	RELL1
ENSBGRG00000008651	186.06	79.9664	292.154	3.65346	1.86926	0.000740322	0.0686504	Up Regulation	X	119804686	120750007	2322	-
ENSBGRG00000022294	132.256	204.679	59.834	0.292332	-1.77432	0.000745163	0.0687432	Down Regulation	26	28828679	28923315	2029	SYT17
ENSBGRG00000012695	545.136	21.2904	1068.98	50.2095	5.64989	0.000756995	0.069266	Up Regulation	23	43804136	43890856	2120	PRLR
ENSBGRG00000023252	445.994	3.28095	888.706	270.869	8.08145	0.00075857	0.069266	Up Regulation	16	76892599	76898221	635	LIF
ENSBGRG00000022191	64.1332	18.3984	109.868	5.97161	2.57812	0.000786939	0.0714916	Up Regulation	20	69924667	69930068	3080	-
ENSBGRG00000026120	83.4025	35.1328	131.672	3.74784	1.90606	0.000797821	0.0721142	Up Regulation	26	46389007	46392623	2640	IGFALS
ENSBGRG00000016371	16.6403	30.2204	3.0603	0.101266	-3.30378	0.000819746	0.0732988	Down Regulation	23	44746031	44758005	801	CAPSL
ENSBGRG00000017027	1985.94	1029.66	2942.22	2.85747	1.51474	0.000820824	0.0732988	Up Regulation	17	60827974	60927365	1900	FBLN5
ENSBGRG00000020316	144.581	21.8524	267.31	12.2326	3.61265	0.000823213	0.0732988	Up Regulation	24	6241382	6246935	990	RNF39
ENSBGRG00000009455	583.779	259.808	907.75	3.49393	1.80485	0.000828679	0.0734201	Up Regulation	2	122721915	122757620	1858	CYBRD1
ENSBGRG00000010835	83.4015	0.369297	166.434	450.677	8.81595	0.00083378	0.0735082	Up Regulation	19	45821525	45827311	1486	SERPINF2
ENSBGRG00000001992	159.873	76.1565	243.589	3.19853	1.67741	0.000839869	0.0736821	Up Regulation	7	97049834	97077918	828	ACER2
ENSBGRG00000009802	472.066	928.597	15.5356	0.0167301	-5.90141	0.000844677	0.0737424	Down Regulation	9	16075994	16104950	4318	GRIN1
ENSBGRG00000015708	1192.69	616.508	1768.87	2.86917	1.52063	0.00085799	0.074541	Up Regulation	12	5394965	5487592	3274	ITIH5
ENSBGRG00000012888	894.556	1634.13	154.985	0.0948429	-3.39832	0.000893554	0.0772557	Down Regulation	13	29256984	29259206	264	-
ENSBGRG00000007775	166.576	252.275	80.8772	0.320592	-1.64119	0.000924199	0.0795211	Down Regulation	19	23168011	23187986	4069	WNK4
ENSBGRG00000018627	32.4033	54.4014	10.4051	0.191266	-2.38635	0.000939192	0.0801857	Down Regulation	10	2487473	2555365	528	SAMD5
ENSBGRG00000002438	2115.25	881.459	3349.05	3.79944	1.92579	0.000940884	0.0801857	Up Regulation	8	51516544	51557144	2812	TGFBI
ENSBGRG00000021000	8.4073	16.4782	0.336354	0.020412	-5.61444	0.0009642	0.0817834	Down Regulation	12	47883841	47889406	1755	RBBP8NL
ENSBGRG00000004535	1055.79	1582.05	529.53	0.334712	-1.57901	0.000985985	0.0832367	Down Regulation	17	36652546	36680282	2746	STRA6
ENSBGRG00000026238	3394.03	1831.09	4956.96	2.7071	1.43675	0.00100671	0.0845869	Up Regulation	8	5096102	5159978	4282	JUND
ENSBGRG00000020065	74.7503	31.279	118.222	3.77958	1.91823	0.00101472	0.0848617	Up Regulation	14	69846166	69896510	3185	PROX1
ENSBGRG00000004468	9.41046	18.1482	0.672708	0.0370674	-4.7537	0.00103249	0.0859466	Down Regulation	3	41150765	41413680	1968	KCND3
ENSBGRG00000000123	222.485	95.3761	349.594	3.66543	1.87398	0.00104816	0.0864612	Up Regulation	1	35951653	36100084	2081	EVA1C
ENSBGRG00000015777	105.753	36.9828	174.523	4.71904	2.23849	0.00104834	0.0864612	Up Regulation	28	20580869	20590374	978	-
ENSBGRG00000001772	62.7923	19.5914	105.993	5.41021	2.43568	0.00105968	0.0869961	Up Regulation	3	9534070	9663051	2076	-
ENSBGRG00000018072	3625.95	96.9566	7154.94	73.7953	6.20546	0.00107239	0.0875534	Up Regulation	8	65340820	65530521	5240	HTR4
ENSBGRG00000004317	187.569	25.2988	349.839	13.8283	3.78955	0.00107632	0.0875534	Up Regulation	4	8605773	8618871	3680	AOC1
ENSBGRG00000007032	41.0153	3.47852	78.5521	22.5821	4.49711	0.00108115	0.0875534	Up Regulation	10	114152266	114227891	1335	IYD
ENSBGRG00000022987	342.15	171.39	512.91	2.99265	1.58142	0.00109797	0.088515	Up Regulation	6	90948827	91026964	4641	MMRN1
ENSBGRG00000007013	125.569	53.3468	197.791	3.70765	1.89051	0.00111564	0.0888279	Up Regulation	9	15790453	15793380	2928	AJM1
ENSBGRG00000005665	1251.22	472.423	2030.02	4.29705	2.10335	0.00111913	0.0888279	Up Regulation	13	63305837	63567100	5516	ZBTB16
ENSBGRG00000026821	168.285	81.9466	254.623	3.10718	1.63561	0.00112554	0.0888279	Up Regulation	9	21422667	21556380	2182	MGAT4A
ENSBGRG00000000119	61.7345	111.186	12.2831	0.110474	-3.17822	0.00112653	0.0888279	Down Regulation	1	35325715	35471104	2136	HUNK
ENSBGRG00000009255	720.537	362.093	1078.98	2.97984	1.57524	0.00112667	0.0888279	Up Regulation	13	66114363	66197160	2787	DIXDC1
ENSBGRG00000000112	210.117	364.308	55.926	0.153513	-2.70357	0.00115701	0.0905937	Down Regulation	1	34418102	34619862	5464	TIAM1
ENSBGRG00000020975	98.2945	178.723	17.8659	0.0999639	-3.32245	0.00116254	0.0905937	Down Regulation	10	103932056	104041653	3247	SLC22A3
ENSBGRG00000013235	107.203	204.108	10.2981	0.0504544	-4.30888	0.00116425	0.0905937	Down Regulation	17	20280944	20282743	1800	-
ENSBGRG00000017839	746.649	22.3339	1470.96	65.8624	6.04138	0.00118095	0.0914123	Up Regulation	23	4621095	4650350	3671	GABRP
ENSBGRG00000004152	225.827	429.745	21.9092	0.0509818	-4.29387	0.00118627	0.0914123	Down Regulation	7	13289638	13366293	2146	SLC28A3
ENSBGRG00000004479	127.536	242.337	12.736	0.0525548	-4.25003	0.00119255	0.0914123	Down Regulation	1	71887450	71933702	2178	SLC15A2
ENSBGRG00000007838	15862.8	2576.3	29149.4	11.3145	3.5001	0.00119674	0.0914123	Up Regulation	12	33935613	33940404	1398	CST3
ENSBGRG00000014582	13.4478	0.920582	25.975	28.2159	4.81843	0.00120061	0.0914123	Up Regulation	20	57752876	57757857	1705	-
ENSBGRG00000005676	23.2472	0	46.4944	Inf	Inf	0.00120541	0.0914123	Up Regulation	9	92748862	92791377	3009	CAPN14
ENSBGRG00000007555	211.991	100.634	323.348	3.21311	1.68397	0.00122414	0.0924407	Up Regulation	8	46927395	46969448	1511	-
ENSBGRG00000005625	6.39394	12.7879	0	0	#NAME?	0.0012434	0.0935007	Down Regulation	10	57736292	57776197	1361	TRAPPC3L
ENSBGRG00000001600	313.917	462.713	165.121	0.356854	-1.4866	0.00126142	0.0943667	Down Regulation	8	14696570	14791707	2019	OLFM2
ENSBGRG00000022740	82.5431	129.707	35.3793	0.272764	-1.87428	0.00126546	0.0943667	Down Regulation	22	39658	114077	3085	CFAP100
ENSBGRG00000010370	372.399	549.229	195.569	0.35608	-1.48973	0.0013238	0.0983072	Down Regulation	17	48518530	48519646	954	-
ENSBGRG00000024315	139.337	268.613	10.0617	0.0374579	-4.73859	0.00134671	0.0992584	Down Regulation	20	45473297	45792165	6177	ADAMTS18
ENSBGRG00000019130	164.7	322.935	6.46522	0.0200202	-5.6424	0.00135292	0.0992584	Down Regulation	7	26617014	26627633	2543	NXNL2
ENSBGRG00000011713	408.981	216.827	601.135	2.77242	1.47114	0.00135325	0.0992584	Up Regulation	9	86819563	86850560	2973	SLC1A4
ENSBGRG00000005686	1022.52	2018.56	26.4787	0.0131176	-6.25235	0.00137598	0.100514	Down Regulation	12	56863233	56891679	3181	BPIFB1
ENSBGRG00000019017	813.185	422.546	1203.82	2.84897	1.51044	0.00138162	0.100516	Up Regulation	Y	7190919	7228948	2706	-
ENSBGRG00000014981	2368.11	1255.02	3481.19	2.7738	1.47187	0.00139255	0.100901	Up Regulation	24	26766203	26892815	1558	FKBP5
ENSBGRG00000002765	145.314	281.223	9.40612	0.0334473	-4.90197	0.00140161	0.101147	Down Regulation	4	58027791	58159537	1722	CPVL
ENSBGRG00000024642	796.376	172.747	1420.01	8.22014	3.03916	0.00142672	0.102439	Up Regulation	23	49932829	49988613	2690	C7
ENSBGRG00000009168	932.366	323.948	1540.78	4.75627	2.24983	0.00143095	0.102439	Up Regulation	2	11378627	11386107	1293	TENT5B
ENSBGRG00000005491	89.2359	3.07844	175.393	56.9748	5.83225	0.00145325	0.103621	Up Regulation	12	56648334	56657691	1128	-
ENSBGRG00000001735	55.2694	19.8961	90.6427	4.5558	2.1877	0.00146235	0.103856	Up Regulation	3	21588179	21588733	555	TNFAIP8L2
ENSBGRG00000025263	729.114	1073.68	384.55	0.358161	-1.48132	0.00147232	0.103869	Down Regulation	25	37650752	37781723	3246	AFAP1L2
ENSBGRG00000026193	157.909	239.608	76.2107	0.318064	-1.65261	0.00147415	0.103869	Down Regulation	25	25023218	25039758	3078	PSD
ENSBGRG00000007944	51.4505	11.3723	91.5287	8.04843	3.00871	0.00148089	0.103935	Up Regulation	5	28909928	28935588	2782	NCF4
ENSBGRG00000022381	40.1937	70.2016	10.1858	0.145094	-2.78494	0.00148751	0.103992	Down Regulation	11	30036577	30037434	201	-
ENSBGRG00000008348	155.105	233.484	76.7263	0.328615	-1.60553	0.00149484	0.104098	Down Regulation	5	49349644	49369561	3727	AGAP2
ENSBGRG00000009672	824.176	314.04	1334.31	4.24886	2.08708	0.00151142	0.104559	Up Regulation	2	21248381	21539472	818	PID1
ENSBGRG00000010173	71.533	136.642	6.42383	0.0470121	-4.41082	0.00151315	0.104559	Down Regulation	9	16105832	16107948	1017	LRRC26
ENSBGRG00000000195	350.343	123.783	576.903	4.66061	2.22052	0.00157846	0.108653	Up Regulation	1	136130456	136869878	1917	SLC9A9
ENSBGRG00000003559	72.8291	33.2043	112.454	3.38672	1.75989	0.00159784	0.109565	Up Regulation	6	105001267	105064563	2720	SLC9B2
ENSBGRG00000019925	542.013	10.3452	1073.68	103.786	6.69746	0.00162553	0.110765	Up Regulation	4	48090599	48094888	792	IGFBP1
ENSBGRG00000014234	21.7032	5.9593	37.4472	6.28382	2.65164	0.00163439	0.110765	Up Regulation	9	68493090	68500109	862	IL1B
ENSBGRG00000007431	383.726	565.489	201.963	0.357148	-1.48541	0.00163934	0.110765	Down Regulation	11	1759553	1768277	1737	EFS
ENSBGRG00000020317	6.0425	12.085	0	0	#NAME?	0.00164009	0.110765	Down Regulation	26	3743495	3809115	1951	MMD2
ENSBGRG00000020691	17.9045	32.6068	3.20218	0.0982057	-3.34805	0.00164932	0.11097	Down Regulation	14	47228140	47287073	2813	TP73
ENSBGRG00000003621	1425.85	2592.06	259.65	0.100172	-3.31946	0.00166515	0.111402	Down Regulation	3	110217938	110236954	3895	PTCH2
ENSBGRG00000000961	24.0091	41.0352	6.98308	0.170173	-2.55493	0.00166819	0.111402	Down Regulation	5	80074370	80089366	3354	KRT75
ENSBGRG00000023768	379.993	164.256	595.73	3.62684	1.85871	0.00168403	0.111884	Up Regulation	20	43508628	43510283	1605	MAF
ENSBGRG00000018815	321.604	170.277	472.93	2.77741	1.47374	0.00169735	0.111884	Up Regulation	23	55482757	55690392	2974	PARP8
ENSBGRG00000023941	668.652	1302.23	35.0756	0.0269351	-5.21437	0.00170253	0.111884	Down Regulation	9	112213108	112377221	6666	GREB1
ENSBGRG00000008798	700.645	1040.3	360.987	0.347002	-1.52698	0.00171057	0.111884	Down Regulation	3	46552052	46694373	4267	IGSF3
ENSBGRG00000016172	13.2433	26.142	0.344631	0.0131831	-6.24517	0.00171278	0.111884	Down Regulation	5	123356262	123382662	2203	PNPLA3
ENSBGRG00000008389	6116.39	3510.95	8721.82	2.48418	1.31277	0.00171293	0.111884	Up Regulation	7	42711537	42798926	7915	TNC
ENSBGRG00000000561	1312.04	561.591	2062.49	3.67259	1.8768	0.00173819	0.113121	Up Regulation	7	73488628	73676469	2769	MAMDC2
ENSBGRG00000011931	14.5966	29.1932	0	0	#NAME?	0.00175076	0.113288	Down Regulation	13	66700639	66717214	716	BTG4
ENSBGRG00000017513	140.172	66.0751	214.269	3.24281	1.69725	0.00175795	0.113288	Up Regulation	5	123689886	123849266	4256	-
ENSBGRG00000004372	1617.71	741.895	2493.53	3.36103	1.7489	0.00175973	0.113288	Up Regulation	7	13778588	14144067	11054	NTRK2
ENSBGRG00000026896	151.276	230.83	71.7218	0.310712	-1.68635	0.00176899	0.113475	Down Regulation	20	12008780	12011821	1495	RRAD
ENSBGRG00000011162	30.551	9.28259	51.8194	5.58243	2.48089	0.00179947	0.114675	Up Regulation	12	46148031	46317141	5249	-
ENSBGRG00000023839	894.92	390.674	1399.17	3.58142	1.84053	0.0018085	0.114675	Up Regulation	11	55603513	55847739	3803	SAMD4A
ENSBGRG00000009082	124.512	203.865	45.1584	0.221511	-2.17455	0.00181301	0.114675	Down Regulation	2	11322150	11325663	1191	KDF1
ENSBGRG00000002028	507.53	266.213	748.847	2.81296	1.49209	0.00181333	0.114675	Up Regulation	4	73055392	73158272	1956	MDFIC
ENSBGRG00000003226	2551.3	1397.7	3704.9	2.6507	1.40638	0.00183133	0.115406	Up Regulation	1	48664694	49001729	3771	ABI3BP
ENSBGRG00000025055	106.154	44.853	167.454	3.7334	1.90049	0.00190381	0.119553	Up Regulation	16	77612912	77616272	1297	SELENOM
ENSBGRG00000009066	329.136	519.139	139.133	0.268008	-1.89965	0.00192503	0.119678	Down Regulation	8	28917479	29039903	2300	LMNB1
ENSBGRG00000006221	411.503	679.681	143.326	0.210872	-2.24556	0.00192667	0.119678	Down Regulation	10	113061606	113075419	1845	ARMT1
ENSBGRG00000017772	153.077	306.153	0	0	#NAME?	0.00193187	0.119678	Down Regulation	24	3741375	3751067	1734	PRSS16
ENSBGRG00000010417	184.702	85.5772	283.827	3.31662	1.72972	0.00193256	0.119678	Up Regulation	28	35995935	36079621	1254	PDGFRL
ENSBGRG00000014296	19.5324	5.29916	33.7656	6.37187	2.67172	0.00194516	0.120043	Up Regulation	1	127116344	127117634	996	P2RY12
ENSBGRG00000006109	332.04	161.702	502.379	3.10683	1.63544	0.00196479	0.120838	Up Regulation	8	10113864	10159600	6116	FLT4
ENSBGRG00000012086	30.6094	55.8122	5.40649	0.0968694	-3.36782	0.00200128	0.122661	Down Regulation	19	7287021	7329128	3566	KIF19
ENSBGRG00000019473	57.3555	21.3367	93.3743	4.37624	2.12969	0.00202563	0.123729	Up Regulation	9	12709460	12801704	5078	KCNT1
ENSBGRG00000012204	238.673	422.124	55.2213	0.130818	-2.93437	0.00207789	0.126254	Down Regulation	9	67420759	67450995	1638	ST6GAL2
ENSBGRG00000018034	418.328	227.083	609.573	2.68436	1.42458	0.00208106	0.126254	Up Regulation	27	30022217	30026871	1302	PLAU
ENSBGRG00000018513	20.248	2.24619	38.2499	17.0288	4.08991	0.00213614	0.129157	Up Regulation	25	13438603	13541629	2162	HTR7
ENSBGRG00000005041	2287.57	1248.67	3326.46	2.66401	1.4136	0.00214362	0.129173	Up Regulation	8	11387205	11404657	4176	MAN2B1
ENSBGRG00000009776	52.3054	102.24	2.37103	0.0231909	-5.4303	0.00215978	0.12971	Down Regulation	24	6939565	6940161	237	SFTA2
ENSBGRG00000011551	818.266	458.768	1177.76	2.56723	1.36021	0.0021719	0.130002	Up Regulation	14	49203965	49208294	1488	VWA1
ENSBGRG00000023386	10.0639	19.7831	0.344631	0.0174205	-5.84307	0.00219706	0.131069	Down Regulation	5	61887243	61893480	730	-
ENSBGRG00000014092	11807.1	355.543	23258.6	65.417	6.03159	0.00221876	0.131924	Up Regulation	6	80406380	80487516	2488	SOD3
ENSBGRG00000024134	6.80858	0.285904	13.3313	46.6284	5.54314	0.00224224	0.132879	Up Regulation	X	68950521	69028883	1496	IL13RA2
ENSBGRG00000018227	179.387	46.8394	311.935	6.65966	2.73545	0.00227133	0.134158	Up Regulation	27	46305853	46362302	2706	ALOX5
ENSBGRG00000018445	21.1487	36.4878	5.80965	0.159222	-2.65089	0.00228292	0.1344	Down Regulation	26	623893	628723	1635	-
ENSBGRG00000000932	74.9853	113.898	36.0729	0.316713	-1.65875	0.00230286	0.135082	Down Regulation	5	117279154	117301177	2166	TUBA8
ENSBGRG00000019626	163.574	80.3712	246.776	3.07045	1.61845	0.00230961	0.135082	Up Regulation	11	53555961	53580133	3613	SHF
ENSBGRG00000025237	830.621	16.3607	1644.88	100.539	6.65161	0.00233136	0.135616	Up Regulation	26	2233123	2233683	561	BHLHA15
ENSBGRG00000007902	1290.11	569.946	2010.28	3.52714	1.8185	0.00233583	0.135616	Up Regulation	10	80729687	80867002	4293	CD109
ENSBGRG00000001406	22.1978	6.53643	37.8592	5.79203	2.53407	0.00235606	0.135616	Up Regulation	3	38420799	38435409	1503	SYPL2
ENSBGRG00000004764	62.124	101.199	23.0489	0.227758	-2.13443	0.00235625	0.135616	Down Regulation	5	129443591	129446083	1915	-
ENSBGRG00000014525	170.306	35.1387	305.473	8.69334	3.11991	0.00236336	0.135616	Up Regulation	10	69167459	69219462	3565	SOGA3
ENSBGRG00000019242	2946.97	1643.56	4250.39	2.58609	1.37077	0.0023642	0.135616	Up Regulation	21	31491886	31702590	3257	COLEC12
ENSBGRG00000015106	81.8144	20.3243	143.305	7.05091	2.81781	0.0023872	0.136142	Up Regulation	6	83510558	84967609	2321	KCNIP4
ENSBGRG00000000595	677.798	985.742	369.855	0.375204	-1.41425	0.00238859	0.136142	Down Regulation	4	17388401	17488328	4268	DENND2A
ENSBGRG00000002883	372.314	551.266	193.362	0.35076	-1.51144	0.00242351	0.137451	Down Regulation	1	144844619	144970778	1674	PCCB
ENSBGRG00000013703	46.9135	15.0542	78.7727	5.23261	2.38753	0.00242692	0.137451	Up Regulation	2	12515343	12516954	1081	PTAFR
ENSBGRG00000026016	453.154	790.228	116.08	0.146894	-2.76715	0.00243652	0.13756	Down Regulation	21	39250306	39264083	2873	-
ENSBGRG00000014147	1266.72	493.258	2040.17	4.13612	2.04828	0.00246496	0.138708	Up Regulation	14	32443208	32490127	2316	DPT
ENSBGRG00000014955	14.4772	0.571808	28.3827	49.6367	5.63333	0.00247236	0.138708	Up Regulation	17	63672370	63687724	2028	SERPINA11
ENSBGRG00000015052	266.914	49.4234	484.405	9.80113	3.29295	0.00248165	0.138794	Up Regulation	X	110689484	110690614	1131	GPR34
ENSBGRG00000011800	177.456	90.6392	264.273	2.91566	1.54382	0.00252046	0.140525	Up Regulation	17	16611715	16637688	2067	KLHL25
ENSBGRG00000002112	508.217	737.814	278.619	0.377628	-1.40496	0.00260475	0.144774	Down Regulation	3	38792037	38795578	1114	GSTM3
ENSBGRG00000010087	194.976	288.078	101.874	0.353632	-1.49968	0.00262351	0.145365	Down Regulation	6	14583195	14618567	1596	NSG1
ENSBGRG00000001054	296.996	476.434	117.557	0.246745	-2.01891	0.00264316	0.146002	Down Regulation	4	97248834	97652280	14962	DNAH11
ENSBGRG00000003074	549.314	298.407	800.22	2.68164	1.42311	0.00266223	0.146478	Up Regulation	1	145073358	145276235	4236	PPP2R3A
ENSBGRG00000006560	4184.06	2413.72	5954.41	2.46691	1.3027	0.00266815	0.146478	Up Regulation	5	99849412	100029099	3242	PPP1R12A
ENSBGRG00000022996	129.408	37.997	220.819	5.81147	2.5389	0.00272229	0.148993	Up Regulation	X	64498578	64643513	2579	PAK3
ENSBGRG00000010231	107.753	161.541	53.9647	0.334061	-1.58182	0.00274189	0.149609	Down Regulation	24	7098909	7116487	4110	CCHCR1
ENSBGRG00000010717	1331.83	693.33	1970.33	2.84184	1.50682	0.00275089	0.149643	Up Regulation	12	45949181	45995212	3308	-
ENSBGRG00000015203	227610	11299.2	443920	39.2877	5.29601	0.00279117	0.151374	Up Regulation	21	57169857	57184801	1836	-
ENSBGRG00000006329	173.977	56.2641	291.689	5.18429	2.37415	0.00281659	0.152292	Up Regulation	5	28394324	28438851	4502	CYTH4
ENSBGRG00000009617	106.535	205.792	7.27746	0.0353633	-4.8216	0.00285855	0.154095	Down Regulation	12	65801935	67097998	4894	PTPRT
ENSBGRG00000005550	159.178	36.3667	281.99	7.75406	2.95495	0.00287342	0.15439	Up Regulation	8	46708344	46728058	2759	HCN2
ENSBGRG00000022876	61.4896	120.911	2.06779	0.0171017	-5.86972	0.00288128	0.15439	Down Regulation	8	2018738	2050456	1637	-
ENSBGRG00000007197	9.82289	19.6458	0	0	#NAME?	0.0029093	0.155426	Down Regulation	17	56118985	56121867	1743	-
ENSBGRG00000002655	1402.02	740.865	2063.17	2.78481	1.47758	0.00291854	0.155456	Up Regulation	6	114963691	115528877	6451	-
ENSBGRG00000018110	82.9681	39.7934	126.143	3.16995	1.66446	0.00294852	0.15611	Up Regulation	20	5619844	5621115	854	PLEKHF1
ENSBGRG00000020675	29.3492	54.9323	3.76611	0.0685592	-3.86651	0.00295174	0.15611	Down Regulation	15	57727519	57740161	2170	CCNA1
ENSBGRG00000016246	117.645	175.095	60.1946	0.343783	-1.54043	0.00295699	0.15611	Down Regulation	3	1622073	1625565	992	-
ENSBGRG00000002168	22352.1	12404	32300.3	2.60403	1.38075	0.00296893	0.156279	Up Regulation	5	87218845	87259467	1533	DCN
ENSBGRG00000012074	733.305	1290.04	176.573	0.136875	-2.86907	0.00298255	0.156536	Down Regulation	6	79349826	79471181	3593	SEL1L3
ENSBGRG00000000703	51.6356	18.3536	84.9177	4.62677	2.21001	0.00300174	0.157082	Up Regulation	7	9384905	9504024	2551	ADRA1A
ENSBGRG00000019159	35.7578	4.20153	67.3141	16.0213	4.00192	0.00303138	0.158171	Up Regulation	24	53681385	53690175	429	NRN1
ENSBGRG00000007905	6.09115	12.1823	0	0	#NAME?	0.00304118	0.158186	Down Regulation	12	34252920	34310596	2207	SYNDIG1
ENSBGRG00000003834	434.581	190.823	678.338	3.5548	1.82977	0.00304935	0.158186	Up Regulation	15	27911363	27912640	1104	KCTD12
ENSBGRG00000020276	2940.49	1532.01	4348.98	2.83875	1.50525	0.00306152	0.158213	Up Regulation	5	110366168	110368203	855	-
ENSBGRG00000007227	327.889	510.576	145.203	0.28439	-1.81406	0.00306755	0.158213	Down Regulation	12	40534771	40600440	2843	FERMT1
ENSBGRG00000000399	38.1503	9.50069	66.7999	7.03106	2.81374	0.00309149	0.158785	Up Regulation	8	5525131	5537047	2097	CRLF1
ENSBGRG00000010388	4041.85	7523.31	560.395	0.0744878	-3.74685	0.00309935	0.158785	Down Regulation	6	15087184	15092190	1544	MSX1
ENSBGRG00000004809	157.899	82.7302	233.067	2.8172	1.49426	0.00311367	0.158785	Up Regulation	18	45565100	45759872	13244	PKHD1L1
ENSBGRG00000011711	279.267	108.477	450.056	4.14886	2.05271	0.00311604	0.158785	Up Regulation	22	9086011	9120024	2429	LRRC2
ENSBGRG00000026121	897.337	430.273	1364.4	3.17101	1.66494	0.003123	0.158785	Up Regulation	22	44083150	44087106	1239	BHLHE40
ENSBGRG00000002742	8.05363	16.1073	0	0	#NAME?	0.00316105	0.160264	Down Regulation	4	529301	530415	405	-
ENSBGRG00000013654	455.339	107.752	802.926	7.45158	2.89755	0.0031817	0.160855	Up Regulation	7	59347117	59356639	1386	DNAJB5
ENSBGRG00000004004	14750.8	7124.37	22377.3	3.14095	1.6512	0.00319861	0.161255	Up Regulation	4	23065001	23109522	4984	-
ENSBGRG00000015612	149.502	270.415	28.5878	0.105718	-3.24171	0.00321202	0.161476	Down Regulation	15	20302688	20318006	2008	F10
ENSBGRG00000012526	2294.5	1310.15	3278.85	2.50265	1.32346	0.00322283	0.161566	Up Regulation	1	125576565	125754911	2871	MBNL1
ENSBGRG00000009098	107.325	211.556	3.09341	0.0146222	-6.0957	0.00325983	0.162964	Down Regulation	13	28015922	28058677	3871	SYT13
ENSBGRG00000015748	23.8598	1.14362	46.576	40.7269	5.34791	0.00328919	0.16396	Up Regulation	17	63969367	63978614	1421	-
ENSBGRG00000001914	21907.9	11752.5	32063.3	2.7282	1.44795	0.00329806	0.16396	Up Regulation	2	33592222	33840431	7525	TNS1
ENSBGRG00000018280	838.903	1306.39	371.42	0.284311	-1.81446	0.00332497	0.164839	Down Regulation	16	67898586	67935176	3502	SLC8B1
ENSBGRG00000011955	81.4132	161.281	1.54582	0.00958467	-6.70506	0.0033599	0.166111	Down Regulation	28	18954292	19019680	1616	IDO2
ENSBGRG00000014254	1730.01	322.04	3137.98	9.74408	3.28453	0.00341375	0.167523	Up Regulation	9	39881372	39885836	1621	CYP1B1
ENSBGRG00000012596	36.4906	12.3557	60.6255	4.90668	2.29475	0.00341488	0.167523	Up Regulation	2	12226994	12240040	1857	THEMIS2
ENSBGRG00000025707	43.168	7.89374	78.4422	9.93727	3.31285	0.00341654	0.167523	Up Regulation	29	37776817	37854216	2055	RAB38
ENSBGRG00000025350	6.68101	13.362	0	0	#NAME?	0.00344471	0.168443	Down Regulation	25	17428849	17465763	1479	-
ENSBGRG00000021445	174.982	84.3539	265.61	3.14876	1.65478	0.00345533	0.168501	Up Regulation	19	41073183	41079694	1597	SLC2A4
ENSBGRG00000012136	6.77838	13.2121	0.344631	0.0260845	-5.26066	0.00348082	0.169283	Down Regulation	12	67440313	67467424	2237	SGK2
ENSBGRG00000000652	3086.32	1738.64	4434.01	2.55027	1.35065	0.00354811	0.172088	Up Regulation	3	97410529	97516547	1396	PLPP3
ENSBGRG00000000392	912.836	442.34	1383.33	3.1273	1.64492	0.00355844	0.172123	Up Regulation	6	54744150	54781484	1137	SGCB
ENSBGRG00000022566	87.0587	42.3969	131.721	3.10684	1.63545	0.00356965	0.1722	Up Regulation	17	34108393	34155622	2411	PSTPIP1
ENSBGRG00000022770	1540.61	691.467	2389.75	3.45606	1.78913	0.00360737	0.173191	Up Regulation	8	67782637	67794002	4286	SYNPO
ENSBGRG00000025045	4321.42	2497.58	6145.26	2.46049	1.29894	0.00362439	0.173191	Up Regulation	25	46096245	46161959	1684	HTRA1
ENSBGRG00000007837	1017.42	1460.71	574.131	0.39305	-1.34721	0.00363038	0.173191	Down Regulation	28	42553103	43249394	12201	TENM3
ENSBGRG00000009334	456.152	218.38	693.925	3.17761	1.66794	0.00363535	0.173191	Up Regulation	X	14888797	15717446	8479	TENM1
ENSBGRG00000009149	74.1721	11.3941	136.95	12.0194	3.5873	0.00363859	0.173191	Up Regulation	X	102492168	102536435	2121	VSIG4
ENSBGRG00000019878	102.076	33.7647	170.387	5.04631	2.33523	0.00371145	0.17619	Up Regulation	26	10389990	10411911	2879	LAT2
ENSBGRG00000010403	49.5842	14.2581	84.9104	5.95526	2.57416	0.00374433	0.177281	Up Regulation	22	8958813	8959871	1059	CCR5
ENSBGRG00000005373	56.3514	87.3326	25.3703	0.290502	-1.78338	0.00376024	0.177565	Down Regulation	10	57330046	57458282	1909	NT5DC1
ENSBGRG00000023195	61.495	4.66942	118.321	25.3395	4.66331	0.00377435	0.177742	Up Regulation	16	76755604	76821827	1752	HORMAD2
ENSBGRG00000022497	52.1895	23.6556	80.7235	3.41245	1.77081	0.0037878	0.177742	Up Regulation	18	12533413	12560221	2196	SLA
ENSBGRG00000024258	4316.5	1982.18	6650.81	3.35529	1.74644	0.0037938	0.177742	Up Regulation	6	52689621	52739781	4981	PDGFRA
ENSBGRG00000012431	12.9842	0	25.9685	Inf	Inf	0.00380736	0.177912	Up Regulation	14	77131523	77166753	2157	CFHR5
ENSBGRG00000022822	26.942	7.3753	46.5088	6.30602	2.65673	0.00383825	0.178588	Up Regulation	8	67797911	67811975	738	MYOZ3
ENSBGRG00000004287	19.5801	36.1164	3.04374	0.0842758	-3.56874	0.00384487	0.178588	Down Regulation	3	42199377	42208885	1911	PPM1J
ENSBGRG00000014021	402.303	190.716	613.89	3.21887	1.68655	0.00385348	0.178588	Up Regulation	20	59162614	59176239	1259	FLT3LG
ENSBGRG00000016570	117.131	172.969	61.293	0.354359	-1.49672	0.00386174	0.178588	Down Regulation	26	18726872	18789957	5061	SBK1
ENSBGRG00000022943	114.1	212.796	15.4038	0.0723875	-3.78811	0.00394684	0.181901	Down Regulation	20	23814574	23865894	1905	SLC6A2
ENSBGRG00000013772	722.035	412.364	1031.71	2.50193	1.32304	0.00396794	0.181901	Up Regulation	8	40204244	40347304	3990	SEMA6A
ENSBGRG00000023581	197.654	307.197	88.1097	0.286818	-1.80179	0.00396969	0.181901	Down Regulation	1	79205111	79257189	2561	TMEM44
ENSBGRG00000005954	15.5639	28.732	2.39586	0.0833866	-3.58404	0.00398148	0.181901	Down Regulation	17	21784251	21787400	1098	MESP2
ENSBGRG00000026531	141.265	76.8707	205.659	2.67539	1.41975	0.00399911	0.181901	Up Regulation	22	24694840	25216233	5591	-
ENSBGRG00000017100	85.7962	130.109	41.4834	0.318836	-1.64911	0.00400559	0.181901	Down Regulation	16	67799912	67810224	2335	IQCD
ENSBGRG00000008257	392.768	221.392	564.144	2.54816	1.34946	0.00400691	0.181901	Up Regulation	23	40821963	41142057	9013	PDZD2
ENSBGRG00000025694	8.84338	17.3504	0.336354	0.0193859	-5.68885	0.00401468	0.181901	Down Regulation	20	67733829	67736230	686	-
ENSBGRG00000025460	36.1756	58.5417	13.8095	0.235892	-2.0838	0.00405001	0.182961	Down Regulation	X	8589913	8610077	5145	IGSF1
ENSBGRG00000009913	1433.32	2038.82	827.817	0.406027	-1.30035	0.00405853	0.182961	Down Regulation	6	1857727	1920022	4068	ACOX3
ENSBGRG00000022857	63.7865	97.3098	30.2631	0.310998	-1.68502	0.00407869	0.183408	Down Regulation	21	34093349	34429410	3868	DLGAP1
ENSBGRG00000012377	26.2673	43.69	8.84453	0.202438	-2.30445	0.00410789	0.184258	Down Regulation	23	85558	155984	2807	FAM169A
ENSBGRG00000003909	118.176	64.0531	172.3	2.68995	1.42758	0.00414385	0.185406	Up Regulation	18	37396259	37401488	1010	AARD
ENSBGRG00000009534	7.86055	15.0318	0.689263	0.0458535	-4.44682	0.0041818	0.186638	Down Regulation	14	60340365	60349209	1638	FAM163A
ENSBGRG00000003657	32.5001	62.5961	2.40414	0.0384072	-4.70248	0.00421984	0.187867	Down Regulation	5	48406944	48432626	4353	SDR9C7
ENSBGRG00000021481	2406.09	3721.35	1090.82	0.293124	-1.77042	0.00423789	0.188202	Down Regulation	21	33528753	33594477	4236	EMILIN2
ENSBGRG00000020424	70.9778	27.3496	114.606	4.1904	2.06709	0.00428906	0.189789	Up Regulation	10	17663126	17685343	2536	VNN1
ENSBGRG00000007842	805.14	485.553	1124.73	2.31638	1.21187	0.00430166	0.189789	Up Regulation	2	45327207	45439037	2094	KLF7
ENSBGRG00000010957	66.8853	31.404	102.367	3.25967	1.70473	0.00430544	0.189789	Up Regulation	12	308223	758647	1898	CAMK1D
ENSBGRG00000017062	74.7682	139.248	10.2881	0.0738831	-3.75861	0.00433516	0.190351	Down Regulation	10	15067470	15107740	5809	MYB
ENSBGRG00000007405	55.298	10.8534	99.7425	9.18995	3.20006	0.00434413	0.190351	Up Regulation	7	41957092	41962534	680	-
ENSBGRG00000011794	488.543	271.618	705.469	2.59729	1.37701	0.00435744	0.190351	Up Regulation	13	73873974	73959070	1479	SESN3
ENSBGRG00000007861	57.2385	26.7095	87.7674	3.286	1.71633	0.00436226	0.190351	Up Regulation	22	53953976	53955052	1077	CX3CR1
ENSBGRG00000018152	61.9245	94.4915	29.3575	0.31069	-1.68645	0.00437135	0.190351	Down Regulation	5	124215396	124320282	4506	PHF21B
ENSBGRG00000017985	8.86805	16.6602	1.07586	0.0645767	-3.95284	0.00439	0.190699	Down Regulation	20	59592513	59593145	633	NTF4
ENSBGRG00000005503	599.57	348.028	851.112	2.44553	1.29015	0.00440115	0.19072	Up Regulation	13	63121480	63133071	1844	REXO2
ENSBGRG00000016472	13.6764	24.2677	3.08513	0.127129	-2.97563	0.00446014	0.192588	Down Regulation	21	59305013	59375753	3388	CDH20
ENSBGRG00000022052	510.423	83.7183	937.128	11.1938	3.48463	0.00446577	0.192588	Up Regulation	26	16986335	17029509	4004	ITGAM
ENSBGRG00000008397	406.659	586.848	226.47	0.385909	-1.37367	0.00450706	0.193553	Down Regulation	Y	9450636	9605173	1998	MID1
ENSBGRG00000023186	62.0993	15.8315	108.367	6.84504	2.77506	0.00450977	0.193553	Up Regulation	15	8603583	8604665	1083	GPR183
ENSBGRG00000006752	66.778	100.89	32.6655	0.323772	-1.62695	0.00453533	0.194112	Down Regulation	13	64336055	64385123	2228	TTC12
ENSBGRG00000026172	14.5546	25.4371	3.67213	0.144361	-2.79225	0.0045445	0.194112	Down Regulation	X	100073860	100168616	1506	-
ENSBGRG00000022849	859.36	496.165	1222.56	2.46401	1.30101	0.00457497	0.194656	Up Regulation	29	674409	678819	1491	CD151
ENSBGRG00000018916	381.241	187.866	574.616	3.05865	1.61289	0.00458278	0.194656	Up Regulation	24	53434721	53603515	3806	F13A1
ENSBGRG00000006674	390.722	219.077	562.366	2.56698	1.36007	0.00458986	0.194656	Up Regulation	6	109855250	109961179	1924	SGMS2
ENSBGRG00000026141	5.05658	10.1132	0	0	#NAME?	0.00461343	0.195193	Down Regulation	14	82703820	82713309	1429	TNNI1
ENSBGRG00000025000	427.897	615.703	240.09	0.389944	-1.35866	0.00468209	0.197315	Down Regulation	21	28475596	28590129	1737	TTC39C
ENSBGRG00000000613	11.3089	20.5665	2.05123	0.0997366	-3.32573	0.00469228	0.197315	Down Regulation	8	79500252	79812001	2868	GABRB2
ENSBGRG00000012174	326.904	598.274	55.5346	0.0928247	-3.42935	0.00469666	0.197315	Down Regulation	19	61039195	61112577	2352	RNF43
ENSBGRG00000007328	42.6186	11.1086	74.1287	6.67312	2.73836	0.00471061	0.197437	Up Regulation	15	52107740	52138759	1268	ALOX5AP
ENSBGRG00000015387	84.2414	133.381	35.1021	0.263172	-1.92592	0.00473059	0.197702	Down Regulation	17	72632619	72671215	1014	-
ENSBGRG00000018045	517.24	241.673	792.807	3.2805	1.71391	0.00473902	0.197702	Up Regulation	26	586058	590735	1452	GAL3ST4
ENSBGRG00000021204	114.594	194.21	34.9768	0.180097	-2.47315	0.0047665	0.198386	Down Regulation	19	12524526	12564037	3649	CCDC40
ENSBGRG00000010052	184.081	19.8751	348.288	17.5239	4.13125	0.00478057	0.19851	Up Regulation	3	123147890	123279985	3455	NGEF
ENSBGRG00000009762	214.309	121.776	306.842	2.51971	1.33326	0.00480106	0.1989	Up Regulation	18	1052600	1054052	858	-
ENSBGRG00000000748	75.7642	15.1889	136.34	8.97626	3.16611	0.00482727	0.199376	Up Regulation	8	21863917	21889605	1352	GNA15
ENSBGRG00000016708	191.82	279.83	103.81	0.370973	-1.43061	0.00484797	0.199376	Down Regulation	19	8139348	8141487	1225	NT5C
ENSBGRG00000023032	98.583	20.5768	176.589	8.58197	3.10131	0.00485693	0.199376	Up Regulation	24	20633512	20640764	1152	TREM2
ENSBGRG00000011056	45.4775	20.8171	70.138	3.36925	1.75243	0.00485929	0.199376	Up Regulation	13	3227107	3274055	1246	LPXN
ENSBGRG00000012616	1708.92	3326.06	91.7729	0.0275921	-5.1796	0.00486826	0.199376	Down Regulation	6	79518526	79546125	2277	SLC34A2
ENSBGRG00000009888	1190.75	721.949	1659.56	2.29872	1.20083	0.00488749	0.199706	Up Regulation	14	22549310	22560652	1312	DEGS1
ENSBGRG00000007549	8.89858	17.1162	0.680985	0.039786	-4.65159	0.00490456	0.199947	Down Regulation	28	30497704	30498585	882	CLDN23
ENSBGRG00000021694	73.298	36.9281	109.668	2.96977	1.57035	0.0049218	0.200182	Up Regulation	6	89550364	89550942	579	NAP1L5
ENSBGRG00000004995	493.456	752.357	234.555	0.311761	-1.68149	0.00493282	0.200182	Down Regulation	17	74470497	74517507	5454	KIF26A
ENSBGRG00000013452	73.3071	116.863	29.7517	0.254588	-1.97377	0.00495049	0.200182	Down Regulation	2	16876113	16893725	2476	ZBTB8B
ENSBGRG00000000209	222.973	320.256	125.689	0.392463	-1.34937	0.00496459	0.200182	Down Regulation	3	8158875	8170326	2807	VANGL2
ENSBGRG00000010862	21.8886	2.24125	41.536	18.5325	4.21199	0.00496625	0.200182	Up Regulation	17	62498706	62803790	8360	UNC79
ENSBGRG00000025137	141.98	77.818	206.142	2.64903	1.40546	0.00498108	0.200329	Up Regulation	26	6852744	6859384	2320	-
ENSBGRG00000024566	3689.53	1709.73	5669.34	3.31593	1.72942	0.00504088	0.20228	Up Regulation	20	70059568	70062790	1491	HSPB6
ENSBGRG00000018526	610.029	899.837	320.22	0.355865	-1.4906	0.00505718	0.20248	Down Regulation	27	46586090	46628824	3717	RASSF4
ENSBGRG00000000645	23.8005	45.5663	2.03468	0.0446531	-4.4851	0.00509856	0.203521	Down Regulation	1	82914504	83039134	3230	GMNC
ENSBGRG00000019564	15114.3	7417.96	22810.6	3.07505	1.62061	0.00511206	0.203521	Up Regulation	19	11384820	11451562	1233	TIMP2
ENSBGRG00000017921	50.9538	82.0171	19.8905	0.242517	-2.04384	0.00511731	0.203521	Down Regulation	20	52415476	52430090	2485	TTYH1
ENSBGRG00000000314	287.421	76.0641	498.777	6.55732	2.71311	0.0051503	0.204379	Up Regulation	5	82223530	82271051	4293	NCKAP1L
ENSBGRG00000002831	577.152	336.551	817.754	2.42981	1.28084	0.00518432	0.205274	Up Regulation	1	162102127	162248714	12496	DOP1B
ENSBGRG00000026552	93.1358	48.8188	137.453	2.81557	1.49343	0.00520457	0.205621	Up Regulation	20	68074518	68090738	3871	RASGRP4
ENSBGRG00000010583	39.141	8.90874	69.3733	7.7871	2.96109	0.00540881	0.213219	Up Regulation	X	123450798	123457483	2188	NR0B1
ENSBGRG00000005926	252.656	358.83	146.483	0.408223	-1.29257	0.00544379	0.213387	Down Regulation	11	59218615	59376601	3842	ARMH4
ENSBGRG00000004500	110.395	45.6852	175.104	3.83285	1.93842	0.00544952	0.213387	Up Regulation	14	6370217	6398322	1840	RGS1
ENSBGRG00000024261	47.2151	73.2127	21.2176	0.289807	-1.78684	0.00544976	0.213387	Down Regulation	16	79529887	79543688	1902	RAB36
ENSBGRG00000005982	842.339	325.208	1359.47	4.18031	2.06361	0.00546076	0.213387	Up Regulation	7	81046239	81173575	3504	JAK2
ENSBGRG00000020747	129.105	17.9452	240.264	13.3888	3.74295	0.00550098	0.214321	Up Regulation	20	58761393	58766834	1799	-
ENSBGRG00000024802	224.342	342.535	106.148	0.30989	-1.69017	0.00551613	0.214321	Down Regulation	X	5703836	6234568	2764	GPC3
ENSBGRG00000019755	537.948	768.936	306.96	0.399201	-1.32481	0.00553016	0.214321	Down Regulation	17	32835240	32872735	5400	CHRNA3
ENSBGRG00000026314	69.5647	104.802	34.3272	0.327542	-1.61025	0.00553256	0.214321	Down Regulation	16	69430332	69455984	2011	MSI1
ENSBGRG00000020754	8.45398	16.908	0	0	#NAME?	0.00559084	0.215755	Down Regulation	6	20614280	20620541	2340	NKX6-1
ENSBGRG00000013043	5.10739	0	10.2148	Inf	Inf	0.00559369	0.215755	Up Regulation	3	50111072	50135536	1694	REG4
ENSBGRG00000019776	58.4145	18.4153	98.4137	5.34413	2.41796	0.00561309	0.216037	Up Regulation	5	2086850	2103390	1641	CLEC7A
ENSBGRG00000007850	12.7091	22.6694	2.74877	0.121255	-3.04389	0.00562781	0.216139	Down Regulation	23	8308970	8329277	4855	TERT
ENSBGRG00000006669	860.893	521.464	1200.32	2.30183	1.20278	0.00570258	0.218178	Up Regulation	3	286964	304888	4482	NPR1
ENSBGRG00000023646	6054.05	1801.16	10306.9	5.72238	2.51661	0.00571308	0.218178	Up Regulation	10	10930862	10931677	816	CITED2
ENSBGRG00000018200	191.473	67.6404	315.305	4.66149	2.22079	0.00571946	0.218178	Up Regulation	13	30221008	30236984	813	SPI1
ENSBGRG00000005949	94.8238	140.085	49.5625	0.353803	-1.49898	0.00575436	0.218178	Down Regulation	7	58718109	58722534	1008	ARHGEF39
ENSBGRG00000023277	1189.51	2043.36	335.656	0.164266	-2.60589	0.00575499	0.218178	Down Regulation	9	109377568	109378461	894	LRATD1
ENSBGRG00000014531	7.66052	14.6401	0.680985	0.0465152	-4.42615	0.00575781	0.218178	Down Regulation	19	17529163	17553949	4423	KCNH6
ENSBGRG00000019006	286.942	441.713	132.172	0.299226	-1.74069	0.00576622	0.218178	Down Regulation	20	22312162	22347032	1431	PLLP
ENSBGRG00000013684	140.179	207.378	72.979	0.351912	-1.50671	0.005781	0.218193	Down Regulation	19	43207195	43230405	1482	SMTNL2
ENSBGRG00000011573	867.418	3.27601	1731.56	528.558	9.04592	0.00580272	0.218193	Up Regulation	3	112393362	112400547	2353	-
ENSBGRG00000002874	56.0802	98.079	14.0814	0.143572	-2.80016	0.0058246	0.218193	Down Regulation	7	37696582	37703089	934	C9orf152
ENSBGRG00000019559	644.982	1015.08	274.886	0.270803	-1.88468	0.00583058	0.218193	Down Regulation	19	8488118	8528564	3743	LLGL2
ENSBGRG00000002761	36.6913	65.6494	7.73321	0.117796	-3.08564	0.00583644	0.218193	Down Regulation	6	63739361	63791036	2258	NSUN7
ENSBGRG00000020722	492.337	8.46425	976.21	115.333	6.84967	0.00583978	0.218193	Up Regulation	X	61495937	61533824	2175	VSIG1
ENSBGRG00000018169	58.2924	10.001	106.584	10.6573	3.41377	0.0058642	0.218649	Up Regulation	Y	17315255	18164020	5959	FRMPD4
ENSBGRG00000005759	28.2595	45.6664	10.8526	0.23765	-2.07309	0.00588907	0.218964	Down Regulation	17	21698293	21745215	2473	WDR93
ENSBGRG00000001459	34.583	14.4507	54.7153	3.78635	1.92081	0.0059094	0.218964	Up Regulation	1	90950654	91012078	1866	KLHL6
ENSBGRG00000015132	135.159	72.7517	197.566	2.71562	1.44128	0.00591978	0.218964	Up Regulation	14	86981049	87063342	2201	RASSF5
ENSBGRG00000008067	332.735	572.769	92.702	0.161849	-2.62728	0.00592158	0.218964	Down Regulation	4	115156010	115164030	3511	DLX6
ENSBGRG00000008627	172.963	48.6788	297.247	6.1063	2.6103	0.0059704	0.219973	Up Regulation	13	65950912	65959810	590	IL18
ENSBGRG00000021902	66.1673	32.8473	99.4873	3.02879	1.59874	0.00597951	0.219973	Up Regulation	8	67315574	67359466	2014	ARSI
ENSBGRG00000009656	458.832	93.7795	823.884	8.78533	3.1351	0.00600239	0.219973	Up Regulation	9	35156285	35198158	2079	RASGRP3
ENSBGRG00000015642	60.5386	29.2727	91.8044	3.13617	1.64901	0.00600711	0.219973	Up Regulation	10	102100576	103481220	5869	PRKN
ENSBGRG00000024208	123.165	190.494	55.8362	0.293112	-1.77048	0.00601033	0.219973	Down Regulation	21	48139601	48208615	2415	MAPK4
ENSBGRG00000004781	140.102	26.049	254.155	9.75683	3.28641	0.00605011	0.220977	Up Regulation	1	72016077	72090287	1198	CD86
ENSBGRG00000002664	13.584	24.3855	2.78247	0.114103	-3.13159	0.00620579	0.226202	Down Regulation	5	118309324	118357380	2641	-
ENSBGRG00000003645	2238.12	766.898	3709.35	4.83682	2.27406	0.00625636	0.227581	Up Regulation	2	142735016	142765802	4312	SLC40A1
ENSBGRG00000001275	292.28	143.008	441.552	3.08761	1.62649	0.00637519	0.231433	Up Regulation	4	69691132	70232453	5948	DOCK4
ENSBGRG00000025271	1406.17	843.923	1968.41	2.33246	1.22185	0.00641142	0.232278	Up Regulation	13	59780942	59814659	3497	PCSK7
ENSBGRG00000009486	303.99	173.87	434.109	2.49675	1.32005	0.0064336	0.23261	Up Regulation	13	66213757	66218492	990	CRYAB
ENSBGRG00000019886	10.5001	0.275642	20.7245	75.1863	6.2324	0.00652669	0.235389	Up Regulation	29	12388389	12396618	1071	-
ENSBGRG00000015743	2291.37	982.315	3600.43	3.66525	1.87391	0.00654899	0.235389	Up Regulation	17	25096097	25487410	6445	ADAMTSL3
ENSBGRG00000008799	1644.66	544.307	2745.02	5.04314	2.33432	0.00656042	0.235389	Up Regulation	4	116835661	116847565	1473	PDK4
ENSBGRG00000008025	676.835	1163.77	189.899	0.163175	-2.6155	0.00656307	0.235389	Down Regulation	4	115137636	115143222	1853	DLX5
ENSBGRG00000011533	102.541	197.675	7.40806	0.037476	-4.73789	0.00658588	0.235735	Down Regulation	5	112838976	112891821	2233	DYRK4
ENSBGRG00000015972	606.813	358.364	855.263	2.38658	1.25494	0.00660016	0.235775	Up Regulation	7	7681853	7994643	5601	DOCK5
ENSBGRG00000013298	64.7921	11.4084	118.176	10.3587	3.37277	0.00669168	0.238532	Up Regulation	3	86534261	86741365	3477	DNAJC6
ENSBGRG00000010859	48.7749	76.2743	21.2755	0.278934	-1.842	0.00670401	0.238532	Down Regulation	10	11216762	11226209	246	ABRACL
ENSBGRG00000013185	511.029	799.628	222.43	0.278167	-1.84597	0.00678104	0.23985	Down Regulation	2	23757667	23761380	3714	IRS1
ENSBGRG00000001437	4.59872	0	9.19744	Inf	Inf	0.00678276	0.23985	Up Regulation	7	55756022	55807387	2217	-
ENSBGRG00000008117	199.567	105.947	293.186	2.76728	1.46847	0.00679857	0.23985	Up Regulation	9	96667286	96669293	717	FNDC4
ENSBGRG00000011834	636.199	171.435	1100.96	6.42205	2.68303	0.00680022	0.23985	Up Regulation	13	3667397	3669550	2154	MPEG1
ENSBGRG00000002960	1215.34	726.048	1704.63	2.34781	1.23132	0.00680806	0.23985	Up Regulation	8	53682969	53752507	2852	FAM13B
ENSBGRG00000020620	52.2182	89.7762	14.6601	0.163296	-2.61444	0.00682805	0.240082	Down Regulation	26	28505873	28564555	3286	TMC5
ENSBGRG00000011673	24.4539	4.78984	44.1181	9.21076	3.20332	0.00684954	0.240365	Up Regulation	12	53422256	53429987	1731	SIRPB2
ENSBGRG00000009618	2337.08	1428.93	3245.22	2.27108	1.18338	0.00686342	0.240381	Up Regulation	16	35502823	35704722	15954	FAT4
ENSBGRG00000011144	743.363	1205.06	281.665	0.233735	-2.09706	0.00687865	0.240444	Down Regulation	8	58584413	59108412	2998	ARHGAP26
ENSBGRG00000022389	735.214	437.343	1033.08	2.36219	1.24012	0.00690895	0.24092	Up Regulation	27	7769206	8678585	14904	RYR2
ENSBGRG00000017838	26.0323	1.12309	50.9415	45.3582	5.50329	0.00691918	0.24092	Up Regulation	22	51456177	51464768	2320	KLHL40
ENSBGRG00000005073	6.62275	0.561547	12.684	22.5875	4.49746	0.00695207	0.241595	Up Regulation	18	20590543	20591598	1056	MAFA
ENSBGRG00000023163	110.882	196.589	25.1752	0.12806	-2.96511	0.00699553	0.241872	Down Regulation	26	31348821	31426030	4353	ABCC6
ENSBGRG00000002952	77.9522	40.1069	115.797	2.88722	1.52968	0.00701205	0.241872	Up Regulation	7	11723482	11727008	1617	CCL21
ENSBGRG00000018217	2410.01	1242.87	3577.15	2.87814	1.52514	0.00702082	0.241872	Up Regulation	20	39389433	40529030	3368	CDH13
ENSBGRG00000018973	527.068	39.4385	1014.7	25.7286	4.6853	0.00702409	0.241872	Up Regulation	27	1895636	2364486	3071	-
ENSBGRG00000011094	8471.93	4601.76	12342.1	2.68204	1.42333	0.00702763	0.241872	Up Regulation	4	46869536	46881556	4854	AEBP1
ENSBGRG00000019012	285.84	406.714	164.965	0.405604	-1.30186	0.00717617	0.246164	Down Regulation	28	21134316	21140304	2266	BRF2
ENSBGRG00000003717	5177.79	2806.52	7549.05	2.68982	1.42751	0.00717984	0.246164	Up Regulation	7	76205604	76364658	5106	KANK1
ENSBGRG00000020930	386.617	558.316	214.919	0.384941	-1.37729	0.00719472	0.246202	Down Regulation	6	89114411	89129137	1647	PPM1K
ENSBGRG00000020362	123.314	40.2761	206.351	5.12342	2.35711	0.00734785	0.25081	Up Regulation	29	22083618	22086271	1607	-
ENSBGRG00000013810	2658.65	1643.52	3673.77	2.2353	1.16047	0.0073574	0.25081	Up Regulation	11	24468793	24523574	2118	REEP5
ENSBGRG00000001847	17.4847	3.57711	31.3922	8.77586	3.13354	0.00740062	0.251804	Up Regulation	6	101057157	101077105	2228	ADH6
ENSBGRG00000001496	64.0321	121.221	6.84354	0.0564553	-4.14675	0.0074659	0.253368	Down Regulation	4	99177453	99688892	9725	MACC1
ENSBGRG00000023806	19.9649	38.5678	1.36197	0.0353136	-4.82363	0.00748993	0.253368	Down Regulation	26	45001619	45007913	2463	-
ENSBGRG00000020213	72.6865	108.059	37.3141	0.345313	-1.53402	0.00750085	0.253368	Down Regulation	8	116156009	116489704	687	EFNA5
ENSBGRG00000014025	1391.8	2105.27	678.321	0.322201	-1.63397	0.00750322	0.253368	Down Regulation	7	61193214	61295862	4314	TLE1
ENSBGRG00000025192	158.538	91.1558	225.921	2.4784	1.30941	0.00751763	0.253377	Up Regulation	20	60690821	60696388	1596	SELENOW
ENSBGRG00000009344	90.5237	174.751	6.29616	0.0360293	-4.79469	0.00756806	0.254597	Down Regulation	1	108387032	108477032	2432	SERPINI1
ENSBGRG00000009828	234.789	141.425	328.154	2.32034	1.21434	0.00766665	0.25743	Up Regulation	24	25164429	25170292	942	PIM1
ENSBGRG00000010065	410.992	219.248	602.737	2.74912	1.45897	0.00774902	0.259063	Up Regulation	X	134729767	134841187	3083	RPS6KA3
ENSBGRG00000021579	905.73	1413.48	397.979	0.281559	-1.82849	0.00775186	0.259063	Down Regulation	19	28800015	28803798	2390	HOXB6
ENSBGRG00000026310	17.5097	34.683	0.336354	0.00969795	-6.6881	0.00775871	0.259063	Down Regulation	2	52083074	52150070	4615	-
ENSBGRG00000020062	12.9139	22.6758	3.15193	0.139	-2.84685	0.00780467	0.260112	Down Regulation	20	59828239	59833860	1320	IZUMO1
ENSBGRG00000001740	451.398	197.041	705.755	3.58177	1.84067	0.00785219	0.261209	Up Regulation	2	134299062	134719865	3036	PDE1A
ENSBGRG00000026771	224.899	318.798	131	0.410918	-1.28308	0.00796215	0.264376	Down Regulation	9	19169786	19195436	459	-
ENSBGRG00000019240	214.788	309.527	120.049	0.387848	-1.36644	0.0080456	0.266494	Down Regulation	13	57891610	57896967	1662	SLC37A4
ENSBGRG00000021881	675.773	399.435	952.112	2.38365	1.25317	0.00806131	0.266494	Up Regulation	11	8813777	8967689	5139	ITGA11
ENSBGRG00000006115	127.872	212.647	43.0966	0.202668	-2.30281	0.00807062	0.266494	Down Regulation	16	48878408	48947225	7771	POLE
ENSBGRG00000021533	51.69	98.7071	4.67292	0.0473413	-4.40076	0.00814564	0.268295	Down Regulation	X	1264096	1267566	1841	-
ENSBGRG00000009304	649.202	392.227	906.177	2.31034	1.2081	0.00817724	0.268295	Up Regulation	10	60345130	60532169	2283	MAN1A1
ENSBGRG00000006593	44.5274	17.1681	71.8866	4.18721	2.06599	0.00820215	0.268295	Up Regulation	7	58865707	58930483	4324	-
ENSBGRG00000001464	251.355	149.443	353.267	2.36389	1.24116	0.00820537	0.268295	Up Regulation	3	9244152	9275267	210	PCP4L1
ENSBGRG00000014357	52.3735	10.8686	93.8784	8.63755	3.11062	0.00820891	0.268295	Up Regulation	1	127127896	127128897	1002	P2RY13
ENSBGRG00000016830	6.22441	12.4488	0	0	#NAME?	0.00821684	0.268295	Down Regulation	8	64847765	64851891	551	-
ENSBGRG00000021011	10.0358	19.7352	0.336354	0.0170434	-5.87465	0.00823889	0.268295	Down Regulation	18	11747499	12067817	2627	KCNQ3
ENSBGRG00000002059	38.0771	7.70681	68.4473	8.88141	3.15079	0.00824508	0.268295	Up Regulation	4	74218828	74371997	1283	TFEC
ENSBGRG00000003431	12.8596	2.33984	23.3793	9.99184	3.32075	0.00829365	0.269386	Up Regulation	4	22333808	22377910	2094	SLC13A4
ENSBGRG00000001895	114.941	62.589	167.293	2.67288	1.4184	0.00834005	0.270402	Up Regulation	1	63774174	63902042	3852	ZBTB20
ENSBGRG00000008134	135.794	243.338	28.2503	0.116095	-3.10662	0.00839133	0.27129	Down Regulation	4	29006799	29014009	1518	SMKR1
ENSBGRG00000007165	4.50016	9.00033	0	0	#NAME?	0.00839776	0.27129	Down Regulation	23	30241530	30638169	3251	CDH12
ENSBGRG00000024223	28.7282	51.9418	5.51468	0.10617	-3.23555	0.00843951	0.272148	Down Regulation	29	35171721	35172845	1125	CCDC89
ENSBGRG00000014462	5.95841	11.5805	0.336354	0.0290449	-5.10557	0.00847447	0.272784	Down Regulation	8	20609973	20622850	2741	PLIN5
ENSBGRG00000011489	23.0469	44.3287	1.76513	0.039819	-4.6504	0.00854014	0.274232	Down Regulation	27	45398374	45402681	4308	C10orf71
ENSBGRG00000021068	330.074	173.076	487.073	2.81422	1.49273	0.00855011	0.274232	Up Regulation	27	50440855	50451773	2854	RHOU
ENSBGRG00000015036	250.922	148.495	353.349	2.37953	1.25068	0.00857738	0.274614	Up Regulation	8	3462260	3490115	2281	TMEM38A
ENSBGRG00000014203	2761.15	1341.17	4181.13	3.11751	1.6404	0.00865838	0.275741	Up Regulation	13	57466625	57468808	949	THY1
ENSBGRG00000007772	322.369	190.08	454.658	2.39193	1.25817	0.0086592	0.275741	Up Regulation	19	15562880	15581388	1403	METRNL
ENSBGRG00000011412	20.3928	33.6163	7.16928	0.213268	-2.22926	0.00866013	0.275741	Down Regulation	16	39253493	39340108	3074	TRPC3
ENSBGRG00000004553	4.92123	9.84246	0	0	#NAME?	0.00867558	0.275741	Down Regulation	18	41136816	42728246	12966	CSMD3
ENSBGRG00000010980	130.888	27.8309	233.946	8.40597	3.07141	0.00869367	0.275741	Up Regulation	19	16637911	16661084	945	MILR1
ENSBGRG00000022874	8.04277	1.21675	14.8688	12.2201	3.61119	0.00870502	0.275741	Up Regulation	24	1564671	1631496	3942	GPLD1
ENSBGRG00000013415	196.177	328.034	64.32	0.196077	-2.35051	0.00878467	0.277772	Down Regulation	19	43149424	43166097	1412	XAF1
ENSBGRG00000002923	19.0845	1.0245	37.1444	36.2562	5.18016	0.00883668	0.278324	Up Regulation	7	11695963	11698130	999	CCL19
ENSBGRG00000024889	269.722	159.37	380.074	2.38485	1.2539	0.00883743	0.278324	Up Regulation	13	27291959	27323630	2180	CD82
ENSBGRG00000014746	41.977	18.142	65.8121	3.62761	1.85902	0.00884877	0.278324	Up Regulation	7	20905058	20927644	2101	-
ENSBGRG00000003727	340.294	201.903	478.684	2.37086	1.24541	0.00887923	0.278792	Up Regulation	7	39384602	39430190	2151	UGCG
ENSBGRG00000007767	189.073	109.309	268.837	2.45942	1.29832	0.00889814	0.278839	Up Regulation	5	101826350	102238809	8678	NAV3
ENSBGRG00000013380	22.6497	8.26303	37.0363	4.48217	2.1642	0.0089279	0.278839	Up Regulation	6	38052887	38083508	1572	STAP1
ENSBGRG00000022110	65.4751	96.4621	34.488	0.357529	-1.48387	0.00893881	0.278839	Down Regulation	20	60356368	60361662	2789	-
ENSBGRG00000013005	101.08	179.3	22.8586	0.127488	-2.97157	0.00895325	0.278839	Down Regulation	25	642123	643537	1343	-
ENSBGRG00000006702	613.555	125.25	1101.86	8.7973	3.13706	0.0089704	0.278839	Up Regulation	8	68077827	68087093	2666	GPX3
ENSBGRG00000007346	40.3572	74.5442	6.17026	0.0827731	-3.59469	0.00897421	0.278839	Down Regulation	4	113798163	114012133	3409	COL28A1
ENSBGRG00000016504	268.804	160.026	377.581	2.3595	1.23848	0.00900097	0.27916	Up Regulation	19	8102696	8118315	2700	SLC16A5
ENSBGRG00000021129	174.811	253.937	95.6843	0.376804	-1.40812	0.00901573	0.27916	Down Regulation	22	15532439	15558383	1841	CHDH
ENSBGRG00000009349	748.097	374.676	1121.52	2.9933	1.58174	0.00903345	0.279226	Up Regulation	17	48087774	48231796	1462	CFL2
ENSBGRG00000020559	636.64	83.3072	1189.97	14.2842	3.83635	0.00909292	0.280579	Up Regulation	25	20893810	20921463	2936	LOXL4
ENSBGRG00000022461	269.915	78.2598	461.57	5.89793	2.56021	0.00911123	0.28066	Up Regulation	7	71133979	71299807	2570	GDA
ENSBGRG00000006424	200.061	282.859	117.263	0.414562	-1.27034	0.00922801	0.283332	Down Regulation	15	33927613	34451801	2380	DACH1
ENSBGRG00000001201	1292.12	789.195	1795.04	2.27451	1.18556	0.00922964	0.283332	Up Regulation	1	86527161	86553304	2807	BCL6
ENSBGRG00000015048	6.82078	12.902	0.739509	0.0573172	-4.12489	0.00930537	0.284766	Down Regulation	20	55931042	55938854	2274	-
ENSBGRG00000001229	1365.19	842.972	1887.41	2.23899	1.16285	0.00933007	0.284766	Up Regulation	5	47656309	47671460	3345	ESYT1
ENSBGRG00000005637	626.192	367.422	884.962	2.40857	1.26818	0.00933738	0.284766	Up Regulation	7	80689100	80708271	1531	CDC37L1
ENSBGRG00000006172	7.13931	0.847451	13.4312	15.8489	3.98631	0.00933998	0.284766	Up Regulation	11	93978368	94109121	1197	KCNK13
ENSBGRG00000006575	67.1116	110.418	23.8055	0.215595	-2.2136	0.00936737	0.285115	Down Regulation	17	12091853	12322651	2956	MCTP2
ENSBGRG00000014990	5.64236	10.9401	0.344631	0.0315017	-4.98843	0.00941859	0.286188	Down Regulation	28	20004316	20020880	1434	HTRA4
ENSBGRG00000008541	53.0856	80.0702	26.101	0.325976	-1.61716	0.00944026	0.28636	Down Regulation	14	84256576	84275690	1924	ETNK2
ENSBGRG00000019770	32.8743	7.9097	57.8388	7.31239	2.87034	0.00946241	0.286546	Up Regulation	15	65098561	65099776	1083	-
ENSBGRG00000014390	882.013	383.839	1380.19	3.59574	1.84629	0.00949819	0.287144	Up Regulation	Y	14751100	14900108	3765	RAI2
ENSBGRG00000007167	42.2312	64.5513	19.9112	0.308455	-1.69687	0.00954166	0.287972	Down Regulation	8	46896514	46905896	2295	PLPPR3
ENSBGRG00000018711	116.109	0	232.218	Inf	Inf	0.00959296	0.288602	Up Regulation	13	84155496	84159948	1570	MMP3
ENSBGRG00000001739	37.3133	65.0763	9.55035	0.146756	-2.76851	0.00959482	0.288602	Down Regulation	3	100302083	100313800	621	LDLRAD1
ENSBGRG00000012907	483.437	289.841	677.033	2.33588	1.22396	0.00964769	0.289706	Up Regulation	23	1281474	1354759	3475	CPEB4
ENSBGRG00000025421	1558.66	2677.97	439.349	0.16406	-2.6077	0.00969916	0.290763	Down Regulation	20	28714439	28731162	5269	SALL1
ENSBGRG00000018935	401.246	240.349	562.143	2.33887	1.22581	0.00972239	0.290973	Up Regulation	25	20318710	20320531	873	AVPI1
ENSBGRG00000007893	4659.27	2741.78	6576.77	2.39872	1.26227	0.00978119	0.291853	Up Regulation	14	83724834	83786840	4271	ATP2B4
ENSBGRG00000009678	9571.93	656.985	18486.9	28.139	4.8145	0.00978443	0.291853	Up Regulation	4	44547756	44561578	3978	INHBA
ENSBGRG00000014298	36.969	56.9871	16.9508	0.29745	-1.74928	0.00990242	0.294881	Down Regulation	24	49603449	49657550	2728	MAK
ENSBGRG00000006920	28.5994	0.571808	56.6269	99.0313	6.62981	0.0100027	0.297372	Up Regulation	7	41656122	41686202	1377	AMBP
ENSBGRG00000004261	1205.79	2154.84	256.74	0.119145	-3.0692	0.0100208	0.297416	Down Regulation	4	23681710	23699893	1382	-
ENSBGRG00000020676	2299.23	636.575	3961.89	6.22376	2.63779	0.0100543	0.297916	Up Regulation	8	67035681	67110261	4102	CSF1R
ENSBGRG00000001193	140.383	230.63	50.1364	0.217389	-2.20165	0.0100944	0.297978	Down Regulation	8	19292672	19294093	570	CAPS
ENSBGRG00000008610	908.848	1266.67	551.03	0.435024	-1.20083	0.0100965	0.297978	Down Regulation	5	47236039	47259481	3501	ITGA7
ENSBGRG00000015539	39.5646	60.7314	18.3979	0.302938	-1.7229	0.0101261	0.297978	Down Regulation	19	35200217	35243277	1164	HS3ST3B1
ENSBGRG00000019361	914.551	43.7983	1785.3	40.7619	5.34915	0.0101305	0.297978	Up Regulation	14	88058074	88262870	4634	-
ENSBGRG00000008891	6421.04	3958.05	8884.04	2.24455	1.16642	0.0101498	0.297978	Up Regulation	13	42222360	42300259	4941	SCUBE2
ENSBGRG00000024151	63.8167	94.1357	33.4978	0.355846	-1.49067	0.0101562	0.297978	Down Regulation	14	74474880	74475176	297	G0S2
ENSBGRG00000025417	5.39612	10.7922	0	0	#NAME?	0.0102125	0.298748	Down Regulation	26	7461772	7463250	1479	-
ENSBGRG00000016285	1088.52	1496.15	680.887	0.455093	-1.13577	0.0102159	0.298748	Down Regulation	12	55156591	55216660	1716	-
ENSBGRG00000016080	535.807	744.395	327.219	0.439577	-1.18581	0.0102446	0.299098	Down Regulation	9	2390670	2494438	4467	STRBP
ENSBGRG00000014737	169.857	42.7643	296.95	6.94389	2.79574	0.0102748	0.299237	Up Regulation	20	61132025	61133625	1056	C5AR1
ENSBGRG00000011881	34.9131	54.5293	15.2968	0.280524	-1.8338	0.0102828	0.299237	Down Regulation	13	12849931	13341476	6390	DCDC1
ENSBGRG00000011030	478.176	150.868	805.484	5.33899	2.41657	0.0103293	0.300102	Up Regulation	7	116783289	116829937	1654	HPGD
ENSBGRG00000015599	43.3099	16.3695	70.2503	4.29153	2.10149	0.0103773	0.30062	Up Regulation	19	50564061	50565538	714	EVI2A
ENSBGRG00000000510	45.9532	82.2804	9.62601	0.11699	-3.09554	0.0103807	0.30062	Down Regulation	2	32625404	32667885	5223	CFAP65
ENSBGRG00000020275	91.7857	132.63	50.9416	0.384088	-1.38049	0.0104018	0.300746	Down Regulation	19	12272414	12276819	3353	CBX8
ENSBGRG00000013518	307.431	141.207	473.656	3.35434	1.74603	0.010426	0.300957	Up Regulation	20	55520193	55531675	2313	SLC27A5
ENSBGRG00000023996	1223.67	778.726	1668.61	2.14274	1.09946	0.0104648	0.301593	Up Regulation	22	12246045	12253293	2750	SEMA3B
ENSBGRG00000010690	933.765	564.101	1303.43	2.31063	1.20829	0.0105378	0.303206	Up Regulation	9	51223273	51237021	2172	STON1
ENSBGRG00000025285	8.01175	16.0235	0	0	#NAME?	0.0105642	0.303478	Down Regulation	25	17317449	17362440	1834	-
ENSBGRG00000018543	20.0974	4.1132	36.0816	8.77216	3.13293	0.0105845	0.303574	Up Regulation	26	19682679	19697581	1596	IL21R
ENSBGRG00000014768	7.93661	1.10257	14.7706	13.3966	3.74379	0.0106211	0.304138	Up Regulation	3	124723841	124725208	1368	-
ENSBGRG00000024066	6198.73	1324.81	11072.7	8.35794	3.06315	0.0106563	0.304657	Up Regulation	23	48299514	48361231	2805	DAB2
ENSBGRG00000010581	175.955	49.5007	302.41	6.10921	2.61099	0.0107613	0.307168	Up Regulation	12	16988632	16992130	1614	FZD8
ENSBGRG00000006902	81.0628	118.793	43.3325	0.364772	-1.45493	0.0108198	0.307898	Down Regulation	22	13673873	13761634	1224	POC1A
ENSBGRG00000000821	77.6704	8.28888	147.052	17.7409	4.14901	0.0108212	0.307898	Up Regulation	1	62267061	62328920	1175	-
ENSBGRG00000015914	7.67844	14.323	1.03389	0.0721843	-3.79217	0.0108684	0.308446	Down Regulation	9	117586865	117588673	1350	SOX11
ENSBGRG00000005648	425.302	259.818	590.785	2.27384	1.18513	0.010875	0.308446	Up Regulation	3	24894020	25885924	3881	DPYD
ENSBGRG00000024803	709.395	187.327	1231.46	6.57388	2.71674	0.0109055	0.308572	Up Regulation	25	16707676	17063528	7524	PLCE1
ENSBGRG00000026869	458.213	701.462	214.964	0.306451	-1.70627	0.0109139	0.308572	Down Regulation	20	11761953	11766332	2300	ELMO3
ENSBGRG00000000616	75.6087	16.1612	135.056	8.35683	3.06296	0.0109346	0.308669	Up Regulation	5	116673550	116702044	2698	ADA2
ENSBGRG00000015317	3031.84	1913.13	4150.55	2.1695	1.11737	0.0110027	0.309871	Up Regulation	13	57569859	57577464	2950	MCAM
ENSBGRG00000006569	1059.77	598.171	1521.36	2.54336	1.34674	0.0110118	0.309871	Up Regulation	7	81832332	81947138	6512	KIAA2026
ENSBGRG00000022298	121.666	233.909	9.42326	0.0402859	-4.63358	0.0110861	0.311038	Down Regulation	26	23760921	23789782	2972	ERN2
ENSBGRG00000024670	15.4173	2.7042	28.1304	10.4025	3.37886	0.011088	0.311038	Up Regulation	4	35016239	35043037	2034	LMOD2
ENSBGRG00000024934	87.8394	132.238	43.4413	0.328509	-1.60599	0.0111216	0.311491	Down Regulation	9	13229155	13249898	2465	-
ENSBGRG00000004262	31.8044	7.20813	56.4006	7.82458	2.96801	0.0111769	0.31219	Up Regulation	11	91712172	91740400	1188	GPR65
ENSBGRG00000005193	40.4544	63.3013	17.6075	0.278154	-1.84604	0.0111814	0.31219	Down Regulation	2	4260352	4265594	1689	UBXN10
ENSBGRG00000001266	49.4979	74.3426	24.6532	0.331617	-1.59241	0.0112256	0.312935	Down Regulation	3	38244444	38249213	2381	PSRC1
ENSBGRG00000005488	16.9861	5.16446	28.8077	5.57807	2.47977	0.0113973	0.317228	Up Regulation	6	126581548	127093629	2509	MARCHF1
ENSBGRG00000011623	376.746	204.267	549.225	2.68875	1.42694	0.01145	0.318199	Up Regulation	6	27189914	27266700	2396	ANXA3
ENSBGRG00000015552	652.354	127.473	1177.23	9.23517	3.20714	0.011499	0.318641	Up Regulation	19	40775956	40777670	1008	CD68
ENSBGRG00000004974	55.2912	25.1672	85.4152	3.39391	1.76295	0.0115015	0.318641	Up Regulation	4	77164633	77205506	1554	EPDR1
ENSBGRG00000016245	1646.1	1021.17	2271.03	2.22395	1.15313	0.0115296	0.318926	Up Regulation	11	42369913	42392081	3061	CCPG1
ENSBGRG00000015288	46.7989	88.1168	5.48099	0.0622014	-4.00691	0.0115665	0.319453	Down Regulation	20	10719909	10746395	2299	SMPD3
ENSBGRG00000011228	14.1133	25.3856	2.84099	0.111914	-3.15954	0.0116211	0.320466	Down Regulation	11	18595069	18596893	1825	-
ENSBGRG00000001670	147.882	66.0793	229.684	3.47589	1.79738	0.0116401	0.320496	Up Regulation	5	19543977	19548244	1882	BHLHE41
ENSBGRG00000024156	225.312	348.948	101.677	0.291381	-1.77902	0.0116848	0.321233	Down Regulation	20	45051605	45257607	4198	VAT1L
ENSBGRG00000010580	486.845	667.823	305.867	0.458007	-1.12656	0.0118091	0.324154	Down Regulation	22	960829	978647	4078	MCM2
ENSBGRG00000001051	80.736	123.485	37.9869	0.307623	-1.70076	0.0119146	0.326281	Down Regulation	1	62711066	62842755	5981	CFAP44
ENSBGRG00000001989	65.7788	98.7182	32.8393	0.332657	-1.58789	0.0119231	0.326281	Down Regulation	4	56024799	56026681	1251	HOXA2
ENSBGRG00000025627	6.62803	12.4497	0.806311	0.0647653	-3.94864	0.0120515	0.329224	Down Regulation	X	96991862	96996114	492	-
ENSBGRG00000005122	532.012	824.422	239.603	0.290631	-1.78274	0.0120674	0.329224	Down Regulation	15	49525760	49570554	2046	LNX2
ENSBGRG00000005981	7168.97	2634.37	11703.6	4.44265	2.15142	0.0121151	0.330022	Up Regulation	17	6511999	6545945	4644	SYNM
ENSBGRG00000009902	13.1013	23.4622	2.7405	0.116805	-3.09783	0.0122064	0.331736	Down Regulation	2	22617098	22656295	3436	-
ENSBGRG00000026323	3017.14	1724.15	4310.13	2.49987	1.32185	0.0122151	0.331736	Up Regulation	14	83361762	83368812	1140	FMOD
ENSBGRG00000019132	85.6322	35.377	135.887	3.84112	1.94153	0.0122502	0.332184	Up Regulation	20	57497787	57509287	2671	-
ENSBGRG00000009380	16.5495	5.40269	27.6964	5.12641	2.35795	0.0122749	0.332352	Up Regulation	26	9362171	9375008	1747	CCL24
ENSBGRG00000022672	150.484	289.114	11.8552	0.0410052	-4.60805	0.0123275	0.333271	Down Regulation	19	29356340	29376881	1396	B4GALNT2
ENSBGRG00000000485	48.5978	74.2892	22.9065	0.308342	-1.6974	0.0123594	0.333628	Down Regulation	7	27447316	27464204	1984	CAVIN4
ENSBGRG00000021980	32.4097	50.5211	14.2983	0.283017	-1.82104	0.0125093	0.337166	Down Regulation	22	17464551	18395445	4110	ERC2
ENSBGRG00000020409	711.031	976.978	445.084	0.455572	-1.13425	0.0125284	0.337174	Down Regulation	13	8872628	8986306	3091	LGR4
ENSBGRG00000025603	69.6407	39.122	100.159	2.56018	1.35624	0.0125557	0.337401	Up Regulation	28	29430618	29494828	1879	DUSP4
ENSBGRG00000014451	29.3666	13.6977	45.0355	3.28783	1.71713	0.0126058	0.337409	Up Regulation	18	70235313	70276329	1774	CA13
ENSBGRG00000009814	350.657	179.075	522.24	2.91632	1.54415	0.0126078	0.337409	Up Regulation	4	82215039	82816313	10947	RELN
ENSBGRG00000002833	1705.71	1067.71	2343.7	2.19506	1.13426	0.012619	0.337409	Up Regulation	2	139426663	139541819	4015	ITGAV
ENSBGRG00000014050	247.967	148.71	347.224	2.33491	1.22336	0.0126314	0.337409	Up Regulation	1	127021523	127405312	6572	MED12L
ENSBGRG00000021213	1873.82	71.3458	3676.29	51.5278	5.68728	0.0126777	0.337905	Up Regulation	14	71400112	71459490	2170	ATF3
ENSBGRG00000012300	217.827	412.068	23.5862	0.0572385	-4.12687	0.0127223	0.337905	Down Regulation	3	6819419	6823274	1292	-
ENSBGRG00000016855	8.35408	15.3462	1.36197	0.0887498	-3.49411	0.0127229	0.337905	Down Regulation	23	4005960	4048358	1688	FGF18
ENSBGRG00000026123	23295.5	11868.8	34722.1	2.92549	1.54868	0.0127395	0.337905	Up Regulation	14	82656962	82666403	846	CSRP1
ENSBGRG00000024619	159.148	87.4786	230.818	2.63856	1.39975	0.0127454	0.337905	Up Regulation	26	45142720	45145062	1281	-
ENSBGRG00000019563	198.039	120.564	275.514	2.28521	1.19233	0.0127633	0.337905	Up Regulation	5	70280665	70935331	1957	TMEM117
ENSBGRG00000010570	10.241	2.31932	18.1626	7.83101	2.9692	0.0128678	0.340169	Up Regulation	10	11015266	11071045	2231	TXLNB
ENSBGRG00000009694	5.61975	10.8949	0.344631	0.0316325	-4.98245	0.0128921	0.34031	Down Regulation	13	51649554	51651259	1167	KCNJ11
ENSBGRG00000009949	622.599	392.461	852.737	2.1728	1.11955	0.012933	0.340887	Up Regulation	16	36360691	36397135	5561	ANKRD50
ENSBGRG00000004617	18001.8	11368.9	24634.7	2.16685	1.1156	0.012962	0.341147	Up Regulation	5	48675801	48772890	14531	LRP1
ENSBGRG00000009971	51.4688	77.4697	25.4678	0.328746	-1.60496	0.0131049	0.343017	Down Regulation	5	121367565	121380783	1090	CENPM
ENSBGRG00000000797	7.96492	15.9298	0	0	#NAME?	0.0131319	0.343017	Down Regulation	3	63885266	63888812	651	-
ENSBGRG00000026466	13.9862	1.38847	26.5838	19.1461	4.25898	0.0131391	0.343017	Up Regulation	19	3287844	3289118	1275	-
ENSBGRG00000024709	9.70871	17.1906	2.22681	0.129536	-2.94857	0.0131467	0.343017	Down Regulation	9	112842787	112844271	1485	KCNF1
ENSBGRG00000024469	3745.36	7102.83	387.899	0.054612	-4.19464	0.0131549	0.343017	Down Regulation	13	32412064	32448181	1550	CHRDL2
ENSBGRG00000025293	886.197	245.883	1526.51	6.2083	2.6342	0.0131568	0.343017	Up Regulation	24	15428805	15692202	819	RCAN2
ENSBGRG00000018670	142.733	48.4283	237.037	4.8946	2.29119	0.0131672	0.343017	Up Regulation	20	52504007	52619295	5815	-
ENSBGRG00000012380	343.399	151.724	535.074	3.52664	1.81829	0.0132163	0.343692	Up Regulation	12	53553614	53669955	6025	SNPH
ENSBGRG00000022022	3.87931	0	7.75863	Inf	Inf	0.0132315	0.343692	Up Regulation	20	60275337	60277269	1320	-
ENSBGRG00000020809	442.712	181.04	704.385	3.89076	1.96005	0.0132689	0.344165	Up Regulation	19	43900980	43924482	1651	CAMKK1
ENSBGRG00000004304	116.172	14.6188	217.725	14.8935	3.89661	0.0133268	0.344712	Up Regulation	10	110294377	110425717	2357	IPCEF1
ENSBGRG00000020309	35.5795	55.1435	16.0156	0.290435	-1.78372	0.0133285	0.344712	Down Regulation	20	59879884	59880984	1101	FUT2
ENSBGRG00000019162	1842.6	848.42	2836.78	3.3436	1.7414	0.0133578	0.344971	Up Regulation	12	70222912	70229272	1721	CTSA
ENSBGRG00000013198	335.919	616.385	55.453	0.0899649	-3.47449	0.0134237	0.345777	Down Regulation	2	124525288	124571973	3142	CDCA7
ENSBGRG00000010844	75.1482	29.4611	120.835	4.10152	2.03616	0.0134277	0.345777	Up Regulation	12	35204864	35355705	3106	-
ENSBGRG00000005655	795.295	1459.41	131.179	0.0898853	-3.47577	0.013491	0.346765	Down Regulation	2	120414176	120605699	14036	LRP2
ENSBGRG00000013496	44.8058	74.8787	14.7328	0.196756	-2.34552	0.0135257	0.346765	Down Regulation	19	23985495	24010194	2961	ODAD4
ENSBGRG00000011637	107.196	53.4649	160.927	3.00996	1.58974	0.0135307	0.346765	Up Regulation	19	42142742	42165987	4789	-
ENSBGRG00000014754	5.79476	0.551285	11.0382	20.0227	4.32357	0.0135611	0.346765	Up Regulation	20	57763125	57789837	5047	-
ENSBGRG00000006350	1407.26	2059.75	754.773	0.366438	-1.44836	0.0135629	0.346765	Down Regulation	12	39934233	39994304	3320	GPCPD1
ENSBGRG00000016221	352.998	217.871	488.124	2.24042	1.16377	0.013584	0.346794	Up Regulation	12	20758500	20783503	549	-
ENSBGRG00000014570	20337.7	9157.4	31518.1	3.44182	1.78317	0.0136028	0.346794	Up Regulation	12	60082444	60086759	519	MYL9
ENSBGRG00000026179	1378.01	738.45	2017.56	2.73216	1.45004	0.0136324	0.347053	Up Regulation	4	37393464	37756809	3345	CPED1
ENSBGRG00000014197	82.2822	118.791	45.7739	0.385333	-1.37582	0.0137186	0.348392	Down Regulation	17	63379458	63488040	3774	PPP4R4
ENSBGRG00000007091	14458.7	19654.3	9262.96	0.471293	-1.0853	0.0137529	0.348392	Down Regulation	24	17562530	17600333	2902	HSP90AB1
ENSBGRG00000022447	324.744	153.161	496.327	3.24056	1.69624	0.0137551	0.348392	Up Regulation	29	32529660	34344180	3707	DLG2
ENSBGRG00000024860	2153.78	1144.3	3163.25	2.76436	1.46695	0.0137994	0.348392	Up Regulation	12	50796993	50805998	1381	CTSZ
ENSBGRG00000005218	182.262	298.406	66.117	0.221567	-2.17418	0.0138035	0.348392	Down Regulation	4	77576858	77762504	4161	NRCAM
ENSBGRG00000000868	35.1946	3.97187	66.4173	16.7219	4.06367	0.0138069	0.348392	Up Regulation	4	96564767	96569792	1309	IL6
ENSBGRG00000009336	1747.96	1139.11	2356.82	2.06899	1.04893	0.0138385	0.348392	Up Regulation	12	44087130	44100211	2899	ADAM33
ENSBGRG00000023150	1945.86	1211.06	2680.67	2.2135	1.14633	0.0138407	0.348392	Up Regulation	25	22531620	22631984	6656	DNMBP
ENSBGRG00000004595	101.127	188.101	14.1517	0.0752344	-3.73246	0.013902	0.349247	Down Regulation	17	74249062	74376459	5797	TDRD9
ENSBGRG00000002265	1129.24	729.2	1529.29	2.09721	1.06847	0.0139244	0.349247	Up Regulation	3	72072699	72081331	1216	DNAJB4
ENSBGRG00000020572	42.6256	64.3848	20.8664	0.324089	-1.62554	0.0139332	0.349247	Down Regulation	12	11876848	11999513	3157	NEBL
ENSBGRG00000024236	68169.4	37296.7	99042	2.65551	1.40899	0.0141831	0.355015	Up Regulation	26	31720149	31851903	5971	MYH11
ENSBGRG00000005760	160.623	225.369	95.8766	0.42542	-1.23304	0.0142037	0.355033	Down Regulation	2	10592534	10606160	2866	CNKSR1
ENSBGRG00000022921	82.212	46.5176	117.906	2.53466	1.34179	0.0142378	0.35539	Up Regulation	18	12959329	12976217	1876	ST3GAL1
ENSBGRG00000009906	3.74128	0	7.48256	Inf	Inf	0.0143403	0.356642	Up Regulation	Y	11178614	11403752	1427	GLRA2
ENSBGRG00000001609	102.767	146.46	59.0739	0.403344	-1.30992	0.0143531	0.356642	Down Regulation	1	141725827	141727147	495	-
ENSBGRG00000015859	131.439	74.985	187.893	2.50574	1.32524	0.0143602	0.356642	Up Regulation	18	74566540	74758764	2007	DEPTOR
ENSBGRG00000013066	653.497	897.297	409.698	0.456592	-1.13102	0.0143677	0.356642	Down Regulation	12	59447741	59448856	1116	-
ENSBGRG00000026783	34.2169	12.0189	56.4148	4.69385	2.23077	0.0144495	0.357823	Up Regulation	9	19655077	19658178	936	DUSP2
ENSBGRG00000004217	139.101	238.473	39.7289	0.166597	-2.58557	0.0144553	0.357823	Down Regulation	10	74089695	74166377	832	SH3BGRL2
ENSBGRG00000019655	122.608	174.155	71.0615	0.408036	-1.29323	0.0145616	0.358225	Down Regulation	26	3633983	3644623	1572	SLC29A4
ENSBGRG00000003900	18386.3	12050.1	24722.5	2.05165	1.03678	0.0146119	0.358225	Up Regulation	7	58657301	58685435	8067	TLN1
ENSBGRG00000024292	1824.58	878.127	2771.03	3.15561	1.65792	0.0146226	0.358225	Up Regulation	20	67085013	67088279	1419	ZFP36
ENSBGRG00000024262	1008.76	652.954	1364.56	2.08982	1.06338	0.0146302	0.358225	Up Regulation	20	59131217	59138481	2166	FCGRT
ENSBGRG00000016043	185.881	110.039	261.722	2.37844	1.25002	0.0146383	0.358225	Up Regulation	2	49741067	49908360	9953	NBEAL1
ENSBGRG00000015945	86.7964	34.0043	139.588	4.10503	2.03739	0.0146435	0.358225	Up Regulation	3	20276620	20329595	1365	FCGR1A
ENSBGRG00000003179	647.692	402.497	892.887	2.21837	1.1495	0.0146468	0.358225	Up Regulation	6	115657683	115990244	2026	CAMK2D
ENSBGRG00000026205	364.096	55.4864	672.706	12.1238	3.59977	0.0146507	0.358225	Up Regulation	6	33458690	33757749	4224	ADAMTS3
ENSBGRG00000013720	25.6447	10.3753	40.9141	3.94342	1.97945	0.0146517	0.358225	Up Regulation	16	60716337	60830638	4599	CUX2
ENSBGRG00000000266	795.906	364.429	1227.38	3.36797	1.75188	0.0146933	0.358754	Up Regulation	1	41036548	41144118	4104	PROS1
ENSBGRG00000017564	828.875	510.121	1147.63	2.24972	1.16974	0.0147735	0.36022	Up Regulation	5	36130830	36191089	3206	APPL2
ENSBGRG00000019334	42.0093	8.04494	75.9736	9.44365	3.23935	0.0148045	0.360422	Up Regulation	20	52613230	52615487	831	-
ENSBGRG00000002083	52.5516	77.8454	27.2578	0.350153	-1.51394	0.0148221	0.360422	Down Regulation	3	108749836	108780610	2716	RAD54L
ENSBGRG00000023149	367.818	213.331	522.305	2.44833	1.2918	0.0149058	0.361966	Up Regulation	19	33169140	33174536	2418	RNF112
ENSBGRG00000022584	248.977	70.1911	427.763	6.09426	2.60745	0.0149354	0.362025	Up Regulation	20	23720283	23745046	655	MT2A
ENSBGRG00000011809	735.194	1319.71	150.675	0.114173	-3.13071	0.0149487	0.362025	Down Regulation	19	42558732	42604607	3148	WSCD1
ENSBGRG00000011180	11.5937	3.25548	19.9319	6.12256	2.61414	0.0151199	0.365676	Up Regulation	9	16181514	16185114	963	FAM166A
ENSBGRG00000009302	32.0788	56.3664	7.79116	0.138223	-2.85493	0.0151511	0.365936	Down Regulation	28	8316508	8718175	1425	ZNF385D
ENSBGRG00000010135	6.28107	12.2258	0.336354	0.0275118	-5.1838	0.0152879	0.368744	Down Regulation	16	53026932	53154751	3127	GLT1D1
ENSBGRG00000022773	243.749	151.861	335.637	2.21017	1.14416	0.0153288	0.369232	Up Regulation	2	51735522	51794916	1939	FAM126B
ENSBGRG00000021618	319.61	534.006	105.214	0.197027	-2.34353	0.0153672	0.369659	Down Regulation	19	28819139	28824816	1575	HOXB8
ENSBGRG00000014245	222.006	35.5463	408.465	11.4911	3.52244	0.0154318	0.370441	Up Regulation	12	68542327	68558406	3553	CCN5
ENSBGRG00000010340	65.8279	94.9664	36.6894	0.386341	-1.37205	0.0154599	0.370441	Down Regulation	17	23028489	23046467	4476	ZSCAN2
ENSBGRG00000011427	584.693	269.136	900.251	3.34497	1.74199	0.0154618	0.370441	Up Regulation	8	103826596	103904849	2155	ELL2
ENSBGRG00000019121	95.0378	159.219	30.8565	0.193799	-2.36736	0.0154839	0.370476	Down Regulation	20	6567632	6582414	1871	-
ENSBGRG00000011859	392.896	538.602	247.19	0.458947	-1.1236	0.0155773	0.372212	Down Regulation	16	7067509	7316737	6100	DCLK2
ENSBGRG00000018632	6.89663	12.7759	1.01734	0.0796294	-3.65056	0.0156028	0.372325	Down Regulation	16	75896759	75899624	873	C22orf31
ENSBGRG00000018812	452.185	270.917	633.453	2.33818	1.22539	0.0157468	0.375261	Up Regulation	20	22197865	22204067	1233	CX3CL1
ENSBGRG00000026154	42.9507	78.521	7.3803	0.0939914	-3.41133	0.0158038	0.375593	Down Regulation	22	46104800	47150267	2842	GRM7
ENSBGRG00000015364	6782.98	4382.19	9183.77	2.0957	1.06743	0.0158086	0.375593	Up Regulation	11	49657950	49955744	9536	FBN1
ENSBGRG00000026642	1055.64	1437.38	673.913	0.46885	-1.0928	0.0158237	0.375593	Down Regulation	26	37380973	37392600	3874	EMP2
ENSBGRG00000000758	330.074	206	454.147	2.2046	1.14052	0.0158964	0.376627	Up Regulation	4	96292632	96387771	3857	FAM126A
ENSBGRG00000025863	416.145	259.898	572.391	2.20237	1.13906	0.015913	0.376627	Up Regulation	22	13465544	13470919	1591	PARP3
ENSBGRG00000013580	34662.8	14895.7	54429.9	3.65407	1.8695	0.0159304	0.376627	Up Regulation	8	16394212	16406246	2178	CNN1
ENSBGRG00000004363	14.9142	25.0285	4.80001	0.191782	-2.38246	0.0160794	0.379648	Down Regulation	17	36470803	36486227	2091	CYP11A1
ENSBGRG00000021181	88.9656	168.003	9.92867	0.0590984	-4.08074	0.0161547	0.380924	Down Regulation	2	32352511	32354996	1397	-
ENSBGRG00000019246	55.2568	28.0301	82.4835	2.94267	1.55713	0.0161921	0.381302	Up Regulation	9	70693710	70846956	1643	REEP1
ENSBGRG00000014591	35.0922	3.97888	66.2054	16.6392	4.05652	0.0162167	0.381379	Up Regulation	11	49246659	49395834	3059	SHC4
ENSBGRG00000013610	250.035	389.982	110.087	0.282288	-1.82476	0.0162829	0.382435	Down Regulation	26	47634832	47643175	2702	RGS11
ENSBGRG00000002827	36.4093	18.2546	54.5641	2.98906	1.57969	0.0163979	0.383031	Up Regulation	8	53631948	53682895	1927	PKD2L2
ENSBGRG00000010521	75.9298	41.8985	109.961	2.62446	1.39202	0.0164196	0.383031	Up Regulation	22	9006066	9051007	3469	LTF
ENSBGRG00000007163	77.7498	111.048	44.4515	0.400291	-1.32088	0.0164238	0.383031	Down Regulation	22	48019321	48042883	2991	SSUH2
ENSBGRG00000003062	3.85009	7.70019	0	0	#NAME?	0.0164323	0.383031	Down Regulation	8	53846196	53875719	636	NME5
ENSBGRG00000026658	100.199	49.2908	151.107	3.06563	1.61618	0.0164621	0.383031	Up Regulation	19	39493910	39571907	2891	PIK3R5
ENSBGRG00000023487	101124	57131.4	145117	2.54006	1.34486	0.0164709	0.383031	Up Regulation	X	39952874	39979000	7998	FLNA
ENSBGRG00000004237	249.552	100.95	398.154	3.94405	1.97968	0.0164815	0.383031	Up Regulation	13	43706774	43765131	2456	AMPD3
ENSBGRG00000004537	64.9379	118.888	10.9874	0.0924178	-3.43569	0.0165006	0.383031	Down Regulation	16	23423747	23425228	417	-
ENSBGRG00000013748	49.801	28.449	71.1531	2.50107	1.32255	0.0165027	0.383031	Up Regulation	8	74744185	74780469	1832	-
ENSBGRG00000019220	120.3	69.0417	171.559	2.48486	1.31317	0.0165536	0.383031	Up Regulation	5	36409698	36564998	2156	SLC41A2
ENSBGRG00000018652	1073.11	713.247	1432.98	2.00909	1.00655	0.0165643	0.383031	Up Regulation	26	19775644	19816905	3625	IL4R
ENSBGRG00000012550	167.077	98.1858	235.967	2.40327	1.265	0.0165806	0.383031	Up Regulation	11	47957258	48324115	6530	ATP8B4
ENSBGRG00000002634	98.8413	172.53	25.1527	0.145788	-2.77806	0.0166221	0.383031	Down Regulation	2	144608985	144622429	2977	-
ENSBGRG00000001713	134.818	20.6573	248.979	12.0528	3.5913	0.0166396	0.383031	Up Regulation	5	7531560	7673237	744	RERG
ENSBGRG00000019327	17.9498	29.1836	6.71587	0.230125	-2.11951	0.0166445	0.383031	Down Regulation	8	21257932	21283777	2415	ZFR2
ENSBGRG00000002266	42.1826	79.9956	4.36967	0.0546239	-4.19432	0.0166507	0.383031	Down Regulation	2	259713	273561	2871	ARHGEF19
ENSBGRG00000001709	115.393	162.337	68.4499	0.421653	-1.24587	0.0166814	0.383209	Down Regulation	3	131894625	131904449	1414	-
ENSBGRG00000006027	366.392	226.469	506.315	2.23569	1.16072	0.016703	0.383209	Up Regulation	12	39172074	39192825	1591	PRNP
ENSBGRG00000024091	48.9725	82.1671	15.7779	0.192023	-2.38065	0.0167227	0.383209	Down Regulation	4	31130430	32077235	3666	GRM8
ENSBGRG00000018725	95.3519	147.659	43.0451	0.291518	-1.77835	0.0168534	0.38505	Down Regulation	8	48081307	48082998	1692	SOWAHA
ENSBGRG00000003422	841.854	205.537	1478.17	7.19174	2.84634	0.0168601	0.38505	Up Regulation	2	6846912	6850959	1069	C1QA
ENSBGRG00000003435	21.302	7.49898	35.105	4.68131	2.22691	0.0168878	0.38505	Up Regulation	2	6860737	6864013	2090	-
ENSBGRG00000005775	82.3914	118.154	46.6293	0.39465	-1.34136	0.0169534	0.38505	Down Regulation	19	14398541	14434388	1757	-
ENSBGRG00000019296	276.196	516.072	36.3199	0.0703776	-3.82874	0.0169607	0.38505	Down Regulation	16	76015191	76062296	3401	EMID1
ENSBGRG00000006043	6.81688	12.5413	1.09242	0.0871054	-3.52109	0.0169907	0.38505	Down Regulation	2	8477431	8506261	2026	IL22RA1
ENSBGRG00000011624	99.615	58.6624	140.568	2.39621	1.26076	0.0169954	0.38505	Up Regulation	11	65362167	65394852	1427	SGPP1
ENSBGRG00000001856	67.5621	31.2237	103.901	3.32762	1.73449	0.0169955	0.38505	Up Regulation	3	9539786	9543591	2725	-
ENSBGRG00000023330	789.016	449.233	1128.8	2.51273	1.32925	0.0170091	0.38505	Up Regulation	17	35157580	35196316	6957	CSPG4
ENSBGRG00000021420	30.501	14.7132	46.2888	3.14607	1.65355	0.0170182	0.38505	Up Regulation	8	67264695	67343827	5903	CAMK2A
ENSBGRG00000010972	6.35113	0.857713	11.8445	13.8094	3.78758	0.0170422	0.385107	Up Regulation	13	9192949	9261514	1112	BDNF
ENSBGRG00000019908	37.2814	55.9987	18.564	0.331508	-1.59289	0.0172486	0.38928	Down Regulation	13	30511207	30541746	2427	AGBL2
ENSBGRG00000016692	2187.35	1219.55	3155.15	2.58714	1.37136	0.0172988	0.38992	Up Regulation	6	85044472	85488220	5504	SLIT2
ENSBGRG00000009917	97.4103	53.6291	141.191	2.63274	1.39656	0.0173219	0.38995	Up Regulation	28	11230294	11516298	2451	THRB
ENSBGRG00000014055	967.281	595.131	1339.43	2.25065	1.17034	0.0173599	0.390287	Up Regulation	4	83521533	83525903	1908	FGL2
ENSBGRG00000026285	500.413	230.483	770.343	3.34229	1.74084	0.0173977	0.390287	Up Regulation	22	20294156	20329528	2601	ACOX2
ENSBGRG00000010390	179.819	312.524	47.1145	0.150755	-2.72973	0.0174023	0.390287	Down Regulation	13	28770518	28777304	2555	LARGE2
ENSBGRG00000022376	4812.2	1150.7	8473.7	7.36393	2.88048	0.0176294	0.393247	Up Regulation	X	63113358	63113738	381	-
ENSBGRG00000023721	575.572	369.913	781.231	2.11193	1.07856	0.0176469	0.393247	Up Regulation	27	27855533	27886375	1604	VSIR
ENSBGRG00000000948	47.8623	78.8009	16.9236	0.214764	-2.21917	0.0176516	0.393247	Down Regulation	5	76522565	76534236	1533	CCDC65
ENSBGRG00000009846	28.7145	44.3425	13.0865	0.295124	-1.76061	0.0176907	0.393247	Down Regulation	26	18587946	18609476	3716	ATP2A1
ENSBGRG00000010725	133.114	185.75	80.4782	0.433261	-1.20669	0.0176942	0.393247	Down Regulation	1	114327029	114328383	1260	KNSTRN
ENSBGRG00000008874	49.9622	74.5901	25.3342	0.339646	-1.5579	0.0177015	0.393247	Down Regulation	3	83571901	83572602	702	DIRAS3
ENSBGRG00000018533	607.65	384.272	831.029	2.16261	1.11277	0.0177126	0.393247	Up Regulation	5	58246238	58261539	721	TMBIM4
ENSBGRG00000015892	45.5521	68.543	22.5612	0.329154	-1.60317	0.0177472	0.393247	Down Regulation	19	35684174	35781569	1200	HS3ST3A1
ENSBGRG00000000500	201.86	121.519	282.201	2.32228	1.21554	0.0177792	0.393247	Up Regulation	7	27900908	28221258	1720	PLPPR1
ENSBGRG00000025454	219.242	302.686	135.798	0.448643	-1.15636	0.017781	0.393247	Down Regulation	11	12120579	12164429	4439	IGDCC4
ENSBGRG00000016253	1182.97	467.155	1898.79	4.06458	2.02311	0.0177985	0.393247	Up Regulation	21	30862775	30982342	5738	GREB1L
ENSBGRG00000007717	525.055	720.569	329.542	0.457336	-1.12867	0.0178096	0.393247	Down Regulation	24	6670204	6688167	3844	ATAT1
ENSBGRG00000011687	64.8057	118.798	10.813	0.0910196	-3.45768	0.0178298	0.393247	Down Regulation	7	49601195	49707099	5025	C5
ENSBGRG00000011981	1172.26	762.918	1581.6	2.07309	1.05178	0.0178419	0.393247	Up Regulation	13	35464167	35690386	3087	STIM1
ENSBGRG00000023316	13.1989	1.42952	24.9683	17.4662	4.12649	0.0181123	0.398715	Up Regulation	16	76917165	76920864	708	OSM
ENSBGRG00000005629	16036.9	3801.74	28272.1	7.43661	2.89464	0.0181872	0.399873	Up Regulation	6	128454082	128454795	681	-
ENSBGRG00000025275	5.95003	11.2108	0.689263	0.0614821	-4.02369	0.0182112	0.39991	Down Regulation	18	19881984	19896575	1593	-
ENSBGRG00000025464	28.1597	4.1449	52.1746	12.5877	3.65394	0.0182509	0.40029	Up Regulation	8	18103954	18123530	1296	-
ENSBGRG00000002855	3209.68	2065.31	4354.06	2.10819	1.076	0.0183442	0.401845	Up Regulation	7	37624948	37649612	2655	PALM2AKAP2
ENSBGRG00000013536	7.57387	1.41926	13.7285	9.67299	3.27396	0.0183755	0.402037	Up Regulation	20	57561100	57567440	522	LIM2
ENSBGRG00000023010	17.5056	28.1369	6.87431	0.244316	-2.03318	0.0184813	0.402928	Down Regulation	22	166202	225388	4546	ALDH1L1
ENSBGRG00000001263	203.005	276.256	129.754	0.469689	-1.09022	0.0185039	0.402928	Down Regulation	1	139076689	139174896	2282	PXYLP1
ENSBGRG00000024009	96.0252	175.615	16.4353	0.093587	-3.41755	0.0185066	0.402928	Down Regulation	4	95377460	95464485	4941	ABCB4
ENSBGRG00000004415	28.4768	49.114	7.83964	0.159621	-2.64728	0.0185107	0.402928	Down Regulation	12	29151082	29194726	3417	BFSP1
ENSBGRG00000016156	2269.04	412.115	4125.97	10.0117	3.32362	0.0185288	0.402928	Up Regulation	20	38796661	38877615	4294	ATP2C2
ENSBGRG00000000918	338.035	461.974	214.095	0.463436	-1.10956	0.0186843	0.405816	Down Regulation	2	32997417	33025959	5637	STK36
ENSBGRG00000010248	275.337	371.023	179.651	0.484205	-1.04631	0.0187709	0.407203	Down Regulation	X	92395180	92396640	1461	CHST7
ENSBGRG00000021691	59.1692	95.2701	23.0684	0.242137	-2.04611	0.0188268	0.407921	Down Regulation	5	110571396	110577257	1029	LRRC23
ENSBGRG00000019683	140.464	255.253	25.6747	0.100585	-3.31351	0.0188716	0.408263	Down Regulation	3	128122101	128180141	3764	MLPH
ENSBGRG00000020231	874.461	563.694	1185.23	2.10261	1.07218	0.0189059	0.408263	Up Regulation	4	87742722	87964193	3225	SEMA3C
ENSBGRG00000001696	9.37174	16.7005	2.04296	0.122329	-3.03116	0.018911	0.408263	Down Regulation	5	76985073	76990588	1586	DNAJC22
ENSBGRG00000011441	187.994	25.7168	350.271	13.6203	3.76769	0.0189628	0.408889	Up Regulation	12	69139368	69157028	3081	MATN4
ENSBGRG00000022099	1822.6	664.018	2981.17	4.4896	2.16659	0.0189962	0.408962	Up Regulation	2	15231533	15260099	1477	LAPTM5
ENSBGRG00000022710	7.43835	0.920582	13.9561	15.1601	3.92221	0.0190119	0.408962	Up Regulation	8	56546827	56550975	2451	PCDHAC1
ENSBGRG00000013611	394.716	697.751	91.6818	0.131396	-2.928	0.0190949	0.410255	Down Regulation	24	49431354	49484411	2496	ELOVL2
ENSBGRG00000018545	664.268	903.004	425.532	0.47124	-1.08547	0.019178	0.411546	Down Regulation	20	65208274	65233932	1320	-
ENSBGRG00000021027	16.8952	31.0416	2.74877	0.0885513	-3.49734	0.0192189	0.411661	Down Regulation	19	69938694	70805316	3166	CA10
ENSBGRG00000006303	44.5483	11.1817	77.9149	6.96808	2.80076	0.0192294	0.411661	Up Regulation	9	94977995	95042756	2067	CLIP4
ENSBGRG00000025570	1180.61	442.524	1918.7	4.3358	2.1163	0.0192894	0.412187	Up Regulation	29	36472691	36473818	1128	PRSS23
ENSBGRG00000006515	34.3325	51.7538	16.9112	0.326762	-1.61369	0.0193129	0.412187	Down Regulation	2	8724017	8799870	5286	STPG1
ENSBGRG00000005446	2284.19	1489.99	3078.39	2.06604	1.04687	0.0193231	0.412187	Up Regulation	13	40299006	40333697	2457	OLFML1
ENSBGRG00000025554	11.3409	20.783	1.89873	0.0913596	-3.4523	0.0194331	0.414041	Down Regulation	X	95876323	96056952	5210	DGKK
ENSBGRG00000019880	65.5166	36.3186	94.7145	2.60788	1.38287	0.0194897	0.414753	Up Regulation	18	35498115	35980566	9039	-
ENSBGRG00000014358	2964.84	4166.58	1763.1	0.423153	-1.24075	0.0196369	0.417307	Down Regulation	5	114459662	114470215	3094	FKBP4
ENSBGRG00000016333	1134.74	738.471	1531	2.0732	1.05186	0.0196563	0.417307	Up Regulation	8	77049248	77116323	2095	RNF145
ENSBGRG00000007158	48.9234	78.8613	18.9855	0.240745	-2.05442	0.0197165	0.418088	Down Regulation	26	47066209	47071695	2605	SOX8
ENSBGRG00000002519	87.0914	123.5	50.6832	0.410392	-1.28493	0.0198022	0.419232	Down Regulation	7	74851413	75233652	2969	PIP5K1B
ENSBGRG00000024648	248.074	425.992	70.1568	0.164691	-2.60217	0.0198173	0.419232	Down Regulation	19	41257409	41259323	1338	SLC16A11
ENSBGRG00000002689	108.419	153.101	63.7356	0.416296	-1.26432	0.0198796	0.419669	Down Regulation	3	11482562	11490047	3131	RGS4
ENSBGRG00000016682	715.392	455.345	975.439	2.1422	1.09909	0.0199018	0.419669	Up Regulation	23	17930084	18040075	2421	ANKRD33B
ENSBGRG00000006054	3545.41	2302.56	4788.27	2.07955	1.05627	0.0199083	0.419669	Up Regulation	9	33033736	33154541	4773	XDH
ENSBGRG00000025854	4886.6	6557.33	3215.87	0.490423	-1.0279	0.019955	0.419683	Down Regulation	X	86268951	86276772	1338	NONO
ENSBGRG00000009361	5989.57	1373.35	10605.8	7.72258	2.94908	0.0199559	0.419683	Up Regulation	22	14179906	14210962	7707	STAB1
ENSBGRG00000005744	287.644	475.234	100.054	0.210536	-2.24786	0.0200653	0.421175	Down Regulation	12	61024146	61026310	699	NNAT
ENSBGRG00000006186	25.782	11.8303	39.7336	3.35864	1.74788	0.0200739	0.421175	Up Regulation	1	105451131	105469710	1434	CLDN11
ENSBGRG00000016091	195.051	69.3873	320.715	4.62209	2.20855	0.0201518	0.422314	Up Regulation	X	93664428	93671005	2249	CFP
ENSBGRG00000021330	331.81	446.006	217.613	0.487915	-1.0353	0.0201965	0.422756	Down Regulation	5	71478591	71480299	423	-
ENSBGRG00000021666	464.474	757.767	171.18	0.225901	-2.14624	0.020299	0.424291	Down Regulation	24	28904006	28983668	8708	ITPR3
ENSBGRG00000024900	35.2772	53.2672	17.2871	0.324536	-1.62355	0.0203172	0.424291	Down Regulation	8	17566339	17613730	2777	CERS4
ENSBGRG00000020297	78.3556	111.382	45.3293	0.406972	-1.297	0.0204497	0.426559	Down Regulation	20	66347102	66380206	8495	PRX
ENSBGRG00000014717	129.999	200.163	59.8351	0.298931	-1.74211	0.0205245	0.427622	Down Regulation	17	30381186	30434861	3636	TARS3
ENSBGRG00000024062	791.8	1070.43	513.166	0.4794	-1.0607	0.0205926	0.42841	Down Regulation	22	11228620	11237740	3546	WDR6
ENSBGRG00000024922	3.66545	7.33089	0	0	#NAME?	0.0206241	0.42841	Down Regulation	X	6803466	7255091	2501	HS6ST2
ENSBGRG00000001621	38.85	72.5235	5.17657	0.0713777	-3.80838	0.0206342	0.42841	Down Regulation	7	10742480	10749581	2261	AQP3
ENSBGRG00000003195	63.9022	29.5427	98.2617	3.32609	1.73383	0.0207038	0.428987	Up Regulation	3	40056077	40098915	1477	CD53
ENSBGRG00000004620	50.4028	79.0466	21.759	0.275268	-1.86109	0.0207337	0.428987	Down Regulation	6	66825038	66912850	1318	C4orf19
ENSBGRG00000006787	2542.3	1709.59	3375.01	1.97417	0.981246	0.020775	0.428987	Nodiff	9	95717060	95738648	2206	FOSL2
ENSBGRG00000008311	34.1418	56.656	11.6276	0.205231	-2.28468	0.0207804	0.428987	Down Regulation	28	3599674	4762881	11508	CSMD1
ENSBGRG00000013747	59.6901	86.0758	33.3045	0.38692	-1.36989	0.0207818	0.428987	Down Regulation	20	37574222	37605141	3010	-
ENSBGRG00000016886	12.4255	20.9679	3.88316	0.185196	-2.43288	0.0208141	0.42916	Down Regulation	11	43122865	43867303	7063	UNC13C
ENSBGRG00000024826	1081.68	683.626	1479.73	2.16453	1.11405	0.0208398	0.429186	Up Regulation	9	12959622	13000861	2596	NACC2
ENSBGRG00000020514	555.76	361.098	750.421	2.07816	1.05531	0.0208642	0.429186	Up Regulation	4	89338253	89905805	3593	CACNA2D1
ENSBGRG00000014436	26.8926	52.3564	1.42877	0.0272894	-5.19552	0.020896	0.429186	Down Regulation	8	20605846	20607992	2072	LRG1
ENSBGRG00000025826	46.4743	24.6311	68.3174	2.77362	1.47177	0.0209113	0.429186	Up Regulation	27	17328857	17358505	1675	ZNF365
ENSBGRG00000012815	3.66362	7.32725	0	0	#NAME?	0.0210127	0.430128	Down Regulation	9	1047426	1086613	3503	-
ENSBGRG00000000205	337.847	666.884	8.80908	0.0132093	-6.2423	0.0210322	0.430128	Down Regulation	2	143288922	143294171	1379	MSTN
ENSBGRG00000015394	613.39	18.2979	1208.48	66.0449	6.04538	0.0210398	0.430128	Up Regulation	17	63863962	63953230	4225	-
ENSBGRG00000023893	21.2271	1.93976	40.5145	20.8863	4.38449	0.0210534	0.430128	Up Regulation	19	55406073	55407605	369	-
ENSBGRG00000017560	8.95639	15.6777	2.23508	0.142565	-2.81031	0.0211275	0.43042	Down Regulation	15	20614015	20636649	1406	TMEM255B
ENSBGRG00000009780	5.87459	11.0765	0.672708	0.060733	-4.04137	0.021137	0.43042	Down Regulation	2	22347589	22552581	6289	SPHKAP
ENSBGRG00000019467	68.3937	24.1358	112.652	4.6674	2.22262	0.0211496	0.43042	Up Regulation	20	49117650	49129869	720	IL34
ENSBGRG00000021739	448.222	775.483	120.961	0.155981	-2.68056	0.0211639	0.43042	Down Regulation	7	68677663	68903925	1535	RORB
ENSBGRG00000003191	1544.06	276.052	2812.06	10.1867	3.34862	0.0212468	0.43142	Up Regulation	8	23420511	23525174	6323	SLC22A5
ENSBGRG00000005758	234.827	367.055	102.599	0.279521	-1.83897	0.0212998	0.43142	Down Regulation	11	69216790	69247495	3735	PLEKHH1
ENSBGRG00000007757	37.4811	67.1474	7.8148	0.116383	-3.10305	0.0213001	0.43142	Down Regulation	3	45533956	45615364	1309	CASQ2
ENSBGRG00000011600	3.41763	0	6.83527	Inf	Inf	0.0213301	0.43142	Up Regulation	12	35471861	35488274	2210	-
ENSBGRG00000004215	350.5	67.8454	633.155	9.33232	3.22224	0.0213336	0.43142	Up Regulation	13	61884294	62289125	2081	CADM1
ENSBGRG00000000709	207.97	398.259	17.6808	0.0443952	-4.49345	0.0214687	0.433663	Down Regulation	3	63808967	63839088	2734	MCOLN3
ENSBGRG00000024228	333.416	487.903	178.93	0.366732	-1.4472	0.0215654	0.434901	Down Regulation	22	60781439	61167354	5173	OSBPL10
ENSBGRG00000017442	29.9529	12.4266	47.4792	3.82077	1.93386	0.0215985	0.434901	Up Regulation	18	31455178	31522016	1470	IL7
ENSBGRG00000023864	1489.19	968.013	2010.37	2.0768	1.05436	0.0216029	0.434901	Up Regulation	X	66678555	66735848	3375	AMOT
ENSBGRG00000017205	168.126	231.025	105.226	0.455474	-1.13456	0.0217338	0.436582	Down Regulation	6	4215083	4225083	847	-
ENSBGRG00000019207	150.158	76.5507	223.766	2.92311	1.5475	0.0217399	0.436582	Up Regulation	X	94379851	94394778	2860	WAS
ENSBGRG00000013247	1219.82	1923.66	515.981	0.268228	-1.89847	0.0217847	0.436582	Down Regulation	24	49197437	49343687	4481	NEDD9
ENSBGRG00000011353	986.229	640.022	1332.44	2.08186	1.05787	0.0218065	0.436582	Up Regulation	X	19713435	19732723	3297	IDS
ENSBGRG00000012465	291.743	189.848	393.639	2.07344	1.05203	0.0218084	0.436582	Up Regulation	26	9963898	9984510	1290	STX1A
ENSBGRG00000021885	15.374	4.06227	26.6856	6.56915	2.71571	0.0218733	0.436796	Up Regulation	19	48563151	48578909	1176	PIPOX
ENSBGRG00000003430	693.009	159.833	1226.18	7.67168	2.93954	0.021891	0.436796	Up Regulation	2	6855475	6860494	1849	C1QC
ENSBGRG00000004041	213.089	295.762	130.415	0.440945	-1.18133	0.0218923	0.436796	Down Regulation	5	25176060	25190475	686	SINHCAF
ENSBGRG00000000220	37.6238	19.5543	55.6932	2.84812	1.51001	0.0219367	0.437195	Up Regulation	3	20744910	20752085	1523	CA14
ENSBGRG00000023605	202.879	97.5277	308.229	3.16043	1.66012	0.0219748	0.437467	Up Regulation	20	42330166	42515756	1518	CDYL2
ENSBGRG00000017338	592.778	206.662	978.894	4.7367	2.24388	0.0221055	0.439322	Up Regulation	17	65781748	65831592	3610	BDKRB2
ENSBGRG00000022120	86.2231	38.9883	133.458	3.42302	1.77527	0.0221226	0.439322	Up Regulation	19	44237829	44261234	2267	ASPA
ENSBGRG00000024502	4.79244	9.24025	0.344631	0.0372968	-4.74481	0.0221546	0.439322	Down Regulation	12	50001259	50237192	2885	PHACTR3
ENSBGRG00000026523	30.5858	50.5118	10.6599	0.211038	-2.24443	0.0221662	0.439322	Down Regulation	26	46750585	46761837	3971	BAIAP3
ENSBGRG00000014425	2473.93	1135.68	3812.18	3.35675	1.74707	0.0222341	0.43974	Up Regulation	1	118460976	118507949	1260	RARRES1
ENSBGRG00000005403	1531.22	78.8208	2983.63	37.8533	5.24235	0.0222436	0.43974	Up Regulation	3	80907429	80935565	1224	CTH
ENSBGRG00000024984	242.164	409.552	74.7762	0.18258	-2.4534	0.0222774	0.43974	Down Regulation	21	28450778	28465181	1158	CABYR
ENSBGRG00000007480	350.021	590.237	109.805	0.186035	-2.42635	0.0223015	0.43974	Down Regulation	5	28675255	28687684	4664	KCTD17
ENSBGRG00000024545	3.5751	7.1502	0	0	#NAME?	0.0223101	0.43974	Down Regulation	19	60760741	60761043	303	-
ENSBGRG00000017602	32.1115	54.3859	9.83704	0.180875	-2.46694	0.0223635	0.440307	Down Regulation	1	155481143	155484773	673	TFF3
ENSBGRG00000008142	1139.79	289.802	1989.78	6.866	2.77947	0.0225271	0.442802	Up Regulation	28	922160	984612	3155	ANGPT2
ENSBGRG00000017109	14.2312	5.20056	23.2617	4.47293	2.16122	0.0225546	0.442802	Up Regulation	7	8466704	8707719	2719	EBF2
ENSBGRG00000011243	12.9206	23.4453	2.39586	0.102189	-3.29068	0.0225653	0.442802	Down Regulation	14	63539231	63540268	1038	-
ENSBGRG00000015582	66.134	28.2125	104.055	3.68827	1.88295	0.0225891	0.442802	Up Regulation	19	50550261	50551706	1446	EVI2B
ENSBGRG00000019982	28.9888	14.06	43.9177	3.1236	1.64321	0.0226143	0.442809	Up Regulation	8	42144717	42150423	1472	DOK3
ENSBGRG00000025732	1574.95	432.886	2717.02	6.27652	2.64996	0.0227246	0.444179	Up Regulation	29	37950439	37991777	1511	CTSC
ENSBGRG00000007268	118.346	43.4136	193.278	4.452	2.15445	0.0227409	0.444179	Up Regulation	4	79055918	79141573	3986	PIK3CG
ENSBGRG00000007156	1285.68	327.754	2243.61	6.8454	2.77513	0.0227798	0.444179	Up Regulation	13	48072920	48074222	1267	-
ENSBGRG00000002912	84.4416	118.801	50.0827	0.42157	-1.24616	0.0227888	0.444179	Down Regulation	5	118486034	118491645	1710	-
ENSBGRG00000018040	800.592	221.39	1379.79	6.23241	2.63979	0.0228083	0.444179	Up Regulation	8	56272080	56273291	1122	CD14
ENSBGRG00000022762	426.184	594.068	258.301	0.4348	-1.20158	0.0228529	0.444564	Down Regulation	19	48849155	48857033	1986	TRAF4
ENSBGRG00000005334	92.903	131.423	54.3832	0.413803	-1.27298	0.022985	0.446648	Down Regulation	13	1893393	1917890	2709	SLC43A3
ENSBGRG00000024683	6.43211	0	12.8642	Inf	Inf	0.0230615	0.446949	Up Regulation	21	49866599	51291459	8059	DCC
ENSBGRG00000008907	134.74	76.0615	193.418	2.54291	1.34648	0.0230709	0.446949	Up Regulation	X	121968267	122178246	1425	-
ENSBGRG00000006692	748.61	489.795	1007.42	2.05682	1.04042	0.0230754	0.446949	Up Regulation	11	76330241	76457403	5805	LTBP2
ENSBGRG00000026451	822.292	519.191	1125.39	2.16759	1.11609	0.023244	0.448709	Up Regulation	19	2489076	2544661	4944	ABCA5
ENSBGRG00000008625	71.957	6.9004	137.014	19.8559	4.31149	0.0232653	0.448709	Up Regulation	2	107172550	107219516	3284	GALNT5
ENSBGRG00000011843	1633.37	3206.25	60.4856	0.0188649	-5.72815	0.0232787	0.448709	Down Regulation	22	9145071	9148621	561	-
ENSBGRG00000010530	87.6012	49.0816	126.121	2.56962	1.36155	0.0232823	0.448709	Up Regulation	18	65681652	65844863	3547	SLC26A7
ENSBGRG00000003262	449.858	284.431	615.286	2.16321	1.11318	0.0232917	0.448709	Up Regulation	4	108577985	108598998	1602	TMEM106B
ENSBGRG00000025477	162.585	224.618	100.551	0.447655	-1.15954	0.0233652	0.449583	Down Regulation	19	21680175	21691212	2487	FAM171A2
ENSBGRG00000007095	112.879	156.628	69.1297	0.441363	-1.17996	0.0233873	0.449583	Down Regulation	3	380851	386197	2031	SLC27A3
ENSBGRG00000001832	36.4902	4.24881	68.7316	16.1767	4.01584	0.0234323	0.449616	Up Regulation	2	33518656	33529270	1834	-
ENSBGRG00000013378	1223.88	823.244	1624.52	1.97332	0.980622	0.0234392	0.449616	Nodiff	11	20958037	20989371	3043	FEM1C
ENSBGRG00000014129	942.36	1254.51	630.215	0.502361	-0.993205	0.023485	0.450011	Nodiff	9	114654603	114767639	2319	MBOAT2
ENSBGRG00000008481	4.67761	9.01059	0.344631	0.0382474	-4.7085	0.0235342	0.450015	Down Regulation	27	44216536	44301004	1541	PTPN20
ENSBGRG00000018697	908.995	599.898	1218.09	2.0305	1.02183	0.0235355	0.450015	Up Regulation	13	15777182	15789172	1781	-
ENSBGRG00000009720	960.795	630.724	1290.87	2.04664	1.03326	0.0235972	0.450471	Up Regulation	4	44818966	45151247	4825	GLI3
ENSBGRG00000022729	133.898	213.336	54.4595	0.255276	-1.96987	0.0236279	0.450471	Down Regulation	19	44667699	44911415	2660	RAP1GAP2
ENSBGRG00000025777	169.694	68.227	271.162	3.9744	1.99074	0.0236348	0.450471	Up Regulation	8	18358520	18438683	2788	VAV1
ENSBGRG00000021595	162.565	65.6533	259.477	3.95223	1.98267	0.0236822	0.450481	Up Regulation	X	39611882	39631286	3379	ARHGAP4
ENSBGRG00000018838	519.219	886.663	151.776	0.171176	-2.54645	0.0236857	0.450481	Down Regulation	22	14963457	15526791	6813	CACNA1D
ENSBGRG00000000158	47.1122	87.979	6.24533	0.0709867	-3.81631	0.0237832	0.451855	Down Regulation	1	38519608	38580809	3330	-
ENSBGRG00000024738	4.64782	8.95928	0.336354	0.0375425	-4.73533	0.0239099	0.453706	Down Regulation	X	38139818	38143684	1466	RAB39B
ENSBGRG00000016359	30.6339	46.529	14.7388	0.316765	-1.65851	0.0239379	0.453706	Down Regulation	24	4837426	4857613	3981	ZBED9
ENSBGRG00000025789	7.34171	14.0107	0.672708	0.0480138	-4.38041	0.0239566	0.453706	Down Regulation	X	9630347	9641381	849	RAB33A
ENSBGRG00000015969	491.115	655.287	326.944	0.498933	-1.00308	0.0239904	0.453865	Down Regulation	24	4696534	4732000	6809	ZSCAN12
ENSBGRG00000025935	50.1473	15.9841	84.3104	5.27463	2.39907	0.0240455	0.454014	Up Regulation	9	13737733	13782772	2956	-
ENSBGRG00000009096	3683.15	609.37	6756.92	11.0884	3.47098	0.024049	0.454014	Up Regulation	11	77126013	77129599	1862	FOS
ENSBGRG00000004717	4110.8	2758.32	5463.27	1.98065	0.985976	0.024089	0.45429	Nodiff	5	82124130	82147461	4745	ITGA5
ENSBGRG00000001148	31.8213	58.1859	5.45674	0.0937812	-3.41456	0.0241771	0.455471	Down Regulation	2	131088750	131492904	2150	ZNF385B
ENSBGRG00000026617	59.3499	98.9884	19.7114	0.199128	-2.32823	0.0242109	0.455628	Down Regulation	10	105578570	105671252	2773	SYTL3
ENSBGRG00000012308	58.4104	18.1946	98.6262	5.42064	2.43846	0.0243205	0.457211	Up Regulation	22	9230926	9238574	754	TMIE
ENSBGRG00000007830	997.213	1333.53	660.899	0.495603	-1.01274	0.0245028	0.460153	Down Regulation	15	52477604	52505992	3474	HSPH1
ENSBGRG00000021560	888.473	588.325	1188.62	2.02035	1.0146	0.0246194	0.461245	Up Regulation	X	1307036	1395030	2971	IL13RA1
ENSBGRG00000024729	467.266	303.853	630.68	2.07561	1.05353	0.0246212	0.461245	Up Regulation	27	12798865	12864133	2994	BICC1
ENSBGRG00000007986	553.5	114.36	992.639	8.67991	3.11768	0.0246541	0.461245	Up Regulation	14	59427752	59449620	1993	ANGPTL1
ENSBGRG00000017279	65.4266	21.5652	109.288	5.06781	2.34136	0.024664	0.461245	Up Regulation	12	55558909	55614600	2252	HCK
ENSBGRG00000025966	165.057	243.827	86.2866	0.353884	-1.49865	0.0246937	0.461319	Down Regulation	22	13509223	13515438	1246	ACY1
ENSBGRG00000007904	218.779	137.569	299.988	2.18063	1.12474	0.0248156	0.463112	Up Regulation	12	58289571	58298172	2408	TP53INP2
ENSBGRG00000026471	77.6818	12.6145	142.749	11.3163	3.50033	0.0248975	0.464157	Up Regulation	19	3330069	3332349	1284	KCNJ2
ENSBGRG00000000037	295.748	496.954	94.5412	0.190241	-2.3941	0.0249896	0.46502	Down Regulation	1	17998079	18071143	1485	CXADR
ENSBGRG00000024596	1903.28	1201.49	2605.06	2.16819	1.11649	0.0249958	0.46502	Up Regulation	16	77212618	77233081	3358	TCN2
ENSBGRG00000017710	55.0944	12.4061	97.7827	7.88183	2.97853	0.0250634	0.465789	Up Regulation	25	33646717	33865404	4323	RBM20
ENSBGRG00000013731	46.7987	67.5113	26.0862	0.386397	-1.37184	0.0251118	0.465789	Down Regulation	14	49326034	49328559	912	PUSL1
ENSBGRG00000019961	696.451	450.484	942.417	2.09201	1.06489	0.0251152	0.465789	Up Regulation	22	11479474	11480352	615	GPX1
ENSBGRG00000009855	1840.75	1237.88	2443.63	1.97404	0.981153	0.0251549	0.466042	Nodiff	5	768763	782055	724	MFAP5
ENSBGRG00000005774	3748.3	1742.56	5754.04	3.30207	1.72337	0.0251966	0.466333	Up Regulation	13	2097450	2113110	2200	SERPING1
ENSBGRG00000013821	91.1466	38.9102	143.383	3.68497	1.88165	0.0252307	0.46648	Up Regulation	9	1254383	1294406	2208	PTGS1
ENSBGRG00000016476	192.95	72.9481	312.951	4.29005	2.101	0.0253136	0.466827	Up Regulation	5	66537653	66818321	4843	CNTN1
ENSBGRG00000009570	1043.38	1392.16	694.612	0.498947	-1.00304	0.0253185	0.466827	Down Regulation	4	29305493	29334757	2823	SMO
ENSBGRG00000011413	8.02524	14.3356	1.71488	0.119624	-3.06342	0.0253437	0.466827	Down Regulation	14	30959367	31009779	4294	EXO1
ENSBGRG00000004956	122.227	80.0049	164.448	2.05548	1.03947	0.0253537	0.466827	Up Regulation	6	122272369	122310657	1736	-
ENSBGRG00000012611	46838.9	7640.06	86037.8	11.2614	3.49331	0.0254279	0.467711	Up Regulation	7	49985351	50039336	2651	GSN
ENSBGRG00000018494	3156.61	2081.49	4231.73	2.03303	1.02363	0.0254944	0.468089	Up Regulation	8	111069288	111338174	3405	PAM
ENSBGRG00000003543	889.046	592.548	1185.54	2.00075	1.00054	0.0255008	0.468089	Up Regulation	5	14548650	14712387	5565	ABCC9
ENSBGRG00000026286	890.453	229.207	1551.7	6.76987	2.75913	0.0255355	0.468175	Up Regulation	6	34432320	34767286	4248	SLC4A4
ENSBGRG00000013168	4.74206	0	9.48413	Inf	Inf	0.0255666	0.468175	Up Regulation	5	32800916	32803690	639	-
ENSBGRG00000019801	226.125	388.946	63.3027	0.162754	-2.61923	0.0256308	0.468175	Down Regulation	19	25860104	25874651	2205	RAPGEFL1
ENSBGRG00000001643	6.98684	13.9737	0	0	#NAME?	0.0256525	0.468175	Down Regulation	2	134143720	134275450	351	PPP1R1C
ENSBGRG00000014502	27.2607	9.36066	45.1608	4.82453	2.27039	0.025723	0.468175	Up Regulation	8	43961000	44009515	3202	NLRP3
ENSBGRG00000005486	88.5179	45.1216	131.914	2.92352	1.54771	0.0257522	0.468175	Up Regulation	19	22616558	22617160	603	ARL4D
ENSBGRG00000008323	92.8575	38.66	147.055	3.8038	1.92744	0.0257919	0.468175	Up Regulation	9	9794122	9843854	1354	ASS1
ENSBGRG00000013031	32.964	3.41695	62.5111	18.2944	4.19333	0.0258009	0.468175	Up Regulation	24	48704473	48807088	3714	ADTRP
ENSBGRG00000006751	2765.76	415.41	5116.11	12.3158	3.62244	0.025809	0.468175	Up Regulation	15	51113783	51131699	2884	SLC7A1
ENSBGRG00000004606	22.4604	36.0306	8.89009	0.246737	-2.01895	0.0258142	0.468175	Down Regulation	16	27571365	27615915	3199	PCDH10
ENSBGRG00000017110	346.618	464.825	228.411	0.491392	-1.02505	0.0258368	0.468175	Down Regulation	2	50107828	50181397	1860	FAM117B
ENSBGRG00000000881	251.297	135.015	367.579	2.72251	1.44494	0.0258552	0.468175	Up Regulation	3	9047257	9066456	3291	ARHGAP30
ENSBGRG00000023792	135.524	86.0093	185.038	2.15137	1.10526	0.0258595	0.468175	Up Regulation	19	55331826	55338410	270	CCL14
ENSBGRG00000023371	279.937	426.849	133.025	0.311644	-1.68203	0.0258971	0.468175	Down Regulation	21	47319082	47367716	2423	-
ENSBGRG00000021476	87.6514	51.6841	123.619	2.39182	1.25811	0.0258978	0.468175	Up Regulation	29	32048605	32157705	3443	RAB30
ENSBGRG00000022489	86.5755	157.863	15.2879	0.0968429	-3.36821	0.0259742	0.468325	Down Regulation	27	26613760	26724173	4774	ADAMTS14
ENSBGRG00000017940	546.152	363.271	729.034	2.00686	1.00494	0.0260222	0.468325	Up Regulation	11	45549388	45756954	6201	MYO5A
ENSBGRG00000016857	11.8385	21.4337	2.24336	0.104665	-3.25615	0.0260388	0.468325	Down Regulation	8	47535888	47542999	2004	-
ENSBGRG00000011690	843.026	551.316	1134.74	2.05824	1.04141	0.026054	0.468325	Up Regulation	11	79047871	79052863	3032	IRF2BPL
ENSBGRG00000018018	21.9876	7.3905	36.5846	4.95023	2.30749	0.0260817	0.468325	Up Regulation	10	437191	462030	1578	ZC3H12D
ENSBGRG00000004694	42.4998	69.7193	15.2802	0.219168	-2.18989	0.0261067	0.468325	Down Regulation	13	33127395	33143744	951	DNAJB13
ENSBGRG00000022323	155.384	77.8491	232.919	2.99192	1.58107	0.0261121	0.468325	Up Regulation	9	107472645	107538116	2113	CYRIA
ENSBGRG00000016457	3.43215	6.8643	0	0	#NAME?	0.0261155	0.468325	Down Regulation	8	41665203	41675069	2452	FGFR4
ENSBGRG00000019849	116.956	24.7253	209.187	8.46042	3.08073	0.0261603	0.468356	Up Regulation	7	52457616	52459090	900	FAM110C
ENSBGRG00000007492	792.252	524.414	1060.09	2.02148	1.01541	0.0261696	0.468356	Up Regulation	17	58782812	58865502	5334	TOGARAM1
ENSBGRG00000025142	595.754	396.666	794.842	2.0038	1.00274	0.0262777	0.469823	Up Regulation	14	81488345	81494043	2133	CYB5R1
ENSBGRG00000008374	168.157	105.998	230.315	2.17283	1.11958	0.0263201	0.470002	Up Regulation	2	101326358	101352278	1637	ARL5A
ENSBGRG00000012119	1855.24	1238.65	2471.83	1.99558	0.996811	0.0263403	0.470002	Nodiff	8	104715863	104863767	3512	CAST
ENSBGRG00000003974	1326.28	1880.71	771.849	0.410403	-1.28489	0.0264035	0.470662	Down Regulation	15	29116203	29362999	5266	LMO7
ENSBGRG00000017610	66.8024	106.019	27.5858	0.260197	-1.94233	0.0264493	0.470736	Down Regulation	8	17058492	17064539	3032	-
ENSBGRG00000007455	157.315	241.422	73.2084	0.303238	-1.72148	0.0264603	0.470736	Down Regulation	14	20134398	20179213	1733	DUSP10
ENSBGRG00000000252	210.987	80.6935	341.28	4.22934	2.08043	0.0266121	0.472966	Up Regulation	3	8325462	8379941	1965	CD84
ENSBGRG00000014351	282.732	185.886	379.579	2.042	1.02998	0.0267395	0.474758	Up Regulation	16	60894938	60921423	1975	SH2B3
ENSBGRG00000025321	320.118	183.746	456.491	2.48435	1.31287	0.0267708	0.474827	Up Regulation	8	17837010	17878113	3294	MYO1F
ENSBGRG00000002702	130.255	178.487	82.0222	0.459541	-1.12174	0.0267964	0.474827	Down Regulation	3	22320411	22344421	2343	TDRKH
ENSBGRG00000016318	1186.84	149.352	2224.32	14.8931	3.89657	0.0268373	0.475082	Up Regulation	2	112265718	112358558	3389	DPP4
ENSBGRG00000012168	169.492	107.56	231.423	2.15157	1.10539	0.0268832	0.475172	Up Regulation	7	4801786	4814993	1790	PDLIM2
ENSBGRG00000014601	145.379	37.9049	252.854	6.67073	2.73785	0.0268955	0.475172	Up Regulation	12	7582151	7620898	1032	CREM
ENSBGRG00000018178	602.989	911.105	294.873	0.323643	-1.62753	0.027091	0.478154	Down Regulation	10	748069	1224887	2883	UST
ENSBGRG00000018017	10.2535	1.10257	19.4045	17.5994	4.13745	0.0271711	0.479095	Up Regulation	21	42949646	42966897	990	SIGLEC15
ENSBGRG00000005622	3.56191	7.12382	0	0	#NAME?	0.0272427	0.479885	Down Regulation	12	56828439	56835022	1147	BPIFA1
ENSBGRG00000001629	16.5185	6.26573	26.7713	4.27266	2.09514	0.0275296	0.48432	Up Regulation	5	7211179	7221837	1075	-
ENSBGRG00000022305	272.848	368.107	177.588	0.482436	-1.05159	0.0275486	0.48432	Down Regulation	23	7908345	7932787	1559	-
ENSBGRG00000019277	3224.36	2141.36	4307.36	2.01151	1.00828	0.0276878	0.485963	Up Regulation	27	6628740	6737482	4668	NID1
ENSBGRG00000016918	225.081	146.671	303.492	2.0692	1.04907	0.0276964	0.485963	Up Regulation	20	70782207	70790571	1617	LGI4
ENSBGRG00000007152	9.79112	19.5822	0	0	#NAME?	0.0277372	0.486202	Down Regulation	12	40490194	40507562	3259	LRRN4
ENSBGRG00000005773	1168.59	777.261	1559.91	2.00694	1.00499	0.0277817	0.486506	Up Regulation	11	14722608	14928678	3059	ARSB
ENSBGRG00000005812	340.327	224.603	456.05	2.03048	1.02182	0.0278368	0.486555	Up Regulation	7	80794145	81022531	3430	RCL1
ENSBGRG00000021834	22.2412	34.2304	10.2521	0.299501	-1.73936	0.0278389	0.486555	Down Regulation	2	116304674	116484454	5077	CSRNP3
ENSBGRG00000014547	895.407	597.909	1192.9	1.99513	0.996482	0.0279392	0.487833	Nodiff	8	40832118	40854809	2845	CLTB
ENSBGRG00000020868	11.4315	3.6092	19.2538	5.33466	2.4154	0.0279713	0.487916	Up Regulation	15	66859702	66934641	2318	HTR2A
ENSBGRG00000000377	305.865	196.581	415.149	2.11184	1.0785	0.0280225	0.488333	Up Regulation	3	37492053	37582406	3378	FAM102B
ENSBGRG00000005831	700.442	1158.95	241.93	0.208749	-2.26016	0.028087	0.488982	Down Regulation	15	32524249	32546395	2618	KLF5
ENSBGRG00000023193	723.235	435.716	1010.75	2.31976	1.21397	0.0281176	0.489039	Up Regulation	11	31669890	31698355	1210	-
ENSBGRG00000019431	19.5917	30.8697	8.3137	0.269316	-1.89263	0.0282378	0.490433	Down Regulation	19	58768631	58967963	3671	BRIP1
ENSBGRG00000016969	3625.69	4803.77	2447.6	0.509518	-0.972796	0.0282526	0.490433	Nodiff	23	4057329	4070827	894	-
ENSBGRG00000020017	66042.6	29521	102564	3.47428	1.79671	0.0283511	0.490669	Up Regulation	2	32192855	32199716	2024	DES
ENSBGRG00000019544	387.925	57.7494	718.1	12.4348	3.63631	0.0283532	0.490669	Up Regulation	8	17202748	17206109	1240	-
ENSBGRG00000011108	34.3585	17.3356	51.3814	2.96393	1.56751	0.0283718	0.490669	Up Regulation	Y	12147997	12259220	1228	PIR
ENSBGRG00000020222	302.846	77.9229	527.77	6.77298	2.75979	0.0283759	0.490669	Up Regulation	23	24624982	24809209	2030	FAM134B
ENSBGRG00000019095	2101.92	2789.13	1414.7	0.50722	-0.979317	0.028475	0.491909	Nodiff	28	21137287	21185373	8227	ADGRA2
ENSBGRG00000025051	32.1496	13.5149	50.7843	3.75765	1.90983	0.0286162	0.493655	Up Regulation	17	35751526	35813524	2258	SCAMP5
ENSBGRG00000006412	37.5952	5.23097	69.9594	13.3741	3.74137	0.0286313	0.493655	Up Regulation	12	78212786	78237822	5764	CYP24A1
ENSBGRG00000020558	69.3219	102.274	36.3695	0.355608	-1.49164	0.0286932	0.494246	Down Regulation	4	49906696	49972246	3505	CFAP69
ENSBGRG00000016177	15.3378	25.5559	5.11981	0.200338	-2.31949	0.0288298	0.495976	Down Regulation	15	62623267	62750301	2482	FAM124A
ENSBGRG00000001718	179.4	116.671	242.128	2.07531	1.05332	0.028849	0.495976	Up Regulation	6	111738245	111749361	558	PLA2G12A
ENSBGRG00000023493	1375.72	1823.15	928.287	0.509168	-0.973787	0.0289086	0.496524	Nodiff	26	5691910	5718313	4396	TTYH3
ENSBGRG00000011188	2084.96	2748.66	1421.26	0.517074	-0.951558	0.0289675	0.496981	Nodiff	1	151916078	151946724	1960	-
ENSBGRG00000008760	29.9406	45.8962	13.9851	0.30471	-1.71449	0.0289908	0.496981	Down Regulation	13	50069655	50688210	3278	SOX6
ENSBGRG00000000755	357.4	685.844	28.9555	0.0422187	-4.56597	0.0290709	0.497006	Down Regulation	3	63844269	63913744	1930	MCOLN2
ENSBGRG00000004985	47.0606	66.8775	27.2436	0.407366	-1.2956	0.0290809	0.497006	Down Regulation	7	79081173	79369026	2474	RFX3
ENSBGRG00000022164	351.358	75.679	627.038	8.28549	3.05059	0.029092	0.497006	Up Regulation	20	62579169	62587248	3923	FOSB
ENSBGRG00000024963	1052.63	691.778	1413.48	2.04325	1.03087	0.0291152	0.497006	Up Regulation	17	35566516	35585761	4714	C15orf39
ENSBGRG00000006844	409.706	242.289	577.123	2.38196	1.25215	0.0291311	0.497006	Up Regulation	10	49003005	49050757	1144	OSTM1
ENSBGRG00000003280	160.269	55.9264	264.611	4.73141	2.24227	0.0292886	0.498633	Up Regulation	1	71617464	71654847	1974	HCLS1
ENSBGRG00000026804	127.627	79.1157	176.138	2.22634	1.15467	0.0293068	0.498633	Up Regulation	9	20297606	20396505	2740	-
ENSBGRG00000025625	155.174	212.882	97.465	0.457835	-1.1271	0.0293153	0.498633	Down Regulation	26	2462333	2487742	3787	-
ENSBGRG00000024953	738.456	493.39	983.522	1.9934	0.995228	0.0293617	0.498633	Nodiff	11	11791546	11891684	5985	DENND4A
ENSBGRG00000020582	107.659	65.6572	149.661	2.27942	1.18867	0.0293658	0.498633	Up Regulation	X	39449238	39455628	3040	SRPK3
ENSBGRG00000009183	300.363	414.808	185.918	0.448201	-1.15778	0.0293998	0.498737	Down Regulation	13	28486213	28487448	1236	CHST1
ENSBGRG00000005532	508.507	341.685	675.328	1.97647	0.982924	0.0294545	0.499193	Nodiff	10	57610168	57667996	3887	DSE
ENSBGRG00000021771	25.967	45.068	6.86603	0.152348	-2.71456	0.0295114	0.499684	Down Regulation	29	22873840	22891050	2324	HEPACAM
ENSBGRG00000000282	16.4047	25.6508	7.15865	0.279081	-1.84125	0.0297412	0.503099	Down Regulation	4	52306575	52566099	2814	ADAM22
ENSBGRG00000024586	62.2345	118.929	5.5401	0.0465833	-4.42404	0.0298422	0.503818	Down Regulation	19	9026818	9031784	2439	FOXJ1
ENSBGRG00000011788	51.5485	86.6688	16.4282	0.189551	-2.39934	0.029847	0.503818	Down Regulation	24	56855180	56860016	2030	FOXF2
ENSBGRG00000009757	348.215	462.038	234.392	0.5073	-0.97909	0.0298741	0.503818	Nodiff	20	63591773	63641324	2225	ZNF235
ENSBGRG00000019356	75.849	31.805	119.893	3.76963	1.91442	0.0298963	0.503818	Up Regulation	5	1981518	1994913	1968	CLEC12A
ENSBGRG00000009274	220.983	42.6166	399.349	9.37074	3.22816	0.029925	0.503827	Up Regulation	5	360439	361884	1446	C3AR1
ENSBGRG00000017437	3214.97	2130.23	4299.71	2.01842	1.01323	0.0300329	0.503888	Up Regulation	19	25612484	25627911	2452	IGFBP4
ENSBGRG00000020284	145.925	243.924	47.9261	0.19648	-2.34755	0.0300638	0.503888	Down Regulation	9	103427596	103431597	1245	GDF7
ENSBGRG00000015260	134.972	191.408	78.5357	0.410306	-1.28523	0.0300646	0.503888	Down Regulation	26	45629311	45639462	4193	AMDHD2
ENSBGRG00000021440	43.3166	18.2538	68.3793	3.74603	1.90536	0.0300728	0.503888	Up Regulation	29	22726475	22761792	2279	SLC37A2
ENSBGRG00000011513	43.0685	73.1564	12.9807	0.177438	-2.49462	0.0300816	0.503888	Down Regulation	19	40528661	40644652	14056	DNAH2
ENSBGRG00000009456	434.506	104.353	764.659	7.32761	2.87334	0.0300976	0.503888	Up Regulation	28	34595927	34667414	3601	MSR1
ENSBGRG00000013652	88.5976	21.5931	155.602	7.20611	2.84922	0.030188	0.504469	Up Regulation	19	7632515	7644986	3085	CD300E
ENSBGRG00000019910	75.8403	30.8116	120.869	3.92284	1.9719	0.0301886	0.504469	Up Regulation	X	54849927	54885764	3199	BTK
ENSBGRG00000002600	19.1898	8.92394	29.4556	3.30074	1.72279	0.0303674	0.506983	Up Regulation	7	115550270	115570982	2204	FAM167A
ENSBGRG00000013885	2417.8	239.814	4595.79	19.1639	4.26032	0.0304669	0.50817	Up Regulation	8	16427474	16430662	1925	ACP5
ENSBGRG00000000494	26.4838	48.4703	4.49734	0.0927856	-3.42996	0.030689	0.511368	Down Regulation	3	63695764	63768194	3494	DNAI3
ENSBGRG00000023769	12435.4	8499.78	16371	1.92606	0.945649	0.0307158	0.511368	Nodiff	27	27937251	27975931	1796	PSAP
ENSBGRG00000004435	722.373	486.565	958.182	1.96928	0.977667	0.0307726	0.511838	Nodiff	18	38814614	39111566	5109	TRPS1
ENSBGRG00000018864	374.15	242.505	505.795	2.08571	1.06054	0.0308405	0.512187	Up Regulation	27	1770383	1844961	2214	TSNAX
ENSBGRG00000001640	30.385	11.96	48.8101	4.0811	2.02896	0.0308712	0.512187	Up Regulation	5	7221858	7226618	825	-
ENSBGRG00000002635	83.5694	33.5834	133.555	3.97683	1.99162	0.0308795	0.512187	Up Regulation	1	160455349	160759817	3138	RUNX1
ENSBGRG00000026164	455.543	619.728	291.358	0.470138	-1.08884	0.0309249	0.512466	Down Regulation	21	40019470	40046494	5503	-
ENSBGRG00000004649	257.827	17.2491	498.405	28.8946	4.85273	0.0309769	0.512853	Up Regulation	11	34723003	34724610	1170	-
ENSBGRG00000009309	69.2631	136.769	1.75685	0.0128453	-6.28261	0.0310349	0.513338	Down Regulation	X	133177992	133198254	267	SMPX
ENSBGRG00000004170	84.5387	52.8096	116.268	2.20164	1.13858	0.0310941	0.513842	Up Regulation	6	65354311	65398772	1014	TMEM156
ENSBGRG00000007497	12.448	20.6516	4.24435	0.205522	-2.28264	0.0311417	0.513967	Down Regulation	4	40805525	40809949	480	-
ENSBGRG00000006432	654.643	894.124	415.163	0.464324	-1.1068	0.0311591	0.513967	Down Regulation	8	26642802	26662842	2456	ISOC1
ENSBGRG00000008392	307.2	201.645	412.754	2.04694	1.03347	0.0313206	0.516155	Up Regulation	11	37500863	37578197	1409	BNIP2
ENSBGRG00000008005	139.187	191.539	86.8359	0.453359	-1.14128	0.0313618	0.51618	Down Regulation	22	13944392	14042832	13135	DNAH1
ENSBGRG00000012240	441.269	593.178	289.36	0.487814	-1.0356	0.0313798	0.51618	Down Regulation	11	23221601	23304327	680	NREP
ENSBGRG00000004838	3.33804	6.67607	0	0	#NAME?	0.0314895	0.517322	Down Regulation	18	20388338	20389918	417	LY6L
ENSBGRG00000016410	39.2678	57.3104	21.2252	0.370356	-1.43302	0.031507	0.517322	Down Regulation	12	47036440	47044426	3628	SRMS
ENSBGRG00000014471	1055.15	677.324	1432.97	2.11563	1.08109	0.031582	0.517614	Up Regulation	22	55439476	55852464	5941	ITGA9
ENSBGRG00000023166	270.85	364.067	177.633	0.487913	-1.0353	0.0315826	0.517614	Down Regulation	22	236530	265957	4017	SLC41A3
ENSBGRG00000007104	1290.27	567.593	2012.94	3.54646	1.82638	0.0316335	0.51791	Up Regulation	3	17121464	17146134	1354	CREG1
ENSBGRG00000024449	33.1159	52.9089	13.323	0.25181	-1.98959	0.0316586	0.51791	Down Regulation	22	12342309	12346078	1320	ZMYND10
ENSBGRG00000006194	120.832	174.442	67.2225	0.385357	-1.37573	0.0317189	0.518423	Down Regulation	12	57267602	57293296	2229	NECAB3
ENSBGRG00000021826	81.8893	144.08	19.6989	0.136722	-2.87068	0.0317624	0.51866	Down Regulation	21	19448468	19577687	3695	KLHL14
ENSBGRG00000015211	20.7001	9.04632	32.3539	3.57647	1.83854	0.0319191	0.520485	Up Regulation	2	12942643	12947802	2105	RAB42
ENSBGRG00000018086	42.3085	4.09761	80.5194	19.6503	4.29648	0.0319334	0.520485	Up Regulation	28	20894521	20903621	2635	STAR
ENSBGRG00000005727	566.444	372.257	760.631	2.0433	1.0309	0.0319614	0.520485	Up Regulation	7	80714769	80734935	813	AK3
ENSBGRG00000024718	694.138	485.037	903.238	1.86221	0.897013	0.0320862	0.521694	Nodiff	27	29205346	29283292	1680	P4HA1
ENSBGRG00000000320	260.627	172.34	348.913	2.02456	1.01761	0.0321224	0.521694	Up Regulation	4	64545152	64576604	1092	-
ENSBGRG00000010359	455.775	310.628	600.921	1.93454	0.951987	0.0321414	0.521694	Nodiff	9	7715660	7769692	3803	CERCAM
ENSBGRG00000014385	229.057	327.719	130.395	0.397888	-1.32957	0.0321522	0.521694	Down Regulation	5	33700276	34064425	4205	BTBD11
ENSBGRG00000021133	5.25573	10.1751	0.336354	0.0330565	-4.91892	0.0322085	0.522133	Down Regulation	5	38407711	38408370	660	ASCL1
ENSBGRG00000008069	769.294	1018.68	519.906	0.510371	-0.970382	0.0323302	0.523633	Nodiff	19	23197354	23199098	751	RAMP2
ENSBGRG00000026465	12.4139	2.04368	22.784	11.1486	3.47879	0.0324068	0.524398	Up Regulation	19	3217373	3287823	2129	-
ENSBGRG00000022744	62.7704	31.8681	93.6728	2.93939	1.55552	0.0324835	0.525165	Up Regulation	26	17096801	17099841	2468	PYCARD
ENSBGRG00000018175	358.11	481.523	234.696	0.487404	-1.03681	0.0325194	0.525271	Down Regulation	14	87633380	87664577	3738	PFKFB2
ENSBGRG00000013238	7.10941	13.2015	1.01734	0.0770625	-3.69783	0.032706	0.5271	Down Regulation	12	68178334	68250799	2751	HNF4A
ENSBGRG00000020797	77.5114	108.173	46.8497	0.433099	-1.20723	0.0327104	0.5271	Down Regulation	6	21648202	21723317	1831	GPAT3
ENSBGRG00000000850	539.928	369.855	710.001	1.91968	0.940863	0.032721	0.5271	Nodiff	5	47515387	47518223	2405	SUOX
ENSBGRG00000020268	88.6195	123.397	53.8422	0.436334	-1.1965	0.0327639	0.527316	Down Regulation	8	17283292	17287478	3147	LRRC8E
ENSBGRG00000022437	90.2852	159.471	21.0993	0.132308	-2.91803	0.0328374	0.527478	Down Regulation	17	27370603	27370782	180	CTXND1
ENSBGRG00000013116	623.614	318.027	929.202	2.92177	1.54684	0.0328411	0.527478	Up Regulation	19	55908798	55931376	2294	DDX52
ENSBGRG00000010574	3527.44	2394.6	4660.27	1.94616	0.960629	0.0328623	0.527478	Nodiff	8	16063675	16092062	2668	KANK2
ENSBGRG00000012943	301.893	531.285	72.5009	0.136463	-2.87342	0.0332092	0.532521	Down Regulation	15	45634449	45669870	1396	IL17D
ENSBGRG00000001407	1415.13	2218.81	611.46	0.275581	-1.85945	0.033236	0.532521	Down Regulation	5	125698892	125870847	9105	CELSR1
ENSBGRG00000014725	912.899	1252.74	573.061	0.457447	-1.12832	0.0333533	0.533921	Down Regulation	20	21545992	21568322	2956	MMP15
ENSBGRG00000020216	4843.13	3326.05	6360.22	1.91225	0.935269	0.0335119	0.535981	Nodiff	6	49852341	49939826	1447	IGFBP7
ENSBGRG00000010807	1271.47	1672.47	870.476	0.520475	-0.9421	0.0335696	0.536324	Nodiff	19	42030980	42056003	2420	NUP88
ENSBGRG00000025606	20.32	5.22109	35.4189	6.78382	2.7621	0.0336276	0.536324	Up Regulation	24	36396190	37051794	1068	KHDRBS2
ENSBGRG00000023089	33.1057	52.2487	13.9626	0.267233	-1.90383	0.0336782	0.536324	Down Regulation	19	55135240	55146799	4431	GAS2L2
ENSBGRG00000010490	127.203	75.4317	178.975	2.37267	1.24651	0.0336927	0.536324	Up Regulation	6	2041184	2060792	1785	CPZ
ENSBGRG00000006461	66.8523	29.3117	104.393	3.56147	1.83247	0.0337014	0.536324	Up Regulation	7	4026928	4031153	1440	DOK2
ENSBGRG00000003595	5.73803	11.1314	0.344631	0.0309602	-5.01344	0.0337132	0.536324	Down Regulation	8	54009686	54043312	2023	CDC25C
ENSBGRG00000026765	8.97337	16.8543	1.09242	0.0648154	-3.94752	0.0337435	0.536329	Down Regulation	9	18912440	18971038	2301	-
ENSBGRG00000004819	265.205	354.247	176.163	0.497288	-1.00785	0.0338492	0.537304	Down Regulation	7	14773275	14948193	4087	AGTPBP1
ENSBGRG00000025336	1033.67	1374.65	692.697	0.503909	-0.988763	0.0338648	0.537304	Nodiff	24	15739057	15746543	2382	ENPP5
ENSBGRG00000005910	146.116	94.6874	197.544	2.08627	1.06093	0.0339438	0.537931	Up Regulation	11	75817707	75842663	1782	ENTPD5
ENSBGRG00000008965	92.3659	55.9986	128.733	2.29886	1.20092	0.0339645	0.537931	Up Regulation	12	58550953	58581822	5955	MYH7B
ENSBGRG00000016230	20.1417	31.1131	9.17026	0.294739	-1.76249	0.0340394	0.538496	Down Regulation	13	57686764	57691245	936	CCDC153
ENSBGRG00000001185	22.668	38.1561	7.1799	0.188172	-2.40988	0.0340603	0.538496	Down Regulation	7	10204591	10216870	1268	-
ENSBGRG00000002242	3532.25	280.571	6783.94	24.1791	4.59569	0.034184	0.539417	Up Regulation	2	35250248	35281431	1188	IGFBP2
ENSBGRG00000001558	123.511	168.216	78.8071	0.468488	-1.09392	0.0341963	0.539417	Down Regulation	6	111598740	111807559	2236	MCUB
ENSBGRG00000025531	12.5275	20.6741	4.38088	0.211902	-2.23853	0.034209	0.539417	Down Regulation	26	31965274	32122017	676	BMERB1
ENSBGRG00000014294	108.108	147.499	68.7163	0.465877	-1.10198	0.0342446	0.539504	Down Regulation	2	17167506	17175662	1322	-
ENSBGRG00000003113	306.02	202.861	409.18	2.01705	1.01225	0.0343159	0.54015	Up Regulation	1	95458360	95492162	1156	GNB4
ENSBGRG00000023989	103.648	142.397	64.9001	0.455769	-1.13362	0.0344353	0.541555	Down Regulation	20	70025213	70039130	3864	ARHGAP33
ENSBGRG00000010395	31.0438	53.9281	8.15944	0.151302	-2.7245	0.0345236	0.542466	Down Regulation	27	24665875	24731165	2955	STOX1
ENSBGRG00000005725	1754.46	2314.16	1194.76	0.516284	-0.953764	0.0346255	0.543589	Nodiff	8	15873631	15960376	4954	SMARCA4
ENSBGRG00000024414	7.35228	12.9312	1.7734	0.137142	-2.86626	0.0346804	0.543599	Down Regulation	16	77161221	77181728	1508	GAL3ST1
ENSBGRG00000023043	42.9826	62.6733	23.2919	0.371639	-1.42803	0.0346868	0.543599	Down Regulation	19	55127241	55136608	1885	RASL10B
ENSBGRG00000021489	37.3827	54.7601	20.0052	0.365323	-1.45275	0.0347703	0.54443	Down Regulation	X	34186368	34257029	3854	ZNF185
ENSBGRG00000008657	524.456	691.646	357.266	0.516544	-0.953037	0.0348438	0.545105	Nodiff	16	77810162	77830904	5213	PATZ1
ENSBGRG00000003568	231.412	150.368	312.455	2.07793	1.05515	0.0349106	0.54552	Up Regulation	7	39044902	39074276	1219	PTGR1
ENSBGRG00000008327	11.1485	0	22.297	Inf	Inf	0.0349313	0.54552	Up Regulation	13	48991458	48999443	3892	-
ENSBGRG00000019575	47.6871	73.5684	21.8057	0.296401	-1.75438	0.0350145	0.545873	Down Regulation	19	25771424	25783167	4103	CDC6
ENSBGRG00000016365	52.645	84.9231	20.3669	0.239828	-2.05993	0.035027	0.545873	Down Regulation	2	27061225	27137986	938	AP1S3
ENSBGRG00000009981	16.0889	25.3538	6.82406	0.269154	-1.8935	0.0350455	0.545873	Down Regulation	8	32833023	32955861	2094	PRDM6
ENSBGRG00000022920	1577.89	418.403	2737.39	6.54246	2.70983	0.0351537	0.547083	Up Regulation	23	47754476	47818238	4328	OSMR
ENSBGRG00000018313	2610.07	3435.64	1784.49	0.519406	-0.945065	0.0352509	0.54812	Nodiff	24	18759540	18839388	3249	PTK7
ENSBGRG00000019084	44.4464	15.0097	73.8831	4.92234	2.29934	0.035298	0.54837	Up Regulation	X	39163001	39232337	4876	ATP2B3
ENSBGRG00000006204	269.271	176.395	362.147	2.05304	1.03776	0.0353341	0.54837	Up Regulation	1	105493927	105513689	2725	SKIL
ENSBGRG00000023650	22.308	10.5577	34.0583	3.22593	1.68972	0.035386	0.54837	Up Regulation	X	4272630	4387425	2681	KLHL4
ENSBGRG00000022852	42.3334	22.467	62.1998	2.76849	1.4691	0.0353896	0.54837	Up Regulation	4	94795165	95031216	3416	ELAPOR2
ENSBGRG00000011347	261.127	177.885	344.369	1.93591	0.95301	0.0355716	0.550714	Nodiff	11	19537635	19600109	3664	SFXN1
ENSBGRG00000024863	39.8275	65.6149	14.04	0.213976	-2.22448	0.0356572	0.551562	Down Regulation	25	37042122	37065870	1429	PLEKHS1
ENSBGRG00000024159	72.887	105.819	39.9552	0.377582	-1.40514	0.035711	0.551826	Down Regulation	29	17963113	18053520	1093	BARX2
ENSBGRG00000023372	19.5964	34.5701	4.62267	0.133719	-2.90273	0.0357359	0.551826	Down Regulation	24	20772436	20786694	2656	UNC5CL
ENSBGRG00000010116	1301.49	1713.88	889.092	0.51876	-0.946861	0.0358741	0.553482	Nodiff	15	20055287	20174247	8822	ATP11A
ENSBGRG00000018148	192.659	274.604	110.715	0.403179	-1.31051	0.0359368	0.553843	Down Regulation	6	18917369	19512050	2937	ARHGAP24
ENSBGRG00000008294	30.019	9.43873	50.5992	5.36081	2.42245	0.0359594	0.553843	Up Regulation	7	42568024	42601408	1335	TNFSF8
ENSBGRG00000024388	47.591	17.8019	77.3802	4.34674	2.11993	0.0360192	0.554287	Up Regulation	19	21120482	21131981	1072	C1QL1
ENSBGRG00000014388	3.92179	0.369297	7.47428	20.2392	4.33908	0.0360557	0.554372	Up Regulation	20	57669789	57692272	5638	-
ENSBGRG00000024012	63.5192	104.745	22.2928	0.212829	-2.23224	0.0361364	0.554786	Down Regulation	14	48831998	48895764	4716	CFAP74
ENSBGRG00000012181	218.88	293.093	144.666	0.493584	-1.01863	0.0361447	0.554786	Down Regulation	9	97093260	97110758	3143	AGBL5
ENSBGRG00000023329	328.341	640.482	16.2006	0.0252944	-5.30504	0.0361756	0.554786	Down Regulation	16	81076946	81100028	2834	-
ENSBGRG00000018968	744.887	1033.91	455.864	0.440912	-1.18144	0.0362431	0.555344	Down Regulation	13	7103125	7169343	2762	CAPN5
ENSBGRG00000000899	65.0385	39.6984	90.3786	2.27663	1.1869	0.0363081	0.555591	Up Regulation	8	13195701	13199068	1900	PTGER1
ENSBGRG00000001965	475.66	761.98	189.34	0.248484	-2.00877	0.0363452	0.555591	Down Regulation	6	61778849	62030336	4149	ATP8A1
ENSBGRG00000013828	3784.46	5999.39	1569.52	0.261613	-1.93449	0.0363523	0.555591	Down Regulation	26	47645354	47654983	3315	FAM234A
ENSBGRG00000026556	114.725	203.312	26.1382	0.128562	-2.95946	0.036442	0.556486	Down Regulation	26	26885836	26936945	2090	ACSM3
ENSBGRG00000011752	2010.45	996.588	3024.32	3.03467	1.60154	0.0366214	0.558658	Up Regulation	1	152065179	152144752	1011	SH3BGR
ENSBGRG00000001579	15.6649	25.487	5.84276	0.229244	-2.12504	0.0366466	0.558658	Down Regulation	2	33301225	33308270	1170	CATIP
ENSBGRG00000016423	2155.76	1282.92	3028.6	2.36071	1.23922	0.0367741	0.560125	Up Regulation	20	38901035	38934579	2530	WFDC1
ENSBGRG00000012908	572.368	392.653	752.082	1.91538	0.937634	0.0368243	0.560412	Nodiff	10	98011050	98028890	1293	-
ENSBGRG00000001644	29.745	15.32	44.1701	2.88317	1.52766	0.0369158	0.561249	Up Regulation	4	55282544	55336891	1073	SNX10
ENSBGRG00000014161	259.46	175.875	343.044	1.95049	0.963839	0.0369704	0.561249	Nodiff	16	72617986	72745403	2361	GRK3
ENSBGRG00000018959	215.709	143.827	287.592	1.99957	0.99969	0.0369734	0.561249	Nodiff	5	36305631	36364954	2900	ALDH1L2
ENSBGRG00000011786	16.7523	26.3773	7.12731	0.270206	-1.88787	0.0370634	0.56188	Down Regulation	5	112894961	112912635	1251	RAD51AP1
ENSBGRG00000005033	442.129	584.323	299.936	0.513305	-0.962111	0.0370777	0.56188	Nodiff	6	69663556	69664598	624	-
ENSBGRG00000021613	113.821	42.0823	185.56	4.40947	2.1406	0.0371096	0.561887	Up Regulation	10	5984273	5985136	864	STX11
ENSBGRG00000012995	15.7997	31.5994	0	0	#NAME?	0.0371875	0.562263	Down Regulation	5	113724444	113897369	2074	PRMT8
ENSBGRG00000016073	143.123	190.751	95.4954	0.500628	-0.998189	0.0371973	0.562263	Nodiff	26	44017060	44028939	1823	TFAP4
ENSBGRG00000007093	404.699	695.381	114.016	0.163962	-2.60856	0.0374077	0.564951	Down Regulation	20	29308496	29414030	2750	NKD1
ENSBGRG00000018261	28.8762	13.7531	43.9992	3.19921	1.67772	0.0374382	0.564951	Up Regulation	21	60102201	60148708	1979	TNFRSF11A
ENSBGRG00000004949	2.95478	0	5.90956	Inf	Inf	0.0374771	0.565061	Up Regulation	2	93012044	93013243	1200	-
ENSBGRG00000001355	236.135	121.679	350.592	2.88129	1.52672	0.0375275	0.565315	Up Regulation	5	83903636	84079020	5138	PLXNC1
ENSBGRG00000009753	11.1564	21.2954	1.01734	0.0477728	-4.38767	0.0375571	0.565315	Down Regulation	1	108856223	108992536	3250	ZBBX
ENSBGRG00000003995	332.298	101.407	563.19	5.55377	2.47347	0.0376868	0.566171	Up Regulation	11	66614604	66637696	3172	RAB15
ENSBGRG00000014269	342.623	449.428	235.819	0.52471	-0.930409	0.0377053	0.566171	Nodiff	19	34275087	34288593	1785	ZNF286A
ENSBGRG00000000350	904.494	1532.83	276.154	0.180159	-2.47266	0.0377089	0.566171	Down Regulation	1	137555887	137621765	2650	PLS1
ENSBGRG00000023568	347.136	231.638	462.634	1.99723	0.998002	0.0377938	0.566889	Nodiff	6	8468933	8540452	3419	CPEB2
ENSBGRG00000000777	3.06798	6.13597	0	0	#NAME?	0.0378539	0.566889	Down Regulation	3	116042489	116044516	576	HPCAL4
ENSBGRG00000017945	11.6438	19.0096	4.27804	0.225047	-2.1517	0.0378842	0.566889	Down Regulation	26	577755	583407	1737	GPC2
ENSBGRG00000026635	51.8265	31.5879	72.0651	2.28142	1.18993	0.037894	0.566889	Up Regulation	29	9360240	9361966	189	-
ENSBGRG00000009007	1847.71	2402.39	1293.02	0.538222	-0.893728	0.0379151	0.566889	Nodiff	4	80762633	81024018	2643	SRPK2
ENSBGRG00000002640	1011.76	1320.16	703.368	0.53279	-0.90836	0.0380225	0.567954	Nodiff	3	109456395	109485059	2609	NASP
ENSBGRG00000002584	224.534	120.102	328.966	2.73905	1.45367	0.0380614	0.567954	Up Regulation	1	47378303	47443264	2697	COL8A1
ENSBGRG00000016295	56.6401	88.6554	24.6248	0.277759	-1.84809	0.0380815	0.567954	Down Regulation	19	17629307	17641631	1475	CYB561
ENSBGRG00000023927	174.418	112.181	236.654	2.10957	1.07695	0.0382847	0.570237	Up Regulation	6	23323113	24029489	5205	RASGEF1B
ENSBGRG00000012390	143.139	77.0732	209.204	2.71436	1.44061	0.0382983	0.570237	Up Regulation	9	10575077	10588119	852	FAM78A
ENSBGRG00000020879	78.0987	126.99	29.2079	0.230002	-2.12028	0.0383418	0.57036	Down Regulation	4	122576601	122605551	2356	C7orf57
ENSBGRG00000010978	46.5144	27.0931	65.9357	2.43368	1.28314	0.0383745	0.57036	Up Regulation	11	1940662	1942077	1416	-
ENSBGRG00000020396	5.1762	9.6046	0.747787	0.0778571	-3.68303	0.0384262	0.57036	Down Regulation	17	33124839	33238959	822	NRG4
ENSBGRG00000023423	41.671	60.0128	23.3291	0.388735	-1.36314	0.038434	0.57036	Down Regulation	20	51556990	51558907	603	TMEM238
ENSBGRG00000002989	1087.02	761.75	1412.28	1.854	0.890642	0.0384891	0.570704	Nodiff	7	37862199	38084511	11228	SVEP1
ENSBGRG00000019873	220.223	148.273	292.173	1.97051	0.97857	0.0385416	0.570745	Nodiff	27	6799249	6861334	1203	GPR137B
ENSBGRG00000015915	6.71543	12.0689	1.36197	0.11285	-3.14752	0.0385556	0.570745	Down Regulation	9	8139663	8140946	294	-
ENSBGRG00000001203	475.315	731.187	219.443	0.300119	-1.73639	0.0386325	0.57141	Down Regulation	3	38214139	38240461	8760	CELSR2
ENSBGRG00000011953	1450.75	576.621	2324.89	4.03192	2.01147	0.0388075	0.572894	Up Regulation	1	152515842	152593898	1085	PCP4
ENSBGRG00000010151	484.834	336.748	632.919	1.8795	0.91035	0.0388145	0.572894	Nodiff	Y	11567624	11664747	1888	MOSPD2
ENSBGRG00000013682	224.21	11.5748	436.844	37.7411	5.23806	0.0388289	0.572894	Up Regulation	13	4358423	4372990	1477	TCN1
ENSBGRG00000017903	18.3744	28.5268	8.22207	0.288223	-1.79474	0.039177	0.576901	Down Regulation	23	53218553	53322924	1453	FGF10
ENSBGRG00000005021	1215.71	195.043	2236.38	11.4661	3.5193	0.0391783	0.576901	Up Regulation	4	77215760	77225441	1041	SFRP4
ENSBGRG00000002354	14.1755	5.6734	22.6777	3.9972	1.99899	0.0391971	0.576901	Up Regulation	3	22090666	22091655	909	-
ENSBGRG00000007763	19.4361	30.1046	8.76769	0.291241	-1.77972	0.0392326	0.576919	Down Regulation	X	115114398	115243868	1269	LANCL3
ENSBGRG00000015934	2089.38	1412.98	2765.79	1.95742	0.968952	0.0392628	0.576919	Nodiff	24	27013461	27034386	3511	TEAD3
ENSBGRG00000001347	229.878	306.34	153.416	0.500804	-0.997682	0.0392984	0.576968	Nodiff	5	76714958	76728523	2004	LMBR1L
ENSBGRG00000022862	3141.34	4118.83	2163.85	0.525354	-0.928638	0.0393527	0.577292	Nodiff	15	8097996	8420756	6938	DOCK9
ENSBGRG00000015073	149.091	100.625	197.557	1.96329	0.973276	0.0395329	0.579269	Nodiff	6	44236825	45023307	5028	ADGRL3
ENSBGRG00000014711	1022.78	713.725	1331.84	1.86604	0.89998	0.0395979	0.579269	Nodiff	14	44301958	44316440	3469	KLHL21
ENSBGRG00000024136	1386.86	950.081	1823.64	1.91946	0.940697	0.0396042	0.579269	Nodiff	19	20967243	20991659	2438	PLCD3
ENSBGRG00000006040	50.7366	29.6297	71.8434	2.42471	1.27781	0.039617	0.579269	Up Regulation	8	25546465	25872006	2646	CHSY3
ENSBGRG00000013920	444.001	578.367	309.634	0.53536	-0.90142	0.0396537	0.579291	Nodiff	13	57105448	57196867	6212	NECTIN1
ENSBGRG00000020931	171.96	108.136	235.784	2.18044	1.12462	0.0396974	0.579291	Up Regulation	10	25096753	25179113	2548	NT5E
ENSBGRG00000013704	6.02125	0.826927	11.2156	13.5629	3.7616	0.0397156	0.579291	Up Regulation	8	74685015	74686230	462	-
ENSBGRG00000021443	2666.68	1863.73	3469.64	1.86167	0.896596	0.0398443	0.580324	Nodiff	5	71935242	72195982	4997	ANO6
ENSBGRG00000011484	2551.7	1259.39	3844	3.05227	1.60988	0.039897	0.580324	Up Regulation	28	17651821	17700577	1927	SFRP1
ENSBGRG00000021502	66.2335	40.5268	91.9402	2.26863	1.18182	0.0399332	0.580324	Up Regulation	26	10884917	10906557	1220	NCF1
ENSBGRG00000024940	5.92274	1.14362	10.7019	9.35792	3.22619	0.0399422	0.580324	Up Regulation	25	45918229	45976617	1591	BTBD16
ENSBGRG00000005620	93.9423	163.857	24.0279	0.146639	-2.76966	0.0399485	0.580324	Down Regulation	2	10465855	10483268	1952	TRIM63
ENSBGRG00000019614	4.11671	7.8888	0.344631	0.0436862	-4.51668	0.0400532	0.581372	Down Regulation	X	60521880	60569981	700	DNAAF6
ENSBGRG00000018953	1155.29	793.933	1516.65	1.91029	0.933795	0.0401501	0.582286	Nodiff	25	20345664	20346185	522	MARVELD1
ENSBGRG00000016100	15.3097	30.283	0.336354	0.011107	-6.49238	0.0401836	0.582286	Down Regulation	19	25170125	25180883	1236	KRT20
ENSBGRG00000016052	479.448	630.526	328.37	0.520788	-0.941232	0.0402138	0.582286	Nodiff	19	62074018	62545446	4174	MSI2
ENSBGRG00000000079	99.0469	63.909	134.185	2.09962	1.07013	0.0403392	0.583204	Up Regulation	1	31533753	31585600	994	MAP3K7CL
ENSBGRG00000021671	927.65	641.092	1214.21	1.89397	0.921413	0.0403423	0.583204	Nodiff	16	18326710	18627076	3284	RNF150
ENSBGRG00000008585	51.1691	29.7257	72.6125	2.44275	1.28851	0.0404146	0.583777	Up Regulation	8	11823016	11826202	1217	LYL1
ENSBGRG00000022648	1662.6	1133.61	2191.6	1.93329	0.951062	0.0407154	0.587647	Nodiff	21	9917518	10008241	4897	TSHZ1
ENSBGRG00000010132	132.114	87.7122	176.516	2.01244	1.00895	0.0408661	0.589173	Up Regulation	10	51346509	51484609	1241	METTL24
ENSBGRG00000001445	34.729	18.6955	50.7624	2.71523	1.44107	0.0409261	0.589173	Up Regulation	7	111967711	111968502	639	-
ENSBGRG00000007179	620.498	406.693	834.304	2.05144	1.03663	0.0409378	0.589173	Up Regulation	X	114965391	115101668	2633	CYBB
ENSBGRG00000004368	188.605	125.825	251.384	1.99788	0.998473	0.0409527	0.589173	Nodiff	9	14135345	14207319	3205	SARDH
ENSBGRG00000017142	254.74	97.6312	411.849	4.21842	2.0767	0.0411415	0.591314	Up Regulation	25	33502712	33517207	1625	DUSP5
ENSBGRG00000002137	83.5564	52.166	114.947	2.20348	1.13979	0.0411855	0.591314	Up Regulation	3	108810703	108823703	720	LURAP1
ENSBGRG00000012236	280.413	188.843	371.983	1.9698	0.978048	0.0412007	0.591314	Nodiff	27	29865017	29868940	1573	FUT11
ENSBGRG00000011356	4841.78	2378.87	7304.69	3.07066	1.61855	0.0414554	0.594366	Up Regulation	19	9559881	9576415	3448	-
ENSBGRG00000011945	1935.86	1009.02	2862.69	2.83709	1.50441	0.0414798	0.594366	Up Regulation	8	16224937	16239799	3941	RAB3D
ENSBGRG00000000772	13.805	24.853	2.75705	0.110934	-3.17222	0.0415533	0.594944	Down Regulation	8	5727396	5738687	2271	COMP
ENSBGRG00000022019	44.7002	63.7659	25.6345	0.40201	-1.3147	0.0416555	0.595536	Down Regulation	21	33739310	33871199	5350	MYOM1
ENSBGRG00000015654	69.8248	107.604	32.0454	0.297808	-1.74755	0.0416612	0.595536	Down Regulation	19	50639897	50761720	2289	RAB11FIP4
ENSBGRG00000017031	3.10903	6.21806	0	0	#NAME?	0.0416988	0.595597	Down Regulation	2	28314225	28315886	1662	-
ENSBGRG00000010956	589.798	414.837	764.759	1.84352	0.88246	0.0417599	0.595995	Nodiff	19	24130380	24138739	2161	P3H4
ENSBGRG00000010316	191.811	52.8037	330.819	6.26507	2.64733	0.0418514	0.596769	Up Regulation	22	8736301	8737368	1068	-
ENSBGRG00000025270	1123.53	606.77	1640.3	2.70332	1.43473	0.0419014	0.596769	Up Regulation	26	2241099	2337528	8154	LMTK2
ENSBGRG00000005687	577.936	758.332	397.54	0.52423	-0.931729	0.0419244	0.596769	Nodiff	7	40759155	40783791	2871	PRPF4
ENSBGRG00000004232	31.5483	53.6568	9.43981	0.175929	-2.50693	0.0419476	0.596769	Down Regulation	10	74288989	74338888	1472	-
ENSBGRG00000011476	77.3864	105.809	48.9637	0.462754	-1.11168	0.0420161	0.596909	Down Regulation	11	22013638	22192469	3063	KCNN2
ENSBGRG00000021707	1142.74	799.944	1485.53	1.85704	0.893007	0.0420241	0.596909	Nodiff	19	48438159	48541409	6250	MYO18A
ENSBGRG00000018709	201.728	267.494	135.961	0.508279	-0.976309	0.0422323	0.598946	Nodiff	18	21484327	21490908	2548	PPP1R16A
ENSBGRG00000014623	141.574	235.649	47.4982	0.201563	-2.31069	0.0422345	0.598946	Down Regulation	3	87276853	87424490	2406	RAVER2
ENSBGRG00000023586	1323.43	2120.89	525.969	0.247994	-2.01162	0.0424073	0.600377	Down Regulation	26	31432930	31613265	4596	ABCC1
ENSBGRG00000006478	25.3714	39.3043	11.4385	0.291023	-1.7808	0.042422	0.600377	Down Regulation	10	48079712	48081561	1373	-
ENSBGRG00000005647	564.674	393.096	736.252	1.87295	0.905316	0.042436	0.600377	Nodiff	9	92700126	92732906	3598	EHD3
ENSBGRG00000002931	51.35	95.8754	6.82464	0.0711824	-3.81234	0.0426157	0.601725	Down Regulation	4	19122242	19188268	2504	ATP6V0A4
ENSBGRG00000010721	78.4533	50.6107	106.296	2.10027	1.07057	0.0426179	0.601725	Up Regulation	5	104763660	104813334	1669	GLIPR1
ENSBGRG00000000619	176.28	118.791	233.77	1.9679	0.976656	0.0426321	0.601725	Nodiff	1	61726244	61748146	920	-
ENSBGRG00000020373	13.4459	5.74159	21.1502	3.68368	1.88115	0.0427315	0.602652	Up Regulation	19	53822908	53825210	1096	-
ENSBGRG00000007513	136.652	185.608	87.6965	0.472482	-1.08167	0.042815	0.603325	Down Regulation	1	104989057	104993326	369	-
ENSBGRG00000004271	204.678	139.973	269.383	1.92453	0.944509	0.0428529	0.603325	Nodiff	6	65551763	65553757	1995	TLR1
ENSBGRG00000014309	30.5411	61.0822	0	0	#NAME?	0.0428803	0.603325	Down Regulation	18	70151521	70187784	1777	CA1
ENSBGRG00000002966	155.623	210.703	100.542	0.477173	-1.06742	0.0429519	0.603825	Down Regulation	5	47959646	47972977	2389	GLS2
ENSBGRG00000011114	50.3789	71.012	29.7459	0.418885	-1.25537	0.0429834	0.603825	Down Regulation	19	42064028	42070096	988	C1QBP
ENSBGRG00000006722	364.605	252.788	476.421	1.88466	0.914308	0.0430375	0.604111	Nodiff	8	11584860	11587787	1262	DNASE2
ENSBGRG00000022216	73.8895	47.0857	100.693	2.13851	1.09661	0.0431347	0.604643	Up Regulation	22	37400199	37717550	4125	CNTN3
ENSBGRG00000008401	1414.91	879.177	1950.65	2.21872	1.14973	0.0431429	0.604643	Up Regulation	X	118319432	118353216	2465	TMEM47
ENSBGRG00000000313	6573.27	1906.81	11239.7	5.89451	2.55937	0.0431992	0.604957	Up Regulation	3	63169237	63171285	1455	CCN1
ENSBGRG00000008360	3.72433	0.285904	7.16276	25.053	4.64691	0.0433093	0.605733	Up Regulation	25	25437228	25443259	1581	-
ENSBGRG00000019973	143.183	192.434	93.9324	0.488128	-1.03467	0.0433222	0.605733	Down Regulation	16	76037678	76067040	2640	RHBDD3
ENSBGRG00000020327	4059.1	2581.33	5536.86	2.14496	1.10095	0.0433613	0.605806	Up Regulation	5	110391394	110400944	2070	C1S
ENSBGRG00000009104	697.407	474.988	919.826	1.93652	0.953469	0.0434642	0.606544	Nodiff	13	51020989	51279438	5029	PLEKHA7
ENSBGRG00000022985	140.85	49.9934	231.706	4.63472	2.21248	0.0434914	0.606544	Up Regulation	13	58730517	58748133	1505	SCN4B
ENSBGRG00000021399	453.652	599.391	307.912	0.513708	-0.960981	0.0435447	0.606544	Nodiff	19	54649836	54732154	2122	RFFL
ENSBGRG00000022705	735.52	1125.5	345.54	0.30701	-1.70364	0.0435574	0.606544	Down Regulation	21	20821026	20881968	5457	DSG2
ENSBGRG00000007735	4484.62	3164.03	5805.21	1.83475	0.875584	0.0435836	0.606544	Nodiff	14	83496370	83502889	3583	PRELP
ENSBGRG00000010826	15.7094	6.76973	24.6491	3.64108	1.86437	0.0436866	0.607504	Up Regulation	18	1130153	1134329	1133	-
ENSBGRG00000017574	23.5828	44.3749	2.79074	0.0628901	-3.99102	0.0437426	0.607811	Down Regulation	14	87355760	87362397	1002	IL19
ENSBGRG00000013577	1014.35	1684.87	343.835	0.204072	-2.29285	0.0437912	0.608014	Down Regulation	10	11918062	12105284	6899	ARFGEF3
ENSBGRG00000001276	23.1824	11.498	34.8668	3.03243	1.60047	0.0438786	0.608455	Up Regulation	5	18337412	18384372	2150	IRAG2
ENSBGRG00000014010	256.689	138.292	375.087	2.71228	1.43951	0.0438909	0.608455	Up Regulation	2	12618471	12638249	3368	SESN2
ENSBGRG00000021876	836.043	580.849	1091.24	1.87869	0.90973	0.0439437	0.608716	Nodiff	16	18738428	18888283	4720	TBC1D9
ENSBGRG00000016996	636.344	826.338	446.35	0.540153	-0.888559	0.0441164	0.61022	Nodiff	7	22661548	22802148	2813	ROR2
ENSBGRG00000024359	215.202	144.001	286.403	1.9889	0.991971	0.0441205	0.61022	Nodiff	26	17287766	17291401	1107	HSD3B7
ENSBGRG00000006992	2439.78	3166.05	1713.52	0.541219	-0.885717	0.0441562	0.610243	Nodiff	12	64776063	64809369	4018	PLCG1
ENSBGRG00000011503	40.6456	8.54932	72.7419	8.50851	3.08891	0.0441996	0.61037	Up Regulation	12	35431564	35453610	1684	-
ENSBGRG00000021803	1239.43	1941.01	537.846	0.277095	-1.85155	0.0443526	0.612011	Down Regulation	29	13742672	13782439	3071	ST14
ENSBGRG00000011616	15.6698	4.63863	26.7009	5.7562	2.52512	0.0444856	0.613325	Up Regulation	23	43603224	43668106	1819	TTC23L
ENSBGRG00000020375	944.298	631.352	1257.24	1.99135	0.993749	0.0445357	0.613325	Nodiff	13	85493364	85796598	1737	PDGFD
ENSBGRG00000024306	83.8964	19.3882	148.405	7.65437	2.93628	0.0445937	0.613325	Up Regulation	15	10805142	11513766	3423	FGF14
ENSBGRG00000024333	944.9	655.887	1233.91	1.88129	0.911723	0.0446098	0.613325	Nodiff	21	48355894	48402663	1882	ME2
ENSBGRG00000002480	127.064	174.632	79.497	0.455225	-1.13535	0.0446191	0.613325	Down Regulation	7	114823729	114830502	1991	SOX7
ENSBGRG00000011672	1902.83	2469.55	1336.12	0.541036	-0.886204	0.0447181	0.614079	Nodiff	10	52296447	52496435	9402	REV3L
ENSBGRG00000002623	1676.54	1178.11	2174.97	1.84615	0.884519	0.0447427	0.614079	Nodiff	5	21189508	21421924	3509	PPFIBP1
ENSBGRG00000014134	1347.83	1738.7	956.968	0.550393	-0.861467	0.0447864	0.614124	Nodiff	24	2349465	2694475	5359	CARMIL1
ENSBGRG00000014633	140.905	188.174	93.6363	0.497605	-1.00693	0.0448515	0.614124	Down Regulation	12	60114744	60130782	748	TGIF2
ENSBGRG00000001309	384.536	510.244	258.829	0.507265	-0.979188	0.0448782	0.614124	Nodiff	8	22386791	22408815	2785	LMNB2
ENSBGRG00000015852	16.6222	25.5473	7.69718	0.301291	-1.73077	0.0448831	0.614124	Down Regulation	6	3698740	3737123	1938	CFAP99
ENSBGRG00000018756	3502.93	5148.32	1857.54	0.360805	-1.47071	0.0449596	0.614339	Down Regulation	16	75907994	75995752	9687	KREMEN1
ENSBGRG00000008343	1657.54	1168.35	2146.73	1.8374	0.877667	0.0450001	0.614339	Nodiff	X	10301495	10411674	4539	SMARCA1
ENSBGRG00000009525	5.58009	10.0092	1.15094	0.114988	-3.12045	0.0450019	0.614339	Down Regulation	4	1445833	1447823	1778	TMEM139
ENSBGRG00000013735	17.8206	8.39942	27.2418	3.2433	1.69746	0.0451016	0.61485	Up Regulation	23	2029220	2046095	2187	STC2
ENSBGRG00000019147	620.828	428.409	813.246	1.89829	0.924702	0.045108	0.61485	Nodiff	26	45864140	45900828	5715	ABCA3
ENSBGRG00000003457	27.1074	13.8994	40.3154	2.90051	1.53631	0.045292	0.616745	Up Regulation	1	101229243	102042214	2472	NLGN1
ENSBGRG00000011592	1745.47	405.722	3085.21	7.60424	2.9268	0.045316	0.616745	Up Regulation	19	55577120	55612590	2031	-
ENSBGRG00000009107	636.99	126.103	1147.88	9.10265	3.18629	0.0454838	0.618266	Up Regulation	12	44059890	44079808	4824	SIGLEC1
ENSBGRG00000001759	45.1563	17.5867	72.7259	4.13529	2.04799	0.0455253	0.618266	Up Regulation	5	7750309	8035611	6301	PTPRO
ENSBGRG00000018123	29.7323	43.2339	16.2308	0.375418	-1.41343	0.0456067	0.618266	Down Regulation	19	555005	591133	2536	CACNG5
ENSBGRG00000013640	118.506	30.1276	206.885	6.86694	2.77967	0.0456095	0.618266	Up Regulation	8	74583703	74614117	1023	TIMD4
ENSBGRG00000019387	214.009	103.5	324.517	3.13542	1.64866	0.0456278	0.618266	Up Regulation	23	5427052	5959639	6019	DOCK2
ENSBGRG00000010337	633.545	438.135	828.954	1.892	0.919915	0.045635	0.618266	Nodiff	8	71617627	71870804	3617	GALNT10
ENSBGRG00000013745	14.5708	26.0482	3.09341	0.118757	-3.07392	0.0457129	0.618853	Down Regulation	14	64433100	64434209	1110	APOBEC4
ENSBGRG00000019969	59.2881	81.1869	37.3893	0.460533	-1.11862	0.0457788	0.619029	Down Regulation	20	66205410	66297224	9056	SPTBN4
ENSBGRG00000010998	792.217	544.257	1040.18	1.91119	0.934471	0.0458258	0.619029	Nodiff	17	29117448	29163375	3403	KLF13
ENSBGRG00000022263	5.16019	0.847451	9.47292	11.1781	3.48261	0.0458297	0.619029	Up Regulation	3	90495137	90496204	1068	-
ENSBGRG00000011029	784.117	1023.27	544.968	0.532577	-0.908938	0.0458707	0.619117	Nodiff	10	11266779	11365184	2388	REPS1
ENSBGRG00000012706	247.87	329.924	165.816	0.502589	-0.99255	0.0459086	0.61916	Nodiff	20	51595894	51603591	2499	KMT5C
ENSBGRG00000011035	180.057	285.805	74.3096	0.260001	-1.94341	0.0460666	0.620379	Down Regulation	16	80146051	80156565	1818	AIFM3
ENSBGRG00000026011	302.346	426.757	177.935	0.416946	-1.26207	0.0460683	0.620379	Down Regulation	8	4662977	4681669	4234	JAK3
ENSBGRG00000024848	481.082	107.233	854.931	7.97261	2.99505	0.0461185	0.620588	Up Regulation	9	112961730	113032440	3587	-
ENSBGRG00000006372	43.8405	61.8644	25.8166	0.41731	-1.26081	0.0462096	0.62091	Down Regulation	3	27971044	28017210	4450	FRRS1
ENSBGRG00000022406	124.77	82.6851	166.856	2.01797	1.0129	0.0462344	0.62091	Up Regulation	27	26436775	26535877	3498	PALD1
ENSBGRG00000003561	2.95335	5.90669	0	0	#NAME?	0.0462702	0.62091	Down Regulation	4	75788615	75866281	1738	ASZ1
ENSBGRG00000003456	353.97	132.226	575.714	4.35401	2.12234	0.0462812	0.62091	Up Regulation	7	58308942	58309286	345	HRCT1
ENSBGRG00000024132	127.063	83.934	170.192	2.02769	1.01984	0.0464427	0.62261	Up Regulation	12	24732224	24887645	318	-
ENSBGRG00000020350	76.3365	104.63	48.0432	0.459174	-1.12289	0.0464936	0.622826	Down Regulation	15	26914074	26979149	2194	SLAIN1
ENSBGRG00000008663	144.689	66.5302	222.848	3.34957	1.74398	0.0466003	0.623406	Up Regulation	24	55275561	55439884	2665	SLC22A23
ENSBGRG00000000513	85.2436	142.674	27.8134	0.194944	-2.35887	0.0466065	0.623406	Down Regulation	3	115823373	115827663	1326	MYCL
ENSBGRG00000010195	160.776	94.4832	227.07	2.40328	1.26501	0.0467141	0.624378	Up Regulation	4	29550983	29565599	3146	IRF5
ENSBGRG00000023206	108.964	145.478	72.4495	0.498011	-1.00575	0.0467868	0.624401	Down Regulation	19	48884843	48893391	1637	PROCA1
ENSBGRG00000014081	611.26	429.101	793.419	1.84903	0.886765	0.0467875	0.624401	Nodiff	1	118345089	118373882	2278	MFSD1
ENSBGRG00000011226	19.1862	28.9769	9.3955	0.324242	-1.62486	0.0468673	0.624401	Down Regulation	12	44618116	44625342	2908	SLC4A11
ENSBGRG00000022682	282.3	190.223	374.376	1.96809	0.976796	0.0468778	0.624401	Nodiff	24	20111829	20161641	2977	TFEB
ENSBGRG00000022032	9.04576	15.234	2.85754	0.187577	-2.41444	0.0468923	0.624401	Down Regulation	19	20491703	20503756	1216	RDM1
ENSBGRG00000010927	752.574	1160.99	344.155	0.296432	-1.75423	0.0469294	0.624401	Down Regulation	24	45184698	45457660	4989	JARID2
ENSBGRG00000001691	254.047	156.731	351.363	2.24181	1.16467	0.04696	0.624401	Up Regulation	5	19650379	19697487	729	SSPN
ENSBGRG00000021421	354.841	681.527	28.1551	0.0413118	-4.5973	0.0470387	0.624905	Down Regulation	20	66702059	66746519	9431	-
ENSBGRG00000010960	40.8267	58.2078	23.4455	0.40279	-1.3119	0.0470678	0.624905	Down Regulation	12	88588082	88677167	2613	ANKEF1
ENSBGRG00000008888	140.901	237.396	44.406	0.187054	-2.41847	0.0472148	0.626341	Down Regulation	18	62412106	62505224	3232	CDH17
ENSBGRG00000015161	115.608	75.2863	155.931	2.07117	1.05044	0.0472753	0.626341	Up Regulation	15	62010328	62051972	2023	DHRS12
ENSBGRG00000007488	5.37214	0.930844	9.81345	10.5425	3.39815	0.0473101	0.626341	Up Regulation	1	150011257	150763344	2017	CPNE4
ENSBGRG00000025453	145.438	93.9999	196.876	2.09442	1.06655	0.0473423	0.626341	Up Regulation	24	16268642	16660064	4444	RUNX2
ENSBGRG00000025014	638.815	448.029	829.601	1.85167	0.888824	0.0473509	0.626341	Nodiff	25	17128073	17226343	2728	TBC1D12
ENSBGRG00000007400	131.06	10.0257	252.095	25.1448	4.65219	0.0473948	0.626377	Up Regulation	8	68389218	68423321	2097	SLC36A2
ENSBGRG00000022745	7.09113	1.84116	12.3411	6.70288	2.74478	0.0474236	0.626377	Up Regulation	8	1980947	2003877	1596	CYP4F22
ENSBGRG00000006678	4.47003	8.94006	0	0	#NAME?	0.0475892	0.627918	Down Regulation	16	58685472	58700754	1890	LRRC43
ENSBGRG00000008448	789.21	560.044	1018.38	1.81839	0.862659	0.0476123	0.627918	Nodiff	19	23250619	23268130	4116	CNTNAP1
ENSBGRG00000006220	1722.07	739.022	2705.11	3.66039	1.872	0.0476502	0.627918	Up Regulation	8	11516918	11518460	1500	JUNB
ENSBGRG00000020835	231.661	308.414	154.907	0.502271	-0.993462	0.0476806	0.627918	Nodiff	22	10741284	10743229	366	-
ENSBGRG00000001306	814.257	140.803	1487.71	10.5659	3.40134	0.0477486	0.628351	Up Regulation	1	86990622	87061841	7396	MASP1
ENSBGRG00000013865	651.993	873.247	430.74	0.493262	-1.01957	0.0478861	0.629315	Down Regulation	9	114267930	114461414	3971	ASAP2
ENSBGRG00000005574	34.6373	18.8302	50.4445	2.67892	1.42165	0.0479334	0.629315	Up Regulation	2	98326477	98459170	1122	LYPD6B
ENSBGRG00000000082	125.501	223.436	27.5651	0.123369	-3.01895	0.0479428	0.629315	Down Regulation	1	32063270	32573255	4328	GRIK1
ENSBGRG00000014790	154.29	104.808	203.773	1.94426	0.959219	0.0479626	0.629315	Nodiff	1	118526670	118533787	666	LXN
ENSBGRG00000006423	1738.38	1211.51	2265.25	1.86977	0.902861	0.0480075	0.629443	Nodiff	14	35591218	35609171	2597	MYOC
ENSBGRG00000021612	365.37	187.28	543.459	2.90185	1.53697	0.0481518	0.630532	Up Regulation	19	2328027	2401105	6605	ABCA6
ENSBGRG00000023382	736.818	230.441	1243.2	5.39486	2.43159	0.048161	0.630532	Up Regulation	X	64669737	64688877	3384	CAPN6
ENSBGRG00000016347	78.015	107.38	48.6503	0.453069	-1.1422	0.0482457	0.630841	Down Regulation	19	25237326	25241335	1608	KRT10
ENSBGRG00000003965	11.8398	19.0149	4.66464	0.245315	-2.02729	0.0482586	0.630841	Down Regulation	5	48557247	48563964	2022	-
ENSBGRG00000024978	949.906	1232.1	667.716	0.541936	-0.883807	0.0483519	0.630841	Nodiff	19	9188877	9224701	3423	PRPSAP1
ENSBGRG00000022328	87.3415	121.146	53.5372	0.441924	-1.17813	0.0483604	0.630841	Down Regulation	19	32949294	32983146	3542	FAM83G
ENSBGRG00000013700	9.38198	15.5364	3.22759	0.207744	-2.26712	0.0483933	0.630841	Down Regulation	14	86233642	86264387	2403	SLC26A9
ENSBGRG00000002578	6.36416	11.3829	1.34542	0.118196	-3.08074	0.0483961	0.630841	Down Regulation	7	115501168	115520252	1278	-
ENSBGRG00000010106	7289.69	1884.83	12694.6	6.7351	2.7517	0.0485709	0.632659	Up Regulation	9	38058687	38287419	5092	CRIM1
ENSBGRG00000006785	496.601	228.37	764.831	3.34909	1.74377	0.0486063	0.632659	Up Regulation	12	64320198	64322473	1990	MAFB
ENSBGRG00000012977	5871.33	4087.92	7654.74	1.87252	0.904985	0.0487494	0.633718	Nodiff	19	46069493	46096201	3711	MYO1C
ENSBGRG00000002113	104.654	25.8393	183.468	7.10036	2.82789	0.0487929	0.633718	Up Regulation	6	62042657	62046814	1304	SHISA3
ENSBGRG00000017707	1866.37	2416.11	1316.63	0.54494	-0.87583	0.0487992	0.633718	Nodiff	22	9990995	10147435	7113	SMARCC1
ENSBGRG00000025983	1167.7	565.054	1770.34	3.13306	1.64757	0.0488293	0.633718	Up Regulation	8	18489099	18535027	5220	C3
ENSBGRG00000021665	1179.24	834.936	1523.54	1.82474	0.867693	0.0488822	0.6338	Nodiff	25	43235824	43262590	3359	BAG3
ENSBGRG00000016783	6.91681	12.0685	1.76513	0.146259	-2.7734	0.0489127	0.6338	Down Regulation	19	25354767	25360172	1819	KRT24
ENSBGRG00000010921	4.54622	0.571808	8.52062	14.9012	3.89736	0.0489521	0.6338	Up Regulation	9	97505516	97560949	558	CIB4
ENSBGRG00000024108	206.469	141.883	271.056	1.91042	0.933888	0.0490045	0.6338	Nodiff	12	24704099	24704624	258	-
ENSBGRG00000013619	109.261	44.0746	174.447	3.958	1.98477	0.0490207	0.6338	Up Regulation	20	57573221	57575872	1273	NKG7
ENSBGRG00000016717	13685.8	7366.33	20005.3	2.71578	1.44137	0.049048	0.6338	Up Regulation	20	66150976	66182530	6361	LTBP4
ENSBGRG00000007750	739.675	517.259	962.091	1.85998	0.895286	0.0490916	0.633905	Nodiff	9	49367365	49368975	1611	SOCS5
ENSBGRG00000013265	319.243	533.448	105.038	0.196904	-2.34444	0.0491655	0.634021	Down Regulation	3	19578894	19603733	2013	PDZK1
ENSBGRG00000021492	903.202	565.465	1240.94	2.19454	1.13392	0.0491714	0.634021	Up Regulation	19	12565872	12585287	4798	GAA
ENSBGRG00000006185	120.709	54.2941	187.123	3.44647	1.78512	0.0492265	0.634274	Up Regulation	3	139853	141450	597	S100A4
ENSBGRG00000020945	2090.15	2705.96	1474.33	0.544845	-0.876082	0.0493027	0.634799	Nodiff	14	52229391	52356270	8230	PRDM2
ENSBGRG00000024291	136.952	91.631	182.273	1.9892	0.992192	0.0494003	0.635201	Nodiff	23	49745133	49759988	3010	PTGER4
ENSBGRG00000021788	94.682	128.402	60.9624	0.474779	-1.07467	0.0494049	0.635201	Down Regulation	6	22181131	22196352	710	PLAC8
ENSBGRG00000007990	68.2935	41.9907	94.5963	2.25279	1.17171	0.0495833	0.636697	Up Regulation	11	35688849	36594892	1640	RORA
ENSBGRG00000017531	751.308	529.835	972.78	1.836	0.876569	0.0496012	0.636697	Nodiff	9	8386780	8398937	2022	CRAT
ENSBGRG00000010850	173.435	113.929	232.941	2.04461	1.03183	0.049628	0.636697	Up Regulation	8	103431444	103491623	1623	ARSK
ENSBGRG00000020058	52.2636	86.6141	17.9131	0.206815	-2.27359	0.0497267	0.636914	Down Regulation	14	50325260	50503921	4723	FHAD1
ENSBGRG00000016387	14.8313	0.275642	29.3869	106.613	6.73623	0.0497478	0.636914	Up Regulation	29	10764076	10921620	1577	-
ENSBGRG00000010267	89.1895	57.592	120.787	2.09728	1.06852	0.0497663	0.636914	Up Regulation	10	64054130	64088159	1883	SMPDL3A
ENSBGRG00000026739	7.87937	2.26671	13.492	5.95225	2.57344	0.0497873	0.636914	Up Regulation	19	40238740	40261598	2900	ALOXE3
ENSBGRG00000019119	14.1041	21.906	6.30209	0.287688	-1.79742	0.0498313	0.637022	Down Regulation	16	13500340	13523916	1876	-
ENSBGRG00000011323	593.937	769.268	418.606	0.544161	-0.877894	0.0498767	0.637107	Nodiff	19	6269925	6276363	2416	CDC42EP4
ENSBGRG00000010467	720.448	397.706	1043.19	2.62302	1.39123	0.0499092	0.637107	Up Regulation	6	25481573	25490496	2741	PRDM8
ENSBGRG00000022490	2068.12	2684.69	1451.54	0.540674	-0.88717	0.0500075	0.637851	Nodiff	8	67494897	67499068	1192	-
ENSBGRG00000011167	647.895	444.322	851.469	1.91633	0.938348	0.0500387	0.637851	Nodiff	9	113701631	113723656	3616	CYS1
ENSBGRG00000003888	42.4566	68.07	16.8432	0.247439	-2.01485	0.0501031	0.638218	Nodiff	9	90841510	90857324	1769	PROKR1
ENSBGRG00000009711	874.778	605.794	1143.76	1.88804	0.916887	0.0502341	0.638918	Nodiff	14	29221326	29510192	2068	AKT3
ENSBGRG00000002856	2.80642	0	5.61283	Inf	Inf	0.0502794	0.638918	Nodiff	5	80876813	80877325	513	-
ENSBGRG00000017206	1276.69	909.609	1643.77	1.80712	0.853694	0.0503188	0.638918	Nodiff	21	31241574	31370159	4404	ROCK1
ENSBGRG00000000729	20.0851	37.724	2.44611	0.0648423	-3.94692	0.0503474	0.638918	Nodiff	3	131373807	131380897	1326	MAB21L4
ENSBGRG00000010838	138.083	191.45	84.716	0.442497	-1.17626	0.050417	0.638918	Nodiff	8	33695127	33837671	7244	SNCAIP
ENSBGRG00000009492	361.426	470.76	252.092	0.535501	-0.901039	0.05043	0.638918	Nodiff	X	88857620	88885074	3092	EFNB1
ENSBGRG00000019750	427.977	112.731	743.223	6.59291	2.72092	0.0504917	0.638918	Nodiff	24	7693109	7743623	2323	C2
ENSBGRG00000026409	75.4052	20.4219	130.389	6.38473	2.67463	0.0505486	0.638918	Nodiff	22	21673249	22566321	450	FHIT
ENSBGRG00000005962	199.047	287.289	110.804	0.385689	-1.37449	0.0505795	0.638918	Nodiff	7	40788920	40791781	894	RNF183
ENSBGRG00000017526	75.8638	120.58	31.1474	0.258313	-1.95281	0.05059	0.638918	Nodiff	8	17055369	17071655	3260	-
ENSBGRG00000006068	12.8006	20.3726	5.22858	0.256648	-1.96214	0.0506087	0.638918	Nodiff	8	26004981	26020695	585	MINAR2
ENSBGRG00000018521	705.643	489.9	921.386	1.88076	0.911318	0.0506126	0.638918	Nodiff	7	65128002	65477467	1262	GNAQ
ENSBGRG00000007725	275.982	428.154	123.81	0.289171	-1.79001	0.050678	0.638918	Nodiff	5	28731423	28739363	894	TST
ENSBGRG00000019070	41.9178	14.8491	68.9864	4.64583	2.21594	0.0507001	0.638918	Nodiff	9	9045765	9060262	1501	PTGES
ENSBGRG00000008412	11.1499	4.045	18.2548	4.51293	2.17406	0.0507586	0.638918	Nodiff	8	47061398	47071545	3084	GRIN3B
ENSBGRG00000008929	975.818	1264.11	687.521	0.543876	-0.878651	0.0509088	0.638918	Nodiff	24	6885972	6903366	3082	DDR1
ENSBGRG00000024371	16.0899	1.37821	30.8016	22.349	4.48214	0.0509169	0.638918	Nodiff	1	79528164	79529810	1647	CPN2
ENSBGRG00000015320	614.858	438.821	790.895	1.80232	0.849852	0.050917	0.638918	Nodiff	4	84037656	84124424	2511	RSBN1L
ENSBGRG00000000567	47.7704	70.8019	24.7389	0.349411	-1.517	0.0509297	0.638918	Nodiff	6	54990450	55049522	3000	CWH43
ENSBGRG00000005137	18.0517	31.5138	4.58956	0.145637	-2.77955	0.0509409	0.638918	Nodiff	2	4206042	4217149	2154	-
ENSBGRG00000019554	24.592	13.0894	36.0946	2.75755	1.46339	0.0510096	0.638918	Nodiff	6	88181979	88316206	3349	FAM184B
ENSBGRG00000011487	39.1352	15.6218	62.6485	4.01032	2.00372	0.051026	0.638918	Nodiff	24	46675293	46676042	750	RNF182
ENSBGRG00000026395	244.345	164.915	323.776	1.96329	0.973277	0.0510458	0.638918	Nodiff	X	48687022	49760111	5038	DIAPH2
ENSBGRG00000021078	455.08	294.502	615.658	2.0905	1.06385	0.0510695	0.638918	Nodiff	X	113788801	113928572	1030	TSPAN7
ENSBGRG00000010821	105.566	20.9905	190.142	9.05848	3.17927	0.0510725	0.638918	Nodiff	9	97398983	97444912	1173	KCNK3
ENSBGRG00000000897	384.287	170.253	598.321	3.5143	1.81324	0.0510863	0.638918	Nodiff	3	20965815	20974443	4107	ECM1
ENSBGRG00000001540	400.492	275.165	525.818	1.91092	0.934265	0.0511867	0.63958	Nodiff	2	61672960	61685444	2286	CAVIN2
ENSBGRG00000024080	13.1357	1.37821	24.8932	18.0619	4.17488	0.0512134	0.63958	Nodiff	20	24180976	24186948	2338	IRX6
ENSBGRG00000009046	394.058	107.678	680.438	6.3192	2.65974	0.0512464	0.63958	Nodiff	14	22123312	22202643	2871	CAPN8
ENSBGRG00000012476	2.8026	5.6052	0	0	#NAME?	0.0513533	0.639663	Nodiff	19	7342180	7345816	1320	GPR142
ENSBGRG00000001946	8.49055	16.2416	0.739509	0.0455318	-4.45698	0.0513855	0.639663	Nodiff	3	132144089	132146793	1191	GAL3ST2
ENSBGRG00000011147	358.451	1.19622	715.707	598.305	9.22474	0.0513953	0.639663	Nodiff	12	69073201	69097454	1300	-
ENSBGRG00000003463	10477.8	7401.8	13553.8	1.83115	0.87275	0.0514272	0.639663	Nodiff	2	142124521	142296715	4974	COL5A2
ENSBGRG00000006836	211.702	146.223	277.182	1.89562	0.922668	0.0514593	0.639663	Nodiff	4	9027943	9033358	2298	CHPF2
ENSBGRG00000011222	19.5309	9.80841	29.2534	2.98248	1.57651	0.0514905	0.639663	Nodiff	12	53207693	53245359	3453	CASS4
ENSBGRG00000026091	1996.68	1301.02	2692.34	2.0694	1.04921	0.0515033	0.639663	Nodiff	26	18055503	18070405	2684	MVP
ENSBGRG00000001627	1300.61	1852.67	748.541	0.404033	-1.30745	0.0516555	0.641108	Nodiff	2	62226187	62404155	4147	MYO1B
ENSBGRG00000018273	151.728	199.668	103.787	0.5198	-0.943972	0.0517851	0.642272	Nodiff	18	4749920	4753956	3974	-
ENSBGRG00000026019	51.3226	85.0033	17.6418	0.207543	-2.26852	0.0518799	0.642874	Nodiff	25	19025021	19175702	3063	TLL2
ENSBGRG00000000817	461.009	332.617	589.402	1.77201	0.825389	0.0519118	0.642874	Nodiff	1	83845662	84036378	2121	P3H2
ENSBGRG00000009676	670.862	474.273	867.452	1.82901	0.871065	0.0519824	0.642874	Nodiff	9	84182012	84790090	4442	EHBP1
ENSBGRG00000011818	12.1543	22.1905	2.11804	0.0954478	-3.38914	0.0519973	0.642874	Nodiff	13	66644686	66682394	507	HOATZ
ENSBGRG00000017096	21.0739	37.8029	4.34484	0.114934	-3.12112	0.0520169	0.642874	Nodiff	8	41896096	41900009	648	MXD3
ENSBGRG00000018767	392.519	275.191	509.847	1.8527	0.889629	0.0520492	0.642874	Nodiff	7	65754090	66048020	9662	VPS13A
ENSBGRG00000019181	152.333	55.5177	249.148	4.48772	2.16598	0.0521041	0.642896	Nodiff	Y	18285203	18303404	3961	TLR7
ENSBGRG00000026890	56.1124	79.1477	33.077	0.417914	-1.25872	0.0521228	0.642896	Nodiff	20	34938752	34944211	2662	CDT1
ENSBGRG00000016581	5.07014	0	10.1403	Inf	Inf	0.0522246	0.643388	Nodiff	19	25272258	25277836	1554	KRT27
ENSBGRG00000009454	161.03	217.013	105.047	0.484058	-1.04675	0.0522346	0.643388	Nodiff	3	122902484	122963195	3542	EFHD1
ENSBGRG00000016974	975.708	684.962	1266.45	1.84894	0.886699	0.0523446	0.644299	Nodiff	15	56217476	56965738	10713	NBEA
ENSBGRG00000022530	211.325	274.961	147.69	0.537129	-0.896659	0.0524265	0.644864	Nodiff	20	69943447	69953555	2448	APLP1
ENSBGRG00000010942	726.198	517.223	935.173	1.80807	0.854447	0.052523	0.645098	Nodiff	3	18604874	18618212	2307	PRKAB2
ENSBGRG00000006379	656.083	468.699	843.467	1.79959	0.847671	0.0525862	0.645098	Nodiff	7	58781315	58796832	5288	RUSC2
ENSBGRG00000005834	1397.56	875.006	1920.11	2.19439	1.13382	0.0525978	0.645098	Nodiff	13	45572395	45733463	5731	MICAL2
ENSBGRG00000025530	330.76	219.115	442.404	2.01905	1.01368	0.0526319	0.645098	Nodiff	19	41465409	41475318	2571	ARRB2
ENSBGRG00000018922	60.2554	37.1652	83.3457	2.24257	1.16516	0.0526414	0.645098	Nodiff	1	77224362	77259784	3385	NRROS
ENSBGRG00000009790	223.722	147.908	299.537	2.02516	1.01804	0.0526618	0.645098	Nodiff	28	35584404	35649562	1718	ZDHHC2
ENSBGRG00000017548	292.731	137.96	447.501	3.24369	1.69764	0.0527045	0.64518	Nodiff	20	70846591	70883706	3395	HPN
ENSBGRG00000020041	709.068	510.689	907.446	1.77691	0.829367	0.0527593	0.645408	Nodiff	25	36174020	36407788	5626	TCF7L2
ENSBGRG00000016560	1133.72	770.908	1496.53	1.94126	0.956992	0.0527977	0.645438	Nodiff	16	10783915	10923244	2935	TRIM2
ENSBGRG00000024796	241.471	70.7161	412.225	5.8293	2.54332	0.0528852	0.645642	Nodiff	19	2414647	2475611	6815	ABCA10
ENSBGRG00000012624	116.079	48.3463	183.812	3.80198	1.92675	0.0528865	0.645642	Nodiff	11	20377385	20458582	3161	LVRN
ENSBGRG00000025671	4.70102	8.72104	0.680985	0.0780853	-3.67881	0.0529712	0.646234	Nodiff	24	17466473	17498793	5899	SPATS1
ENSBGRG00000001988	3.92495	7.44675	0.403156	0.0541385	-4.2072	0.0531714	0.647818	Nodiff	3	9714310	9723091	2778	FCRLB
ENSBGRG00000003630	32.1337	46.5263	17.7411	0.381314	-1.39095	0.0531734	0.647818	Nodiff	3	102282252	102316296	3112	ORC1
ENSBGRG00000004742	5.86682	11.7336	0	0	#NAME?	0.053252	0.648334	Nodiff	3	23934732	23934950	219	-
ENSBGRG00000016696	80.3269	39.915	120.739	3.0249	1.59689	0.0533471	0.648933	Nodiff	12	55383014	55443178	2393	TTLL9
ENSBGRG00000002963	51.0524	86.1548	15.9499	0.185131	-2.43338	0.0533737	0.648933	Nodiff	4	19192689	19294302	1666	SVOPL
ENSBGRG00000000987	70.1509	113.928	26.3734	0.231491	-2.11097	0.0534572	0.649506	Nodiff	3	99490803	99517245	1798	TTC22
ENSBGRG00000013574	5236.92	3665.1	6808.73	1.85772	0.893536	0.0537414	0.651828	Nodiff	11	4521086	4537789	2426	PKM
ENSBGRG00000008246	28.9939	49.0346	8.9533	0.182592	-2.45331	0.0537875	0.651828	Nodiff	14	38316968	38401126	1791	TNFRSF8
ENSBGRG00000002915	56.9437	23.0037	90.8838	3.95084	1.98216	0.0538213	0.651828	Nodiff	2	71830805	71837610	1778	TMEM37
ENSBGRG00000022358	332.705	230.24	435.171	1.89007	0.918442	0.0538373	0.651828	Nodiff	1	157386058	157396333	1291	ICOSLG
ENSBGRG00000000208	357.007	147.062	566.951	3.85517	1.94679	0.0538922	0.651828	Nodiff	1	157991075	158009641	2758	ITGB2
ENSBGRG00000000230	6.97184	1.85143	12.0923	6.53133	2.70738	0.0539058	0.651828	Nodiff	3	115487394	115489878	540	TMCO2
ENSBGRG00000013342	38.2202	15.2052	61.2352	4.02724	2.00979	0.0539314	0.651828	Nodiff	3	113101089	113137484	1677	RIMKLA
ENSBGRG00000014824	17.6664	29.3735	5.95923	0.202877	-2.30132	0.0539396	0.651828	Nodiff	Y	601803	635581	2260	GPR143
ENSBGRG00000014785	203.184	125.056	281.312	2.24948	1.16959	0.0539975	0.652087	Nodiff	3	124838221	124838987	606	ARL4C
ENSBGRG00000020568	195.275	64.3606	326.19	5.06815	2.34146	0.0540617	0.652422	Nodiff	8	66943761	66947444	2199	SLC26A2
ENSBGRG00000016031	10.1953	3.90042	16.4903	4.22782	2.07991	0.054158	0.652723	Nodiff	20	57953283	57959061	2353	KLK7
ENSBGRG00000019546	132.836	92.8218	172.851	1.86218	0.896994	0.0541596	0.652723	Nodiff	18	21511733	21514766	1649	LRRC24
ENSBGRG00000025286	4493.07	3213.19	5772.95	1.79664	0.845301	0.054205	0.652761	Nodiff	20	60727891	60747199	1884	EHD2
ENSBGRG00000009808	508.471	362.463	654.479	1.80564	0.852512	0.0542668	0.652761	Nodiff	19	23404112	23411871	2226	NAGLU
ENSBGRG00000004952	4.89282	0.941106	8.84453	9.39802	3.23236	0.0542722	0.652761	Nodiff	14	24614559	24616399	735	MIXL1
ENSBGRG00000012948	2821.34	1979.58	3663.09	1.85044	0.887869	0.0543536	0.653301	Nodiff	14	40204266	40353738	7011	KIF1B
ENSBGRG00000007378	129.576	84.3419	174.81	2.07264	1.05147	0.054398	0.653396	Nodiff	24	17578509	17588758	2409	NFKBIE
ENSBGRG00000020698	78.1565	105.947	50.3664	0.475395	-1.0728	0.0544582	0.653422	Nodiff	24	9948842	9976355	2650	EFHC1
ENSBGRG00000011024	358.482	249.9	467.065	1.86901	0.902275	0.0544979	0.653422	Nodiff	11	64837219	64960980	1829	RHOJ
ENSBGRG00000001534	23.2405	34.3527	12.1283	0.353053	-1.50204	0.0545096	0.653422	Nodiff	6	100488191	100489365	948	-
ENSBGRG00000010804	12.9938	22.7352	3.25242	0.143057	-2.80534	0.0546331	0.653919	Nodiff	3	112000672	112076267	4010	CFAP57
ENSBGRG00000010000	107.602	196.894	18.3098	0.0929932	-3.42673	0.0546752	0.653919	Nodiff	16	51636840	51638585	1746	FZD10
ENSBGRG00000000656	3.63797	7.27594	0	0	#NAME?	0.0546837	0.653919	Nodiff	7	73874811	73986433	693	CFAP95
ENSBGRG00000021396	119.255	165.425	73.0854	0.441803	-1.17852	0.0546973	0.653919	Nodiff	7	68500252	68632038	7138	TRPM6
ENSBGRG00000011802	13973	8743.63	19202.4	2.19616	1.13498	0.0548207	0.654635	Nodiff	4	29646253	29680441	9007	FLNC
ENSBGRG00000006238	428.481	193.035	663.927	3.43941	1.78216	0.0548854	0.654635	Nodiff	18	49864289	50436902	4034	ZFPM2
ENSBGRG00000019021	22.4267	33.473	11.3805	0.339991	-1.55643	0.0548936	0.654635	Nodiff	26	102278	141508	7308	ZAN
ENSBGRG00000018230	17.6308	32.5293	2.73222	0.0839926	-3.57359	0.0549153	0.654635	Nodiff	20	5924430	6130980	4187	-
ENSBGRG00000001141	1077.26	716.791	1437.72	2.00578	1.00416	0.0550628	0.654635	Nodiff	7	31964278	32110729	7814	ABCA1
ENSBGRG00000002310	1151.81	362.838	1940.78	5.34888	2.41924	0.0550708	0.654635	Nodiff	3	38956830	38976741	5068	CSF1
ENSBGRG00000021594	97.351	57.5075	137.194	2.38568	1.2544	0.0550804	0.654635	Nodiff	19	32842507	32852567	1455	SHMT1
ENSBGRG00000014262	216.168	116.842	315.494	2.70018	1.43305	0.0551565	0.654635	Nodiff	6	81407241	81523413	4009	PPARGC1A
ENSBGRG00000004784	2.88619	5.77237	0	0	#NAME?	0.0551713	0.654635	Nodiff	12	38021336	38287531	3891	ADARB2
ENSBGRG00000021717	26.0476	41.226	10.8692	0.263648	-1.92331	0.0552296	0.654635	Nodiff	20	50971634	50990861	3255	CACNG7
ENSBGRG00000013625	86.9027	54.9336	118.872	2.16392	1.11365	0.055231	0.654635	Nodiff	12	54236822	54243105	1619	SRXN1
ENSBGRG00000004138	51.1593	31.542	70.7765	2.24388	1.16599	0.0552662	0.654635	Nodiff	3	40812547	40834522	3310	TMIGD3
ENSBGRG00000017372	12.9961	5.00337	20.9889	4.19494	2.06865	0.0552801	0.654635	Nodiff	17	65860225	65861117	579	-
ENSBGRG00000007753	767.89	998.524	537.257	0.538051	-0.894184	0.0552949	0.654635	Nodiff	19	30802466	30862387	7530	CACNA1G
ENSBGRG00000001896	1559.64	925.652	2193.62	2.36981	1.24477	0.0553346	0.654635	Nodiff	7	96917169	97010653	5867	DENND4C
ENSBGRG00000010639	239.027	311.229	166.826	0.536024	-0.899631	0.0553424	0.654635	Nodiff	2	109316338	109386805	2809	WDSUB1
ENSBGRG00000021425	249.014	387.643	110.385	0.28476	-1.81218	0.0554087	0.654987	Nodiff	19	28735711	28737543	1065	HOXB2
ENSBGRG00000008589	230.017	158.402	301.631	1.90421	0.929191	0.0555162	0.655825	Nodiff	24	55136507	55160855	1706	PXDC1
ENSBGRG00000017261	483.076	622.744	343.407	0.551442	-0.85872	0.0556045	0.656339	Nodiff	13	30154075	30195939	5039	MADD
ENSBGRG00000003858	2.77383	5.54766	0	0	#NAME?	0.0556869	0.656339	Nodiff	18	19976675	19999691	2721	-
ENSBGRG00000016268	752.779	1382.97	122.587	0.0886407	-3.49589	0.0556982	0.656339	Nodiff	3	114877368	114877925	558	CITED4
ENSBGRG00000018345	724.226	961.612	486.839	0.506274	-0.982009	0.0557065	0.656339	Nodiff	2	51022838	51085939	5027	ALS2
ENSBGRG00000003175	18.6992	9.22504	28.1735	3.05402	1.61071	0.0557688	0.656641	Nodiff	3	39824256	39826418	2163	KCNA3
ENSBGRG00000026030	16.8312	25.8286	7.83371	0.303295	-1.72121	0.0558159	0.656764	Nodiff	8	18721789	18731770	2442	TUBB4A
ENSBGRG00000014682	137.806	222.637	52.9744	0.23794	-2.07133	0.0559013	0.656935	Nodiff	14	49431224	49448314	2010	TTLL10
ENSBGRG00000000134	1134.2	803.644	1464.76	1.82264	0.866032	0.0559304	0.656935	Nodiff	1	37032802	37065571	1636	IFNGR2
ENSBGRG00000021747	147.036	201.85	92.2216	0.456882	-1.13011	0.0559406	0.656935	Nodiff	11	8467754	8640113	2048	CORO2B
ENSBGRG00000020847	4.57114	8.46957	0.672708	0.0794264	-3.65424	0.0560016	0.657221	Nodiff	21	5070425	5512031	1557	DOK6
ENSBGRG00000026165	292.979	125.784	460.175	3.65847	1.87124	0.0561264	0.658253	Nodiff	8	4985027	4989222	1319	IFI30
ENSBGRG00000004038	39.4044	67.5542	11.2546	0.166601	-2.58553	0.0561947	0.658622	Nodiff	5	78691240	78707694	1805	SLC11A2
ENSBGRG00000002711	904.171	637.888	1170.45	1.83489	0.875692	0.0562785	0.659173	Nodiff	5	89249631	89253198	1946	DUSP6
ENSBGRG00000017868	1920.61	599.932	3241.29	5.40277	2.4337	0.0564166	0.660358	Nodiff	1	76662318	76830614	3150	TFRC
ENSBGRG00000011727	143.035	190.663	95.406	0.50039	-0.998875	0.0564834	0.660708	Nodiff	9	97028881	97035738	1350	ABHD1
ENSBGRG00000026735	6.60477	11.5029	1.7066	0.148362	-2.7528	0.0566349	0.662048	Nodiff	20	11476955	11477705	405	AGRP
ENSBGRG00000006577	4.18342	8.0222	0.344631	0.0429597	-4.54087	0.0567971	0.662087	Nodiff	14	57503685	57575101	5768	BRINP2
ENSBGRG00000025069	64.146	39.5226	88.7695	2.24605	1.16739	0.0568099	0.662087	Nodiff	16	77626769	77637935	4618	INPP5J
ENSBGRG00000006183	107.47	196.321	18.6184	0.0948363	-3.39842	0.0568403	0.662087	Nodiff	7	3656813	3911467	4936	GFRA2
ENSBGRG00000018048	73.6607	119.423	27.8986	0.233612	-2.09781	0.0569553	0.662087	Nodiff	17	66006743	66087087	3135	AK7
ENSBGRG00000016713	906.645	560.135	1253.15	2.23724	1.16172	0.0569566	0.662087	Nodiff	14	66676791	67276834	17299	HMCN1
ENSBGRG00000000280	679.364	478.589	880.14	1.83903	0.878947	0.0570154	0.662087	Nodiff	1	158237377	158319534	3830	ADARB1
ENSBGRG00000021464	281.345	420.576	142.114	0.337905	-1.56531	0.0570187	0.662087	Nodiff	19	28744182	28771449	2279	HOXB3
ENSBGRG00000020212	1094.62	1408.78	780.454	0.553991	-0.852066	0.0570266	0.662087	Nodiff	20	41530499	41786090	6248	CMIP
ENSBGRG00000005730	5.57317	9.93688	1.20947	0.121715	-3.03842	0.0570368	0.662087	Nodiff	9	92822328	93073625	2230	GALNT14
ENSBGRG00000024987	429.26	69.1649	789.355	11.4126	3.51256	0.0570598	0.662087	Nodiff	20	60483292	60493897	939	BSPH1
ENSBGRG00000004190	198.429	136.512	260.346	1.90714	0.931408	0.0570753	0.662087	Nodiff	11	13021588	13075146	1864	ERO1A
ENSBGRG00000026743	14.6533	23.4809	5.82562	0.248101	-2.011	0.0570912	0.662087	Nodiff	19	40305600	40316162	2872	ALOX15B
ENSBGRG00000013135	7.59708	13.0761	2.11804	0.161977	-2.62614	0.0571358	0.662087	Nodiff	20	36780790	36782169	1380	-
ENSBGRG00000008924	4845.29	3099.84	6590.74	2.12616	1.08825	0.0571739	0.662087	Nodiff	1	108051712	108144188	2523	GOLIM4
ENSBGRG00000003850	373.887	491.666	256.109	0.5209	-0.940923	0.0571932	0.662087	Nodiff	17	1162502	1369423	5140	ATP10A
ENSBGRG00000004623	1508.02	2339.81	676.224	0.289008	-1.79082	0.0572401	0.662202	Nodiff	13	33117837	33123612	1185	UCP2
ENSBGRG00000025371	436.894	717.294	156.493	0.218172	-2.19646	0.0573037	0.662299	Nodiff	22	7284148	7425504	5420	ATP2B2
ENSBGRG00000008236	8.26964	0	16.5393	Inf	Inf	0.0573225	0.662299	Nodiff	27	24078598	24177335	4393	MYPN
ENSBGRG00000024387	13.1183	20.58	5.65657	0.274857	-1.86325	0.057469	0.662877	Nodiff	16	77141389	77153431	1731	SEC14L6
ENSBGRG00000020220	6.57825	1.59631	11.5602	7.24184	2.85636	0.0574804	0.662877	Nodiff	6	32152512	32153479	339	CXCL6
ENSBGRG00000009009	2.72765	5.4553	0	0	#NAME?	0.0574914	0.662877	Nodiff	X	133031257	133031882	462	-
ENSBGRG00000004627	983.476	176.917	1790.04	10.1179	3.33884	0.0575207	0.662877	Nodiff	11	34595287	34597446	1969	-
ENSBGRG00000008599	8605.06	11223.5	5986.61	0.533399	-0.906713	0.0576135	0.663519	Nodiff	24	6752628	6757066	1335	-
ENSBGRG00000022959	2862.92	2042.65	3683.2	1.80315	0.85052	0.057678	0.663835	Nodiff	8	67843439	67878044	3871	DCTN4
ENSBGRG00000012246	6.59956	1.67438	11.5247	6.883	2.78304	0.0578943	0.665896	Nodiff	2	48960121	49005069	2895	ICOS
ENSBGRG00000007795	72.7831	118.784	26.7825	0.225473	-2.14897	0.0580096	0.666793	Nodiff	26	8853076	8857969	886	-
ENSBGRG00000010809	1360.63	954.302	1766.95	1.85156	0.888741	0.0580662	0.667016	Nodiff	13	73406238	73543416	4200	AMOTL1
ENSBGRG00000004619	2.5599	0	5.11981	Inf	Inf	0.058114	0.667137	Nodiff	14	6842746	6878321	726	RGS18
ENSBGRG00000021441	98.1073	130.783	65.4315	0.500305	-0.999121	0.0581919	0.667284	Nodiff	18	12140279	12216314	1689	DNAAF11
ENSBGRG00000000345	954.659	688.578	1220.74	1.77284	0.826063	0.0582014	0.667284	Nodiff	4	64590998	64608421	815	-
ENSBGRG00000017114	171.333	118.452	224.214	1.89287	0.920579	0.0584461	0.669374	Nodiff	3	115280969	115336053	1437	SMAP2
ENSBGRG00000002936	84.0792	131.723	36.4357	0.276609	-1.85408	0.0585087	0.669374	Nodiff	3	59057352	59094787	1842	-
ENSBGRG00000013371	200.425	343.672	57.1774	0.166372	-2.58752	0.0585174	0.669374	Nodiff	8	20163472	20202923	4659	UHRF1
ENSBGRG00000014750	211.521	351.789	71.2529	0.202544	-2.30369	0.0585489	0.669374	Nodiff	17	23987089	24096125	2582	HOMER2
ENSBGRG00000016213	76.2831	102.885	49.6807	0.482874	-1.05028	0.0585707	0.669374	Nodiff	15	20378125	20476218	3189	GRTP1
ENSBGRG00000014789	57.8152	79.9554	35.6749	0.446185	-1.16429	0.0586307	0.669632	Nodiff	25	56703100	56735766	1707	ADGRA1
ENSBGRG00000011721	1189.53	845.596	1533.46	1.81347	0.85875	0.0587063	0.670068	Nodiff	2	47016160	48276070	6663	PARD3B
ENSBGRG00000025338	6386.74	4632.15	8141.33	1.75757	0.813583	0.0588744	0.671559	Nodiff	X	85956630	86001534	6756	OGT
ENSBGRG00000006618	1466.27	1059.09	1873.44	1.76892	0.82287	0.0589168	0.671614	Nodiff	11	76310378	76318197	481	NPC2
ENSBGRG00000010317	3.71964	7.10292	0.336354	0.0473543	-4.40036	0.0589993	0.671725	Nodiff	11	63369375	63493294	2749	SYT16
ENSBGRG00000017288	1017.78	705.197	1330.37	1.88652	0.915731	0.0590016	0.671725	Nodiff	20	21906076	21961852	3667	ADGRG1
ENSBGRG00000006624	590.462	97.267	1083.66	11.1411	3.47781	0.0591235	0.672486	Nodiff	15	50601462	50618692	1977	SLC46A3
ENSBGRG00000015001	11.9011	18.9431	4.85911	0.256511	-1.9629	0.0591592	0.672486	Nodiff	2	17286898	17297748	1344	HPCA
ENSBGRG00000021201	27.2394	15.2989	39.1798	2.56096	1.35668	0.0591824	0.672486	Nodiff	26	46027693	46034268	2089	RAB26
ENSBGRG00000013740	3.83613	7.32763	0.344631	0.0470318	-4.41022	0.059273	0.672486	Nodiff	15	45906838	45907839	1002	-
ENSBGRG00000011229	188.649	73.2085	304.09	4.15376	2.05442	0.0592749	0.672486	Nodiff	16	71563616	71667570	1816	CMKLR1
ENSBGRG00000015265	133.152	177.85	88.4543	0.497353	-1.00766	0.0592939	0.672486	Nodiff	13	82411249	82585623	2882	TRPC6
ENSBGRG00000015749	347.593	243.447	451.739	1.8556	0.891883	0.0593594	0.672802	Nodiff	13	71183993	71317611	2343	CUL5
ENSBGRG00000002096	87.7191	140.049	35.3889	0.252688	-1.98457	0.0595757	0.674245	Nodiff	6	62033150	62033690	201	-
ENSBGRG00000013069	255.064	140.897	369.23	2.62057	1.38988	0.0596523	0.674245	Nodiff	8	47114853	47129292	4001	ARHGAP45
ENSBGRG00000006717	2459.87	3137.3	1782.44	0.568145	-0.815668	0.0596591	0.674245	Nodiff	20	9775756	9804663	3501	CYB5B
ENSBGRG00000014720	126.573	39.5201	213.625	5.40548	2.43442	0.0597292	0.674245	Nodiff	20	61116262	61117272	1011	C5AR2
ENSBGRG00000013760	11.1677	18.2324	4.10305	0.225042	-2.15173	0.0597357	0.674245	Nodiff	11	4541273	4582384	1047	GRAMD2A
ENSBGRG00000024894	1029.57	746.708	1312.44	1.75763	0.813633	0.0597471	0.674245	Nodiff	21	38441858	38510694	7161	ANKRD12
ENSBGRG00000004562	486.1	735.164	237.036	0.322427	-1.63296	0.0597819	0.674245	Nodiff	2	7865647	7866753	436	ID3
ENSBGRG00000026751	25.5162	37.0136	14.0188	0.378746	-1.4007	0.0598502	0.674245	Nodiff	19	40417973	40423488	1215	KCNAB3
ENSBGRG00000019290	7.50852	1.38847	13.6286	9.8155	3.29506	0.0599046	0.674245	Nodiff	20	52570916	52619295	1795	-
ENSBGRG00000012882	168.54	219.199	117.88	0.537776	-0.894923	0.0599132	0.674245	Nodiff	20	51638046	51665614	2919	BRSK1
ENSBGRG00000004206	9.22202	2.60522	15.8388	6.07964	2.60399	0.0599134	0.674245	Nodiff	2	90898295	91018392	2370	KYNU
ENSBGRG00000001443	179.872	122.009	237.734	1.9485	0.962365	0.0599388	0.674245	Nodiff	2	85134788	85178496	1289	HNMT
ENSBGRG00000006946	413.336	290.908	535.763	1.84169	0.88103	0.0600051	0.674568	Nodiff	13	64435498	64857277	7242	NCAM1
ENSBGRG00000017898	1919.47	1382.47	2456.46	1.77686	0.829328	0.0600742	0.674921	Nodiff	11	84144940	84215086	3961	SEL1L
ENSBGRG00000012286	553.548	715.249	391.848	0.547849	-0.868151	0.0601824	0.67545	Nodiff	26	47395297	47407089	3770	PIGQ
ENSBGRG00000001930	705.617	504.65	906.583	1.79646	0.845156	0.0602194	0.67545	Nodiff	2	62771656	62865102	2178	GLS
ENSBGRG00000007642	189.478	125.039	253.916	2.03069	1.02197	0.0602885	0.67545	Nodiff	26	18370928	18374625	1386	CORO1A
ENSBGRG00000014116	132.99	87.3425	178.637	2.04525	1.03227	0.0602913	0.67545	Nodiff	10	99194276	99558491	3642	PDE10A
ENSBGRG00000000643	5.86099	10.3683	1.35369	0.130561	-2.9372	0.0603101	0.67545	Nodiff	7	28444645	28447071	2427	-
ENSBGRG00000021071	2627.89	3907.14	1348.65	0.345174	-1.5346	0.0604308	0.675481	Nodiff	19	8657552	8694100	5415	ITGB4
ENSBGRG00000002133	118.653	157.205	80.0999	0.509523	-0.97278	0.0604603	0.675481	Nodiff	7	11242598	11293438	5661	KIF24
ENSBGRG00000012055	53.4673	33.6033	73.3313	2.18227	1.12583	0.0604618	0.675481	Nodiff	Y	12487331	12505173	1380	CA5B
ENSBGRG00000022806	674.309	876.312	472.306	0.53897	-0.891723	0.060474	0.675481	Nodiff	21	34036457	34044343	1554	TGIF1
ENSBGRG00000010543	187.335	89.9781	284.692	3.16401	1.66175	0.0605016	0.675481	Nodiff	27	44828316	45083235	9915	WDFY4
ENSBGRG00000012748	29.1148	42.7656	15.4641	0.361601	-1.46753	0.0605691	0.675779	Nodiff	11	79431677	79442851	2070	-
ENSBGRG00000021566	83.9051	141.06	26.75	0.189635	-2.3987	0.0606288	0.675779	Nodiff	24	10355651	10839402	13418	PKHD1
ENSBGRG00000004453	386.319	279.583	493.056	1.76354	0.818473	0.0606776	0.675779	Nodiff	13	43843262	43864604	657	-
ENSBGRG00000013420	143.54	99.7813	187.299	1.8771	0.908504	0.0606892	0.675779	Nodiff	25	27470022	28180969	3880	SORCS3
ENSBGRG00000002518	1077.1	769.775	1384.43	1.79848	0.84678	0.060717	0.675779	Nodiff	3	10911481	11077805	3235	DDR2
ENSBGRG00000006856	1079.7	755.392	1404.01	1.85866	0.89426	0.0607737	0.67599	Nodiff	15	51274639	51329570	2614	UBL3
ENSBGRG00000023892	133.99	52.7872	215.193	4.07662	2.02737	0.0608141	0.676018	Nodiff	23	48008194	48191655	2652	FYB1
ENSBGRG00000008113	165.158	243.942	86.3751	0.354081	-1.49785	0.060864	0.676154	Nodiff	11	76801896	76816799	896	PGF
ENSBGRG00000011187	114.142	61.756	166.527	2.69653	1.4311	0.060961	0.67681	Nodiff	27	25079484	25098632	453	SRGN
ENSBGRG00000012023	2219.37	1604.12	2834.62	1.76709	0.821373	0.061091	0.676859	Nodiff	12	36409070	36415713	2116	KLF6
ENSBGRG00000024244	186.311	128.725	243.896	1.89472	0.921981	0.061108	0.676859	Nodiff	20	45307394	45317785	1083	-
ENSBGRG00000025118	15.9265	7.57743	24.2755	3.20366	1.67972	0.0612361	0.676859	Nodiff	9	13317392	13330569	2915	CARD9
ENSBGRG00000014893	631.215	852.434	409.997	0.480972	-1.05598	0.0612414	0.676859	Nodiff	26	43776393	43778540	879	HMOX2
ENSBGRG00000025340	353.626	483.086	224.167	0.464031	-1.10771	0.061246	0.676859	Nodiff	24	15753426	15758892	1761	ENPP4
ENSBGRG00000005880	20.689	11.2178	30.1602	2.68861	1.42686	0.0612689	0.676859	Nodiff	12	61394515	61439091	1094	VSTM2L
ENSBGRG00000006193	1068.75	2071.83	65.6589	0.0316912	-4.97977	0.061274	0.676859	Nodiff	6	124353814	124416437	3671	QRFPR
ENSBGRG00000015736	805.949	237.649	1374.25	5.78267	2.53174	0.0613125	0.676859	Nodiff	17	30685627	30817656	3805	-
ENSBGRG00000006647	109.262	68.3434	150.18	2.19744	1.13582	0.0613149	0.676859	Nodiff	7	82098362	82175489	1873	-
ENSBGRG00000002376	61.2188	96.1523	26.2853	0.273372	-1.87106	0.0613436	0.676859	Nodiff	6	101687109	101753744	4495	DAPP1
ENSBGRG00000000526	965.881	703.229	1228.53	1.74699	0.804869	0.0614112	0.677188	Nodiff	8	13116854	13135617	3573	ADGRE5
ENSBGRG00000024423	23.2091	34.8248	11.5933	0.332904	-1.58682	0.0614713	0.677434	Nodiff	20	34125506	34135660	2036	TUBB3
ENSBGRG00000000596	58.5771	34.1212	83.033	2.43347	1.28302	0.0615479	0.677694	Nodiff	5	110843611	110851819	1629	ACRBP
ENSBGRG00000001590	11.8284	5.19562	18.4612	3.55321	1.82912	0.0615851	0.677694	Nodiff	1	87430394	87464579	1461	-
ENSBGRG00000008893	59.1697	80.6782	37.6612	0.466807	-1.0991	0.0616085	0.677694	Nodiff	2	122532463	122582414	2694	METTL8
ENSBGRG00000018905	5.98921	1.6797	10.2987	6.13128	2.61619	0.0616902	0.678176	Nodiff	24	8958339	8972019	1245	-
ENSBGRG00000015605	78.9329	104.428	53.438	0.511722	-0.966568	0.0618241	0.678924	Nodiff	18	26639429	26737731	2980	JPH1
ENSBGRG00000005947	60.3012	13.6618	106.941	7.82769	2.96859	0.0618853	0.678924	Nodiff	18	60153257	60172883	2811	GDF6
ENSBGRG00000014461	10.7715	21.5431	0	0	#NAME?	0.0618859	0.678924	Nodiff	26	45406586	45408979	984	-
ENSBGRG00000016674	121.506	81.3277	161.684	1.98806	0.991359	0.0619364	0.678924	Nodiff	29	43835801	43875555	1644	SLC36A4
ENSBGRG00000006310	5.78074	10.1912	1.37025	0.134454	-2.89482	0.061948	0.678924	Nodiff	5	28328301	28330775	2475	ELFN2
ENSBGRG00000008099	245.969	449.336	42.603	0.0948133	-3.39877	0.0620277	0.679204	Nodiff	3	548490	553952	1465	CREB3L4
ENSBGRG00000016147	409.854	673.918	145.79	0.216332	-2.20868	0.0620705	0.679204	Nodiff	12	55112299	55114669	2191	ID1
ENSBGRG00000009477	12.825	3.46293	22.187	6.40699	2.67965	0.0621007	0.679204	Nodiff	11	46754213	46818166	1971	GLDN
ENSBGRG00000009706	94.0416	124.875	63.2077	0.506166	-0.982319	0.0621253	0.679204	Nodiff	X	103704343	103794802	3404	ZC4H2
ENSBGRG00000015872	416.699	276.547	556.85	2.01358	1.00976	0.0621901	0.679497	Nodiff	12	5610676	5808971	3015	SFMBT2
ENSBGRG00000026856	39.3015	64.154	14.4491	0.225225	-2.15056	0.0622374	0.67959	Nodiff	20	11684230	11692975	4215	PLEKHG4
ENSBGRG00000005931	62.4235	85.0115	39.8354	0.468588	-1.09361	0.0622746	0.67959	Nodiff	17	75359339	75360007	669	CDCA4
ENSBGRG00000010422	327.305	193.211	461.4	2.38807	1.25584	0.0624204	0.680147	Nodiff	3	123346015	123500975	4187	INPP5D
ENSBGRG00000001017	386.236	115.525	656.947	5.68662	2.50757	0.0624214	0.680147	Nodiff	2	130446272	130691753	4641	CCDC141
ENSBGRG00000003496	833.853	240.041	1427.66	5.94758	2.5723	0.0624396	0.680147	Nodiff	1	147498037	147596243	5157	SLCO2A1
ENSBGRG00000014716	167.412	216.769	118.055	0.544612	-0.876699	0.0624944	0.68033	Nodiff	15	47165897	47242869	1456	TNFRSF19
ENSBGRG00000016962	4.62231	8.84146	0.403156	0.0455983	-4.45488	0.0625783	0.680509	Nodiff	9	2671596	2700119	4951	CRB2
ENSBGRG00000020510	258.517	148.319	368.716	2.48597	1.31381	0.0626163	0.680509	Nodiff	14	71018511	71064361	1830	VASH2
ENSBGRG00000003750	631.364	804.055	458.674	0.570451	-0.809824	0.0626249	0.680509	Nodiff	6	65136537	65218984	4026	WDR19
ENSBGRG00000001329	111.745	72.9697	150.52	2.06277	1.04458	0.0627085	0.680765	Nodiff	2	57106814	57124712	1409	STK17B
ENSBGRG00000017628	37.2758	22.4799	52.0718	2.31637	1.21187	0.0627246	0.680765	Nodiff	16	11342597	11419402	1789	RNF175
ENSBGRG00000004345	993.479	718.289	1268.67	1.76624	0.820679	0.0628103	0.680835	Nodiff	3	41030387	41074302	2042	RAP1A
ENSBGRG00000023396	52.2556	81.2317	23.2794	0.28658	-1.80299	0.0628375	0.680835	Nodiff	21	47473261	47544985	876	-
ENSBGRG00000008636	62.6271	89.9121	35.3421	0.393074	-1.34713	0.0628451	0.680835	Nodiff	4	116203309	116681016	2680	DYNC1I1
ENSBGRG00000001904	447.116	323.983	570.249	1.76012	0.815673	0.0629121	0.680965	Nodiff	5	85331258	85465945	5415	EEA1
ENSBGRG00000005133	3.59519	6.85404	0.336354	0.0490738	-4.3489	0.062955	0.680965	Nodiff	17	21489133	21516656	2156	RHCG
ENSBGRG00000006755	44.221	78.9354	9.50662	0.120435	-3.05367	0.0629713	0.680965	Nodiff	12	80096895	80102646	606	CBLN4
ENSBGRG00000014323	284.405	369.58	199.23	0.539071	-0.891453	0.0630352	0.680996	Nodiff	20	54050903	54054816	1274	-
ENSBGRG00000024195	140.751	85.3974	196.104	2.29637	1.19936	0.0630503	0.680996	Nodiff	15	10536803	10798335	2346	ITGBL1
ENSBGRG00000022426	253.048	346.608	159.488	0.46014	-1.11986	0.0632122	0.681964	Nodiff	3	129391266	129391748	483	TWIST2
ENSBGRG00000015214	130.242	249.596	10.8881	0.0436228	-4.51877	0.0632345	0.681964	Nodiff	11	80273868	82267164	10449	NRXN3
ENSBGRG00000024654	1411.64	1024.68	1798.6	1.75528	0.811703	0.0632542	0.681964	Nodiff	11	56219501	56230261	802	LGALS3
ENSBGRG00000004521	50.6157	30.3371	70.8942	2.33688	1.22458	0.0634308	0.682566	Nodiff	17	4372941	4418950	3536	ALDH1A3
ENSBGRG00000018357	339.699	3.98343	675.414	169.556	7.40562	0.0634515	0.682566	Nodiff	16	12498588	12506365	1928	FGB
ENSBGRG00000006479	12.3986	3.47852	21.3186	6.12865	2.61557	0.0634602	0.682566	Nodiff	10	58539583	58661508	8221	ROS1
ENSBGRG00000013280	4366.3	3256.29	5476.32	1.68177	0.749977	0.0634626	0.682566	Nodiff	20	21163421	21214150	4243	NDRG4
ENSBGRG00000015201	8.35717	14.007	2.70739	0.193289	-2.37117	0.0635935	0.683563	Nodiff	24	49898090	49924606	3153	TFAP2A
ENSBGRG00000024897	431.618	554.916	308.32	0.555616	-0.847839	0.0636668	0.68394	Nodiff	20	67314055	67374098	2055	PAK4
ENSBGRG00000003746	812.005	583.918	1040.09	1.78123	0.832875	0.0637739	0.68468	Nodiff	9	31581884	31851881	7294	DYSF
ENSBGRG00000012087	144.491	89.7891	199.193	2.21845	1.14955	0.0638279	0.684846	Nodiff	3	85480324	86198581	4151	PDE4B
ENSBGRG00000012271	6.5601	11.3468	1.7734	0.156291	-2.67769	0.0638659	0.684846	Nodiff	Y	12884388	12927590	1155	GRPR
ENSBGRG00000003237	15.6014	26.6304	4.57242	0.171699	-2.54204	0.0639538	0.685378	Nodiff	3	14450014	14513282	1747	RXRG
ENSBGRG00000000453	1815.57	1323.61	2307.53	1.74336	0.801868	0.0640501	0.68562	Nodiff	8	12900573	12954680	4646	ADGRL1
ENSBGRG00000020924	478.899	854.094	103.705	0.121421	-3.04191	0.064053	0.68562	Nodiff	24	28289392	28299598	1315	-
ENSBGRG00000023243	18.9861	6.23494	31.7373	5.09024	2.34773	0.0641461	0.686206	Nodiff	20	58986732	58987259	324	-
ENSBGRG00000007676	610.868	780.46	441.277	0.565406	-0.822641	0.0642659	0.687077	Nodiff	5	28719812	28731785	2728	-
ENSBGRG00000013289	126.303	60.647	191.959	3.16519	1.66229	0.0643245	0.687293	Nodiff	7	5257234	5420364	2420	-
ENSBGRG00000017222	73.5646	49.4757	97.6535	1.97377	0.980953	0.0644581	0.688309	Nodiff	24	8014088	8015231	483	GPSM3
ENSBGRG00000020702	772.716	132.294	1413.14	10.6818	3.41709	0.0644992	0.688338	Nodiff	25	21042325	21073436	2249	PYROXD2
ENSBGRG00000000210	310.976	181.53	440.422	2.42617	1.27868	0.0648514	0.691323	Nodiff	2	54989848	55372707	3590	PLCL1
ENSBGRG00000007004	422.008	539.748	304.268	0.563722	-0.826944	0.0648562	0.691323	Nodiff	23	8101970	8127986	3351	NKD2
ENSBGRG00000024776	4.2872	0	8.5744	Inf	Inf	0.0649689	0.692006	Nodiff	19	49083340	49113492	5034	SLC13A2
ENSBGRG00000006111	36.0124	53.7328	18.292	0.340426	-1.55459	0.0649976	0.692006	Nodiff	12	31082211	31351763	4757	CFAP61
ENSBGRG00000003245	5895.32	4254.21	7536.43	1.77152	0.824989	0.0650663	0.692326	Nodiff	8	19885144	19958106	6991	PTPRS
ENSBGRG00000016262	220.268	157.924	282.611	1.78954	0.839586	0.0651573	0.692876	Nodiff	7	21945480	21963061	2391	PTPDC1
ENSBGRG00000003054	93.7473	62.0608	125.434	2.02115	1.01517	0.0652142	0.692876	Nodiff	4	106563622	106668218	4702	ETV1
ENSBGRG00000014104	143.089	97.0818	189.097	1.94781	0.961852	0.0652718	0.692876	Nodiff	10	12350987	12362508	2994	TNFAIP3
ENSBGRG00000022743	34.2221	48.7907	19.6534	0.40281	-1.31183	0.0652729	0.692876	Nodiff	24	20192827	20211060	1811	MDFI
ENSBGRG00000003460	122.439	160.412	84.4654	0.526552	-0.925352	0.0657228	0.697121	Nodiff	8	7995551	8014612	1584	ZNF454
ENSBGRG00000019041	224.033	290.416	157.65	0.542842	-0.881397	0.0657507	0.697121	Nodiff	11	53250212	53251051	735	-
ENSBGRG00000018695	210.312	137.607	283.017	2.0567	1.04033	0.0658836	0.698116	Nodiff	23	5218339	5268736	1612	LCP2
ENSBGRG00000000024	63.6681	6.74882	120.587	17.8679	4.1593	0.0660533	0.6995	Nodiff	1	14280958	14389288	4468	-
ENSBGRG00000013584	36.8812	9.72372	64.0386	6.58581	2.71936	0.0661186	0.699778	Nodiff	29	39193844	39390438	2733	NOX4
ENSBGRG00000003826	55.8695	34.7029	77.0361	2.21988	1.15048	0.0662078	0.700307	Nodiff	18	56506859	56580877	1080	-
ENSBGRG00000005504	257.434	335.714	179.153	0.533648	-0.906039	0.0662782	0.700321	Nodiff	18	58766353	58767594	1242	TSPYL5
ENSBGRG00000005878	25.4944	47.1304	3.85833	0.0818649	-3.61061	0.0662959	0.700321	Nodiff	10	58012174	58025888	3399	RSPH4A
ENSBGRG00000008962	3769.5	4974.6	2564.41	0.515501	-0.955953	0.0663664	0.700321	Nodiff	3	111598678	111693990	6198	PTPRF
ENSBGRG00000005685	593.966	769.918	418.013	0.542933	-0.881155	0.0664052	0.700321	Nodiff	10	47290582	47574189	10391	CRYBG1
ENSBGRG00000011599	38.1717	53.3465	22.9969	0.431085	-1.21395	0.0664452	0.700321	Nodiff	1	115791281	116150625	1098	PPM1L
ENSBGRG00000018326	551.703	399.478	703.929	1.76212	0.817314	0.0664824	0.700321	Nodiff	13	30264444	30272094	1098	SLC39A13
ENSBGRG00000007926	579.794	739.004	420.584	0.569123	-0.813189	0.066483	0.700321	Nodiff	X	86934154	86988747	2917	DLG3
ENSBGRG00000019137	72.5401	126.12	18.9606	0.150339	-2.73371	0.0665768	0.700897	Nodiff	24	29399995	29432849	5283	COL11A2
ENSBGRG00000010188	150.059	93.1069	207.012	2.22338	1.15275	0.0666532	0.701289	Nodiff	16	71322362	71358088	2419	-
ENSBGRG00000014324	214.781	275.647	153.915	0.558377	-0.840688	0.0667631	0.702033	Nodiff	8	40813444	40831037	1992	ARL10
ENSBGRG00000011661	105.891	149.48	62.302	0.416792	-1.2626	0.0669298	0.703313	Nodiff	20	10050271	10060901	2443	HAS3
ENSBGRG00000015051	630.846	899.155	362.536	0.403197	-1.31044	0.0669772	0.703313	Nodiff	13	81880670	81991363	2535	PGR
ENSBGRG00000003097	282.222	30.4568	533.988	17.5326	4.13197	0.0670027	0.703313	Nodiff	2	140367582	140469178	2381	TFPI
ENSBGRG00000020556	51.431	71.1038	31.7581	0.446645	-1.1628	0.0672141	0.703875	Nodiff	8	17311428	17311676	249	CTXN1
ENSBGRG00000020478	446.246	574.401	318.091	0.553779	-0.852619	0.0673324	0.703875	Nodiff	29	12712241	12726403	3084	TMEM132A
ENSBGRG00000016400	1190.56	866.589	1514.53	1.74769	0.805451	0.0674673	0.703875	Nodiff	27	910187	948271	2979	C1orf198
ENSBGRG00000008439	41.9402	58.9445	24.9358	0.423038	-1.24114	0.0674751	0.703875	Nodiff	9	65802511	65880245	1470	EVA1A
ENSBGRG00000020110	2058.92	1479.04	2638.79	1.78413	0.83522	0.0675422	0.703875	Nodiff	20	65556840	65590343	2752	AXL
ENSBGRG00000014028	141.87	213.206	70.5352	0.330832	-1.59583	0.067577	0.703875	Nodiff	18	25462802	25497190	1556	SBSPON
ENSBGRG00000007209	755.144	502.134	1008.16	2.00774	1.00557	0.0676026	0.703875	Nodiff	28	30226826	30340475	3066	MFHAS1
ENSBGRG00000002316	629.777	800.174	459.379	0.574099	-0.800628	0.0676075	0.703875	Nodiff	7	36343529	36402264	2253	CTNNAL1
ENSBGRG00000000211	265.545	188.558	342.533	1.81659	0.861231	0.0676202	0.703875	Nodiff	1	90239932	90255241	2436	ECE2
ENSBGRG00000017598	105.485	70.7557	140.213	1.98165	0.986705	0.0676283	0.703875	Nodiff	22	14506292	14523915	2631	ITIH4
ENSBGRG00000001699	184.299	238.906	129.691	0.542855	-0.881361	0.0677232	0.703875	Nodiff	3	21556347	21567608	3145	SEMA6C
ENSBGRG00000021132	662.835	376.453	949.218	2.52148	1.33427	0.0677357	0.703875	Nodiff	19	59447065	59561181	1388	VMP1
ENSBGRG00000002454	425.872	310.228	541.517	1.74555	0.803678	0.0677664	0.703875	Nodiff	3	58039394	58042972	3144	LRRC8D
ENSBGRG00000004865	78.5509	43.7496	113.352	2.59093	1.37347	0.0677874	0.703875	Nodiff	16	58013831	58037397	2262	ABCB9
ENSBGRG00000019767	688.538	493.206	883.871	1.79209	0.841645	0.0678152	0.703875	Nodiff	X	54826092	54836669	2322	GLA
ENSBGRG00000001562	245.103	174.704	315.502	1.80593	0.852738	0.0679002	0.703875	Nodiff	5	117571967	117579225	1771	GCAT
ENSBGRG00000001372	12970.7	7895.91	18045.6	2.28543	1.19247	0.0679155	0.703875	Nodiff	5	47689773	47693333	1480	MYL6
ENSBGRG00000017025	7.38474	0	14.7695	Inf	Inf	0.0679198	0.703875	Nodiff	29	11347511	11356799	1290	-
ENSBGRG00000004068	12.8116	4.35311	21.2701	4.88619	2.28871	0.0679463	0.703875	Nodiff	3	40806762	40810649	1315	-
ENSBGRG00000007305	617.806	786.353	449.26	0.571321	-0.807627	0.0679644	0.703875	Nodiff	11	94832901	95054002	3049	RPS6KA5
ENSBGRG00000013519	405.873	193.551	618.195	3.19396	1.67535	0.0680298	0.703875	Nodiff	1	117042715	117831834	4237	-
ENSBGRG00000025006	10828.1	6808.07	14848.1	2.18095	1.12496	0.068053	0.703875	Nodiff	16	77585717	77613681	4766	SMTN
ENSBGRG00000026126	18.0676	26.8395	9.29559	0.34634	-1.52974	0.0680659	0.703875	Nodiff	26	18090114	18090852	273	-
ENSBGRG00000015231	21.0765	31.1065	11.0465	0.355119	-1.49363	0.0680756	0.703875	Nodiff	25	56854764	56867208	5552	-
ENSBGRG00000013396	2.78208	5.56416	0	0	#NAME?	0.0681053	0.703875	Nodiff	3	124083733	124144976	4995	MROH2A
ENSBGRG00000026169	78.4054	108.35	48.4611	0.447266	-1.1608	0.0681142	0.703875	Nodiff	16	69127066	69214436	1731	BICDL1
ENSBGRG00000012733	268.882	162.47	375.293	2.30993	1.20785	0.0681182	0.703875	Nodiff	2	49469033	49577335	2238	-
ENSBGRG00000010472	7.0513	13.4133	0.689263	0.0513864	-4.28247	0.0682031	0.704107	Nodiff	11	38806135	39013741	3572	LIPC
ENSBGRG00000010882	177.229	233.221	121.237	0.519836	-0.943872	0.0682193	0.704107	Nodiff	8	58067429	58076553	966	SPRY4
ENSBGRG00000002906	7.27529	2.49143	12.0592	4.84026	2.27509	0.0684271	0.705615	Nodiff	3	22414552	22425644	966	THEM5
ENSBGRG00000011722	259.59	184.162	335.019	1.81916	0.863273	0.0684605	0.705615	Nodiff	13	73754287	73790551	1500	ENDOD1
ENSBGRG00000005659	139.912	95.0679	184.755	1.9434	0.958583	0.0684907	0.705615	Nodiff	10	112168661	112179231	765	-
ENSBGRG00000008122	711.475	393.199	1029.75	2.61891	1.38897	0.0685231	0.705615	Nodiff	14	38243253	38280343	2231	-
ENSBGRG00000009728	963.133	574.696	1351.57	2.3518	1.23377	0.0686593	0.706	Nodiff	28	11096887	11252262	2879	NR1D2
ENSBGRG00000019415	22.0155	3.68727	40.3437	10.9414	3.45172	0.0686788	0.706	Nodiff	20	52639804	52643730	1776	-
ENSBGRG00000022826	267.872	346.196	189.548	0.547515	-0.869029	0.0686958	0.706	Nodiff	19	48857210	48868499	2984	NEK8
ENSBGRG00000003666	401.692	571.605	231.779	0.405489	-1.30226	0.0687293	0.706	Nodiff	13	42755844	42771507	1941	WEE1
ENSBGRG00000006132	20.4898	30.4303	10.5494	0.346674	-1.52835	0.0687771	0.706	Nodiff	10	58116650	58128644	555	FAM162B
ENSBGRG00000016309	17.9128	26.4046	9.42091	0.35679	-1.48685	0.0688318	0.706	Nodiff	X	29527277	29661642	4666	MCF2
ENSBGRG00000003231	390.088	276.964	503.213	1.81689	0.86147	0.0688518	0.706	Nodiff	1	95663621	95716037	3550	PIK3CA
ENSBGRG00000025950	34245.2	43833.5	24656.9	0.562513	-0.830043	0.0688761	0.706	Nodiff	26	46216507	46219727	1362	RPS2
ENSBGRG00000017850	287.467	371.157	203.777	0.549032	-0.865038	0.0690103	0.706912	Nodiff	8	47791050	47797443	1771	-
ENSBGRG00000001167	521.241	375.245	667.238	1.77814	0.830369	0.0690441	0.706912	Nodiff	3	64701033	64855465	2266	PRKACB
ENSBGRG00000017754	443.072	309.395	576.749	1.86412	0.898493	0.0692084	0.708189	Nodiff	25	7379060	8925405	3017	PRKG1
ENSBGRG00000008349	8875.24	5769.6	11980.9	2.07655	1.05419	0.0693301	0.708873	Nodiff	9	34493750	34998847	5182	LTBP1
ENSBGRG00000013831	235.206	103.084	367.328	3.56339	1.83325	0.0693545	0.708873	Nodiff	6	80258900	80395760	3408	CCDC149
ENSBGRG00000014019	9.34503	15.1929	3.49714	0.230182	-2.11915	0.0694348	0.709091	Nodiff	3	124251867	124349716	4403	TRPM8
ENSBGRG00000019123	325.273	212.482	438.065	2.06166	1.04381	0.069455	0.709091	Nodiff	18	34268011	34272557	408	FABP5
ENSBGRG00000016247	24.7544	13.5116	35.9972	2.66416	1.41368	0.069521	0.70936	Nodiff	3	52557180	52668262	1271	TLCD4
ENSBGRG00000006670	269.877	176.451	363.303	2.05894	1.0419	0.0697542	0.711334	Nodiff	15	50677175	51102011	6156	MTUS2
ENSBGRG00000018685	255.463	329.336	181.591	0.551386	-0.858865	0.0697954	0.711349	Nodiff	9	12511211	12522939	2257	GBGT1
ENSBGRG00000021692	5979.29	4102.71	7855.88	1.9148	0.937194	0.0698532	0.711532	Nodiff	11	29913294	30003372	2634	PYGL
ENSBGRG00000019934	91.9817	53.2326	130.731	2.45584	1.29622	0.069936	0.71197	Nodiff	19	48049046	48056803	2849	CORO6
ENSBGRG00000008715	254.682	126.222	383.142	3.03546	1.60191	0.0700628	0.712771	Nodiff	3	1202604	1394590	2214	KCNN3
ENSBGRG00000008691	22699.9	16854.2	28545.6	1.69368	0.760161	0.0701043	0.712771	Nodiff	5	29481037	29545104	6964	MYH9
ENSBGRG00000023092	3658.7	2084.87	5232.53	2.50976	1.32755	0.0701341	0.712771	Nodiff	19	33149020	33152409	2122	MFAP4
ENSBGRG00000007397	13665.3	17484.8	9845.73	0.563103	-0.82853	0.0702205	0.71297	Nodiff	22	53794629	53823345	1443	-
ENSBGRG00000023436	18.0756	27.231	8.92019	0.327575	-1.6101	0.0702333	0.71297	Nodiff	1	157637528	157837997	2941	TSPEAR
ENSBGRG00000026802	1298.52	2065.88	531.153	0.257108	-1.95956	0.070386	0.714115	Nodiff	20	11575577	11576346	537	TPPP3
ENSBGRG00000020715	1272.9	1612.06	933.727	0.579212	-0.787836	0.0706178	0.715933	Nodiff	22	10694605	10721007	6471	PLXNB1
ENSBGRG00000010611	73.0425	100.059	46.0263	0.459993	-1.12032	0.0706453	0.715933	Nodiff	16	38398549	38403530	1795	-
ENSBGRG00000016640	498.427	356.93	639.923	1.79285	0.842256	0.0707667	0.716443	Nodiff	19	40803458	40812254	747	TNFSF12
ENSBGRG00000010068	154.058	107.92	200.196	1.85504	0.891452	0.0707927	0.716443	Nodiff	12	44104877	44110588	1045	GFRA4
ENSBGRG00000019589	210.625	133.302	287.948	2.16012	1.11111	0.0708156	0.716443	Nodiff	X	39330847	39336331	3335	-
ENSBGRG00000010069	66.8237	30.7246	102.923	3.34985	1.7441	0.0709481	0.717377	Nodiff	10	63897884	64002328	4610	-
ENSBGRG00000013281	82.1411	122.984	41.2984	0.335804	-1.57431	0.0710906	0.717767	Nodiff	23	44395747	44622572	7406	SPEF2
ENSBGRG00000023947	320.613	233.269	407.957	1.74887	0.806423	0.0711068	0.717767	Nodiff	26	17194194	17196855	1189	VKORC1
ENSBGRG00000008424	2144.42	527.478	3761.36	7.13084	2.83407	0.0711069	0.717767	Nodiff	5	93316	129411	3478	CD163
ENSBGRG00000005266	120.125	156.801	83.4487	0.532196	-0.909971	0.0711777	0.717883	Nodiff	12	29781873	29839056	2360	DZANK1
ENSBGRG00000002710	9.71635	3.6092	15.8235	4.38422	2.13232	0.0712334	0.717883	Nodiff	2	35836361	35849970	1359	TMEM169
ENSBGRG00000007950	3.47177	6.59892	0.344631	0.0522255	-4.2591	0.071272	0.717883	Nodiff	4	63796782	63898100	2427	DPY19L2
ENSBGRG00000004130	164.916	230.705	99.1272	0.429672	-1.21869	0.0712826	0.717883	Nodiff	9	6244074	6578698	2636	RALGPS1
ENSBGRG00000021648	762.752	551.751	973.753	1.76484	0.819538	0.071319	0.717883	Nodiff	10	18735408	18811373	3212	ENPP1
ENSBGRG00000026571	599.588	432.641	766.535	1.77176	0.825182	0.0714587	0.718885	Nodiff	10	104644754	104654984	1498	-
ENSBGRG00000002513	78.19	110.726	45.6545	0.412321	-1.27816	0.0715421	0.719093	Nodiff	7	11541044	11561005	1282	CNTFR
ENSBGRG00000017827	2.38345	0	4.7669	Inf	Inf	0.0715598	0.719093	Nodiff	13	83903785	83964237	2108	MMP20
ENSBGRG00000002127	1518.58	1947.27	1089.88	0.559697	-0.837283	0.0716325	0.719313	Nodiff	3	10056636	10113995	2764	OLFML2B
ENSBGRG00000015462	630.57	448.999	812.14	1.80878	0.855017	0.0716915	0.719313	Nodiff	8	105146373	105205752	3928	LNPEP
ENSBGRG00000024353	4371.36	5702.43	3040.29	0.533157	-0.907367	0.0717365	0.719313	Nodiff	12	71967894	72114240	3326	SULF2
ENSBGRG00000009125	8.241	15.8093	0.672708	0.0425514	-4.55465	0.0717424	0.719313	Nodiff	1	74085378	74097185	639	-
ENSBGRG00000000172	12.9753	2.2154	23.7352	10.7137	3.42139	0.0718389	0.719877	Nodiff	2	4744710	4768797	1826	-
ENSBGRG00000016976	821.306	600.436	1042.18	1.7357	0.795517	0.0718809	0.719895	Nodiff	5	56540951	56619965	786	RASSF3
ENSBGRG00000010534	2007.37	2563.39	1451.36	0.566187	-0.820649	0.0719307	0.719943	Nodiff	2	109104459	109314475	8163	TANC1
ENSBGRG00000022090	484.928	342.957	626.899	1.82792	0.870204	0.0720008	0.719943	Nodiff	14	72192041	72282094	3232	LPGAT1
ENSBGRG00000010136	213	275.658	150.343	0.545395	-0.874626	0.0720064	0.719943	Nodiff	11	77935317	78053216	853	IFT43
ENSBGRG00000012179	748.337	549.835	946.84	1.72205	0.784123	0.0720965	0.720441	Nodiff	Y	12542451	12572092	1571	-
ENSBGRG00000019552	221.68	287.831	155.529	0.540347	-0.888043	0.0721607	0.72068	Nodiff	20	69722317	69780430	4773	WDR62
ENSBGRG00000014330	10.9525	2.8706	19.0345	6.63083	2.72919	0.0722598	0.720883	Nodiff	21	56492591	56625760	7779	ALPK2
ENSBGRG00000023339	253.275	344.032	162.518	0.472391	-1.08195	0.0722615	0.720883	Nodiff	20	51539521	51544279	810	-
ENSBGRG00000001035	12.1202	22.2057	2.03468	0.0916287	-3.44806	0.0723332	0.721196	Nodiff	3	38075746	38110264	709	CFAP276
ENSBGRG00000003451	1226.99	349.465	2104.51	6.02209	2.59026	0.0724449	0.721371	Nodiff	2	6874383	6876517	914	C1QB
ENSBGRG00000010257	2545.96	1872.81	3219.11	1.71887	0.781459	0.0724465	0.721371	Nodiff	19	23602620	23779756	6749	STAT3
ENSBGRG00000016896	272.93	195.046	350.815	1.79863	0.846898	0.072502	0.721371	Nodiff	10	14754859	14984040	4269	AHI1
ENSBGRG00000005921	5.63	9.84778	1.41222	0.143405	-2.80184	0.0725458	0.721371	Nodiff	17	41842478	41861384	1582	FOXG1
ENSBGRG00000024645	185.222	129.597	240.846	1.85842	0.894073	0.0725925	0.721371	Nodiff	X	37915419	37960023	1935	TMLHE
ENSBGRG00000021575	768.303	560.585	976.021	1.74107	0.799978	0.0725925	0.721371	Nodiff	15	27790712	27800336	2929	CLN5
ENSBGRG00000023139	4986.95	1702.76	8271.15	4.8575	2.28021	0.0726962	0.721613	Nodiff	25	16240400	16246198	789	RBP4
ENSBGRG00000019536	12.4328	19.2026	5.66308	0.294912	-1.76164	0.0726976	0.721613	Nodiff	19	40938772	40940011	942	SPEM1
ENSBGRG00000021534	3.19911	0.285904	6.11231	21.3789	4.41811	0.0728231	0.722459	Nodiff	24	28842343	28857414	1829	IP6K3
ENSBGRG00000014950	24.4755	35.1002	13.8509	0.394609	-1.3415	0.072944	0.723055	Nodiff	20	59243988	59277370	3559	KASH5
ENSBGRG00000005124	3.19398	0.275642	6.11231	22.1748	4.47085	0.0729871	0.723055	Nodiff	12	56412517	56433538	2619	BPIFB2
ENSBGRG00000010287	131.966	192.885	71.0477	0.368343	-1.44088	0.0730197	0.723055	Nodiff	4	1577016	1597468	3197	EPHA1
ENSBGRG00000016714	371.909	269.318	474.5	1.76186	0.817097	0.0732405	0.723055	Nodiff	13	83574763	83599556	1838	BIRC3
ENSBGRG00000009153	23.3234	12.4722	34.1746	2.74006	1.45421	0.0732502	0.723055	Nodiff	3	119810232	119834277	2829	COL8A2
ENSBGRG00000012176	1025.04	1304.94	745.144	0.571016	-0.808397	0.0732531	0.723055	Nodiff	9	16386927	16396679	1828	NSMF
ENSBGRG00000024026	7.10952	12.1844	2.03468	0.166991	-2.58216	0.0732623	0.723055	Nodiff	19	8978929	8981532	1292	GALR2
ENSBGRG00000021794	499.631	368.515	630.746	1.71159	0.775337	0.0733205	0.723055	Nodiff	17	26669325	26689329	1877	TMED3
ENSBGRG00000012006	45.7613	80.5518	10.9708	0.136196	-2.87624	0.0733995	0.723055	Nodiff	19	7246742	7284627	6251	DNAI2
ENSBGRG00000015712	80.0921	54.8067	105.377	1.92271	0.943141	0.0734114	0.723055	Nodiff	X	93595017	93657376	3020	SYN1
ENSBGRG00000011099	1402.49	967.122	1837.85	1.90033	0.926251	0.0734121	0.723055	Nodiff	13	54911584	55095437	6633	SORL1
ENSBGRG00000019045	3.41503	6.4937	0.336354	0.0517969	-4.27099	0.0734305	0.723055	Nodiff	20	6466413	6467588	1176	CHST4
ENSBGRG00000008875	46.9465	29.4517	64.4413	2.18803	1.12963	0.0734734	0.723055	Nodiff	28	48466779	48468408	1035	-
ENSBGRG00000017781	19.4534	29.0915	9.81521	0.337391	-1.56751	0.0734803	0.723055	Nodiff	24	8086137	8125146	3283	-
ENSBGRG00000005173	672.802	862.14	483.463	0.560771	-0.834516	0.0734892	0.723055	Nodiff	3	42155225	42187663	4326	MOV10
ENSBGRG00000020958	337.221	243.882	430.56	1.76544	0.820031	0.0735533	0.723288	Nodiff	7	68206836	68279789	676	OSTF1
ENSBGRG00000015227	26.8246	15.9131	37.7362	2.3714	1.24574	0.0736643	0.723981	Nodiff	14	63269432	63273280	668	RGS16
ENSBGRG00000025133	103.171	135.533	70.8084	0.522445	-0.93665	0.0737147	0.724079	Nodiff	20	47538588	47581513	3472	ADAT1
ENSBGRG00000023924	220.15	156.186	284.115	1.81908	0.863212	0.0737821	0.724344	Nodiff	21	36567040	36725682	3489	ARHGAP28
ENSBGRG00000017704	4.71671	9.43341	0	0	#NAME?	0.074051	0.726585	Nodiff	2	112697679	113282918	4183	KCNH7
ENSBGRG00000021961	75.3506	114.303	36.3979	0.318433	-1.65094	0.0741127	0.726652	Nodiff	12	70934408	71026287	3309	SLC13A3
ENSBGRG00000013120	571.929	720.291	423.567	0.58805	-0.765988	0.074196	0.726652	Nodiff	16	44000161	44135733	3437	FNIP2
ENSBGRG00000025208	1057.87	711.58	1404.16	1.9733	0.98061	0.0742395	0.726652	Nodiff	X	85352017	85699020	3745	NHSL2
ENSBGRG00000017165	520.432	666.517	374.346	0.561644	-0.832271	0.0742779	0.726652	Nodiff	11	2446168	2456307	3486	IPO4
ENSBGRG00000020437	71.1742	44.7106	97.6378	2.18377	1.12682	0.07428	0.726652	Nodiff	20	59938267	59945253	1572	CA11
ENSBGRG00000010250	44.6456	28.3588	60.9324	2.14863	1.10341	0.0743015	0.726652	Nodiff	27	44569898	44766796	2339	ARHGAP22
ENSBGRG00000000707	16.3099	24.4332	8.18661	0.335061	-1.5775	0.0743859	0.726787	Nodiff	1	83247487	83259425	741	-
ENSBGRG00000004197	345.075	245.672	444.478	1.80923	0.855379	0.0743965	0.726787	Nodiff	2	148109958	148163299	1477	-
ENSBGRG00000018604	87.1062	115.847	58.3656	0.503816	-0.98903	0.0744589	0.727	Nodiff	29	44630452	44661096	684	VSTM5
ENSBGRG00000018321	161.549	91.8985	231.2	2.51582	1.33103	0.0745016	0.72702	Nodiff	19	51269592	51299194	1236	ADAP2
ENSBGRG00000006634	270.58	345.211	195.949	0.567622	-0.816997	0.0746325	0.727806	Nodiff	9	48098086	48705379	6097	PRKCE
ENSBGRG00000019820	35.5597	18.6604	52.4591	2.81126	1.49122	0.0746635	0.727806	Nodiff	11	2575841	2576917	1077	LTB4R2
ENSBGRG00000020518	1053.97	763.756	1344.18	1.75995	0.815538	0.0747399	0.728155	Nodiff	6	88883467	88950544	3124	PKD2
ENSBGRG00000026530	12.9794	20.0238	5.93498	0.296396	-1.7544	0.0748912	0.729231	Nodiff	16	70319148	70345423	3169	TRPV4
ENSBGRG00000005117	335.637	210.157	461.117	2.19415	1.13366	0.0750422	0.729942	Nodiff	19	22244561	22257802	703	-
ENSBGRG00000019829	811.573	589.336	1033.81	1.7542	0.810812	0.0750457	0.729942	Nodiff	23	22644033	22849486	2947	ANKH
ENSBGRG00000007336	6.69398	2.0642	11.3238	5.48579	2.4557	0.0752812	0.731216	Nodiff	15	44709641	44734609	5981	ATP12A
ENSBGRG00000025647	228.148	293.555	162.742	0.554383	-0.851045	0.0753391	0.731216	Nodiff	22	7611870	7639765	1032	EXOSC7
ENSBGRG00000007089	33.5655	10.7906	56.3404	5.22126	2.3844	0.0753454	0.731216	Nodiff	1	149271946	149272998	1053	ACKR4
ENSBGRG00000009337	52.9264	79.0259	26.8268	0.339468	-1.55865	0.075373	0.731216	Nodiff	10	81134153	81158616	1512	CGAS
ENSBGRG00000016322	286.146	60.9097	511.382	8.39574	3.06966	0.075381	0.731216	Nodiff	1	119902903	119909378	1149	PTX3
ENSBGRG00000003991	25.8055	41.8792	9.73185	0.232379	-2.10545	0.0754282	0.731255	Nodiff	4	112378514	112786327	816	NXPH1
ENSBGRG00000026780	8.27138	2.89113	13.6516	4.72191	2.23937	0.0754667	0.731255	Nodiff	9	19521880	19533212	2382	GPAT2
ENSBGRG00000006328	1110.62	806.306	1414.92	1.75482	0.811326	0.0755271	0.7314	Nodiff	16	58513808	58611510	4634	CLIP1
ENSBGRG00000003071	3.34811	0.369297	6.32693	17.1323	4.09865	0.0755634	0.7314	Nodiff	2	72187532	72188930	816	C1QL2
ENSBGRG00000009113	16.3569	32.7139	0	0	#NAME?	0.0757115	0.732298	Nodiff	4	1266123	1293989	2590	-
ENSBGRG00000004292	61.6165	83.6542	39.5788	0.473124	-1.07971	0.075738	0.732298	Nodiff	2	148220380	148426819	5989	-
ENSBGRG00000006347	48.4186	65.4302	31.407	0.480007	-1.05887	0.0758072	0.732413	Nodiff	7	58777594	58780251	912	FAM166B
ENSBGRG00000016257	5.83804	0	11.6761	Inf	Inf	0.075881	0.732413	Nodiff	29	10734481	10743452	1047	-
ENSBGRG00000009223	972.413	677.693	1267.13	1.86977	0.902865	0.0759053	0.732413	Nodiff	8	11876397	11877065	669	IER2
ENSBGRG00000013893	36.9204	54.4385	19.4022	0.356405	-1.48841	0.0759136	0.732413	Nodiff	20	37606606	37642656	1320	GINS2
ENSBGRG00000009681	1754	1107.67	2400.34	2.16702	1.11571	0.0760409	0.733246	Nodiff	5	49178484	49187717	2821	ARHGEF25
ENSBGRG00000002440	1736.76	1252.31	2221.21	1.77369	0.826751	0.0761129	0.733545	Nodiff	5	80746972	80750782	911	IGFBP6
ENSBGRG00000018426	97.8538	130.381	65.3268	0.501046	-0.996984	0.076188	0.733837	Nodiff	20	65131421	65142019	2322	LIPE
ENSBGRG00000015184	367.885	466.704	269.067	0.576527	-0.794541	0.0762252	0.733837	Nodiff	17	24831918	24834501	1758	MEX3B
ENSBGRG00000021392	150.899	106.549	195.249	1.83248	0.873801	0.0762678	0.73384	Nodiff	19	44088410	44105814	2203	CTNS
ENSBGRG00000023053	482.666	343.678	621.654	1.80882	0.855052	0.0763076	0.73384	Nodiff	1	78343563	78530171	4268	ACAP2
ENSBGRG00000022473	525.471	385.486	665.457	1.72628	0.787665	0.0766846	0.736872	Nodiff	21	45997289	46277715	2934	CTIF
ENSBGRG00000023443	310.009	394.911	225.106	0.570018	-0.81092	0.0767052	0.736872	Nodiff	1	78538687	78737916	1431	XXYLT1
ENSBGRG00000008774	60.7554	35.263	86.2478	2.44585	1.29033	0.0768847	0.7382	Nodiff	11	46330042	46365255	1125	TMOD2
ENSBGRG00000005038	134.296	227.814	40.7775	0.178995	-2.48201	0.0769615	0.738201	Nodiff	3	41990563	42006388	1457	WNT2B
ENSBGRG00000017414	3850.7	2795.81	4905.59	1.75463	0.811163	0.0769673	0.738201	Nodiff	19	18377362	18440118	4434	MRC2
ENSBGRG00000021093	709.76	518.018	901.501	1.74029	0.799326	0.0770228	0.73832	Nodiff	10	18036393	18097091	1470	STX7
ENSBGRG00000016142	7.11397	13.194	1.03389	0.0783607	-3.67373	0.0770621	0.73832	Nodiff	24	4774160	4782154	663	GPX6
ENSBGRG00000005938	60.6164	38.7565	82.4764	2.12806	1.08954	0.0771858	0.739109	Nodiff	19	14549996	14558253	1516	SLC16A3
ENSBGRG00000022113	1323.98	1655.46	992.511	0.599539	-0.738074	0.077297	0.739531	Nodiff	24	19826369	19929610	1404	CCND3
ENSBGRG00000024238	8.0297	13.2019	2.85754	0.21645	-2.20789	0.0773125	0.739531	Nodiff	3	2830078	2844301	2589	RHBG
ENSBGRG00000013744	15.7572	28.4625	3.05202	0.10723	-3.22123	0.0773726	0.73971	Nodiff	19	43259492	43275163	2257	TEKT1
ENSBGRG00000023432	67.84	30.3495	105.33	3.47059	1.79518	0.0775148	0.740674	Nodiff	13	58928572	58938329	1781	IL10RA
ENSBGRG00000019168	10.7366	4.51952	16.9537	3.75122	1.90736	0.0776448	0.741521	Nodiff	20	57512975	57513409	435	-
ENSBGRG00000000792	118.992	158.241	79.7434	0.503937	-0.988684	0.0777028	0.741678	Nodiff	7	92026873	92193732	6812	FREM1
ENSBGRG00000003789	92.6696	61.0401	124.299	2.03635	1.02599	0.077771	0.741934	Nodiff	1	103040982	103107171	2081	NCEH1
ENSBGRG00000011507	340.049	435.432	244.666	0.561892	-0.831636	0.077832	0.74212	Nodiff	4	46882766	46892517	2117	POLD2
ENSBGRG00000000834	12.622	19.6205	5.62345	0.286612	-1.80283	0.0780491	0.742369	Nodiff	4	52614302	52690778	3430	STK31
ENSBGRG00000015845	134.788	175.701	93.8752	0.53429	-0.904306	0.0780626	0.742369	Nodiff	12	54991465	55001520	1315	REM1
ENSBGRG00000006495	414.191	296.183	532.198	1.79685	0.845472	0.0780745	0.742369	Nodiff	3	28075918	28154194	5263	AGL
ENSBGRG00000009150	6.23864	10.7955	1.68177	0.155784	-2.68238	0.0780873	0.742369	Nodiff	12	51687190	51702502	414	C20orf85
ENSBGRG00000026777	221.955	382.001	61.9094	0.162066	-2.62535	0.0780932	0.742369	Nodiff	9	19357056	19374479	2496	PROM2
ENSBGRG00000012737	2.41154	0	4.82308	Inf	Inf	0.078107	0.742369	Nodiff	16	7646534	7647848	1083	MAB21L2
ENSBGRG00000003470	47.6632	30.6398	64.6867	2.1112	1.07806	0.0781732	0.742462	Nodiff	2	2806451	2861094	1939	IFFO2
ENSBGRG00000021318	2.46227	4.92454	0	0	#NAME?	0.0782398	0.742462	Nodiff	10	84287877	84398426	3355	B3GAT2
ENSBGRG00000020574	291.355	207.879	374.83	1.80311	0.850491	0.0782457	0.742462	Nodiff	19	28172293	28198685	2643	COPZ2
ENSBGRG00000012826	84.6519	111.842	57.4618	0.513777	-0.960786	0.0782827	0.742462	Nodiff	19	49609690	49652616	2435	-
ENSBGRG00000007583	163.247	118.197	208.296	1.76228	0.817439	0.0783249	0.742469	Nodiff	8	68494198	68542070	2846	SLC36A1
ENSBGRG00000019368	1256.77	909.648	1603.89	1.7632	0.818192	0.078438	0.743044	Nodiff	15	64676527	64781332	4504	FNDC3A
ENSBGRG00000018895	404.12	296.129	512.11	1.72935	0.790228	0.0785125	0.743044	Nodiff	5	58284622	58350361	2344	IRAK3
ENSBGRG00000012226	2.45714	4.91428	0	0	#NAME?	0.078519	0.743044	Nodiff	13	66967311	67008164	1795	C11orf53
ENSBGRG00000019854	68.5134	29.1231	107.904	3.70509	1.88951	0.0785853	0.743044	Nodiff	6	31948324	32095973	2059	-
ENSBGRG00000006858	66.7453	117.13	16.3602	0.139675	-2.83985	0.0785932	0.743044	Nodiff	16	727269	848379	2656	HHIP
ENSBGRG00000008795	19.5658	5.49141	33.6403	6.12598	2.61494	0.0786365	0.743061	Nodiff	26	39370931	39424940	1176	TMEM114
ENSBGRG00000001439	30.889	43.4351	18.3429	0.422305	-1.24364	0.0787326	0.743544	Nodiff	2	33279619	33290646	2387	SLC11A1
ENSBGRG00000017119	27.4374	13.2643	41.6105	3.13702	1.64939	0.0787708	0.743544	Nodiff	22	51335416	51383785	1615	ACKR2
ENSBGRG00000002934	468.373	311.513	625.233	2.00709	1.0051	0.0789167	0.743738	Nodiff	5	118564855	118572814	1443	CBX6
ENSBGRG00000007036	31.7782	54.8307	8.72572	0.159139	-2.65164	0.0789287	0.743738	Nodiff	24	17557564	17566304	2953	TCTE1
ENSBGRG00000024413	247.086	152.016	342.156	2.25079	1.17043	0.0789864	0.743738	Nodiff	16	79563249	79583217	2492	GNAZ
ENSBGRG00000017044	140.935	228.14	53.7305	0.235515	-2.08611	0.0789889	0.743738	Nodiff	14	49692194	49714031	2547	SAMD11
ENSBGRG00000022592	114.756	149.406	80.1064	0.536166	-0.899249	0.0789991	0.743738	Nodiff	20	51382099	51385666	1932	ZNF579
ENSBGRG00000023413	18.8304	32.24	5.4207	0.168136	-2.5723	0.0791534	0.744799	Nodiff	20	42145045	42163282	1576	CENPN
ENSBGRG00000020253	54.4072	75.3916	33.4227	0.443321	-1.17358	0.0792101	0.744941	Nodiff	13	8819029	8866685	1098	CCDC34
ENSBGRG00000017974	496.757	126.748	866.765	6.8385	2.77368	0.0792741	0.745152	Nodiff	14	87453726	87470288	2545	PIGR
ENSBGRG00000016591	199.126	292.37	105.881	0.362148	-1.46535	0.0794096	0.745288	Nodiff	16	67708898	67748388	3696	RASAL1
ENSBGRG00000014524	38.5192	52.3667	24.6716	0.471132	-1.0858	0.0794264	0.745288	Nodiff	6	29602955	29642184	2522	FAM47E
ENSBGRG00000015120	601.498	766.563	436.433	0.569338	-0.812643	0.0794363	0.745288	Nodiff	17	60257313	60309103	6710	-
ENSBGRG00000009639	28.7943	40.5616	17.027	0.419782	-1.25229	0.0794894	0.745288	Nodiff	13	66229167	66233751	1119	C11orf1
ENSBGRG00000021343	158.971	206.615	111.327	0.538813	-0.892143	0.0794969	0.745288	Nodiff	20	52982851	52993443	2410	-
ENSBGRG00000002187	4.79952	8.58998	1.00906	0.11747	-3.08964	0.0796621	0.746198	Nodiff	2	112430	138972	2110	FAM131C
ENSBGRG00000019173	131.87	173.207	90.5339	0.522693	-0.935964	0.0796773	0.746198	Nodiff	25	40754514	40799804	2855	SLC18A2
ENSBGRG00000005022	236.052	303.771	168.333	0.554144	-0.851666	0.0798587	0.747506	Nodiff	1	72333946	72380713	915	FAM162A
ENSBGRG00000007848	426.605	178.613	674.597	3.77686	1.91719	0.0799967	0.748406	Nodiff	5	28813880	28839616	4264	CSF2RB
ENSBGRG00000011732	2815.5	1644.08	3986.92	2.42502	1.27799	0.0800418	0.748437	Nodiff	12	89483496	89928270	4134	PLCB4
ENSBGRG00000014994	777.091	500.663	1053.52	2.10425	1.07331	0.0801412	0.748787	Nodiff	11	49342556	49343131	576	-
ENSBGRG00000008480	832.215	609.144	1055.28	1.73241	0.792776	0.0801786	0.748787	Nodiff	26	9070012	9126408	3166	SRRM3
ENSBGRG00000008046	90.3392	56.8803	123.798	2.17647	1.12199	0.0802048	0.748787	Nodiff	17	28441116	28484844	1796	STARD5
ENSBGRG00000020463	1060.64	494.626	1626.65	3.28865	1.7175	0.0802773	0.749073	Nodiff	19	25947460	25955480	4093	NR1D1
ENSBGRG00000015340	36.0158	50.0716	21.9601	0.438573	-1.18911	0.0804639	0.749694	Nodiff	17	72623331	72628852	2698	-
ENSBGRG00000025218	7.39125	12.7644	2.01812	0.158106	-2.66104	0.0805183	0.749694	Nodiff	8	4266516	4272317	876	TMEM221
ENSBGRG00000025407	6.5993	11.5168	1.68177	0.146027	-2.77569	0.0805355	0.749694	Nodiff	20	27096713	27234004	2784	-
ENSBGRG00000017779	2.42057	4.84115	0	0	#NAME?	0.0805497	0.749694	Nodiff	9	40734827	40790440	3022	ARHGEF33
ENSBGRG00000019268	358.237	101.493	614.98	6.05934	2.59916	0.0806657	0.749694	Nodiff	27	47902714	47913300	1994	AGT
ENSBGRG00000004285	69.0832	91.326	46.8403	0.512891	-0.963276	0.0806799	0.749694	Nodiff	17	21251366	21320803	4272	FANCI
ENSBGRG00000005172	2.35301	0	4.70603	Inf	Inf	0.0808057	0.749694	Nodiff	12	56440329	56457356	1685	BPIFB6
ENSBGRG00000003326	16.4048	7.82593	24.9837	3.19243	1.67465	0.0808532	0.749694	Nodiff	2	2288304	2291102	2319	KLHDC7A
ENSBGRG00000024272	21.1529	41.6247	0.680985	0.0163601	-5.93367	0.0808642	0.749694	Nodiff	16	77091452	77100773	1197	SEC14L3
ENSBGRG00000005680	429.882	277.335	582.428	2.10008	1.07045	0.0808908	0.749694	Nodiff	13	34003218	34259218	2295	FCHSD2
ENSBGRG00000019574	38.9912	22.6746	55.3078	2.4392	1.28641	0.0809472	0.749694	Nodiff	11	29620168	29697607	1677	ATL1
ENSBGRG00000008336	16.3159	8.45437	24.1774	2.85975	1.51589	0.0809807	0.749694	Nodiff	2	101314859	101316160	1302	-
ENSBGRG00000016652	35.288	49.3838	21.1921	0.429131	-1.22051	0.0810536	0.749694	Nodiff	8	47492927	47500000	2584	PCSK4
ENSBGRG00000019499	5.19615	0.571808	9.82048	17.1744	4.10219	0.0810699	0.749694	Nodiff	11	53475738	53512924	2240	SLC28A2
ENSBGRG00000017841	8.24617	15.3414	1.15094	0.075022	-3.73654	0.0810947	0.749694	Nodiff	16	11905131	12381151	12135	DCHS2
ENSBGRG00000006129	190.426	133.882	246.97	1.84469	0.883375	0.0810968	0.749694	Nodiff	9	71890455	71905512	1830	RETSAT
ENSBGRG00000018946	237.613	304.38	170.846	0.561293	-0.833173	0.0811248	0.749694	Nodiff	26	699125	702710	1377	AP4M1
ENSBGRG00000021865	1059.22	731.329	1387.1	1.89669	0.923483	0.0811328	0.749694	Nodiff	13	30778152	30975672	3699	PTPRJ
ENSBGRG00000012960	389.429	280.461	498.397	1.77706	0.829496	0.0811743	0.749694	Nodiff	10	67330693	67487675	5403	NCOA7
ENSBGRG00000015167	326.874	436.931	216.816	0.496224	-1.01094	0.0811816	0.749694	Nodiff	19	10770456	10796465	4790	TMC6
ENSBGRG00000021634	1027.94	682.194	1373.69	2.01363	1.0098	0.0812726	0.750148	Nodiff	10	6180716	6218572	1854	PLAGL1
ENSBGRG00000005023	3881.47	2865.09	4897.85	1.70949	0.77357	0.0813821	0.750771	Nodiff	6	122318238	122498230	2913	PDE5A
ENSBGRG00000021985	24.4688	3.12572	45.8119	14.6564	3.87346	0.0815337	0.751095	Nodiff	25	21993595	22075094	4025	CNNM1
ENSBGRG00000006436	19.8847	32.2371	7.53223	0.233651	-2.09758	0.0815581	0.751095	Nodiff	9	72517914	72805762	12465	DNAH6
ENSBGRG00000012222	236.654	302.432	170.876	0.565008	-0.823657	0.0815799	0.751095	Nodiff	19	34050932	34061497	762	-
ENSBGRG00000010860	12.9537	20.2675	5.64001	0.278279	-1.8454	0.0815851	0.751095	Nodiff	12	53141622	53144688	2123	-
ENSBGRG00000016928	1581.94	1994.09	1169.78	0.586623	-0.769495	0.0817071	0.75157	Nodiff	19	25412798	25435268	1449	SMARCE1
ENSBGRG00000009561	92.5591	140.931	44.1873	0.313539	-1.67328	0.0817207	0.75157	Nodiff	3	31287948	31532290	5962	COL11A1
ENSBGRG00000025373	373.412	269.362	477.461	1.77256	0.825838	0.0818543	0.752412	Nodiff	25	23699638	23706611	1118	SFXN3
ENSBGRG00000016377	412.981	296.611	529.352	1.78467	0.835654	0.0820413	0.753579	Nodiff	26	44130611	44250884	4473	ADCY9
ENSBGRG00000014355	9.05711	3.54633	14.5679	4.10788	2.0384	0.0821168	0.753579	Nodiff	X	80423265	80424287	1023	CYSLTR1
ENSBGRG00000013432	69.1168	112.938	25.2958	0.22398	-2.15856	0.0821348	0.753579	Nodiff	4	83226325	83244569	2232	LRRC17
ENSBGRG00000007310	30.5347	42.82	18.2495	0.42619	-1.23043	0.0821508	0.753579	Nodiff	14	19106284	19135735	2540	MTARC1
ENSBGRG00000015551	8.96828	14.4146	3.52197	0.244334	-2.03307	0.0821918	0.753579	Nodiff	10	101498052	102100095	1006	PACRG
ENSBGRG00000002497	1197.33	882.064	1512.59	1.71483	0.778065	0.0822414	0.753648	Nodiff	4	75226883	75330080	1867	CAPZA2
ENSBGRG00000010533	74.0438	127.714	20.374	0.159529	-2.64811	0.0823029	0.753825	Nodiff	24	25525536	25645355	3056	CPNE5
ENSBGRG00000013355	166.682	118.25	215.113	1.81913	0.863251	0.0823647	0.753962	Nodiff	10	11851109	11859633	1535	HEBP2
ENSBGRG00000022198	2.31961	0	4.63923	Inf	Inf	0.0824099	0.753962	Nodiff	17	71152502	71157229	3954	RTL1
ENSBGRG00000013709	1124.42	759.999	1488.84	1.95901	0.970123	0.0824828	0.753962	Nodiff	7	5477315	5567370	3196	LOXL2
ENSBGRG00000002360	95.1271	18.0722	172.182	9.52745	3.25209	0.0825427	0.753962	Nodiff	1	69712531	69733256	1237	POPDC2
ENSBGRG00000016632	4509.92	3337.91	5681.93	1.70224	0.767434	0.0825996	0.753962	Nodiff	22	11308845	11335319	9999	LAMB2
ENSBGRG00000026439	1252.25	1575.1	929.408	0.590064	-0.761056	0.0826581	0.753962	Nodiff	22	23692194	24553891	5543	PTPRG
ENSBGRG00000001968	983.845	576.019	1391.67	2.41601	1.27263	0.0826768	0.753962	Nodiff	3	38665049	38778216	3721	-
ENSBGRG00000026795	161.226	111.836	210.616	1.88326	0.913236	0.0827829	0.753962	Nodiff	9	19990028	19997449	1917	ARID5A
ENSBGRG00000014169	171.711	122.598	220.825	1.80121	0.848968	0.0827889	0.753962	Nodiff	8	40535271	40748141	1760	COMMD10
ENSBGRG00000013430	1341.15	775.977	1906.33	2.45668	1.29671	0.0827936	0.753962	Nodiff	18	69133972	69248939	4195	WWP1
ENSBGRG00000011468	65.0239	16.2677	113.78	6.99423	2.80617	0.0828221	0.753962	Nodiff	23	14926527	14944583	653	C5orf49
ENSBGRG00000002337	392.21	136.049	648.372	4.76573	2.2527	0.0828233	0.753962	Nodiff	1	88263362	88321482	2777	ETV5
ENSBGRG00000014219	5004.18	7878.98	2129.38	0.270261	-1.88757	0.0829054	0.754325	Nodiff	14	32963428	33045075	1618	ATP1B1
ENSBGRG00000010409	50.544	68.3993	32.6886	0.477908	-1.0652	0.0830232	0.755013	Nodiff	29	10121224	10122770	657	-
ENSBGRG00000025403	799.422	1006.65	592.192	0.588279	-0.765427	0.0830938	0.755272	Nodiff	25	37816972	38193943	4473	ABLIM1
ENSBGRG00000015897	540.505	397.088	683.922	1.72234	0.784374	0.0833657	0.756632	Nodiff	20	38638370	38687515	2374	COTL1
ENSBGRG00000020188	18.8648	27.6177	10.1119	0.366139	-1.44954	0.0833826	0.756632	Nodiff	19	1876438	1888288	1545	SLC16A6
ENSBGRG00000006045	13.9489	22.3748	5.52296	0.246838	-2.01836	0.0835381	0.756632	Nodiff	8	46842071	46847175	2202	MISP
ENSBGRG00000013803	3.81104	0.644939	6.97715	10.8183	3.4354	0.0835459	0.756632	Nodiff	19	26794442	26801374	534	ARL5C
ENSBGRG00000015839	1519.12	801.68	2236.56	2.78984	1.48018	0.0835476	0.756632	Nodiff	28	20590300	20635092	3224	FGFR1
ENSBGRG00000018775	4.33417	0.857713	7.81064	9.10636	3.18687	0.0835723	0.756632	Nodiff	20	22162397	22166451	1291	CCL17
ENSBGRG00000014987	506.107	639.122	373.092	0.583757	-0.77656	0.083592	0.756632	Nodiff	3	87497932	87756748	6016	CACHD1
ENSBGRG00000004790	14700.9	9817.86	19584	1.99473	0.996193	0.0836038	0.756632	Nodiff	6	121785146	122006028	3460	SYNPO2
ENSBGRG00000004490	236.656	172.481	300.831	1.74414	0.802517	0.083624	0.756632	Nodiff	15	70185059	70775812	3184	ENOX1
ENSBGRG00000011775	6.54461	2.00133	11.0879	5.54026	2.46995	0.083694	0.756883	Nodiff	16	63813522	63949094	6395	NOS1
ENSBGRG00000013925	69.7483	92.3873	47.1093	0.509911	-0.971683	0.0837455	0.756966	Nodiff	20	57597878	57612772	2562	VSIG10L
ENSBGRG00000007407	285.25	183.095	387.404	2.11586	1.08124	0.0839284	0.758236	Nodiff	9	7212705	7220159	2785	AK1
ENSBGRG00000016622	957.554	1370.92	544.187	0.39695	-1.33297	0.0840098	0.758589	Nodiff	17	32098616	32166694	7361	ADAMTS7
ENSBGRG00000012732	21.096	11.5198	30.6722	2.66256	1.41281	0.084151	0.759481	Nodiff	19	7440116	7457442	1336	-
ENSBGRG00000008237	131.549	183.27	79.8267	0.435568	-1.19903	0.0842776	0.76024	Nodiff	22	54060010	54101321	4929	TTC21A
ENSBGRG00000021233	666.256	922.946	409.566	0.44376	-1.17215	0.0843629	0.760626	Nodiff	17	70460044	70477328	2618	SLC25A29
ENSBGRG00000025788	534.06	392.593	675.528	1.72068	0.782981	0.084444	0.760823	Nodiff	21	29117213	29137320	1641	RIOK3
ENSBGRG00000001536	2046.75	2570.7	1522.81	0.592372	-0.755424	0.0844697	0.760823	Nodiff	5	117568386	117570089	567	H1-0
ENSBGRG00000023315	16.9018	32.1136	1.69005	0.0526271	-4.24805	0.084593	0.761073	Nodiff	20	69970960	69990565	4013	NPHS1
ENSBGRG00000009630	585.263	740.408	430.119	0.580922	-0.783583	0.0845954	0.761073	Nodiff	9	83936162	83937355	1194	B3GNT2
ENSBGRG00000014340	2502.81	1469.84	3535.77	2.40555	1.26636	0.0846642	0.761073	Nodiff	13	38789094	38790456	783	CAVIN3
ENSBGRG00000012336	469.445	262.001	676.888	2.58353	1.36934	0.0846774	0.761073	Nodiff	5	113103681	113129330	1783	CCND2
ENSBGRG00000023872	760.699	380.162	1141.24	3.00197	1.58591	0.0847432	0.761073	Nodiff	13	31988022	32047513	2368	SLCO2B1
ENSBGRG00000014189	4.15072	7.62874	0.672708	0.0881807	-3.50339	0.0848045	0.761073	Nodiff	7	5892498	5896057	982	NKX3-1
ENSBGRG00000002479	24.5702	1.84649	47.2939	25.6129	4.6788	0.0848075	0.761073	Nodiff	5	10774480	11277216	4715	PIK3C2G
ENSBGRG00000008972	991.439	1417.19	565.685	0.399159	-1.32496	0.0848377	0.761073	Nodiff	3	84018725	84022503	914	GADD45A
ENSBGRG00000025440	375.79	192.673	558.907	2.90081	1.53645	0.0851159	0.762858	Nodiff	26	7613130	7622870	3496	SERPINE1
ENSBGRG00000016753	169.367	117.595	221.14	1.88052	0.911134	0.0851995	0.762858	Nodiff	8	3768755	3813726	1509	-
ENSBGRG00000001375	64.033	28.5263	99.5397	3.4894	1.80298	0.0852346	0.762858	Nodiff	1	139859022	140662406	2862	CLSTN2
[truncated: 15,899 more rows]
