# Supplementary material for: Transcriptomics Reveals the Differences in mRNA Expression Patterns in Yak Uterus of Follicular, Luteal, and Pregnant Phases
Source: Animals (Basel). 2025 Mar 14;15(6):837. doi: 10.3390/ani15060837 (PMC11939727; doi:10.3390/ani15060837)
Supplement: Supplementary file 1 [file animals-15-00837-s001.zip › animals-3455919-supplementary/Supplementary Table S4.xlsx]

## Sheet: Supplementary Table S4
Supplementary Table S4：UFP_vs_ULP. GO significant enrichment
GO.ID	Category	Term	Up	Down	DEG	Total	Pvalue	adjustPvalue	Up_gene	Down_gene
GO:0022610	BP	biological adhesion	29	15	44	829	5.21926e-06	0.0209625	ENSBGRG00000000112(TIAM1);ENSBGRG00000000478(IHH);ENSBGRG00000000772(COMP);ENSBGRG00000000776(CCDC80);ENSBGRG00000000792(FREM1);ENSBGRG00000002823(EDIL3);ENSBGRG00000005622(BPIFA1);ENSBGRG00000005944(ASTN1);ENSBGRG00000007227(FERMT1);ENSBGRG00000008610(ITGA7);ENSBGRG00000009617(PTPRT);ENSBGRG00000010780(FREM2);ENSBGRG00000010882(SPRY4);ENSBGRG00000013549(IGSF9);ENSBGRG00000014436(LRG1);ENSBGRG000…	ENSBGRG00000000274(SLAMF1);ENSBGRG00000005665(ZBTB16);ENSBGRG00000009790(ZDHHC2);ENSBGRG00000012246(ICOS);ENSBGRG00000013772(SEMA6A);ENSBGRG00000014055(FGL2);ENSBGRG00000016149(IL7R);ENSBGRG00000016494(PTPRC);ENSBGRG00000017217(PARVG);ENSBGRG00000018191(FZD7);ENSBGRG00000018217(CDH13);ENSBGRG00000021859(POSTN);ENSBGRG00000022502(CHL1);ENSBGRG00000022987(MMRN1);ENSBGRG00000024001(SPOCK2)
GO:0007155	BP	cell adhesion	28	15	43	823	9.97267e-06	0.0209625	ENSBGRG00000000112(TIAM1);ENSBGRG00000000478(IHH);ENSBGRG00000000772(COMP);ENSBGRG00000000776(CCDC80);ENSBGRG00000000792(FREM1);ENSBGRG00000002823(EDIL3);ENSBGRG00000005944(ASTN1);ENSBGRG00000007227(FERMT1);ENSBGRG00000008610(ITGA7);ENSBGRG00000009617(PTPRT);ENSBGRG00000010780(FREM2);ENSBGRG00000010882(SPRY4);ENSBGRG00000013549(IGSF9);ENSBGRG00000014436(LRG1);ENSBGRG00000016472(CDH20);ENSBGRG0000…	ENSBGRG00000000274(SLAMF1);ENSBGRG00000005665(ZBTB16);ENSBGRG00000009790(ZDHHC2);ENSBGRG00000012246(ICOS);ENSBGRG00000013772(SEMA6A);ENSBGRG00000014055(FGL2);ENSBGRG00000016149(IL7R);ENSBGRG00000016494(PTPRC);ENSBGRG00000017217(PARVG);ENSBGRG00000018191(FZD7);ENSBGRG00000018217(CDH13);ENSBGRG00000021859(POSTN);ENSBGRG00000022502(CHL1);ENSBGRG00000022987(MMRN1);ENSBGRG00000024001(SPOCK2)
GO:2000026	BP	regulation of multicellular organismal development	42	16	58	1312	4.07933e-05	0.0476086	ENSBGRG00000000112(TIAM1);ENSBGRG00000000478(IHH);ENSBGRG00000000772(COMP);ENSBGRG00000001989(HOXA2);ENSBGRG00000002416(S1PR2);ENSBGRG00000003621(PTCH2);ENSBGRG00000003810(-);ENSBGRG00000004313(NOCT);ENSBGRG00000004553(CSMD3);ENSBGRG00000006169(HK2);ENSBGRG00000006415(GLI1);ENSBGRG00000006565(FBN2);ENSBGRG00000006591(SHLD1);ENSBGRG00000007227(FERMT1);ENSBGRG00000008348(AGAP2);ENSBGRG00000009082(K…	ENSBGRG00000003559(SLC9B2);ENSBGRG00000005665(ZBTB16);ENSBGRG00000009096(FOS);ENSBGRG00000009255(DIXDC1);ENSBGRG00000011203(-);ENSBGRG00000013772(SEMA6A);ENSBGRG00000014055(FGL2);ENSBGRG00000015582(EVI2B);ENSBGRG00000015839(FGFR1);ENSBGRG00000016149(IL7R);ENSBGRG00000016494(PTPRC);ENSBGRG00000016692(SLIT2);ENSBGRG00000018191(FZD7);ENSBGRG00000019954(PPARGC1B);ENSBGRG00000020041(TCF7L2);ENSBGRG000…
GO:1902107	BP	positive regulation of leukocyte differentiation	5	7	12	115	4.52983e-05	0.0476086	ENSBGRG00000000478(IHH);ENSBGRG00000017062(MYB);ENSBGRG00000025211(PLA2G3);ENSBGRG00000025884(SOX4);ENSBGRG00000026534(PNP)	ENSBGRG00000003559(SLC9B2);ENSBGRG00000005665(ZBTB16);ENSBGRG00000009096(FOS);ENSBGRG00000015582(EVI2B);ENSBGRG00000016149(IL7R);ENSBGRG00000016494(PTPRC);ENSBGRG00000019954(PPARGC1B)
GO:0045597	BP	positive regulation of cell differentiation	23	10	33	617	7.33783e-05	0.0616965	ENSBGRG00000000478(IHH);ENSBGRG00000001600(OLFM2);ENSBGRG00000002416(S1PR2);ENSBGRG00000003621(PTCH2);ENSBGRG00000004313(NOCT);ENSBGRG00000006565(FBN2);ENSBGRG00000009082(KDF1);ENSBGRG00000009313(PTCH1);ENSBGRG00000014436(LRG1);ENSBGRG00000016591(RASAL1);ENSBGRG00000017062(MYB);ENSBGRG00000019194(AXIN2);ENSBGRG00000019619(PKDCC);ENSBGRG00000020213(EFNA5);ENSBGRG00000020317(MMD2);ENSBGRG0000002051…	ENSBGRG00000003559(SLC9B2);ENSBGRG00000005665(ZBTB16);ENSBGRG00000009096(FOS);ENSBGRG00000011203(-);ENSBGRG00000015582(EVI2B);ENSBGRG00000015839(FGFR1);ENSBGRG00000016149(IL7R);ENSBGRG00000016494(PTPRC);ENSBGRG00000019954(PPARGC1B);ENSBGRG00000020041(TCF7L2)
GO:0009888	BP	tissue development	41	14	55	1271	0.000117343	0.0655135	ENSBGRG00000000112(TIAM1);ENSBGRG00000000350(PLS1);ENSBGRG00000000478(IHH);ENSBGRG00000000772(COMP);ENSBGRG00000002416(S1PR2);ENSBGRG00000002480(SOX7);ENSBGRG00000003621(PTCH2);ENSBGRG00000003916(RXFP1);ENSBGRG00000004535(STRA6);ENSBGRG00000006350(GPCPD1);ENSBGRG00000006415(GLI1);ENSBGRG00000006565(FBN2);ENSBGRG00000007227(FERMT1);ENSBGRG00000007725(TST);ENSBGRG00000008025(DLX5);ENSBGRG0000000834…	ENSBGRG00000000523(NR4A1);ENSBGRG00000001132(BNC2);ENSBGRG00000004094(EGR1);ENSBGRG00000005665(ZBTB16);ENSBGRG00000009096(FOS);ENSBGRG00000015839(FGFR1);ENSBGRG00000016253(GREB1L);ENSBGRG00000016494(PTPRC);ENSBGRG00000016692(SLIT2);ENSBGRG00000017872(MYBPC3);ENSBGRG00000018191(FZD7);ENSBGRG00000020041(TCF7L2);ENSBGRG00000021213(ATF3);ENSBGRG00000021859(POSTN)
GO:0032501	BP	multicellular organismal process	101	45	146	4344	0.000127484	0.0655135	ENSBGRG00000000112(TIAM1);ENSBGRG00000000350(PLS1);ENSBGRG00000000478(IHH);ENSBGRG00000000510(CFAP65);ENSBGRG00000000772(COMP);ENSBGRG00000000792(FREM1);ENSBGRG00000001054(DNAH11);ENSBGRG00000001621(AQP3);ENSBGRG00000001989(HOXA2);ENSBGRG00000002365(S100B);ENSBGRG00000002416(S1PR2);ENSBGRG00000002480(SOX7);ENSBGRG00000002702(TDRKH);ENSBGRG00000003621(PTCH2);ENSBGRG00000003810(-);ENSBGRG0000000391…	ENSBGRG00000000274(SLAMF1);ENSBGRG00000000523(NR4A1);ENSBGRG00000000742(GABRA1);ENSBGRG00000001017(CCDC141);ENSBGRG00000001132(BNC2);ENSBGRG00000002022(SLC24A2);ENSBGRG00000003559(SLC9B2);ENSBGRG00000004094(EGR1);ENSBGRG00000004845(SCLT1);ENSBGRG00000005665(ZBTB16);ENSBGRG00000006669(NPR1);ENSBGRG00000007268(PIK3CG);ENSBGRG00000008774(TMOD2);ENSBGRG00000009096(FOS);ENSBGRG00000009255(DIXDC1);ENSB…
GO:0051094	BP	positive regulation of developmental process	32	10	42	893	0.000142585	0.0655135	ENSBGRG00000000350(PLS1);ENSBGRG00000000478(IHH);ENSBGRG00000001600(OLFM2);ENSBGRG00000002416(S1PR2);ENSBGRG00000003621(PTCH2);ENSBGRG00000004313(NOCT);ENSBGRG00000006169(HK2);ENSBGRG00000006415(GLI1);ENSBGRG00000006565(FBN2);ENSBGRG00000006591(SHLD1);ENSBGRG00000007227(FERMT1);ENSBGRG00000008348(AGAP2);ENSBGRG00000009082(KDF1);ENSBGRG00000009313(PTCH1);ENSBGRG00000014436(LRG1);ENSBGRG00000016591…	ENSBGRG00000003559(SLC9B2);ENSBGRG00000005665(ZBTB16);ENSBGRG00000009096(FOS);ENSBGRG00000011203(-);ENSBGRG00000015582(EVI2B);ENSBGRG00000015839(FGFR1);ENSBGRG00000016149(IL7R);ENSBGRG00000016494(PTPRC);ENSBGRG00000019954(PPARGC1B);ENSBGRG00000020041(TCF7L2)
GO:0048856	BP	anatomical structure development	87	36	123	3536	0.0001461	0.0655135	ENSBGRG00000000112(TIAM1);ENSBGRG00000000350(PLS1);ENSBGRG00000000396(SHROOM1);ENSBGRG00000000478(IHH);ENSBGRG00000000510(CFAP65);ENSBGRG00000000772(COMP);ENSBGRG00000000792(FREM1);ENSBGRG00000001054(DNAH11);ENSBGRG00000001600(OLFM2);ENSBGRG00000001621(AQP3);ENSBGRG00000001989(HOXA2);ENSBGRG00000002416(S1PR2);ENSBGRG00000002480(SOX7);ENSBGRG00000003621(PTCH2);ENSBGRG00000003810(-);ENSBGRG00000003…	ENSBGRG00000000274(SLAMF1);ENSBGRG00000000523(NR4A1);ENSBGRG00000000742(GABRA1);ENSBGRG00000001017(CCDC141);ENSBGRG00000001132(BNC2);ENSBGRG00000003559(SLC9B2);ENSBGRG00000004094(EGR1);ENSBGRG00000004845(SCLT1);ENSBGRG00000005665(ZBTB16);ENSBGRG00000007471(RHOQ);ENSBGRG00000009096(FOS);ENSBGRG00000009255(DIXDC1);ENSBGRG00000009672(PID1);ENSBGRG00000011203(-);ENSBGRG00000012518(UPF2);ENSBGRG000000…
GO:0048731	BP	system development	72	33	105	2926	0.000176981	0.0655135	ENSBGRG00000000112(TIAM1);ENSBGRG00000000350(PLS1);ENSBGRG00000000478(IHH);ENSBGRG00000000772(COMP);ENSBGRG00000000792(FREM1);ENSBGRG00000001054(DNAH11);ENSBGRG00000001621(AQP3);ENSBGRG00000001989(HOXA2);ENSBGRG00000003621(PTCH2);ENSBGRG00000003810(-);ENSBGRG00000003916(RXFP1);ENSBGRG00000004535(STRA6);ENSBGRG00000004553(CSMD3);ENSBGRG00000005122(LNX2);ENSBGRG00000005944(ASTN1);ENSBGRG00000006169…	ENSBGRG00000000274(SLAMF1);ENSBGRG00000000523(NR4A1);ENSBGRG00000000742(GABRA1);ENSBGRG00000001017(CCDC141);ENSBGRG00000001132(BNC2);ENSBGRG00000003559(SLC9B2);ENSBGRG00000004094(EGR1);ENSBGRG00000004845(SCLT1);ENSBGRG00000005665(ZBTB16);ENSBGRG00000009096(FOS);ENSBGRG00000009255(DIXDC1);ENSBGRG00000011203(-);ENSBGRG00000012518(UPF2);ENSBGRG00000013772(SEMA6A);ENSBGRG00000014055(FGL2);ENSBGRG0000…
GO:0030155	BP	regulation of cell adhesion	15	12	27	488	0.000195612	0.0655135	ENSBGRG00000000478(IHH);ENSBGRG00000000776(CCDC80);ENSBGRG00000002823(EDIL3);ENSBGRG00000007227(FERMT1);ENSBGRG00000010882(SPRY4);ENSBGRG00000017062(MYB);ENSBGRG00000019306(CLEC4G);ENSBGRG00000019832(C1QTNF1);ENSBGRG00000020213(EFNA5);ENSBGRG00000021481(EMILIN2);ENSBGRG00000021747(CORO2B);ENSBGRG00000024315(ADAMTS18);ENSBGRG00000025649(COL26A1);ENSBGRG00000025884(SOX4);ENSBGRG00000026534(PNP)	ENSBGRG00000000274(SLAMF1);ENSBGRG00000005665(ZBTB16);ENSBGRG00000009790(ZDHHC2);ENSBGRG00000012246(ICOS);ENSBGRG00000013772(SEMA6A);ENSBGRG00000014055(FGL2);ENSBGRG00000016149(IL7R);ENSBGRG00000016494(PTPRC);ENSBGRG00000018191(FZD7);ENSBGRG00000018217(CDH13);ENSBGRG00000022987(MMRN1);ENSBGRG00000024001(SPOCK2)
GO:1902105	BP	regulation of leukocyte differentiation	7	8	15	197	0.000205005	0.0655135	ENSBGRG00000000478(IHH);ENSBGRG00000017062(MYB);ENSBGRG00000019306(CLEC4G);ENSBGRG00000025211(PLA2G3);ENSBGRG00000025884(SOX4);ENSBGRG00000026197(PRXL2A);ENSBGRG00000026534(PNP)	ENSBGRG00000003559(SLC9B2);ENSBGRG00000005665(ZBTB16);ENSBGRG00000009096(FOS);ENSBGRG00000014055(FGL2);ENSBGRG00000015582(EVI2B);ENSBGRG00000016149(IL7R);ENSBGRG00000016494(PTPRC);ENSBGRG00000019954(PPARGC1B)
GO:0048736	BP	appendage development	11	1	12	136	0.000228568	0.0655135	ENSBGRG00000000478(IHH);ENSBGRG00000000772(COMP);ENSBGRG00000006565(FBN2);ENSBGRG00000008025(DLX5);ENSBGRG00000009082(KDF1);ENSBGRG00000009313(PTCH1);ENSBGRG00000010388(MSX1);ENSBGRG00000010780(FREM2);ENSBGRG00000019619(PKDCC);ENSBGRG00000024907(CRABP2);ENSBGRG00000025884(SOX4)	ENSBGRG00000005665(ZBTB16)
GO:0060173	BP	limb development	11	1	12	136	0.000228568	0.0655135	ENSBGRG00000000478(IHH);ENSBGRG00000000772(COMP);ENSBGRG00000006565(FBN2);ENSBGRG00000008025(DLX5);ENSBGRG00000009082(KDF1);ENSBGRG00000009313(PTCH1);ENSBGRG00000010388(MSX1);ENSBGRG00000010780(FREM2);ENSBGRG00000019619(PKDCC);ENSBGRG00000024907(CRABP2);ENSBGRG00000025884(SOX4)	ENSBGRG00000005665(ZBTB16)
GO:0051239	BP	regulation of multicellular organismal process	56	22	78	2039	0.000233754	0.0655135	ENSBGRG00000000112(TIAM1);ENSBGRG00000000350(PLS1);ENSBGRG00000000478(IHH);ENSBGRG00000000772(COMP);ENSBGRG00000001989(HOXA2);ENSBGRG00000002416(S1PR2);ENSBGRG00000003621(PTCH2);ENSBGRG00000003810(-);ENSBGRG00000004313(NOCT);ENSBGRG00000004553(CSMD3);ENSBGRG00000004623(UCP2);ENSBGRG00000006169(HK2);ENSBGRG00000006415(GLI1);ENSBGRG00000006565(FBN2);ENSBGRG00000006591(SHLD1);ENSBGRG00000007227(FERM…	ENSBGRG00000000274(SLAMF1);ENSBGRG00000003559(SLC9B2);ENSBGRG00000004094(EGR1);ENSBGRG00000005665(ZBTB16);ENSBGRG00000007268(PIK3CG);ENSBGRG00000009096(FOS);ENSBGRG00000009255(DIXDC1);ENSBGRG00000011203(-);ENSBGRG00000013772(SEMA6A);ENSBGRG00000014055(FGL2);ENSBGRG00000015582(EVI2B);ENSBGRG00000015839(FGFR1);ENSBGRG00000016149(IL7R);ENSBGRG00000016494(PTPRC);ENSBGRG00000016692(SLIT2);ENSBGRG00000…
GO:0007275	BP	multicellular organism development	78	33	111	3162	0.00025978	0.0682573	ENSBGRG00000000112(TIAM1);ENSBGRG00000000350(PLS1);ENSBGRG00000000478(IHH);ENSBGRG00000000772(COMP);ENSBGRG00000000792(FREM1);ENSBGRG00000001054(DNAH11);ENSBGRG00000001621(AQP3);ENSBGRG00000001989(HOXA2);ENSBGRG00000002416(S1PR2);ENSBGRG00000002480(SOX7);ENSBGRG00000003621(PTCH2);ENSBGRG00000003810(-);ENSBGRG00000003916(RXFP1);ENSBGRG00000004313(NOCT);ENSBGRG00000004535(STRA6);ENSBGRG00000004553(…	ENSBGRG00000000274(SLAMF1);ENSBGRG00000000523(NR4A1);ENSBGRG00000000742(GABRA1);ENSBGRG00000001017(CCDC141);ENSBGRG00000001132(BNC2);ENSBGRG00000003559(SLC9B2);ENSBGRG00000004094(EGR1);ENSBGRG00000004845(SCLT1);ENSBGRG00000005665(ZBTB16);ENSBGRG00000009096(FOS);ENSBGRG00000009255(DIXDC1);ENSBGRG00000011203(-);ENSBGRG00000012518(UPF2);ENSBGRG00000013772(SEMA6A);ENSBGRG00000014055(FGL2);ENSBGRG0000…
GO:0008092	MF	cytoskeletal protein binding	20	12	32	634	0.000289419	0.131531	ENSBGRG00000000350(PLS1);ENSBGRG00000000396(SHROOM1);ENSBGRG00000000508(KIF1A);ENSBGRG00000001627(MYO1B);ENSBGRG00000006415(GLI1);ENSBGRG00000007227(FERMT1);ENSBGRG00000008397(MID1);ENSBGRG00000008636(DYNC1I1);ENSBGRG00000009617(PTPRT);ENSBGRG00000012086(KIF19);ENSBGRG00000014260(TNNI3);ENSBGRG00000015551(PACRG);ENSBGRG00000016609(-);ENSBGRG00000017610(-);ENSBGRG00000018838(CACNA1D);ENSBGRG000000…	ENSBGRG00000004655(BICD1);ENSBGRG00000008774(TMOD2);ENSBGRG00000008965(MYH7B);ENSBGRG00000009255(DIXDC1);ENSBGRG00000010338(CEP350);ENSBGRG00000012611(GSN);ENSBGRG00000016494(PTPRC);ENSBGRG00000017217(PARVG);ENSBGRG00000017872(MYBPC3);ENSBGRG00000021134(-);ENSBGRG00000021383(ESPNL);ENSBGRG00000022770(SYNPO)
GO:0097512	CC	cardiac myofibril	1	2	3	6	0.000301154	0.118976	ENSBGRG00000014260(TNNI3)	ENSBGRG00000008965(MYH7B);ENSBGRG00000017872(MYBPC3)
GO:0043616	BP	keratinocyte proliferation	5	1	6	36	0.000302644	0.0726193	ENSBGRG00000007227(FERMT1);ENSBGRG00000009082(KDF1);ENSBGRG00000009313(PTCH1);ENSBGRG00000014436(LRG1);ENSBGRG00000018923(TGM1)	ENSBGRG00000018217(CDH13)
GO:0045595	BP	regulation of cell differentiation	34	15	49	1136	0.00031093	0.0726193	ENSBGRG00000000112(TIAM1);ENSBGRG00000000478(IHH);ENSBGRG00000001600(OLFM2);ENSBGRG00000001989(HOXA2);ENSBGRG00000002416(S1PR2);ENSBGRG00000003621(PTCH2);ENSBGRG00000004313(NOCT);ENSBGRG00000004553(CSMD3);ENSBGRG00000006415(GLI1);ENSBGRG00000006565(FBN2);ENSBGRG00000009082(KDF1);ENSBGRG00000009313(PTCH1);ENSBGRG00000010388(MSX1);ENSBGRG00000010882(SPRY4);ENSBGRG00000014436(LRG1);ENSBGRG0000001659…	ENSBGRG00000003559(SLC9B2);ENSBGRG00000005665(ZBTB16);ENSBGRG00000009096(FOS);ENSBGRG00000009255(DIXDC1);ENSBGRG00000011203(-);ENSBGRG00000014055(FGL2);ENSBGRG00000015582(EVI2B);ENSBGRG00000015839(FGFR1);ENSBGRG00000016149(IL7R);ENSBGRG00000016494(PTPRC);ENSBGRG00000016692(SLIT2);ENSBGRG00000018191(FZD7);ENSBGRG00000019954(PPARGC1B);ENSBGRG00000020041(TCF7L2);ENSBGRG00000022242(SEMA3A)
GO:0002710	BP	negative regulation of T cell mediated immunity	1	3	4	14	0.000369702	0.0770011	ENSBGRG00000019306(CLEC4G)	ENSBGRG00000000274(SLAMF1);ENSBGRG00000016149(IL7R);ENSBGRG00000016494(PTPRC)
GO:0055085	BP	transmembrane transport	28	16	44	994	0.00037394	0.0770011	ENSBGRG00000001558(MCUB);ENSBGRG00000001621(AQP3);ENSBGRG00000003770(SLC19A2);ENSBGRG00000004152(SLC28A3);ENSBGRG00000005622(BPIFA1);ENSBGRG00000005705(OCA2);ENSBGRG00000006169(HK2);ENSBGRG00000006627(SLC7A8);ENSBGRG00000007725(TST);ENSBGRG00000007753(CACNA1G);ENSBGRG00000009802(GRIN1);ENSBGRG00000010173(LRRC26);ENSBGRG00000011424(CNIH3);ENSBGRG00000012735(SLC25A15);ENSBGRG00000013374(-);ENSBGRG0…	ENSBGRG00000000742(GABRA1);ENSBGRG00000002022(SLC24A2);ENSBGRG00000002319(SLC25A48);ENSBGRG00000002923(CCL19);ENSBGRG00000003559(SLC9B2);ENSBGRG00000007268(PIK3CG);ENSBGRG00000007471(RHOQ);ENSBGRG00000008715(KCNN3);ENSBGRG00000009621(MICU3);ENSBGRG00000009672(PID1);ENSBGRG00000010821(KCNK3);ENSBGRG00000011203(-);ENSBGRG00000016494(PTPRC);ENSBGRG00000020969(STEAP4);ENSBGRG00000021445(SLC2A4);ENSBG…
GO:0001503	BP	ossification	14	3	17	255	0.000384639	0.0770011	ENSBGRG00000000478(IHH);ENSBGRG00000000772(COMP);ENSBGRG00000001989(HOXA2);ENSBGRG00000004313(NOCT);ENSBGRG00000006415(GLI1);ENSBGRG00000006565(FBN2);ENSBGRG00000008025(DLX5);ENSBGRG00000009313(PTCH1);ENSBGRG00000013466(COL1A2);ENSBGRG00000018236(ACHE);ENSBGRG00000019194(AXIN2);ENSBGRG00000019619(PKDCC);ENSBGRG00000021739(RORB);ENSBGRG00000023889(MMP2)	ENSBGRG00000005665(ZBTB16);ENSBGRG00000019954(PPARGC1B);ENSBGRG00000024470(BMP3)
GO:0032502	BP	developmental process	87	39	126	3736	0.000459053	0.0855239	ENSBGRG00000000112(TIAM1);ENSBGRG00000000350(PLS1);ENSBGRG00000000396(SHROOM1);ENSBGRG00000000478(IHH);ENSBGRG00000000510(CFAP65);ENSBGRG00000000772(COMP);ENSBGRG00000000792(FREM1);ENSBGRG00000001054(DNAH11);ENSBGRG00000001600(OLFM2);ENSBGRG00000001621(AQP3);ENSBGRG00000001989(HOXA2);ENSBGRG00000002416(S1PR2);ENSBGRG00000002480(SOX7);ENSBGRG00000003621(PTCH2);ENSBGRG00000003810(-);ENSBGRG00000003…	ENSBGRG00000000274(SLAMF1);ENSBGRG00000000523(NR4A1);ENSBGRG00000000742(GABRA1);ENSBGRG00000001017(CCDC141);ENSBGRG00000001132(BNC2);ENSBGRG00000003559(SLC9B2);ENSBGRG00000004094(EGR1);ENSBGRG00000004845(SCLT1);ENSBGRG00000005665(ZBTB16);ENSBGRG00000007471(RHOQ);ENSBGRG00000009096(FOS);ENSBGRG00000009255(DIXDC1);ENSBGRG00000009672(PID1);ENSBGRG00000011203(-);ENSBGRG00000012518(UPF2);ENSBGRG000000…
GO:1903708	BP	positive regulation of hemopoiesis	5	7	12	147	0.000467899	0.0855239	ENSBGRG00000000478(IHH);ENSBGRG00000017062(MYB);ENSBGRG00000025211(PLA2G3);ENSBGRG00000025884(SOX4);ENSBGRG00000026534(PNP)	ENSBGRG00000003559(SLC9B2);ENSBGRG00000005665(ZBTB16);ENSBGRG00000009096(FOS);ENSBGRG00000015582(EVI2B);ENSBGRG00000016149(IL7R);ENSBGRG00000016494(PTPRC);ENSBGRG00000019954(PPARGC1B)
GO:0060346	BP	bone trabecula formation	2	1	3	7	0.000569018	0.0950071	ENSBGRG00000006565(FBN2);ENSBGRG00000023889(MMP2)	ENSBGRG00000019954(PPARGC1B)
GO:0065008	BP	regulation of biological quality	58	30	88	2435	0.000581277	0.0950071	ENSBGRG00000000350(PLS1);ENSBGRG00000000478(IHH);ENSBGRG00000000772(COMP);ENSBGRG00000000999(EPHX2);ENSBGRG00000001558(MCUB);ENSBGRG00000001621(AQP3);ENSBGRG00000002365(S100B);ENSBGRG00000002416(S1PR2);ENSBGRG00000004313(NOCT);ENSBGRG00000004363(CYP11A1);ENSBGRG00000004623(UCP2);ENSBGRG00000005622(BPIFA1);ENSBGRG00000006169(HK2);ENSBGRG00000006515(STPG1);ENSBGRG00000006565(FBN2);ENSBGRG0000000662…	ENSBGRG00000000742(GABRA1);ENSBGRG00000002022(SLC24A2);ENSBGRG00000002923(CCL19);ENSBGRG00000003559(SLC9B2);ENSBGRG00000004094(EGR1);ENSBGRG00000006669(NPR1);ENSBGRG00000007471(RHOQ);ENSBGRG00000008774(TMOD2);ENSBGRG00000009672(PID1);ENSBGRG00000009927(GRIA1);ENSBGRG00000010949(CYP2D6);ENSBGRG00000011203(-);ENSBGRG00000012611(GSN);ENSBGRG00000013821(PTGS1);ENSBGRG00000014278(GPR174);ENSBGRG000000…
GO:0098609	BP	cell-cell adhesion	17	9	26	497	0.000601779	0.0950071	ENSBGRG00000000478(IHH);ENSBGRG00000000772(COMP);ENSBGRG00000005944(ASTN1);ENSBGRG00000008610(ITGA7);ENSBGRG00000009617(PTPRT);ENSBGRG00000013549(IGSF9);ENSBGRG00000014436(LRG1);ENSBGRG00000016472(CDH20);ENSBGRG00000017062(MYB);ENSBGRG00000019306(CLEC4G);ENSBGRG00000019832(C1QTNF1);ENSBGRG00000020213(EFNA5);ENSBGRG00000021481(EMILIN2);ENSBGRG00000024315(ADAMTS18);ENSBGRG00000025694(-);ENSBGRG0000…	ENSBGRG00000000274(SLAMF1);ENSBGRG00000005665(ZBTB16);ENSBGRG00000009790(ZDHHC2);ENSBGRG00000012246(ICOS);ENSBGRG00000014055(FGL2);ENSBGRG00000016149(IL7R);ENSBGRG00000016494(PTPRC);ENSBGRG00000018217(CDH13);ENSBGRG00000022987(MMRN1)
GO:0035107	BP	appendage morphogenesis	9	1	10	111	0.000638102	0.0950071	ENSBGRG00000000478(IHH);ENSBGRG00000006565(FBN2);ENSBGRG00000008025(DLX5);ENSBGRG00000009313(PTCH1);ENSBGRG00000010388(MSX1);ENSBGRG00000010780(FREM2);ENSBGRG00000019619(PKDCC);ENSBGRG00000024907(CRABP2);ENSBGRG00000025884(SOX4)	ENSBGRG00000005665(ZBTB16)
GO:0035108	BP	limb morphogenesis	9	1	10	111	0.000638102	0.0950071	ENSBGRG00000000478(IHH);ENSBGRG00000006565(FBN2);ENSBGRG00000008025(DLX5);ENSBGRG00000009313(PTCH1);ENSBGRG00000010388(MSX1);ENSBGRG00000010780(FREM2);ENSBGRG00000019619(PKDCC);ENSBGRG00000024907(CRABP2);ENSBGRG00000025884(SOX4)	ENSBGRG00000005665(ZBTB16)
GO:0031012	CC	extracellular matrix	11	3	14	204	0.0006766	0.118976	ENSBGRG00000000478(IHH);ENSBGRG00000000776(CCDC80);ENSBGRG00000000792(FREM1);ENSBGRG00000006565(FBN2);ENSBGRG00000010780(FREM2);ENSBGRG00000013466(COL1A2);ENSBGRG00000019296(EMID1);ENSBGRG00000020213(EFNA5);ENSBGRG00000023889(MMP2);ENSBGRG00000025236(VWA2);ENSBGRG00000025649(COL26A1)	ENSBGRG00000021642(-);ENSBGRG00000021859(POSTN);ENSBGRG00000022987(MMRN1)
GO:0044855	BP	plasma membrane raft distribution	0	2	2	2	0.000677976	0.0950071	-	ENSBGRG00000012611(GSN);ENSBGRG00000016494(PTPRC)
GO:0044856	BP	plasma membrane raft localization	0	2	2	2	0.000677976	0.0950071	-	ENSBGRG00000012611(GSN);ENSBGRG00000016494(PTPRC)
GO:0005119	MF	smoothened binding	2	0	2	2	0.000682061	0.131531	ENSBGRG00000003621(PTCH2);ENSBGRG00000009313(PTCH1)	-
GO:0016151	MF	nickel cation binding	1	1	2	2	0.000682061	0.131531	ENSBGRG00000014191(CA3)	ENSBGRG00000013272(CDO1)
GO:0044421	CC	extracellular region part	25	10	35	790	0.000823372	0.118976	ENSBGRG00000000478(IHH);ENSBGRG00000000772(COMP);ENSBGRG00000000776(CCDC80);ENSBGRG00000000792(FREM1);ENSBGRG00000005622(BPIFA1);ENSBGRG00000005686(BPIFB1);ENSBGRG00000006565(FBN2);ENSBGRG00000010458(KCP);ENSBGRG00000010780(FREM2);ENSBGRG00000011661(HAS3);ENSBGRG00000013466(COL1A2);ENSBGRG00000014436(LRG1);ENSBGRG00000014752(SERPINA1);ENSBGRG00000019296(EMID1);ENSBGRG00000019832(C1QTNF1);ENSBGRG0…	ENSBGRG00000011283(SLPI);ENSBGRG00000012611(GSN);ENSBGRG00000015089(-);ENSBGRG00000016513(SCG2);ENSBGRG00000016692(SLIT2);ENSBGRG00000018217(CDH13);ENSBGRG00000021445(SLC2A4);ENSBGRG00000021642(-);ENSBGRG00000021859(POSTN);ENSBGRG00000022987(MMRN1)
GO:0090330	BP	regulation of platelet aggregation	3	1	4	17	0.000826208	0.112044	ENSBGRG00000019832(C1QTNF1);ENSBGRG00000021481(EMILIN2);ENSBGRG00000024315(ADAMTS18)	ENSBGRG00000022987(MMRN1)
GO:0043169	MF	cation binding	47	20	67	1754	0.000827506	0.131531	ENSBGRG00000000350(PLS1);ENSBGRG00000000478(IHH);ENSBGRG00000000772(COMP);ENSBGRG00000000999(EPHX2);ENSBGRG00000001148(ZNF385B);ENSBGRG00000001193(CAPS);ENSBGRG00000002365(S100B);ENSBGRG00000002471(CYP27C1);ENSBGRG00000002753(FDFT1);ENSBGRG00000002823(EDIL3);ENSBGRG00000004156(TCEA3);ENSBGRG00000004363(CYP11A1);ENSBGRG00000005122(LNX2);ENSBGRG00000005137(-);ENSBGRG00000005175(-);ENSBGRG0000000611…	ENSBGRG00000000523(NR4A1);ENSBGRG00000001904(EEA1);ENSBGRG00000002783(RORC);ENSBGRG00000004094(EGR1);ENSBGRG00000006593(-);ENSBGRG00000009621(MICU3);ENSBGRG00000010949(CYP2D6);ENSBGRG00000012113(MASP2);ENSBGRG00000012611(GSN);ENSBGRG00000013272(CDO1);ENSBGRG00000016692(SLIT2);ENSBGRG00000017491(CH25H);ENSBGRG00000018217(CDH13);ENSBGRG00000018597(CALB2);ENSBGRG00000020316(RNF39);ENSBGRG00000021642…
GO:0005488	MF	binding	193	96	289	10051	0.000897718	0.131531	ENSBGRG00000000112(TIAM1);ENSBGRG00000000350(PLS1);ENSBGRG00000000396(SHROOM1);ENSBGRG00000000478(IHH);ENSBGRG00000000508(KIF1A);ENSBGRG00000000645(GMNC);ENSBGRG00000000772(COMP);ENSBGRG00000000776(CCDC80);ENSBGRG00000000999(EPHX2);ENSBGRG00000001054(DNAH11);ENSBGRG00000001069(-);ENSBGRG00000001148(ZNF385B);ENSBGRG00000001193(CAPS);ENSBGRG00000001609(-);ENSBGRG00000001621(AQP3);ENSBGRG00000001627…	ENSBGRG00000000274(SLAMF1);ENSBGRG00000000320(-);ENSBGRG00000000343(SLAMF7);ENSBGRG00000000523(NR4A1);ENSBGRG00000001017(CCDC141);ENSBGRG00000001132(BNC2);ENSBGRG00000001418(SPINK4);ENSBGRG00000001711(BTBD8);ENSBGRG00000001713(RERG);ENSBGRG00000001904(EEA1);ENSBGRG00000002628(TINCR);ENSBGRG00000002783(RORC);ENSBGRG00000002923(CCL19);ENSBGRG00000003559(SLC9B2);ENSBGRG00000003834(KCTD12);ENSBGRG000…
GO:0048513	BP	animal organ development	53	26	79	2164	0.000897984	0.116828	ENSBGRG00000000112(TIAM1);ENSBGRG00000000350(PLS1);ENSBGRG00000000478(IHH);ENSBGRG00000000772(COMP);ENSBGRG00000000792(FREM1);ENSBGRG00000001054(DNAH11);ENSBGRG00000001621(AQP3);ENSBGRG00000001989(HOXA2);ENSBGRG00000003621(PTCH2);ENSBGRG00000003916(RXFP1);ENSBGRG00000004535(STRA6);ENSBGRG00000006350(GPCPD1);ENSBGRG00000006415(GLI1);ENSBGRG00000006565(FBN2);ENSBGRG00000007227(FERMT1);ENSBGRG000000…	ENSBGRG00000000274(SLAMF1);ENSBGRG00000000523(NR4A1);ENSBGRG00000001017(CCDC141);ENSBGRG00000001132(BNC2);ENSBGRG00000003559(SLC9B2);ENSBGRG00000004094(EGR1);ENSBGRG00000005665(ZBTB16);ENSBGRG00000009096(FOS);ENSBGRG00000009255(DIXDC1);ENSBGRG00000011203(-);ENSBGRG00000012518(UPF2);ENSBGRG00000014055(FGL2);ENSBGRG00000015582(EVI2B);ENSBGRG00000015839(FGFR1);ENSBGRG00000016149(IL7R);ENSBGRG0000001…
GO:0001649	BP	osteoblast differentiation	10	1	11	137	0.000917062	0.116828	ENSBGRG00000000478(IHH);ENSBGRG00000001989(HOXA2);ENSBGRG00000004313(NOCT);ENSBGRG00000006415(GLI1);ENSBGRG00000006565(FBN2);ENSBGRG00000008025(DLX5);ENSBGRG00000009313(PTCH1);ENSBGRG00000018236(ACHE);ENSBGRG00000019194(AXIN2);ENSBGRG00000021739(RORB)	ENSBGRG00000024470(BMP3)
GO:0060323	BP	head morphogenesis	5	0	5	30	0.000975666	0.120638	ENSBGRG00000000478(IHH);ENSBGRG00000004535(STRA6);ENSBGRG00000008025(DLX5);ENSBGRG00000010388(MSX1);ENSBGRG00000023889(MMP2)	-
GO:0071944	CC	cell periphery	58	31	89	2605	0.00100364	0.118976	ENSBGRG00000000112(TIAM1);ENSBGRG00000000350(PLS1);ENSBGRG00000000478(IHH);ENSBGRG00000001621(AQP3);ENSBGRG00000001627(MYO1B);ENSBGRG00000002416(S1PR2);ENSBGRG00000003550(CRHR2);ENSBGRG00000003770(SLC19A2);ENSBGRG00000004152(SLC28A3);ENSBGRG00000004535(STRA6);ENSBGRG00000004553(CSMD3);ENSBGRG00000005122(LNX2);ENSBGRG00000005505(RTN4RL2);ENSBGRG00000005944(ASTN1);ENSBGRG00000006115(POLE);ENSBGRG00…	ENSBGRG00000000274(SLAMF1);ENSBGRG00000000742(GABRA1);ENSBGRG00000001904(EEA1);ENSBGRG00000002022(SLC24A2);ENSBGRG00000003559(SLC9B2);ENSBGRG00000005331(PTGER3);ENSBGRG00000007268(PIK3CG);ENSBGRG00000007471(RHOQ);ENSBGRG00000008401(TMEM47);ENSBGRG00000008715(KCNN3);ENSBGRG00000008796(SGCZ);ENSBGRG00000009644(PPP1R9A);ENSBGRG00000009790(ZDHHC2);ENSBGRG00000009927(GRIA1);ENSBGRG00000010821(KCNK3);E…
GO:0033500	BP	carbohydrate homeostasis	8	3	11	140	0.00109602	0.127991	ENSBGRG00000006169(HK2);ENSBGRG00000009313(PTCH1);ENSBGRG00000018280(SLC8B1);ENSBGRG00000019240(SLC37A4);ENSBGRG00000019663(ADIPOR2);ENSBGRG00000019689(ADCY8);ENSBGRG00000020213(EFNA5);ENSBGRG00000025884(SOX4)	ENSBGRG00000003559(SLC9B2);ENSBGRG00000020041(TCF7L2);ENSBGRG00000021445(SLC2A4)
GO:0042593	BP	glucose homeostasis	8	3	11	140	0.00109602	0.127991	ENSBGRG00000006169(HK2);ENSBGRG00000009313(PTCH1);ENSBGRG00000018280(SLC8B1);ENSBGRG00000019240(SLC37A4);ENSBGRG00000019663(ADIPOR2);ENSBGRG00000019689(ADCY8);ENSBGRG00000020213(EFNA5);ENSBGRG00000025884(SOX4)	ENSBGRG00000003559(SLC9B2);ENSBGRG00000020041(TCF7L2);ENSBGRG00000021445(SLC2A4)
GO:0009653	BP	anatomical structure morphogenesis	48	17	65	1719	0.00117341	0.133324	ENSBGRG00000000350(PLS1);ENSBGRG00000000396(SHROOM1);ENSBGRG00000000478(IHH);ENSBGRG00000000772(COMP);ENSBGRG00000000792(FREM1);ENSBGRG00000001054(DNAH11);ENSBGRG00000001621(AQP3);ENSBGRG00000001989(HOXA2);ENSBGRG00000002480(SOX7);ENSBGRG00000003810(-);ENSBGRG00000003916(RXFP1);ENSBGRG00000004535(STRA6);ENSBGRG00000006169(HK2);ENSBGRG00000006415(GLI1);ENSBGRG00000006565(FBN2);ENSBGRG00000007227(F…	ENSBGRG00000000523(NR4A1);ENSBGRG00000005665(ZBTB16);ENSBGRG00000007471(RHOQ);ENSBGRG00000009672(PID1);ENSBGRG00000013772(SEMA6A);ENSBGRG00000016149(IL7R);ENSBGRG00000016253(GREB1L);ENSBGRG00000016513(SCG2);ENSBGRG00000016692(SLIT2);ENSBGRG00000017872(MYBPC3);ENSBGRG00000018191(FZD7);ENSBGRG00000018217(CDH13);ENSBGRG00000019954(PPARGC1B);ENSBGRG00000022242(SEMA3A);ENSBGRG00000022502(CHL1);ENSBGRG…
GO:0045582	BP	positive regulation of T cell differentiation	4	3	7	63	0.00121819	0.13477	ENSBGRG00000000478(IHH);ENSBGRG00000017062(MYB);ENSBGRG00000025884(SOX4);ENSBGRG00000026534(PNP)	ENSBGRG00000005665(ZBTB16);ENSBGRG00000016149(IL7R);ENSBGRG00000016494(PTPRC)
GO:0022407	BP	regulation of cell-cell adhesion	9	8	17	284	0.00128433	0.135466	ENSBGRG00000000478(IHH);ENSBGRG00000017062(MYB);ENSBGRG00000019306(CLEC4G);ENSBGRG00000019832(C1QTNF1);ENSBGRG00000020213(EFNA5);ENSBGRG00000021481(EMILIN2);ENSBGRG00000024315(ADAMTS18);ENSBGRG00000025884(SOX4);ENSBGRG00000026534(PNP)	ENSBGRG00000000274(SLAMF1);ENSBGRG00000005665(ZBTB16);ENSBGRG00000009790(ZDHHC2);ENSBGRG00000012246(ICOS);ENSBGRG00000014055(FGL2);ENSBGRG00000016149(IL7R);ENSBGRG00000016494(PTPRC);ENSBGRG00000022987(MMRN1)
GO:0010817	BP	regulation of hormone levels	13	5	18	310	0.00131824	0.135466	ENSBGRG00000004363(CYP11A1);ENSBGRG00000006627(SLC7A8);ENSBGRG00000018236(ACHE);ENSBGRG00000018280(SLC8B1);ENSBGRG00000018841(-);ENSBGRG00000019689(ADCY8);ENSBGRG00000019832(C1QTNF1);ENSBGRG00000020213(EFNA5);ENSBGRG00000020975(SLC22A3);ENSBGRG00000021583(UQCC2);ENSBGRG00000024907(CRABP2);ENSBGRG00000025211(PLA2G3);ENSBGRG00000025884(SOX4)	ENSBGRG00000003559(SLC9B2);ENSBGRG00000004094(EGR1);ENSBGRG00000010949(CYP2D6);ENSBGRG00000018086(STAR);ENSBGRG00000020041(TCF7L2)
GO:0070527	BP	platelet aggregation	4	1	5	32	0.00132115	0.135466	ENSBGRG00000000772(COMP);ENSBGRG00000019832(C1QTNF1);ENSBGRG00000021481(EMILIN2);ENSBGRG00000024315(ADAMTS18)	ENSBGRG00000022987(MMRN1)
GO:0045580	BP	regulation of T cell differentiation	5	4	9	102	0.00136749	0.136879	ENSBGRG00000000478(IHH);ENSBGRG00000017062(MYB);ENSBGRG00000019306(CLEC4G);ENSBGRG00000025884(SOX4);ENSBGRG00000026534(PNP)	ENSBGRG00000005665(ZBTB16);ENSBGRG00000014055(FGL2);ENSBGRG00000016149(IL7R);ENSBGRG00000016494(PTPRC)
GO:0015081	MF	sodium ion transmembrane transporter activity	6	3	9	102	0.00139799	0.131531	ENSBGRG00000004152(SLC28A3);ENSBGRG00000017228(TPCN1);ENSBGRG00000018280(SLC8B1);ENSBGRG00000021848(SLC9A3);ENSBGRG00000021961(SLC13A3);ENSBGRG00000022943(SLC6A2)	ENSBGRG00000002022(SLC24A2);ENSBGRG00000003559(SLC9B2);ENSBGRG00000022985(SCN4B)
GO:0050793	BP	regulation of developmental process	47	17	64	1701	0.0014592	0.142662	ENSBGRG00000000112(TIAM1);ENSBGRG00000000350(PLS1);ENSBGRG00000000478(IHH);ENSBGRG00000000772(COMP);ENSBGRG00000001600(OLFM2);ENSBGRG00000001989(HOXA2);ENSBGRG00000002416(S1PR2);ENSBGRG00000003621(PTCH2);ENSBGRG00000003810(-);ENSBGRG00000004313(NOCT);ENSBGRG00000004553(CSMD3);ENSBGRG00000006169(HK2);ENSBGRG00000006415(GLI1);ENSBGRG00000006565(FBN2);ENSBGRG00000006591(SHLD1);ENSBGRG00000007227(FER…	ENSBGRG00000003559(SLC9B2);ENSBGRG00000005665(ZBTB16);ENSBGRG00000007471(RHOQ);ENSBGRG00000009096(FOS);ENSBGRG00000009255(DIXDC1);ENSBGRG00000011203(-);ENSBGRG00000013772(SEMA6A);ENSBGRG00000014055(FGL2);ENSBGRG00000015582(EVI2B);ENSBGRG00000015839(FGFR1);ENSBGRG00000016149(IL7R);ENSBGRG00000016494(PTPRC);ENSBGRG00000016692(SLIT2);ENSBGRG00000018191(FZD7);ENSBGRG00000019954(PPARGC1B);ENSBGRG00000…
GO:0034110	BP	regulation of homotypic cell-cell adhesion	3	1	4	20	0.00158115	0.151072	ENSBGRG00000019832(C1QTNF1);ENSBGRG00000021481(EMILIN2);ENSBGRG00000024315(ADAMTS18)	ENSBGRG00000022987(MMRN1)
GO:0072359	BP	circulatory system development	23	9	32	706	0.00165888	0.154976	ENSBGRG00000000478(IHH);ENSBGRG00000000772(COMP);ENSBGRG00000001054(DNAH11);ENSBGRG00000003810(-);ENSBGRG00000004535(STRA6);ENSBGRG00000006169(HK2);ENSBGRG00000006415(GLI1);ENSBGRG00000009313(PTCH1);ENSBGRG00000010388(MSX1);ENSBGRG00000010780(FREM2);ENSBGRG00000013466(COL1A2);ENSBGRG00000013496(ODAD4);ENSBGRG00000013898(PLXDC1);ENSBGRG00000014260(TNNI3);ENSBGRG00000014436(LRG1);ENSBGRG00000017871…	ENSBGRG00000000523(NR4A1);ENSBGRG00000013772(SEMA6A);ENSBGRG00000016253(GREB1L);ENSBGRG00000016513(SCG2);ENSBGRG00000016692(SLIT2);ENSBGRG00000017872(MYBPC3);ENSBGRG00000018191(FZD7);ENSBGRG00000018217(CDH13);ENSBGRG00000020041(TCF7L2)
GO:0045785	BP	positive regulation of cell adhesion	9	8	17	292	0.0017302	0.158125	ENSBGRG00000000478(IHH);ENSBGRG00000000776(CCDC80);ENSBGRG00000002823(EDIL3);ENSBGRG00000007227(FERMT1);ENSBGRG00000017062(MYB);ENSBGRG00000021481(EMILIN2);ENSBGRG00000025649(COL26A1);ENSBGRG00000025884(SOX4);ENSBGRG00000026534(PNP)	ENSBGRG00000000274(SLAMF1);ENSBGRG00000005665(ZBTB16);ENSBGRG00000012246(ICOS);ENSBGRG00000016149(IL7R);ENSBGRG00000016494(PTPRC);ENSBGRG00000018217(CDH13);ENSBGRG00000022987(MMRN1);ENSBGRG00000024001(SPOCK2)
GO:0005506	MF	iron ion binding	8	3	11	148	0.00176245	0.131531	ENSBGRG00000002471(CYP27C1);ENSBGRG00000004363(CYP11A1);ENSBGRG00000019539(MSMO1);ENSBGRG00000022876(-);ENSBGRG00000023761(-);ENSBGRG00000024230(SCD);ENSBGRG00000025285(-);ENSBGRG00000025350(-)	ENSBGRG00000010949(CYP2D6);ENSBGRG00000013272(CDO1);ENSBGRG00000017491(CH25H)
GO:0005576	CC	extracellular region	33	13	46	1176	0.00178192	0.118976	ENSBGRG00000000478(IHH);ENSBGRG00000000772(COMP);ENSBGRG00000000776(CCDC80);ENSBGRG00000000792(FREM1);ENSBGRG00000001600(OLFM2);ENSBGRG00000005622(BPIFA1);ENSBGRG00000005686(BPIFB1);ENSBGRG00000006565(FBN2);ENSBGRG00000009786(HTRA3);ENSBGRG00000010458(KCP);ENSBGRG00000010780(FREM2);ENSBGRG00000011661(HAS3);ENSBGRG00000013466(COL1A2);ENSBGRG00000014436(LRG1);ENSBGRG00000014752(SERPINA1);ENSBGRG000…	ENSBGRG00000002923(CCL19);ENSBGRG00000005880(VSTM2L);ENSBGRG00000009927(GRIA1);ENSBGRG00000011283(SLPI);ENSBGRG00000012611(GSN);ENSBGRG00000015089(-);ENSBGRG00000016513(SCG2);ENSBGRG00000016692(SLIT2);ENSBGRG00000018217(CDH13);ENSBGRG00000021445(SLC2A4);ENSBGRG00000021642(-);ENSBGRG00000021859(POSTN);ENSBGRG00000022987(MMRN1)
GO:0061430	BP	bone trabecula morphogenesis	2	1	3	10	0.0018403	0.158731	ENSBGRG00000006565(FBN2);ENSBGRG00000023889(MMP2)	ENSBGRG00000019954(PPARGC1B)
GO:0044308	CC	axonal spine	0	2	2	3	0.00187386	0.118976	-	ENSBGRG00000001904(EEA1);ENSBGRG00000009927(GRIA1)
GO:0071547	CC	piP-body	2	0	2	3	0.00187386	0.118976	ENSBGRG00000002702(TDRKH);ENSBGRG00000004595(TDRD9)	-
GO:1903706	BP	regulation of hemopoiesis	8	8	16	270	0.00195804	0.158731	ENSBGRG00000000478(IHH);ENSBGRG00000011938(TCIM);ENSBGRG00000017062(MYB);ENSBGRG00000019306(CLEC4G);ENSBGRG00000025211(PLA2G3);ENSBGRG00000025884(SOX4);ENSBGRG00000026197(PRXL2A);ENSBGRG00000026534(PNP)	ENSBGRG00000003559(SLC9B2);ENSBGRG00000005665(ZBTB16);ENSBGRG00000009096(FOS);ENSBGRG00000014055(FGL2);ENSBGRG00000015582(EVI2B);ENSBGRG00000016149(IL7R);ENSBGRG00000016494(PTPRC);ENSBGRG00000019954(PPARGC1B)
GO:0046872	MF	metal ion binding	43	20	63	1682	0.00196313	0.131531	ENSBGRG00000000350(PLS1);ENSBGRG00000000478(IHH);ENSBGRG00000000772(COMP);ENSBGRG00000000999(EPHX2);ENSBGRG00000001148(ZNF385B);ENSBGRG00000001193(CAPS);ENSBGRG00000002365(S100B);ENSBGRG00000002471(CYP27C1);ENSBGRG00000002753(FDFT1);ENSBGRG00000002823(EDIL3);ENSBGRG00000004156(TCEA3);ENSBGRG00000004363(CYP11A1);ENSBGRG00000005122(LNX2);ENSBGRG00000005137(-);ENSBGRG00000005175(-);ENSBGRG0000000611…	ENSBGRG00000000523(NR4A1);ENSBGRG00000001904(EEA1);ENSBGRG00000002783(RORC);ENSBGRG00000004094(EGR1);ENSBGRG00000006593(-);ENSBGRG00000009621(MICU3);ENSBGRG00000010949(CYP2D6);ENSBGRG00000012113(MASP2);ENSBGRG00000012611(GSN);ENSBGRG00000013272(CDO1);ENSBGRG00000016692(SLIT2);ENSBGRG00000017491(CH25H);ENSBGRG00000018217(CDH13);ENSBGRG00000018597(CALB2);ENSBGRG00000020316(RNF39);ENSBGRG00000021642…
GO:0062023	CC	collagen-containing extracellular matrix	7	3	10	133	0.00198707	0.118976	ENSBGRG00000000776(CCDC80);ENSBGRG00000000792(FREM1);ENSBGRG00000006565(FBN2);ENSBGRG00000010780(FREM2);ENSBGRG00000013466(COL1A2);ENSBGRG00000020213(EFNA5);ENSBGRG00000025236(VWA2)	ENSBGRG00000021642(-);ENSBGRG00000021859(POSTN);ENSBGRG00000022987(MMRN1)
GO:0006564	BP	L-serine biosynthetic process	2	0	2	3	0.00199877	0.158731	ENSBGRG00000012503(PHGDH);ENSBGRG00000015370(PSAT1)	-
GO:0006566	BP	threonine metabolic process	2	0	2	3	0.00199877	0.158731	ENSBGRG00000002578(-);ENSBGRG00000012503(PHGDH)	-
GO:0009957	BP	epidermal cell fate specification	2	0	2	3	0.00199877	0.158731	ENSBGRG00000003621(PTCH2);ENSBGRG00000009313(PTCH1)	-
GO:0060166	BP	olfactory pit development	2	0	2	3	0.00199877	0.158731	ENSBGRG00000008025(DLX5);ENSBGRG00000021133(ASCL1)	-
GO:0008158	MF	hedgehog receptor activity	2	0	2	3	0.0020107	0.131531	ENSBGRG00000003621(PTCH2);ENSBGRG00000009313(PTCH1)	-
GO:0044729	MF	hemi-methylated DNA-binding	1	1	2	3	0.0020107	0.131531	ENSBGRG00000013371(UHRF1)	ENSBGRG00000004094(EGR1)
GO:0045159	MF	myosin II binding	1	1	2	3	0.0020107	0.131531	ENSBGRG00000000396(SHROOM1)	ENSBGRG00000012611(GSN)
GO:0055100	MF	adiponectin binding	1	1	2	3	0.0020107	0.131531	ENSBGRG00000019663(ADIPOR2)	ENSBGRG00000018217(CDH13)
GO:0050679	BP	positive regulation of epithelial cell proliferation	4	6	10	129	0.00201716	0.158731	ENSBGRG00000008025(DLX5);ENSBGRG00000008348(AGAP2);ENSBGRG00000014436(LRG1);ENSBGRG00000018923(TGM1)	ENSBGRG00000000523(NR4A1);ENSBGRG00000015839(FGFR1);ENSBGRG00000016513(SCG2);ENSBGRG00000018191(FZD7);ENSBGRG00000018217(CDH13);ENSBGRG00000020041(TCF7L2)
GO:0007162	BP	negative regulation of cell adhesion	7	5	12	174	0.00203889	0.158731	ENSBGRG00000000478(IHH);ENSBGRG00000010882(SPRY4);ENSBGRG00000019306(CLEC4G);ENSBGRG00000019832(C1QTNF1);ENSBGRG00000020213(EFNA5);ENSBGRG00000021747(CORO2B);ENSBGRG00000024315(ADAMTS18)	ENSBGRG00000013772(SEMA6A);ENSBGRG00000014055(FGL2);ENSBGRG00000016494(PTPRC);ENSBGRG00000018191(FZD7);ENSBGRG00000018217(CDH13)
GO:0007517	BP	muscle organ development	8	6	14	223	0.00217295	0.163126	ENSBGRG00000004535(STRA6);ENSBGRG00000006350(GPCPD1);ENSBGRG00000006415(GLI1);ENSBGRG00000010388(MSX1);ENSBGRG00000014260(TNNI3);ENSBGRG00000020691(TP73);ENSBGRG00000021583(UQCC2);ENSBGRG00000026019(TLL2)	ENSBGRG00000000523(NR4A1);ENSBGRG00000004094(EGR1);ENSBGRG00000009096(FOS);ENSBGRG00000017872(MYBPC3);ENSBGRG00000018191(FZD7);ENSBGRG00000021213(ATF3)
GO:0050678	BP	regulation of epithelial cell proliferation	9	6	15	248	0.0022021	0.163126	ENSBGRG00000006415(GLI1);ENSBGRG00000008025(DLX5);ENSBGRG00000008348(AGAP2);ENSBGRG00000009082(KDF1);ENSBGRG00000009313(PTCH1);ENSBGRG00000013371(UHRF1);ENSBGRG00000014436(LRG1);ENSBGRG00000017871(TNMD);ENSBGRG00000018923(TGM1)	ENSBGRG00000000523(NR4A1);ENSBGRG00000015839(FGFR1);ENSBGRG00000016513(SCG2);ENSBGRG00000018191(FZD7);ENSBGRG00000018217(CDH13);ENSBGRG00000020041(TCF7L2)
GO:0098655	BP	cation transmembrane transport	13	10	23	460	0.00221175	0.163126	ENSBGRG00000001558(MCUB);ENSBGRG00000005622(BPIFA1);ENSBGRG00000006627(SLC7A8);ENSBGRG00000007753(CACNA1G);ENSBGRG00000009802(GRIN1);ENSBGRG00000010173(LRRC26);ENSBGRG00000011424(CNIH3);ENSBGRG00000012735(SLC25A15);ENSBGRG00000017228(TPCN1);ENSBGRG00000018280(SLC8B1);ENSBGRG00000018838(CACNA1D);ENSBGRG00000021848(SLC9A3);ENSBGRG00000026020(PPIF)	ENSBGRG00000002022(SLC24A2);ENSBGRG00000002923(CCL19);ENSBGRG00000007268(PIK3CG);ENSBGRG00000008715(KCNN3);ENSBGRG00000009621(MICU3);ENSBGRG00000010821(KCNK3);ENSBGRG00000011203(-);ENSBGRG00000016494(PTPRC);ENSBGRG00000020969(STEAP4);ENSBGRG00000022985(SCN4B)
GO:0015297	MF	antiporter activity	4	2	6	52	0.00226515	0.131531	ENSBGRG00000012735(SLC25A15);ENSBGRG00000018280(SLC8B1);ENSBGRG00000019240(SLC37A4);ENSBGRG00000021848(SLC9A3)	ENSBGRG00000002022(SLC24A2);ENSBGRG00000003559(SLC9B2)
GO:0003382	BP	epithelial cell morphogenesis	4	0	4	22	0.00229111	0.166066	ENSBGRG00000000478(IHH);ENSBGRG00000011886(ARHGEF26);ENSBGRG00000017871(TNMD);ENSBGRG00000022700(RAB25)	-
GO:0008201	MF	heparin binding	3	4	7	70	0.00230044	0.131531	ENSBGRG00000000772(COMP);ENSBGRG00000000776(CCDC80);ENSBGRG00000009313(PTCH1)	ENSBGRG00000015839(FGFR1);ENSBGRG00000016494(PTPRC);ENSBGRG00000016692(SLIT2);ENSBGRG00000021859(POSTN)
GO:0051015	MF	actin filament binding	6	3	9	110	0.00236283	0.131531	ENSBGRG00000000350(PLS1);ENSBGRG00000000396(SHROOM1);ENSBGRG00000001627(MYO1B);ENSBGRG00000007227(FERMT1);ENSBGRG00000014260(TNNI3);ENSBGRG00000021747(CORO2B)	ENSBGRG00000008965(MYH7B);ENSBGRG00000012611(GSN);ENSBGRG00000021383(ESPNL)
GO:0043584	BP	nose development	3	0	3	11	0.00248177	0.176837	ENSBGRG00000004535(STRA6);ENSBGRG00000008025(DLX5);ENSBGRG00000021133(ASCL1)	-
GO:0010171	BP	body morphogenesis	5	0	5	37	0.00257115	0.177198	ENSBGRG00000000478(IHH);ENSBGRG00000004535(STRA6);ENSBGRG00000008025(DLX5);ENSBGRG00000010388(MSX1);ENSBGRG00000023889(MMP2)	-
GO:0045668	BP	negative regulation of osteoblast differentiation	5	0	5	37	0.00257115	0.177198	ENSBGRG00000001989(HOXA2);ENSBGRG00000004313(NOCT);ENSBGRG00000009313(PTCH1);ENSBGRG00000019194(AXIN2);ENSBGRG00000021739(RORB)	-
GO:0004497	MF	monooxygenase activity	6	2	8	92	0.00279134	0.1383	ENSBGRG00000002471(CYP27C1);ENSBGRG00000004363(CYP11A1);ENSBGRG00000007197(-);ENSBGRG00000022876(-);ENSBGRG00000025285(-);ENSBGRG00000025350(-)	ENSBGRG00000010949(CYP2D6);ENSBGRG00000017491(CH25H)
GO:0016491	MF	oxidoreductase activity	22	6	28	610	0.00281568	0.1383	ENSBGRG00000001069(-);ENSBGRG00000002471(CYP27C1);ENSBGRG00000002578(-);ENSBGRG00000003388(GPX7);ENSBGRG00000003564(-);ENSBGRG00000004261(-);ENSBGRG00000004363(CYP11A1);ENSBGRG00000006356(IDH2);ENSBGRG00000007197(-);ENSBGRG00000011035(AIFM3);ENSBGRG00000011499(-);ENSBGRG00000012503(PHGDH);ENSBGRG00000013005(-);ENSBGRG00000019539(MSMO1);ENSBGRG00000022876(-);ENSBGRG00000023010(ALDH1L1);ENSBGRG0000…	ENSBGRG00000010949(CYP2D6);ENSBGRG00000013272(CDO1);ENSBGRG00000013821(PTGS1);ENSBGRG00000017491(CH25H);ENSBGRG00000020969(STEAP4);ENSBGRG00000026571(-)
GO:0045621	BP	positive regulation of lymphocyte differentiation	4	3	7	73	0.00287485	0.192883	ENSBGRG00000000478(IHH);ENSBGRG00000017062(MYB);ENSBGRG00000025884(SOX4);ENSBGRG00000026534(PNP)	ENSBGRG00000005665(ZBTB16);ENSBGRG00000016149(IL7R);ENSBGRG00000016494(PTPRC)
GO:0048869	BP	cellular developmental process	60	28	88	2564	0.0028905	0.192883	ENSBGRG00000000112(TIAM1);ENSBGRG00000000350(PLS1);ENSBGRG00000000396(SHROOM1);ENSBGRG00000000478(IHH);ENSBGRG00000000510(CFAP65);ENSBGRG00000000772(COMP);ENSBGRG00000001600(OLFM2);ENSBGRG00000001989(HOXA2);ENSBGRG00000002416(S1PR2);ENSBGRG00000003621(PTCH2);ENSBGRG00000003916(RXFP1);ENSBGRG00000004313(NOCT);ENSBGRG00000004553(CSMD3);ENSBGRG00000005122(LNX2);ENSBGRG00000005944(ASTN1);ENSBGRG00000…	ENSBGRG00000000274(SLAMF1);ENSBGRG00000000523(NR4A1);ENSBGRG00000003559(SLC9B2);ENSBGRG00000004094(EGR1);ENSBGRG00000004845(SCLT1);ENSBGRG00000005665(ZBTB16);ENSBGRG00000007471(RHOQ);ENSBGRG00000009096(FOS);ENSBGRG00000009255(DIXDC1);ENSBGRG00000009672(PID1);ENSBGRG00000011203(-);ENSBGRG00000014055(FGL2);ENSBGRG00000015582(EVI2B);ENSBGRG00000015839(FGFR1);ENSBGRG00000016149(IL7R);ENSBGRG000000164…
GO:0005886	CC	plasma membrane	54	30	84	2521	0.00307142	0.141201	ENSBGRG00000000112(TIAM1);ENSBGRG00000000478(IHH);ENSBGRG00000001621(AQP3);ENSBGRG00000001627(MYO1B);ENSBGRG00000002416(S1PR2);ENSBGRG00000003550(CRHR2);ENSBGRG00000003770(SLC19A2);ENSBGRG00000004152(SLC28A3);ENSBGRG00000004535(STRA6);ENSBGRG00000004553(CSMD3);ENSBGRG00000005122(LNX2);ENSBGRG00000005505(RTN4RL2);ENSBGRG00000005944(ASTN1);ENSBGRG00000006115(POLE);ENSBGRG00000006627(SLC7A8);ENSBGRG…	ENSBGRG00000000274(SLAMF1);ENSBGRG00000000742(GABRA1);ENSBGRG00000001904(EEA1);ENSBGRG00000002022(SLC24A2);ENSBGRG00000003559(SLC9B2);ENSBGRG00000005331(PTGER3);ENSBGRG00000007268(PIK3CG);ENSBGRG00000007471(RHOQ);ENSBGRG00000008401(TMEM47);ENSBGRG00000008715(KCNN3);ENSBGRG00000008796(SGCZ);ENSBGRG00000009790(ZDHHC2);ENSBGRG00000009927(GRIA1);ENSBGRG00000010821(KCNK3);ENSBGRG00000012611(GSN);ENSBG…
GO:0030154	BP	cell differentiation	58	26	84	2434	0.00316966	0.208207	ENSBGRG00000000112(TIAM1);ENSBGRG00000000350(PLS1);ENSBGRG00000000478(IHH);ENSBGRG00000000510(CFAP65);ENSBGRG00000000772(COMP);ENSBGRG00000001600(OLFM2);ENSBGRG00000001989(HOXA2);ENSBGRG00000002416(S1PR2);ENSBGRG00000003621(PTCH2);ENSBGRG00000003916(RXFP1);ENSBGRG00000004313(NOCT);ENSBGRG00000004553(CSMD3);ENSBGRG00000005122(LNX2);ENSBGRG00000005944(ASTN1);ENSBGRG00000006415(GLI1);ENSBGRG00000006…	ENSBGRG00000000274(SLAMF1);ENSBGRG00000000523(NR4A1);ENSBGRG00000003559(SLC9B2);ENSBGRG00000004094(EGR1);ENSBGRG00000004845(SCLT1);ENSBGRG00000005665(ZBTB16);ENSBGRG00000009096(FOS);ENSBGRG00000009255(DIXDC1);ENSBGRG00000011203(-);ENSBGRG00000014055(FGL2);ENSBGRG00000015582(EVI2B);ENSBGRG00000015839(FGFR1);ENSBGRG00000016149(IL7R);ENSBGRG00000016494(PTPRC);ENSBGRG00000016692(SLIT2);ENSBGRG0000001…
GO:0015491	MF	cation:cation antiporter activity	2	2	4	24	0.00322973	0.149823	ENSBGRG00000018280(SLC8B1);ENSBGRG00000021848(SLC9A3)	ENSBGRG00000002022(SLC24A2);ENSBGRG00000003559(SLC9B2)
GO:0005930	CC	axoneme	7	0	7	77	0.00324262	0.141201	ENSBGRG00000000948(CCDC65);ENSBGRG00000001054(DNAH11);ENSBGRG00000004694(DNAJB13);ENSBGRG00000006415(GLI1);ENSBGRG00000013496(ODAD4);ENSBGRG00000015381(AK8);ENSBGRG00000024666(CCDC103)	-
GO:0097014	CC	ciliary plasm	7	0	7	77	0.00324262	0.141201	ENSBGRG00000000948(CCDC65);ENSBGRG00000001054(DNAH11);ENSBGRG00000004694(DNAJB13);ENSBGRG00000006415(GLI1);ENSBGRG00000013496(ODAD4);ENSBGRG00000015381(AK8);ENSBGRG00000024666(CCDC103)	-
GO:0030326	BP	embryonic limb morphogenesis	7	1	8	95	0.00334307	0.212239	ENSBGRG00000000478(IHH);ENSBGRG00000006565(FBN2);ENSBGRG00000008025(DLX5);ENSBGRG00000009313(PTCH1);ENSBGRG00000010388(MSX1);ENSBGRG00000010780(FREM2);ENSBGRG00000024907(CRABP2)	ENSBGRG00000005665(ZBTB16)
GO:0035113	BP	embryonic appendage morphogenesis	7	1	8	95	0.00334307	0.212239	ENSBGRG00000000478(IHH);ENSBGRG00000006565(FBN2);ENSBGRG00000008025(DLX5);ENSBGRG00000009313(PTCH1);ENSBGRG00000010388(MSX1);ENSBGRG00000010780(FREM2);ENSBGRG00000024907(CRABP2)	ENSBGRG00000005665(ZBTB16)
GO:0008284	BP	positive regulation of cell proliferation	15	11	26	562	0.00339554	0.212239	ENSBGRG00000000112(TIAM1);ENSBGRG00000000478(IHH);ENSBGRG00000000772(COMP);ENSBGRG00000006415(GLI1);ENSBGRG00000008025(DLX5);ENSBGRG00000008113(PGF);ENSBGRG00000008348(AGAP2);ENSBGRG00000012858(MARCKSL1);ENSBGRG00000014436(LRG1);ENSBGRG00000018923(TGM1);ENSBGRG00000021133(ASCL1);ENSBGRG00000022700(RAB25);ENSBGRG00000023889(MMP2);ENSBGRG00000025884(SOX4);ENSBGRG00000026534(PNP)	ENSBGRG00000000274(SLAMF1);ENSBGRG00000000523(NR4A1);ENSBGRG00000009672(PID1);ENSBGRG00000015839(FGFR1);ENSBGRG00000016149(IL7R);ENSBGRG00000016245(CCPG1);ENSBGRG00000016494(PTPRC);ENSBGRG00000016513(SCG2);ENSBGRG00000018191(FZD7);ENSBGRG00000018217(CDH13);ENSBGRG00000020041(TCF7L2)
GO:0010810	BP	regulation of cell-substrate adhesion	7	3	10	139	0.00347899	0.212239	ENSBGRG00000000776(CCDC80);ENSBGRG00000002823(EDIL3);ENSBGRG00000007227(FERMT1);ENSBGRG00000010882(SPRY4);ENSBGRG00000020213(EFNA5);ENSBGRG00000021747(CORO2B);ENSBGRG00000025649(COL26A1)	ENSBGRG00000018191(FZD7);ENSBGRG00000018217(CDH13);ENSBGRG00000024001(SPOCK2)
GO:0120031	BP	plasma membrane bounded cell projection assembly	11	8	19	366	0.00348347	0.212239	ENSBGRG00000000510(CFAP65);ENSBGRG00000000645(GMNC);ENSBGRG00000000948(CCDC65);ENSBGRG00000002416(S1PR2);ENSBGRG00000004694(DNAJB13);ENSBGRG00000005193(UBXN10);ENSBGRG00000011886(ARHGEF26);ENSBGRG00000013496(ODAD4);ENSBGRG00000024666(CCDC103);ENSBGRG00000024709(KCNF1);ENSBGRG00000025211(PLA2G3)	ENSBGRG00000004845(SCLT1);ENSBGRG00000007471(RHOQ);ENSBGRG00000010338(CEP350);ENSBGRG00000011203(-);ENSBGRG00000012611(GSN);ENSBGRG00000016692(SLIT2);ENSBGRG00000018217(CDH13);ENSBGRG00000024803(PLCE1)
GO:0016705	MF	oxidoreductase activity, acting on paired donors, with incorporation or reduction of molecular oxygen	7	3	10	139	0.00355849	0.149989	ENSBGRG00000002471(CYP27C1);ENSBGRG00000004363(CYP11A1);ENSBGRG00000007197(-);ENSBGRG00000022876(-);ENSBGRG00000024230(SCD);ENSBGRG00000025285(-);ENSBGRG00000025350(-)	ENSBGRG00000010949(CYP2D6);ENSBGRG00000013821(PTGS1);ENSBGRG00000017491(CH25H)
GO:0034220	BP	ion transmembrane transport	16	11	27	594	0.00362942	0.21449	ENSBGRG00000001558(MCUB);ENSBGRG00000005622(BPIFA1);ENSBGRG00000006627(SLC7A8);ENSBGRG00000007753(CACNA1G);ENSBGRG00000009802(GRIN1);ENSBGRG00000010173(LRRC26);ENSBGRG00000011424(CNIH3);ENSBGRG00000012735(SLC25A15);ENSBGRG00000017228(TPCN1);ENSBGRG00000018280(SLC8B1);ENSBGRG00000018838(CACNA1D);ENSBGRG00000020268(LRRC8E);ENSBGRG00000021848(SLC9A3);ENSBGRG00000021961(SLC13A3);ENSBGRG00000023586(AB…	ENSBGRG00000000742(GABRA1);ENSBGRG00000002022(SLC24A2);ENSBGRG00000002923(CCL19);ENSBGRG00000007268(PIK3CG);ENSBGRG00000008715(KCNN3);ENSBGRG00000009621(MICU3);ENSBGRG00000010821(KCNK3);ENSBGRG00000011203(-);ENSBGRG00000016494(PTPRC);ENSBGRG00000020969(STEAP4);ENSBGRG00000022985(SCN4B)
GO:0097728	CC	9+0 motile cilium	2	0	2	4	0.00368516	0.147099	ENSBGRG00000001054(DNAH11);ENSBGRG00000013496(ODAD4)	-
GO:0099516	MF	ion antiporter activity	3	2	5	40	0.00369017	0.149989	ENSBGRG00000018280(SLC8B1);ENSBGRG00000019240(SLC37A4);ENSBGRG00000021848(SLC9A3)	ENSBGRG00000002022(SLC24A2);ENSBGRG00000003559(SLC9B2)
GO:0030031	BP	cell projection assembly	11	8	19	368	0.00369563	0.21449	ENSBGRG00000000510(CFAP65);ENSBGRG00000000645(GMNC);ENSBGRG00000000948(CCDC65);ENSBGRG00000002416(S1PR2);ENSBGRG00000004694(DNAJB13);ENSBGRG00000005193(UBXN10);ENSBGRG00000011886(ARHGEF26);ENSBGRG00000013496(ODAD4);ENSBGRG00000024666(CCDC103);ENSBGRG00000024709(KCNF1);ENSBGRG00000025211(PLA2G3)	ENSBGRG00000004845(SCLT1);ENSBGRG00000007471(RHOQ);ENSBGRG00000010338(CEP350);ENSBGRG00000011203(-);ENSBGRG00000012611(GSN);ENSBGRG00000016692(SLIT2);ENSBGRG00000018217(CDH13);ENSBGRG00000024803(PLCE1)
GO:0002707	BP	negative regulation of lymphocyte mediated immunity	1	3	4	25	0.00372571	0.21449	ENSBGRG00000019306(CLEC4G)	ENSBGRG00000000274(SLAMF1);ENSBGRG00000016149(IL7R);ENSBGRG00000016494(PTPRC)
GO:0060325	BP	face morphogenesis	4	0	4	25	0.00372571	0.21449	ENSBGRG00000004535(STRA6);ENSBGRG00000008025(DLX5);ENSBGRG00000010388(MSX1);ENSBGRG00000023889(MMP2)	-
GO:0060537	BP	muscle tissue development	9	6	15	263	0.00384041	0.21449	ENSBGRG00000000478(IHH);ENSBGRG00000004535(STRA6);ENSBGRG00000006350(GPCPD1);ENSBGRG00000006415(GLI1);ENSBGRG00000009313(PTCH1);ENSBGRG00000014260(TNNI3);ENSBGRG00000020691(TP73);ENSBGRG00000021583(UQCC2);ENSBGRG00000026019(TLL2)	ENSBGRG00000000523(NR4A1);ENSBGRG00000004094(EGR1);ENSBGRG00000009096(FOS);ENSBGRG00000017872(MYBPC3);ENSBGRG00000018191(FZD7);ENSBGRG00000021213(ATF3)
GO:0001915	BP	negative regulation of T cell mediated cytotoxicity	0	2	2	4	0.00392858	0.21449	-	ENSBGRG00000016149(IL7R);ENSBGRG00000016494(PTPRC)
GO:0031580	BP	membrane raft distribution	0	2	2	4	0.00392858	0.21449	-	ENSBGRG00000012611(GSN);ENSBGRG00000016494(PTPRC)
GO:0061205	BP	paramesonephric duct development	1	1	2	4	0.00392858	0.21449	ENSBGRG00000004535(STRA6)	ENSBGRG00000016253(GREB1L)
GO:0004792	MF	thiosulfate sulfurtransferase activity	2	0	2	4	0.00395182	0.149989	ENSBGRG00000007676(-);ENSBGRG00000007725(TST)	-
GO:0097108	MF	hedgehog family protein binding	2	0	2	4	0.00395182	0.149989	ENSBGRG00000003621(PTCH2);ENSBGRG00000009313(PTCH1)	-
GO:0046635	BP	positive regulation of alpha-beta T cell activation	3	2	5	41	0.00406076	0.218864	ENSBGRG00000000478(IHH);ENSBGRG00000017062(MYB);ENSBGRG00000026534(PNP)	ENSBGRG00000005665(ZBTB16);ENSBGRG00000016494(PTPRC)
GO:0048705	BP	skeletal system morphogenesis	10	1	11	166	0.00419197	0.223077	ENSBGRG00000000478(IHH);ENSBGRG00000000772(COMP);ENSBGRG00000000792(FREM1);ENSBGRG00000001989(HOXA2);ENSBGRG00000006565(FBN2);ENSBGRG00000008025(DLX5);ENSBGRG00000010388(MSX1);ENSBGRG00000019194(AXIN2);ENSBGRG00000021579(HOXB6);ENSBGRG00000023889(MMP2)	ENSBGRG00000019954(PPARGC1B)
GO:0015318	MF	inorganic molecular entity transmembrane transporter activity	21	7	28	630	0.00440015	0.159132	ENSBGRG00000001621(AQP3);ENSBGRG00000004152(SLC28A3);ENSBGRG00000004535(STRA6);ENSBGRG00000006627(SLC7A8);ENSBGRG00000007753(CACNA1G);ENSBGRG00000009802(GRIN1);ENSBGRG00000010173(LRRC26);ENSBGRG00000012735(SLC25A15);ENSBGRG00000017228(TPCN1);ENSBGRG00000017921(TTYH1);ENSBGRG00000018280(SLC8B1);ENSBGRG00000018838(CACNA1D);ENSBGRG00000019240(SLC37A4);ENSBGRG00000020268(LRRC8E);ENSBGRG00000021848(SL…	ENSBGRG00000000742(GABRA1);ENSBGRG00000002022(SLC24A2);ENSBGRG00000003559(SLC9B2);ENSBGRG00000008715(KCNN3);ENSBGRG00000009927(GRIA1);ENSBGRG00000010821(KCNK3);ENSBGRG00000022985(SCN4B)
GO:0015291	MF	secondary active transmembrane transporter activity	8	2	10	144	0.00457387	0.159132	ENSBGRG00000004152(SLC28A3);ENSBGRG00000006627(SLC7A8);ENSBGRG00000012735(SLC25A15);ENSBGRG00000018280(SLC8B1);ENSBGRG00000019240(SLC37A4);ENSBGRG00000021848(SLC9A3);ENSBGRG00000021961(SLC13A3);ENSBGRG00000022943(SLC6A2)	ENSBGRG00000002022(SLC24A2);ENSBGRG00000003559(SLC9B2)
GO:0098660	BP	inorganic ion transmembrane transport	10	11	21	432	0.00468515	0.242105	ENSBGRG00000001558(MCUB);ENSBGRG00000005622(BPIFA1);ENSBGRG00000007753(CACNA1G);ENSBGRG00000009802(GRIN1);ENSBGRG00000010173(LRRC26);ENSBGRG00000017228(TPCN1);ENSBGRG00000018280(SLC8B1);ENSBGRG00000018838(CACNA1D);ENSBGRG00000021848(SLC9A3);ENSBGRG00000026020(PPIF)	ENSBGRG00000000742(GABRA1);ENSBGRG00000002022(SLC24A2);ENSBGRG00000002923(CCL19);ENSBGRG00000007268(PIK3CG);ENSBGRG00000008715(KCNN3);ENSBGRG00000009621(MICU3);ENSBGRG00000010821(KCNK3);ENSBGRG00000011203(-);ENSBGRG00000016494(PTPRC);ENSBGRG00000020969(STEAP4);ENSBGRG00000022985(SCN4B)
GO:0030029	BP	actin filament-based process	9	14	23	489	0.00469926	0.242105	ENSBGRG00000000350(PLS1);ENSBGRG00000000396(SHROOM1);ENSBGRG00000001627(MYO1B);ENSBGRG00000002416(S1PR2);ENSBGRG00000011144(ARHGAP26);ENSBGRG00000018838(CACNA1D);ENSBGRG00000020213(EFNA5);ENSBGRG00000020626(PACSIN1);ENSBGRG00000021747(CORO2B)	ENSBGRG00000007471(RHOQ);ENSBGRG00000008774(TMOD2);ENSBGRG00000009255(DIXDC1);ENSBGRG00000009644(PPP1R9A);ENSBGRG00000011405(ALMS1);ENSBGRG00000012611(GSN);ENSBGRG00000016692(SLIT2);ENSBGRG00000017217(PARVG);ENSBGRG00000019954(PPARGC1B);ENSBGRG00000021134(-);ENSBGRG00000022770(SYNPO);ENSBGRG00000022985(SCN4B);ENSBGRG00000022996(PAK3);ENSBGRG00000023441(ARRB1)
GO:0032838	CC	plasma membrane bounded cell projection cytoplasm	7	0	7	83	0.00492651	0.180812	ENSBGRG00000000948(CCDC65);ENSBGRG00000001054(DNAH11);ENSBGRG00000004694(DNAJB13);ENSBGRG00000006415(GLI1);ENSBGRG00000013496(ODAD4);ENSBGRG00000015381(AK8);ENSBGRG00000024666(CCDC103)	-
GO:0004623	MF	phospholipase A2 activity	4	0	4	27	0.00501561	0.16732	ENSBGRG00000005137(-);ENSBGRG00000005175(-);ENSBGRG00000016172(PNPLA3);ENSBGRG00000025211(PLA2G3)	-
GO:0098662	BP	inorganic cation transmembrane transport	10	10	20	407	0.0050845	0.242105	ENSBGRG00000001558(MCUB);ENSBGRG00000005622(BPIFA1);ENSBGRG00000007753(CACNA1G);ENSBGRG00000009802(GRIN1);ENSBGRG00000010173(LRRC26);ENSBGRG00000017228(TPCN1);ENSBGRG00000018280(SLC8B1);ENSBGRG00000018838(CACNA1D);ENSBGRG00000021848(SLC9A3);ENSBGRG00000026020(PPIF)	ENSBGRG00000002022(SLC24A2);ENSBGRG00000002923(CCL19);ENSBGRG00000007268(PIK3CG);ENSBGRG00000008715(KCNN3);ENSBGRG00000009621(MICU3);ENSBGRG00000010821(KCNK3);ENSBGRG00000011203(-);ENSBGRG00000016494(PTPRC);ENSBGRG00000020969(STEAP4);ENSBGRG00000022985(SCN4B)
GO:0045619	BP	regulation of lymphocyte differentiation	5	4	9	124	0.00515194	0.242105	ENSBGRG00000000478(IHH);ENSBGRG00000017062(MYB);ENSBGRG00000019306(CLEC4G);ENSBGRG00000025884(SOX4);ENSBGRG00000026534(PNP)	ENSBGRG00000005665(ZBTB16);ENSBGRG00000014055(FGL2);ENSBGRG00000016149(IL7R);ENSBGRG00000016494(PTPRC)
GO:0060343	BP	trabecula formation	2	1	3	14	0.00516609	0.242105	ENSBGRG00000006565(FBN2);ENSBGRG00000023889(MMP2)	ENSBGRG00000019954(PPARGC1B)
GO:0004089	MF	carbonate dehydratase activity	3	0	3	14	0.00520995	0.16732	ENSBGRG00000014191(CA3);ENSBGRG00000014309(CA1);ENSBGRG00000021027(CA10)	-
GO:0007015	BP	actin filament organization	5	10	15	272	0.00523021	0.242105	ENSBGRG00000000350(PLS1);ENSBGRG00000000396(SHROOM1);ENSBGRG00000001627(MYO1B);ENSBGRG00000020626(PACSIN1);ENSBGRG00000021747(CORO2B)	ENSBGRG00000008774(TMOD2);ENSBGRG00000009644(PPP1R9A);ENSBGRG00000011405(ALMS1);ENSBGRG00000012611(GSN);ENSBGRG00000016692(SLIT2);ENSBGRG00000019954(PPARGC1B);ENSBGRG00000021134(-);ENSBGRG00000022770(SYNPO);ENSBGRG00000022996(PAK3);ENSBGRG00000023441(ARRB1)
GO:0050867	BP	positive regulation of cell activation	7	6	13	221	0.00534679	0.242105	ENSBGRG00000000478(IHH);ENSBGRG00000006591(SHLD1);ENSBGRG00000017062(MYB);ENSBGRG00000021481(EMILIN2);ENSBGRG00000025211(PLA2G3);ENSBGRG00000025884(SOX4);ENSBGRG00000026534(PNP)	ENSBGRG00000000274(SLAMF1);ENSBGRG00000005665(ZBTB16);ENSBGRG00000012246(ICOS);ENSBGRG00000016149(IL7R);ENSBGRG00000016494(PTPRC);ENSBGRG00000022987(MMRN1)
GO:0035082	BP	axoneme assembly	6	0	6	62	0.00542017	0.242105	ENSBGRG00000000510(CFAP65);ENSBGRG00000000948(CCDC65);ENSBGRG00000004694(DNAJB13);ENSBGRG00000013496(ODAD4);ENSBGRG00000024666(CCDC103);ENSBGRG00000025211(PLA2G3)	-
GO:0050796	BP	regulation of insulin secretion	5	2	7	82	0.00550016	0.242105	ENSBGRG00000018280(SLC8B1);ENSBGRG00000019689(ADCY8);ENSBGRG00000020213(EFNA5);ENSBGRG00000021583(UQCC2);ENSBGRG00000025884(SOX4)	ENSBGRG00000003559(SLC9B2);ENSBGRG00000020041(TCF7L2)
GO:0030198	BP	extracellular matrix organization	8	4	12	197	0.00557658	0.242105	ENSBGRG00000000478(IHH);ENSBGRG00000000772(COMP);ENSBGRG00000000776(CCDC80);ENSBGRG00000003916(RXFP1);ENSBGRG00000007227(FERMT1);ENSBGRG00000011661(HAS3);ENSBGRG00000013466(COL1A2);ENSBGRG00000024315(ADAMTS18)	ENSBGRG00000015743(ADAMTSL3);ENSBGRG00000021642(-);ENSBGRG00000021859(POSTN);ENSBGRG00000024001(SPOCK2)
GO:0001709	BP	cell fate determination	4	0	4	28	0.0056716	0.242105	ENSBGRG00000001989(HOXA2);ENSBGRG00000003621(PTCH2);ENSBGRG00000009313(PTCH1);ENSBGRG00000021133(ASCL1)	-
GO:0002823	BP	negative regulation of adaptive immune response based on somatic recombination of immune receptors built from immunoglobulin superfamily domains	1	3	4	28	0.0056716	0.242105	ENSBGRG00000019306(CLEC4G)	ENSBGRG00000000274(SLAMF1);ENSBGRG00000016149(IL7R);ENSBGRG00000016494(PTPRC)
GO:0010543	BP	regulation of platelet activation	3	1	4	28	0.0056716	0.242105	ENSBGRG00000019832(C1QTNF1);ENSBGRG00000021481(EMILIN2);ENSBGRG00000024315(ADAMTS18)	ENSBGRG00000022987(MMRN1)
GO:0030036	BP	actin cytoskeleton organization	8	13	21	440	0.00575598	0.242105	ENSBGRG00000000350(PLS1);ENSBGRG00000000396(SHROOM1);ENSBGRG00000001627(MYO1B);ENSBGRG00000002416(S1PR2);ENSBGRG00000011144(ARHGAP26);ENSBGRG00000020213(EFNA5);ENSBGRG00000020626(PACSIN1);ENSBGRG00000021747(CORO2B)	ENSBGRG00000007471(RHOQ);ENSBGRG00000008774(TMOD2);ENSBGRG00000009255(DIXDC1);ENSBGRG00000009644(PPP1R9A);ENSBGRG00000011405(ALMS1);ENSBGRG00000012611(GSN);ENSBGRG00000016692(SLIT2);ENSBGRG00000017217(PARVG);ENSBGRG00000019954(PPARGC1B);ENSBGRG00000021134(-);ENSBGRG00000022770(SYNPO);ENSBGRG00000022996(PAK3);ENSBGRG00000023441(ARRB1)
GO:0023051	BP	regulation of signaling	46	27	73	2109	0.00580672	0.242105	ENSBGRG00000000478(IHH);ENSBGRG00000002365(S100B);ENSBGRG00000002416(S1PR2);ENSBGRG00000002480(SOX7);ENSBGRG00000002806(CHN2);ENSBGRG00000005022(FAM162A);ENSBGRG00000005686(BPIFB1);ENSBGRG00000006415(GLI1);ENSBGRG00000006565(FBN2);ENSBGRG00000007227(FERMT1);ENSBGRG00000008025(DLX5);ENSBGRG00000008348(AGAP2);ENSBGRG00000008397(MID1);ENSBGRG00000009313(PTCH1);ENSBGRG00000009617(PTPRT);ENSBGRG000000…	ENSBGRG00000000274(SLAMF1);ENSBGRG00000002923(CCL19);ENSBGRG00000003559(SLC9B2);ENSBGRG00000004094(EGR1);ENSBGRG00000007268(PIK3CG);ENSBGRG00000008774(TMOD2);ENSBGRG00000009255(DIXDC1);ENSBGRG00000009644(PPP1R9A);ENSBGRG00000009672(PID1);ENSBGRG00000009927(GRIA1);ENSBGRG00000011203(-);ENSBGRG00000012611(GSN);ENSBGRG00000013772(SEMA6A);ENSBGRG00000015839(FGFR1);ENSBGRG00000015859(DEPTOR);ENSBGRG00…
GO:0050673	BP	epithelial cell proliferation	10	6	16	302	0.00584136	0.242105	ENSBGRG00000006415(GLI1);ENSBGRG00000007227(FERMT1);ENSBGRG00000008025(DLX5);ENSBGRG00000008348(AGAP2);ENSBGRG00000009082(KDF1);ENSBGRG00000009313(PTCH1);ENSBGRG00000013371(UHRF1);ENSBGRG00000014436(LRG1);ENSBGRG00000017871(TNMD);ENSBGRG00000018923(TGM1)	ENSBGRG00000000523(NR4A1);ENSBGRG00000015839(FGFR1);ENSBGRG00000016513(SCG2);ENSBGRG00000018191(FZD7);ENSBGRG00000018217(CDH13);ENSBGRG00000020041(TCF7L2)
GO:0033162	CC	melanosome membrane	2	0	2	5	0.00603964	0.180812	ENSBGRG00000005705(OCA2);ENSBGRG00000014824(GPR143)	-
GO:0045009	CC	chitosome	2	0	2	5	0.00603964	0.180812	ENSBGRG00000005705(OCA2);ENSBGRG00000014824(GPR143)	-
GO:0090741	CC	pigment granule membrane	2	0	2	5	0.00603964	0.180812	ENSBGRG00000005705(OCA2);ENSBGRG00000014824(GPR143)	-
GO:0002763	BP	positive regulation of myeloid leukocyte differentiation	1	4	5	45	0.00608322	0.242105	ENSBGRG00000025211(PLA2G3)	ENSBGRG00000003559(SLC9B2);ENSBGRG00000009096(FOS);ENSBGRG00000015582(EVI2B);ENSBGRG00000019954(PPARGC1B)
GO:0034109	BP	homotypic cell-cell adhesion	4	1	5	45	0.00608322	0.242105	ENSBGRG00000000772(COMP);ENSBGRG00000019832(C1QTNF1);ENSBGRG00000021481(EMILIN2);ENSBGRG00000024315(ADAMTS18)	ENSBGRG00000022987(MMRN1)
GO:0070588	BP	calcium ion transmembrane transport	5	6	11	175	0.0062085	0.242105	ENSBGRG00000001558(MCUB);ENSBGRG00000007753(CACNA1G);ENSBGRG00000009802(GRIN1);ENSBGRG00000018280(SLC8B1);ENSBGRG00000018838(CACNA1D)	ENSBGRG00000002022(SLC24A2);ENSBGRG00000002923(CCL19);ENSBGRG00000007268(PIK3CG);ENSBGRG00000009621(MICU3);ENSBGRG00000011203(-);ENSBGRG00000016494(PTPRC)
GO:0001578	BP	microtubule bundle formation	7	0	7	84	0.00627072	0.242105	ENSBGRG00000000510(CFAP65);ENSBGRG00000000948(CCDC65);ENSBGRG00000004694(DNAJB13);ENSBGRG00000013496(ODAD4);ENSBGRG00000024666(CCDC103);ENSBGRG00000025211(PLA2G3);ENSBGRG00000026802(TPPP3)	-
GO:0060349	BP	bone morphogenesis	6	0	6	64	0.00633056	0.242105	ENSBGRG00000000478(IHH);ENSBGRG00000000772(COMP);ENSBGRG00000000792(FREM1);ENSBGRG00000008025(DLX5);ENSBGRG00000010388(MSX1);ENSBGRG00000019194(AXIN2)	-
GO:0019731	BP	antibacterial humoral response	2	1	3	15	0.00633416	0.242105	ENSBGRG00000005622(BPIFA1);ENSBGRG00000022647(PGC)	ENSBGRG00000011283(SLPI)
GO:0031589	BP	cell-substrate adhesion	10	3	13	226	0.00642386	0.242105	ENSBGRG00000000112(TIAM1);ENSBGRG00000000776(CCDC80);ENSBGRG00000000792(FREM1);ENSBGRG00000002823(EDIL3);ENSBGRG00000007227(FERMT1);ENSBGRG00000010882(SPRY4);ENSBGRG00000020213(EFNA5);ENSBGRG00000021747(CORO2B);ENSBGRG00000025236(VWA2);ENSBGRG00000025649(COL26A1)	ENSBGRG00000018191(FZD7);ENSBGRG00000018217(CDH13);ENSBGRG00000024001(SPOCK2)
GO:0001957	BP	intramembranous ossification	2	0	2	5	0.00643494	0.242105	ENSBGRG00000019194(AXIN2);ENSBGRG00000023889(MMP2)	-
GO:0009448	BP	gamma-aminobutyric acid metabolic process	2	0	2	5	0.00643494	0.242105	ENSBGRG00000007496(ABAT);ENSBGRG00000012503(PHGDH)	-
GO:0033087	BP	negative regulation of immature T cell proliferation	2	0	2	5	0.00643494	0.242105	ENSBGRG00000000478(IHH);ENSBGRG00000019306(CLEC4G)	-
GO:0033088	BP	negative regulation of immature T cell proliferation in thymus	2	0	2	5	0.00643494	0.242105	ENSBGRG00000000478(IHH);ENSBGRG00000019306(CLEC4G)	-
GO:0036072	BP	direct ossification	2	0	2	5	0.00643494	0.242105	ENSBGRG00000019194(AXIN2);ENSBGRG00000023889(MMP2)	-
GO:0043570	BP	maintenance of DNA repeat elements	1	1	2	5	0.00643494	0.242105	ENSBGRG00000019194(AXIN2)	ENSBGRG00000020041(TCF7L2)
GO:0051665	BP	membrane raft localization	0	2	2	5	0.00643494	0.242105	-	ENSBGRG00000012611(GSN);ENSBGRG00000016494(PTPRC)
GO:1901731	BP	positive regulation of platelet aggregation	1	1	2	5	0.00643494	0.242105	ENSBGRG00000021481(EMILIN2)	ENSBGRG00000022987(MMRN1)
GO:0010837	BP	regulation of keratinocyte proliferation	4	0	4	29	0.00644616	0.242105	ENSBGRG00000009082(KDF1);ENSBGRG00000009313(PTCH1);ENSBGRG00000014436(LRG1);ENSBGRG00000018923(TGM1)	-
GO:0051240	BP	positive regulation of multicellular organismal process	30	14	44	1151	0.00644999	0.242105	ENSBGRG00000000350(PLS1);ENSBGRG00000000478(IHH);ENSBGRG00000004623(UCP2);ENSBGRG00000006169(HK2);ENSBGRG00000006415(GLI1);ENSBGRG00000006565(FBN2);ENSBGRG00000006591(SHLD1);ENSBGRG00000007227(FERMT1);ENSBGRG00000008246(TNFRSF8);ENSBGRG00000008348(AGAP2);ENSBGRG00000014436(LRG1);ENSBGRG00000016591(RASAL1);ENSBGRG00000017062(MYB);ENSBGRG00000017403(LRRC4B);ENSBGRG00000019194(AXIN2);ENSBGRG00000019…	ENSBGRG00000000274(SLAMF1);ENSBGRG00000003559(SLC9B2);ENSBGRG00000004094(EGR1);ENSBGRG00000005665(ZBTB16);ENSBGRG00000007268(PIK3CG);ENSBGRG00000009096(FOS);ENSBGRG00000011203(-);ENSBGRG00000015582(EVI2B);ENSBGRG00000015839(FGFR1);ENSBGRG00000016149(IL7R);ENSBGRG00000016494(PTPRC);ENSBGRG00000019954(PPARGC1B);ENSBGRG00000020041(TCF7L2);ENSBGRG00000022987(MMRN1)
GO:0005113	MF	patched binding	2	0	2	5	0.00647264	0.194297	ENSBGRG00000000478(IHH);ENSBGRG00000009313(PTCH1)	-
GO:0015298	MF	solute:cation antiporter activity	2	2	4	29	0.00651535	0.194297	ENSBGRG00000018280(SLC8B1);ENSBGRG00000021848(SLC9A3)	ENSBGRG00000002022(SLC24A2);ENSBGRG00000003559(SLC9B2)
GO:0030278	BP	regulation of ossification	9	1	10	152	0.00651661	0.242441	ENSBGRG00000000772(COMP);ENSBGRG00000001989(HOXA2);ENSBGRG00000004313(NOCT);ENSBGRG00000006415(GLI1);ENSBGRG00000006565(FBN2);ENSBGRG00000009313(PTCH1);ENSBGRG00000019194(AXIN2);ENSBGRG00000019619(PKDCC);ENSBGRG00000021739(RORB)	ENSBGRG00000005665(ZBTB16)
GO:0010646	BP	regulation of cell communication	45	27	72	2087	0.00667817	0.246272	ENSBGRG00000000478(IHH);ENSBGRG00000002365(S100B);ENSBGRG00000002416(S1PR2);ENSBGRG00000002480(SOX7);ENSBGRG00000002806(CHN2);ENSBGRG00000005022(FAM162A);ENSBGRG00000005686(BPIFB1);ENSBGRG00000006415(GLI1);ENSBGRG00000006565(FBN2);ENSBGRG00000007227(FERMT1);ENSBGRG00000008025(DLX5);ENSBGRG00000008348(AGAP2);ENSBGRG00000008397(MID1);ENSBGRG00000009313(PTCH1);ENSBGRG00000009617(PTPRT);ENSBGRG000000…	ENSBGRG00000000274(SLAMF1);ENSBGRG00000002923(CCL19);ENSBGRG00000003559(SLC9B2);ENSBGRG00000004094(EGR1);ENSBGRG00000007268(PIK3CG);ENSBGRG00000008774(TMOD2);ENSBGRG00000009255(DIXDC1);ENSBGRG00000009644(PPP1R9A);ENSBGRG00000009672(PID1);ENSBGRG00000009927(GRIA1);ENSBGRG00000011203(-);ENSBGRG00000012611(GSN);ENSBGRG00000013772(SEMA6A);ENSBGRG00000015839(FGFR1);ENSBGRG00000015859(DEPTOR);ENSBGRG00…
GO:0046883	BP	regulation of hormone secretion	7	2	9	130	0.00698392	0.254705	ENSBGRG00000018280(SLC8B1);ENSBGRG00000019689(ADCY8);ENSBGRG00000019832(C1QTNF1);ENSBGRG00000020213(EFNA5);ENSBGRG00000021583(UQCC2);ENSBGRG00000025211(PLA2G3);ENSBGRG00000025884(SOX4)	ENSBGRG00000003559(SLC9B2);ENSBGRG00000020041(TCF7L2)
GO:0022409	BP	positive regulation of cell-cell adhesion	5	6	11	178	0.00702801	0.254705	ENSBGRG00000000478(IHH);ENSBGRG00000017062(MYB);ENSBGRG00000021481(EMILIN2);ENSBGRG00000025884(SOX4);ENSBGRG00000026534(PNP)	ENSBGRG00000000274(SLAMF1);ENSBGRG00000005665(ZBTB16);ENSBGRG00000012246(ICOS);ENSBGRG00000016149(IL7R);ENSBGRG00000016494(PTPRC);ENSBGRG00000022987(MMRN1)
GO:0043167	MF	ion binding	78	33	111	3449	0.00709681	0.204339	ENSBGRG00000000350(PLS1);ENSBGRG00000000478(IHH);ENSBGRG00000000508(KIF1A);ENSBGRG00000000772(COMP);ENSBGRG00000000776(CCDC80);ENSBGRG00000000999(EPHX2);ENSBGRG00000001054(DNAH11);ENSBGRG00000001069(-);ENSBGRG00000001148(ZNF385B);ENSBGRG00000001193(CAPS);ENSBGRG00000001627(MYO1B);ENSBGRG00000002365(S100B);ENSBGRG00000002471(CYP27C1);ENSBGRG00000002753(FDFT1);ENSBGRG00000002823(EDIL3);ENSBGRG00000…	ENSBGRG00000000320(-);ENSBGRG00000000523(NR4A1);ENSBGRG00000001713(RERG);ENSBGRG00000001904(EEA1);ENSBGRG00000002783(RORC);ENSBGRG00000004094(EGR1);ENSBGRG00000006593(-);ENSBGRG00000006669(NPR1);ENSBGRG00000006793(RAB40B);ENSBGRG00000007471(RHOQ);ENSBGRG00000008965(MYH7B);ENSBGRG00000009621(MICU3);ENSBGRG00000010949(CYP2D6);ENSBGRG00000012113(MASP2);ENSBGRG00000012611(GSN);ENSBGRG00000013272(CDO1…
GO:0002820	BP	negative regulation of adaptive immune response	1	3	4	30	0.00728777	0.26116	ENSBGRG00000019306(CLEC4G)	ENSBGRG00000000274(SLAMF1);ENSBGRG00000016149(IL7R);ENSBGRG00000016494(PTPRC)
GO:0046634	BP	regulation of alpha-beta T cell activation	4	2	6	66	0.00734731	0.26116	ENSBGRG00000000478(IHH);ENSBGRG00000017062(MYB);ENSBGRG00000019306(CLEC4G);ENSBGRG00000026534(PNP)	ENSBGRG00000005665(ZBTB16);ENSBGRG00000016494(PTPRC)
GO:0046873	MF	metal ion transmembrane transporter activity	11	5	16	309	0.00744551	0.207233	ENSBGRG00000004152(SLC28A3);ENSBGRG00000007753(CACNA1G);ENSBGRG00000009802(GRIN1);ENSBGRG00000010173(LRRC26);ENSBGRG00000017228(TPCN1);ENSBGRG00000018280(SLC8B1);ENSBGRG00000018838(CACNA1D);ENSBGRG00000021848(SLC9A3);ENSBGRG00000021961(SLC13A3);ENSBGRG00000022943(SLC6A2);ENSBGRG00000024709(KCNF1)	ENSBGRG00000002022(SLC24A2);ENSBGRG00000003559(SLC9B2);ENSBGRG00000008715(KCNN3);ENSBGRG00000010821(KCNK3);ENSBGRG00000022985(SCN4B)
GO:0120025	CC	plasma membrane bounded cell projection	27	11	38	1003	0.00755844	0.21297	ENSBGRG00000000350(PLS1);ENSBGRG00000000510(CFAP65);ENSBGRG00000000948(CCDC65);ENSBGRG00000001054(DNAH11);ENSBGRG00000002365(S100B);ENSBGRG00000004152(SLC28A3);ENSBGRG00000004694(DNAJB13);ENSBGRG00000005193(UBXN10);ENSBGRG00000006415(GLI1);ENSBGRG00000006627(SLC7A8);ENSBGRG00000006902(POC1A);ENSBGRG00000009313(PTCH1);ENSBGRG00000009802(GRIN1);ENSBGRG00000012086(KIF19);ENSBGRG00000013496(ODAD4);EN…	ENSBGRG00000001904(EEA1);ENSBGRG00000003559(SLC9B2);ENSBGRG00000004845(SCLT1);ENSBGRG00000009644(PPP1R9A);ENSBGRG00000009927(GRIA1);ENSBGRG00000012611(GSN);ENSBGRG00000016494(PTPRC);ENSBGRG00000018217(CDH13);ENSBGRG00000021383(ESPNL);ENSBGRG00000022502(CHL1);ENSBGRG00000024803(PLCE1)
GO:0046942	BP	carboxylic acid transport	11	0	11	180	0.00761973	0.26116	ENSBGRG00000005137(-);ENSBGRG00000005175(-);ENSBGRG00000006627(SLC7A8);ENSBGRG00000012735(SLC25A15);ENSBGRG00000019559(LLGL2);ENSBGRG00000020268(LRRC8E);ENSBGRG00000020975(SLC22A3);ENSBGRG00000021961(SLC13A3);ENSBGRG00000023163(ABCC6);ENSBGRG00000023586(ABCC1);ENSBGRG00000025211(PLA2G3)	-
GO:0006851	BP	mitochondrial calcium ion transmembrane transport	2	1	3	16	0.00764704	0.26116	ENSBGRG00000001558(MCUB);ENSBGRG00000018280(SLC8B1)	ENSBGRG00000009621(MICU3)
GO:0045117	BP	azole transport	3	0	3	16	0.00764704	0.26116	ENSBGRG00000003770(SLC19A2);ENSBGRG00000020975(SLC22A3);ENSBGRG00000025211(PLA2G3)	-
GO:0060219	BP	camera-type eye photoreceptor cell differentiation	2	1	3	16	0.00764704	0.26116	ENSBGRG00000000478(IHH);ENSBGRG00000021739(RORB)	ENSBGRG00000023201(PDE6C)
GO:0060632	BP	regulation of microtubule-based movement	2	1	3	16	0.00764704	0.26116	ENSBGRG00000000948(CCDC65);ENSBGRG00000001054(DNAH11)	ENSBGRG00000011203(-)
GO:0042221	BP	response to chemical	44	33	77	2272	0.00770311	0.26116	ENSBGRG00000000772(COMP);ENSBGRG00000001621(AQP3);ENSBGRG00000001989(HOXA2);ENSBGRG00000003770(SLC19A2);ENSBGRG00000004313(NOCT);ENSBGRG00000005022(FAM162A);ENSBGRG00000006169(HK2);ENSBGRG00000006565(FBN2);ENSBGRG00000006627(SLC7A8);ENSBGRG00000007227(FERMT1);ENSBGRG00000007496(ABAT);ENSBGRG00000007753(CACNA1G);ENSBGRG00000008025(DLX5);ENSBGRG00000009313(PTCH1);ENSBGRG00000009617(PTPRT);ENSBGRG00…	ENSBGRG00000000274(SLAMF1);ENSBGRG00000000523(NR4A1);ENSBGRG00000001713(RERG);ENSBGRG00000002783(RORC);ENSBGRG00000002923(CCL19);ENSBGRG00000003559(SLC9B2);ENSBGRG00000004094(EGR1);ENSBGRG00000007268(PIK3CG);ENSBGRG00000007471(RHOQ);ENSBGRG00000009096(FOS);ENSBGRG00000009672(PID1);ENSBGRG00000009927(GRIA1);ENSBGRG00000010949(CYP2D6);ENSBGRG00000011203(-);ENSBGRG00000012611(GSN);ENSBGRG00000013772…
GO:0015849	BP	organic acid transport	11	0	11	181	0.00792979	0.266695	ENSBGRG00000005137(-);ENSBGRG00000005175(-);ENSBGRG00000006627(SLC7A8);ENSBGRG00000012735(SLC25A15);ENSBGRG00000019559(LLGL2);ENSBGRG00000020268(LRRC8E);ENSBGRG00000020975(SLC22A3);ENSBGRG00000021961(SLC13A3);ENSBGRG00000023163(ABCC6);ENSBGRG00000023586(ABCC1);ENSBGRG00000025211(PLA2G3)	-
GO:0005509	MF	calcium ion binding	16	8	24	540	0.00809746	0.214252	ENSBGRG00000000350(PLS1);ENSBGRG00000000478(IHH);ENSBGRG00000000772(COMP);ENSBGRG00000001193(CAPS);ENSBGRG00000002365(S100B);ENSBGRG00000002823(EDIL3);ENSBGRG00000005137(-);ENSBGRG00000005175(-);ENSBGRG00000006565(FBN2);ENSBGRG00000006575(MCTP2);ENSBGRG00000010611(-);ENSBGRG00000015612(F10);ENSBGRG00000016371(CAPSL);ENSBGRG00000016472(CDH20);ENSBGRG00000025236(VWA2);ENSBGRG00000026019(TLL2)	ENSBGRG00000009621(MICU3);ENSBGRG00000012113(MASP2);ENSBGRG00000012611(GSN);ENSBGRG00000016692(SLIT2);ENSBGRG00000018217(CDH13);ENSBGRG00000018597(CALB2);ENSBGRG00000022987(MMRN1);ENSBGRG00000024001(SPOCK2)
GO:0006811	BP	ion transport	27	14	41	1070	0.00816461	0.269277	ENSBGRG00000001558(MCUB);ENSBGRG00000005137(-);ENSBGRG00000005175(-);ENSBGRG00000005622(BPIFA1);ENSBGRG00000006627(SLC7A8);ENSBGRG00000007753(CACNA1G);ENSBGRG00000009802(GRIN1);ENSBGRG00000010173(LRRC26);ENSBGRG00000011424(CNIH3);ENSBGRG00000012735(SLC25A15);ENSBGRG00000017228(TPCN1);ENSBGRG00000017921(TTYH1);ENSBGRG00000018280(SLC8B1);ENSBGRG00000018838(CACNA1D);ENSBGRG00000019240(SLC37A4);ENSBG…	ENSBGRG00000000742(GABRA1);ENSBGRG00000002022(SLC24A2);ENSBGRG00000002923(CCL19);ENSBGRG00000003559(SLC9B2);ENSBGRG00000006593(-);ENSBGRG00000007268(PIK3CG);ENSBGRG00000008715(KCNN3);ENSBGRG00000009621(MICU3);ENSBGRG00000009927(GRIA1);ENSBGRG00000010821(KCNK3);ENSBGRG00000011203(-);ENSBGRG00000016494(PTPRC);ENSBGRG00000020969(STEAP4);ENSBGRG00000022985(SCN4B)
GO:0002704	BP	negative regulation of leukocyte mediated immunity	1	3	4	31	0.00819874	0.269277	ENSBGRG00000019306(CLEC4G)	ENSBGRG00000000274(SLAMF1);ENSBGRG00000016149(IL7R);ENSBGRG00000016494(PTPRC)
GO:0046638	BP	positive regulation of alpha-beta T cell differentiation	3	1	4	31	0.00819874	0.269277	ENSBGRG00000000478(IHH);ENSBGRG00000017062(MYB);ENSBGRG00000026534(PNP)	ENSBGRG00000005665(ZBTB16)
GO:0005539	MF	glycosaminoglycan binding	3	5	8	110	0.00821085	0.214252	ENSBGRG00000000772(COMP);ENSBGRG00000000776(CCDC80);ENSBGRG00000009313(PTCH1)	ENSBGRG00000015839(FGFR1);ENSBGRG00000016494(PTPRC);ENSBGRG00000016692(SLIT2);ENSBGRG00000021859(POSTN);ENSBGRG00000024001(SPOCK2)
GO:0019722	BP	calcium-mediated signaling	3	5	8	111	0.00849967	0.276997	ENSBGRG00000011489(C10orf71);ENSBGRG00000014260(TNNI3);ENSBGRG00000014824(GPR143)	ENSBGRG00000009644(PPP1R9A);ENSBGRG00000011203(-);ENSBGRG00000016494(PTPRC);ENSBGRG00000018217(CDH13);ENSBGRG00000025293(RCAN2)
GO:0009914	BP	hormone transport	9	2	11	183	0.00857929	0.277441	ENSBGRG00000006627(SLC7A8);ENSBGRG00000018280(SLC8B1);ENSBGRG00000019689(ADCY8);ENSBGRG00000019832(C1QTNF1);ENSBGRG00000020213(EFNA5);ENSBGRG00000020975(SLC22A3);ENSBGRG00000021583(UQCC2);ENSBGRG00000025211(PLA2G3);ENSBGRG00000025884(SOX4)	ENSBGRG00000003559(SLC9B2);ENSBGRG00000020041(TCF7L2)
GO:0043062	BP	extracellular structure organization	9	4	13	235	0.00879239	0.282162	ENSBGRG00000000478(IHH);ENSBGRG00000000772(COMP);ENSBGRG00000000776(CCDC80);ENSBGRG00000003916(RXFP1);ENSBGRG00000007227(FERMT1);ENSBGRG00000011661(HAS3);ENSBGRG00000013466(COL1A2);ENSBGRG00000024315(ADAMTS18);ENSBGRG00000025211(PLA2G3)	ENSBGRG00000015743(ADAMTSL3);ENSBGRG00000021642(-);ENSBGRG00000021859(POSTN);ENSBGRG00000024001(SPOCK2)
GO:0050865	BP	regulation of cell activation	10	8	18	372	0.00891544	0.283943	ENSBGRG00000000478(IHH);ENSBGRG00000006591(SHLD1);ENSBGRG00000017062(MYB);ENSBGRG00000019306(CLEC4G);ENSBGRG00000019832(C1QTNF1);ENSBGRG00000021481(EMILIN2);ENSBGRG00000024315(ADAMTS18);ENSBGRG00000025211(PLA2G3);ENSBGRG00000025884(SOX4);ENSBGRG00000026534(PNP)	ENSBGRG00000000274(SLAMF1);ENSBGRG00000005665(ZBTB16);ENSBGRG00000012246(ICOS);ENSBGRG00000012611(GSN);ENSBGRG00000014055(FGL2);ENSBGRG00000016149(IL7R);ENSBGRG00000016494(PTPRC);ENSBGRG00000022987(MMRN1)
GO:0022857	MF	transmembrane transporter activity	26	8	34	851	0.00907346	0.229586	ENSBGRG00000001621(AQP3);ENSBGRG00000003770(SLC19A2);ENSBGRG00000004152(SLC28A3);ENSBGRG00000004535(STRA6);ENSBGRG00000006627(SLC7A8);ENSBGRG00000007753(CACNA1G);ENSBGRG00000009802(GRIN1);ENSBGRG00000010173(LRRC26);ENSBGRG00000012735(SLC25A15);ENSBGRG00000013374(-);ENSBGRG00000017228(TPCN1);ENSBGRG00000017921(TTYH1);ENSBGRG00000018280(SLC8B1);ENSBGRG00000018838(CACNA1D);ENSBGRG00000019240(SLC37A4…	ENSBGRG00000000742(GABRA1);ENSBGRG00000002022(SLC24A2);ENSBGRG00000003559(SLC9B2);ENSBGRG00000008715(KCNN3);ENSBGRG00000009927(GRIA1);ENSBGRG00000010821(KCNK3);ENSBGRG00000021445(SLC2A4);ENSBGRG00000022985(SCN4B)
GO:1903077	BP	negative regulation of protein localization to plasma membrane	1	2	3	17	0.00910865	0.286919	ENSBGRG00000019619(PKDCC)	ENSBGRG00000007471(RHOQ);ENSBGRG00000009672(PID1)
GO:0044782	BP	cilium organization	10	4	14	263	0.00922873	0.286919	ENSBGRG00000000510(CFAP65);ENSBGRG00000000645(GMNC);ENSBGRG00000000948(CCDC65);ENSBGRG00000004694(DNAJB13);ENSBGRG00000005193(UBXN10);ENSBGRG00000012086(KIF19);ENSBGRG00000013496(ODAD4);ENSBGRG00000024666(CCDC103);ENSBGRG00000024709(KCNF1);ENSBGRG00000025211(PLA2G3)	ENSBGRG00000004845(SCLT1);ENSBGRG00000010338(CEP350);ENSBGRG00000011203(-);ENSBGRG00000012611(GSN)
GO:0042995	CC	cell projection	27	11	38	1017	0.00937516	0.249483	ENSBGRG00000000350(PLS1);ENSBGRG00000000510(CFAP65);ENSBGRG00000000948(CCDC65);ENSBGRG00000001054(DNAH11);ENSBGRG00000002365(S100B);ENSBGRG00000004152(SLC28A3);ENSBGRG00000004694(DNAJB13);ENSBGRG00000005193(UBXN10);ENSBGRG00000006415(GLI1);ENSBGRG00000006627(SLC7A8);ENSBGRG00000006902(POC1A);ENSBGRG00000009313(PTCH1);ENSBGRG00000009802(GRIN1);ENSBGRG00000012086(KIF19);ENSBGRG00000013496(ODAD4);EN…	ENSBGRG00000001904(EEA1);ENSBGRG00000003559(SLC9B2);ENSBGRG00000004845(SCLT1);ENSBGRG00000009644(PPP1R9A);ENSBGRG00000009927(GRIA1);ENSBGRG00000012611(GSN);ENSBGRG00000016494(PTPRC);ENSBGRG00000018217(CDH13);ENSBGRG00000021383(ESPNL);ENSBGRG00000022502(CHL1);ENSBGRG00000024803(PLCE1)
GO:0015803	BP	branched-chain amino acid transport	2	0	2	6	0.00948663	0.286919	ENSBGRG00000006627(SLC7A8);ENSBGRG00000019559(LLGL2)	-
GO:0015820	BP	leucine transport	2	0	2	6	0.00948663	0.286919	ENSBGRG00000006627(SLC7A8);ENSBGRG00000019559(LLGL2)	-
GO:0031100	BP	animal organ regeneration	1	1	2	6	0.00948663	0.286919	ENSBGRG00000006415(GLI1)	ENSBGRG00000012518(UPF2)
GO:0060054	BP	positive regulation of epithelial cell proliferation involved in wound healing	1	1	2	6	0.00948663	0.286919	ENSBGRG00000014436(LRG1)	ENSBGRG00000018191(FZD7)
GO:0090240	BP	positive regulation of histone H4 acetylation	1	1	2	6	0.00948663	0.286919	ENSBGRG00000022202(AUTS2)	ENSBGRG00000023441(ARRB1)
GO:0002521	BP	leukocyte differentiation	7	11	18	375	0.00963651	0.289321	ENSBGRG00000000478(IHH);ENSBGRG00000017062(MYB);ENSBGRG00000019306(CLEC4G);ENSBGRG00000025211(PLA2G3);ENSBGRG00000025884(SOX4);ENSBGRG00000026197(PRXL2A);ENSBGRG00000026534(PNP)	ENSBGRG00000000274(SLAMF1);ENSBGRG00000003559(SLC9B2);ENSBGRG00000004094(EGR1);ENSBGRG00000005665(ZBTB16);ENSBGRG00000009096(FOS);ENSBGRG00000014055(FGL2);ENSBGRG00000015582(EVI2B);ENSBGRG00000016149(IL7R);ENSBGRG00000016494(PTPRC);ENSBGRG00000018191(FZD7);ENSBGRG00000019954(PPARGC1B)
GO:0050870	BP	positive regulation of T cell activation	4	5	9	137	0.00971003	0.289321	ENSBGRG00000000478(IHH);ENSBGRG00000017062(MYB);ENSBGRG00000025884(SOX4);ENSBGRG00000026534(PNP)	ENSBGRG00000000274(SLAMF1);ENSBGRG00000005665(ZBTB16);ENSBGRG00000012246(ICOS);ENSBGRG00000016149(IL7R);ENSBGRG00000016494(PTPRC)
