# Supplementary material for: Transcriptomics Reveals the Differences in mRNA Expression Patterns in Yak Uterus of Follicular, Luteal, and Pregnant Phases
Source: Animals (Basel). 2025 Mar 14;15(6):837. doi: 10.3390/ani15060837 (PMC11939727; doi:10.3390/ani15060837)
Supplement: Supplementary file 1 [file animals-15-00837-s001.zip › animals-3455919-supplementary/Supplementary Table S5.xlsx]

## Sheet: Supplementary Table S5
Supplementary Table S5: UFP_vs_UPP. GO significant enrichment
GO.ID	Category	Term	Up	Down	DEG	Total	Pvalue	adjustPvalue	Up_gene	Down_gene
GO:0031012	CC	extracellular matrix	18	1	19	204	1.85974e-08	8.08986e-06	ENSBGRG00000000792(FREM1);ENSBGRG00000002309(LUM);ENSBGRG00000002438(TGFBI);ENSBGRG00000002811(FN1);ENSBGRG00000003247(COL3A1);ENSBGRG00000003554(ADAMTS2);ENSBGRG00000004437(COL4A1);ENSBGRG00000005083(COL4A2);ENSBGRG00000006423(MYOC);ENSBGRG00000008993(SPARC);ENSBGRG00000009855(MFAP5);ENSBGRG00000011693(LOX);ENSBGRG00000013466(COL1A2);ENSBGRG00000015364(FBN1);ENSBGRG00000018711(MMP3);ENSBGRG00000…	ENSBGRG00000000478(IHH)
GO:0044421	CC	extracellular region part	34	4	38	790	2.22684e-07	3.55278e-05	ENSBGRG00000000792(FREM1);ENSBGRG00000002309(LUM);ENSBGRG00000002438(TGFBI);ENSBGRG00000002811(FN1);ENSBGRG00000003247(COL3A1);ENSBGRG00000003554(ADAMTS2);ENSBGRG00000004317(AOC1);ENSBGRG00000004437(COL4A1);ENSBGRG00000004787(SELE);ENSBGRG00000005083(COL4A2);ENSBGRG00000005518(CPQ);ENSBGRG00000006423(MYOC);ENSBGRG00000008627(IL18);ENSBGRG00000008993(SPARC);ENSBGRG00000009855(MFAP5);ENSBGRG0000001…	ENSBGRG00000000478(IHH);ENSBGRG00000010472(LIPC);ENSBGRG00000012943(IL17D);ENSBGRG00000017855(-)
GO:0005576	CC	extracellular region	42	7	49	1176	2.61427e-07	3.55278e-05	ENSBGRG00000000792(FREM1);ENSBGRG00000002309(LUM);ENSBGRG00000002438(TGFBI);ENSBGRG00000002811(FN1);ENSBGRG00000003247(COL3A1);ENSBGRG00000003554(ADAMTS2);ENSBGRG00000004317(AOC1);ENSBGRG00000004437(COL4A1);ENSBGRG00000004787(SELE);ENSBGRG00000005083(COL4A2);ENSBGRG00000005518(CPQ);ENSBGRG00000006423(MYOC);ENSBGRG00000007898(APLN);ENSBGRG00000008327(-);ENSBGRG00000008627(IL18);ENSBGRG00000008993(…	ENSBGRG00000000478(IHH);ENSBGRG00000008451(HGFAC);ENSBGRG00000010472(LIPC);ENSBGRG00000012943(IL17D);ENSBGRG00000017855(-);ENSBGRG00000019494(CCN3);ENSBGRG00000020763(ADCYAP1)
GO:0062023	CC	collagen-containing extracellular matrix	14	0	14	133	3.26692e-07	3.55278e-05	ENSBGRG00000000792(FREM1);ENSBGRG00000002309(LUM);ENSBGRG00000002811(FN1);ENSBGRG00000003247(COL3A1);ENSBGRG00000003554(ADAMTS2);ENSBGRG00000004437(COL4A1);ENSBGRG00000005083(COL4A2);ENSBGRG00000006423(MYOC);ENSBGRG00000008993(SPARC);ENSBGRG00000013466(COL1A2);ENSBGRG00000015364(FBN1);ENSBGRG00000019277(NID1);ENSBGRG00000022849(CD151);ENSBGRG00000023092(MFAP4)	-
GO:0044420	CC	extracellular matrix component	8	0	8	41	1.05756e-06	9.20078e-05	ENSBGRG00000002309(LUM);ENSBGRG00000003247(COL3A1);ENSBGRG00000004437(COL4A1);ENSBGRG00000005083(COL4A2);ENSBGRG00000009855(MFAP5);ENSBGRG00000013466(COL1A2);ENSBGRG00000015364(FBN1);ENSBGRG00000023092(MFAP4)	-
GO:0097435	BP	supramolecular fiber organization	23	3	26	459	1.0752e-06	0.00176699	ENSBGRG00000000804(PTK2B);ENSBGRG00000000933(RND1);ENSBGRG00000002309(LUM);ENSBGRG00000003247(COL3A1);ENSBGRG00000003554(ADAMTS2);ENSBGRG00000003717(KANK1);ENSBGRG00000005834(MICAL2);ENSBGRG00000005861(LDLR);ENSBGRG00000006423(MYOC);ENSBGRG00000007767(NAV3);ENSBGRG00000009349(CFL2);ENSBGRG00000009380(CCL24);ENSBGRG00000009855(MFAP5);ENSBGRG00000011693(LOX);ENSBGRG00000011802(FLNC);ENSBGRG00000013…	ENSBGRG00000011405(ALMS1);ENSBGRG00000014141(CKAP2);ENSBGRG00000020626(PACSIN1)
GO:0001568	BP	blood vessel development	21	5	26	463	1.26484e-06	0.00176699	ENSBGRG00000000804(PTK2B);ENSBGRG00000002438(TGFBI);ENSBGRG00000004372(NTRK2);ENSBGRG00000004437(COL4A1);ENSBGRG00000004717(ITGA5);ENSBGRG00000005083(COL4A2);ENSBGRG00000005861(LDLR);ENSBGRG00000007898(APLN);ENSBGRG00000008627(IL18);ENSBGRG00000008993(SPARC);ENSBGRG00000009380(CCL24);ENSBGRG00000011693(LOX);ENSBGRG00000013466(COL1A2);ENSBGRG00000013574(PKM);ENSBGRG00000013709(LOXL2);ENSBGRG000000…	ENSBGRG00000000478(IHH);ENSBGRG00000007548(PDE3B);ENSBGRG00000015338(TEAD2);ENSBGRG00000019494(CCN3);ENSBGRG00000025884(SOX4)
GO:0005581	CC	collagen trimer	6	0	6	20	1.6369e-06	0.000118675	ENSBGRG00000002309(LUM);ENSBGRG00000003247(COL3A1);ENSBGRG00000004437(COL4A1);ENSBGRG00000005083(COL4A2);ENSBGRG00000011693(LOX);ENSBGRG00000013466(COL1A2)	-
GO:0072359	BP	circulatory system development	25	8	33	706	2.69925e-06	0.00176699	ENSBGRG00000000804(PTK2B);ENSBGRG00000002438(TGFBI);ENSBGRG00000003247(COL3A1);ENSBGRG00000004372(NTRK2);ENSBGRG00000004437(COL4A1);ENSBGRG00000004717(ITGA5);ENSBGRG00000005083(COL4A2);ENSBGRG00000005861(LDLR);ENSBGRG00000007898(APLN);ENSBGRG00000008627(IL18);ENSBGRG00000008993(SPARC);ENSBGRG00000009380(CCL24);ENSBGRG00000011693(LOX);ENSBGRG00000013466(COL1A2);ENSBGRG00000013574(PKM);ENSBGRG00000…	ENSBGRG00000000478(IHH);ENSBGRG00000007548(PDE3B);ENSBGRG00000015338(TEAD2);ENSBGRG00000015774(DNAAF4);ENSBGRG00000019194(AXIN2);ENSBGRG00000019494(CCN3);ENSBGRG00000025421(SALL1);ENSBGRG00000025884(SOX4)
GO:0048731	BP	system development	57	32	89	2926	2.98349e-06	0.00176699	ENSBGRG00000000792(FREM1);ENSBGRG00000000804(PTK2B);ENSBGRG00000000886(DHCR24);ENSBGRG00000000933(RND1);ENSBGRG00000002328(KERA);ENSBGRG00000002438(TGFBI);ENSBGRG00000002584(COL8A1);ENSBGRG00000002811(FN1);ENSBGRG00000003163(LIMS2);ENSBGRG00000003247(COL3A1);ENSBGRG00000003554(ADAMTS2);ENSBGRG00000003717(KANK1);ENSBGRG00000003984(DMRT2);ENSBGRG00000004372(NTRK2);ENSBGRG00000004437(COL4A1);ENSBGRG…	ENSBGRG00000000112(TIAM1);ENSBGRG00000000478(IHH);ENSBGRG00000001347(LMBR1L);ENSBGRG00000003666(WEE1);ENSBGRG00000005181(PTPN22);ENSBGRG00000005964(ILDR2);ENSBGRG00000007548(PDE3B);ENSBGRG00000007717(ATAT1);ENSBGRG00000007905(SYNDIG1);ENSBGRG00000008798(IGSF3);ENSBGRG00000012943(IL17D);ENSBGRG00000013255(EFNB3);ENSBGRG00000013549(IGSF9);ENSBGRG00000014675(BRCA2);ENSBGRG00000015338(TEAD2);ENSBGRG0…
GO:0001944	BP	vasculature development	21	5	26	488	3.33657e-06	0.00176699	ENSBGRG00000000804(PTK2B);ENSBGRG00000002438(TGFBI);ENSBGRG00000004372(NTRK2);ENSBGRG00000004437(COL4A1);ENSBGRG00000004717(ITGA5);ENSBGRG00000005083(COL4A2);ENSBGRG00000005861(LDLR);ENSBGRG00000007898(APLN);ENSBGRG00000008627(IL18);ENSBGRG00000008993(SPARC);ENSBGRG00000009380(CCL24);ENSBGRG00000011693(LOX);ENSBGRG00000013466(COL1A2);ENSBGRG00000013574(PKM);ENSBGRG00000013709(LOXL2);ENSBGRG000000…	ENSBGRG00000000478(IHH);ENSBGRG00000007548(PDE3B);ENSBGRG00000015338(TEAD2);ENSBGRG00000019494(CCN3);ENSBGRG00000025884(SOX4)
GO:0072358	BP	cardiovascular system development	21	5	26	488	3.33657e-06	0.00176699	ENSBGRG00000000804(PTK2B);ENSBGRG00000002438(TGFBI);ENSBGRG00000004372(NTRK2);ENSBGRG00000004437(COL4A1);ENSBGRG00000004717(ITGA5);ENSBGRG00000005083(COL4A2);ENSBGRG00000005861(LDLR);ENSBGRG00000007898(APLN);ENSBGRG00000008627(IL18);ENSBGRG00000008993(SPARC);ENSBGRG00000009380(CCL24);ENSBGRG00000011693(LOX);ENSBGRG00000013466(COL1A2);ENSBGRG00000013574(PKM);ENSBGRG00000013709(LOXL2);ENSBGRG000000…	ENSBGRG00000000478(IHH);ENSBGRG00000007548(PDE3B);ENSBGRG00000015338(TEAD2);ENSBGRG00000019494(CCN3);ENSBGRG00000025884(SOX4)
GO:0048514	BP	blood vessel morphogenesis	18	5	23	402	3.92187e-06	0.00176699	ENSBGRG00000000804(PTK2B);ENSBGRG00000002438(TGFBI);ENSBGRG00000004372(NTRK2);ENSBGRG00000004437(COL4A1);ENSBGRG00000004717(ITGA5);ENSBGRG00000005083(COL4A2);ENSBGRG00000005861(LDLR);ENSBGRG00000008627(IL18);ENSBGRG00000008993(SPARC);ENSBGRG00000009380(CCL24);ENSBGRG00000011693(LOX);ENSBGRG00000013574(PKM);ENSBGRG00000013709(LOXL2);ENSBGRG00000014153(IL1A);ENSBGRG00000014234(IL1B);ENSBGRG00000015…	ENSBGRG00000000478(IHH);ENSBGRG00000007548(PDE3B);ENSBGRG00000015338(TEAD2);ENSBGRG00000019494(CCN3);ENSBGRG00000025884(SOX4)
GO:0007155	BP	cell adhesion	24	12	36	823	4.17744e-06	0.00176699	ENSBGRG00000000792(FREM1);ENSBGRG00000000804(PTK2B);ENSBGRG00000000933(RND1);ENSBGRG00000001735(TNFAIP8L2);ENSBGRG00000002438(TGFBI);ENSBGRG00000002584(COL8A1);ENSBGRG00000002811(FN1);ENSBGRG00000003163(LIMS2);ENSBGRG00000003247(COL3A1);ENSBGRG00000003717(KANK1);ENSBGRG00000004717(ITGA5);ENSBGRG00000004787(SELE);ENSBGRG00000006423(MYOC);ENSBGRG00000007861(CX3CR1);ENSBGRG00000008627(IL18);ENSBGRG0…	ENSBGRG00000000112(TIAM1);ENSBGRG00000000478(IHH);ENSBGRG00000004606(PCDH10);ENSBGRG00000005181(PTPN22);ENSBGRG00000005964(ILDR2);ENSBGRG00000007548(PDE3B);ENSBGRG00000008568(FAT2);ENSBGRG00000013255(EFNB3);ENSBGRG00000013549(IGSF9);ENSBGRG00000019494(CCN3);ENSBGRG00000022502(CHL1);ENSBGRG00000025884(SOX4)
GO:0022610	BP	biological adhesion	24	12	36	829	4.9201e-06	0.00176699	ENSBGRG00000000792(FREM1);ENSBGRG00000000804(PTK2B);ENSBGRG00000000933(RND1);ENSBGRG00000001735(TNFAIP8L2);ENSBGRG00000002438(TGFBI);ENSBGRG00000002584(COL8A1);ENSBGRG00000002811(FN1);ENSBGRG00000003163(LIMS2);ENSBGRG00000003247(COL3A1);ENSBGRG00000003717(KANK1);ENSBGRG00000004717(ITGA5);ENSBGRG00000004787(SELE);ENSBGRG00000006423(MYOC);ENSBGRG00000007861(CX3CR1);ENSBGRG00000008627(IL18);ENSBGRG0…	ENSBGRG00000000112(TIAM1);ENSBGRG00000000478(IHH);ENSBGRG00000004606(PCDH10);ENSBGRG00000005181(PTPN22);ENSBGRG00000005964(ILDR2);ENSBGRG00000007548(PDE3B);ENSBGRG00000008568(FAT2);ENSBGRG00000013255(EFNB3);ENSBGRG00000013549(IGSF9);ENSBGRG00000019494(CCN3);ENSBGRG00000022502(CHL1);ENSBGRG00000025884(SOX4)
GO:0032501	BP	multicellular organismal process	76	43	119	4344	5.3661e-06	0.00176699	ENSBGRG00000000792(FREM1);ENSBGRG00000000804(PTK2B);ENSBGRG00000000886(DHCR24);ENSBGRG00000000933(RND1);ENSBGRG00000002309(LUM);ENSBGRG00000002328(KERA);ENSBGRG00000002438(TGFBI);ENSBGRG00000002584(COL8A1);ENSBGRG00000002809(BANK1);ENSBGRG00000002811(FN1);ENSBGRG00000003163(LIMS2);ENSBGRG00000003247(COL3A1);ENSBGRG00000003554(ADAMTS2);ENSBGRG00000003717(KANK1);ENSBGRG00000003984(DMRT2);ENSBGRG000…	ENSBGRG00000000112(TIAM1);ENSBGRG00000000478(IHH);ENSBGRG00000001347(LMBR1L);ENSBGRG00000002931(ATP6V0A4);ENSBGRG00000003666(WEE1);ENSBGRG00000005181(PTPN22);ENSBGRG00000005964(ILDR2);ENSBGRG00000006752(TTC12);ENSBGRG00000007548(PDE3B);ENSBGRG00000007717(ATAT1);ENSBGRG00000007905(SYNDIG1);ENSBGRG00000008568(FAT2);ENSBGRG00000008798(IGSF3);ENSBGRG00000010472(LIPC);ENSBGRG00000012488(JPH3);ENSBGRG0…
GO:0032502	BP	developmental process	69	37	106	3736	5.4293e-06	0.00176699	ENSBGRG00000000792(FREM1);ENSBGRG00000000804(PTK2B);ENSBGRG00000000886(DHCR24);ENSBGRG00000000933(RND1);ENSBGRG00000002328(KERA);ENSBGRG00000002438(TGFBI);ENSBGRG00000002584(COL8A1);ENSBGRG00000002811(FN1);ENSBGRG00000003163(LIMS2);ENSBGRG00000003247(COL3A1);ENSBGRG00000003554(ADAMTS2);ENSBGRG00000003717(KANK1);ENSBGRG00000003984(DMRT2);ENSBGRG00000003992(MYMK);ENSBGRG00000004372(NTRK2);ENSBGRG00…	ENSBGRG00000000112(TIAM1);ENSBGRG00000000478(IHH);ENSBGRG00000001347(LMBR1L);ENSBGRG00000003666(WEE1);ENSBGRG00000005181(PTPN22);ENSBGRG00000005964(ILDR2);ENSBGRG00000006752(TTC12);ENSBGRG00000007548(PDE3B);ENSBGRG00000007717(ATAT1);ENSBGRG00000007905(SYNDIG1);ENSBGRG00000008798(IGSF3);ENSBGRG00000010231(CCHCR1);ENSBGRG00000012616(SLC34A2);ENSBGRG00000012943(IL17D);ENSBGRG00000013255(EFNB3);ENSBG…
GO:0098644	CC	complex of collagen trimers	5	0	5	15	7.08427e-06	0.000440237	ENSBGRG00000002309(LUM);ENSBGRG00000003247(COL3A1);ENSBGRG00000004437(COL4A1);ENSBGRG00000005083(COL4A2);ENSBGRG00000013466(COL1A2)	-
GO:0048646	BP	anatomical structure formation involved in morphogenesis	25	8	33	755	1.1123e-05	0.00321645	ENSBGRG00000000804(PTK2B);ENSBGRG00000002438(TGFBI);ENSBGRG00000002584(COL8A1);ENSBGRG00000002811(FN1);ENSBGRG00000003984(DMRT2);ENSBGRG00000003992(MYMK);ENSBGRG00000004437(COL4A1);ENSBGRG00000004717(ITGA5);ENSBGRG00000005083(COL4A2);ENSBGRG00000006189(COL12A1);ENSBGRG00000008627(IL18);ENSBGRG00000008993(SPARC);ENSBGRG00000009349(CFL2);ENSBGRG00000009380(CCL24);ENSBGRG00000011802(FLNC);ENSBGRG000…	ENSBGRG00000000478(IHH);ENSBGRG00000007548(PDE3B);ENSBGRG00000015338(TEAD2);ENSBGRG00000019194(AXIN2);ENSBGRG00000019494(CCN3);ENSBGRG00000019536(SPEM1);ENSBGRG00000022642(PALB2);ENSBGRG00000025884(SOX4)
GO:0005102	MF	signaling receptor binding	28	11	39	1000	1.17864e-05	0.00832122	ENSBGRG00000000933(RND1);ENSBGRG00000001590(-);ENSBGRG00000002438(TGFBI);ENSBGRG00000002809(BANK1);ENSBGRG00000002811(FN1);ENSBGRG00000003247(COL3A1);ENSBGRG00000004297(LYNX1);ENSBGRG00000004717(ITGA5);ENSBGRG00000006185(S100A4);ENSBGRG00000006423(MYOC);ENSBGRG00000007861(CX3CR1);ENSBGRG00000007898(APLN);ENSBGRG00000008327(-);ENSBGRG00000008627(IL18);ENSBGRG00000009380(CCL24);ENSBGRG00000014021(F…	ENSBGRG00000000478(IHH);ENSBGRG00000007905(SYNDIG1);ENSBGRG00000012888(-);ENSBGRG00000012943(IL17D);ENSBGRG00000013255(EFNB3);ENSBGRG00000015774(DNAAF4);ENSBGRG00000019494(CCN3);ENSBGRG00000020763(ADCYAP1);ENSBGRG00000022242(SEMA3A);ENSBGRG00000022759(LIFR);ENSBGRG00000023112(SHISA7)
GO:0042060	BP	wound healing	16	1	17	258	1.23129e-05	0.00321645	ENSBGRG00000002811(FN1);ENSBGRG00000003247(COL3A1);ENSBGRG00000003717(KANK1);ENSBGRG00000003992(MYMK);ENSBGRG00000004717(ITGA5);ENSBGRG00000006963(THBD);ENSBGRG00000014153(IL1A);ENSBGRG00000014296(P2RY12);ENSBGRG00000015317(MCAM);ENSBGRG00000016423(WFDC1);ENSBGRG00000017466(NINJ2);ENSBGRG00000018034(PLAU);ENSBGRG00000018331(ADRA2A);ENSBGRG00000020649(P2RX1);ENSBGRG00000022849(CD151);ENSBGRG000000…	ENSBGRG00000002266(ARHGEF19)
GO:0007275	BP	multicellular organism development	58	34	92	3162	1.25783e-05	0.00321645	ENSBGRG00000000792(FREM1);ENSBGRG00000000804(PTK2B);ENSBGRG00000000886(DHCR24);ENSBGRG00000000933(RND1);ENSBGRG00000002328(KERA);ENSBGRG00000002438(TGFBI);ENSBGRG00000002584(COL8A1);ENSBGRG00000002811(FN1);ENSBGRG00000003163(LIMS2);ENSBGRG00000003247(COL3A1);ENSBGRG00000003554(ADAMTS2);ENSBGRG00000003717(KANK1);ENSBGRG00000003984(DMRT2);ENSBGRG00000004372(NTRK2);ENSBGRG00000004437(COL4A1);ENSBGRG…	ENSBGRG00000000112(TIAM1);ENSBGRG00000000478(IHH);ENSBGRG00000001347(LMBR1L);ENSBGRG00000003666(WEE1);ENSBGRG00000005181(PTPN22);ENSBGRG00000005964(ILDR2);ENSBGRG00000007548(PDE3B);ENSBGRG00000007717(ATAT1);ENSBGRG00000007905(SYNDIG1);ENSBGRG00000008798(IGSF3);ENSBGRG00000012616(SLC34A2);ENSBGRG00000012943(IL17D);ENSBGRG00000013255(EFNB3);ENSBGRG00000013549(IGSF9);ENSBGRG00000014675(BRCA2);ENSBGR…
GO:0048856	BP	anatomical structure development	65	35	100	3536	1.44238e-05	0.00331363	ENSBGRG00000000792(FREM1);ENSBGRG00000000804(PTK2B);ENSBGRG00000000886(DHCR24);ENSBGRG00000000933(RND1);ENSBGRG00000002328(KERA);ENSBGRG00000002438(TGFBI);ENSBGRG00000002584(COL8A1);ENSBGRG00000002811(FN1);ENSBGRG00000003163(LIMS2);ENSBGRG00000003247(COL3A1);ENSBGRG00000003554(ADAMTS2);ENSBGRG00000003717(KANK1);ENSBGRG00000003984(DMRT2);ENSBGRG00000003992(MYMK);ENSBGRG00000004372(NTRK2);ENSBGRG00…	ENSBGRG00000000112(TIAM1);ENSBGRG00000000478(IHH);ENSBGRG00000001347(LMBR1L);ENSBGRG00000003666(WEE1);ENSBGRG00000005181(PTPN22);ENSBGRG00000005964(ILDR2);ENSBGRG00000006752(TTC12);ENSBGRG00000007548(PDE3B);ENSBGRG00000007717(ATAT1);ENSBGRG00000007905(SYNDIG1);ENSBGRG00000008798(IGSF3);ENSBGRG00000012616(SLC34A2);ENSBGRG00000012943(IL17D);ENSBGRG00000013255(EFNB3);ENSBGRG00000013549(IGSF9);ENSBGR…
GO:0030199	BP	collagen fibril organization	7	0	7	42	1.48095e-05	0.00331363	ENSBGRG00000002309(LUM);ENSBGRG00000003247(COL3A1);ENSBGRG00000003554(ADAMTS2);ENSBGRG00000011693(LOX);ENSBGRG00000013466(COL1A2);ENSBGRG00000013709(LOXL2);ENSBGRG00000014147(DPT)	-
GO:0005615	CC	extracellular space	24	3	27	571	2.01746e-05	0.001097	ENSBGRG00000002438(TGFBI);ENSBGRG00000002811(FN1);ENSBGRG00000003247(COL3A1);ENSBGRG00000004317(AOC1);ENSBGRG00000004787(SELE);ENSBGRG00000005518(CPQ);ENSBGRG00000006423(MYOC);ENSBGRG00000008627(IL18);ENSBGRG00000008993(SPARC);ENSBGRG00000011693(LOX);ENSBGRG00000013466(COL1A2);ENSBGRG00000013709(LOXL2);ENSBGRG00000014153(IL1A);ENSBGRG00000014234(IL1B);ENSBGRG00000014525(SOGA3);ENSBGRG00000015364(…	ENSBGRG00000010472(LIPC);ENSBGRG00000012943(IL17D);ENSBGRG00000017855(-)
GO:0005201	MF	extracellular matrix structural constituent	6	0	6	32	2.57785e-05	0.0090998	ENSBGRG00000003247(COL3A1);ENSBGRG00000004437(COL4A1);ENSBGRG00000005083(COL4A2);ENSBGRG00000005548(-);ENSBGRG00000013466(COL1A2);ENSBGRG00000015364(FBN1)	-
GO:0030198	BP	extracellular matrix organization	12	2	14	197	3.18117e-05	0.00669917	ENSBGRG00000002309(LUM);ENSBGRG00000002438(TGFBI);ENSBGRG00000003247(COL3A1);ENSBGRG00000003554(ADAMTS2);ENSBGRG00000004437(COL4A1);ENSBGRG00000004987(ADAMTS17);ENSBGRG00000011693(LOX);ENSBGRG00000013466(COL1A2);ENSBGRG00000013709(LOXL2);ENSBGRG00000014147(DPT);ENSBGRG00000019277(NID1);ENSBGRG00000023092(MFAP4)	ENSBGRG00000000478(IHH);ENSBGRG00000003687(ADAMTS13)
GO:0043062	BP	extracellular structure organization	12	3	15	235	5.79126e-05	0.0115182	ENSBGRG00000002309(LUM);ENSBGRG00000002438(TGFBI);ENSBGRG00000003247(COL3A1);ENSBGRG00000003554(ADAMTS2);ENSBGRG00000004437(COL4A1);ENSBGRG00000004987(ADAMTS17);ENSBGRG00000011693(LOX);ENSBGRG00000013466(COL1A2);ENSBGRG00000013709(LOXL2);ENSBGRG00000014147(DPT);ENSBGRG00000019277(NID1);ENSBGRG00000023092(MFAP4)	ENSBGRG00000000478(IHH);ENSBGRG00000003687(ADAMTS13);ENSBGRG00000010472(LIPC)
GO:0009653	BP	anatomical structure morphogenesis	41	15	56	1719	6.25463e-05	0.011785	ENSBGRG00000000792(FREM1);ENSBGRG00000000804(PTK2B);ENSBGRG00000002438(TGFBI);ENSBGRG00000002584(COL8A1);ENSBGRG00000002811(FN1);ENSBGRG00000003163(LIMS2);ENSBGRG00000003717(KANK1);ENSBGRG00000003984(DMRT2);ENSBGRG00000003992(MYMK);ENSBGRG00000004372(NTRK2);ENSBGRG00000004437(COL4A1);ENSBGRG00000004717(ITGA5);ENSBGRG00000005083(COL4A2);ENSBGRG00000005861(LDLR);ENSBGRG00000006189(COL12A1);ENSBGRG0…	ENSBGRG00000000478(IHH);ENSBGRG00000003666(WEE1);ENSBGRG00000007548(PDE3B);ENSBGRG00000013255(EFNB3);ENSBGRG00000013549(IGSF9);ENSBGRG00000015338(TEAD2);ENSBGRG00000019194(AXIN2);ENSBGRG00000019494(CCN3);ENSBGRG00000019536(SPEM1);ENSBGRG00000022242(SEMA3A);ENSBGRG00000022502(CHL1);ENSBGRG00000022642(PALB2);ENSBGRG00000023201(PDE6C);ENSBGRG00000025421(SALL1);ENSBGRG00000025884(SOX4)
GO:0001525	BP	angiogenesis	15	3	18	325	6.91459e-05	0.0123771	ENSBGRG00000000804(PTK2B);ENSBGRG00000002438(TGFBI);ENSBGRG00000004437(COL4A1);ENSBGRG00000004717(ITGA5);ENSBGRG00000005083(COL4A2);ENSBGRG00000008627(IL18);ENSBGRG00000008993(SPARC);ENSBGRG00000009380(CCL24);ENSBGRG00000013574(PKM);ENSBGRG00000013709(LOXL2);ENSBGRG00000014153(IL1A);ENSBGRG00000014234(IL1B);ENSBGRG00000015317(MCAM);ENSBGRG00000024566(HSPB6);ENSBGRG00000025121(SERPINF1)	ENSBGRG00000000478(IHH);ENSBGRG00000007548(PDE3B);ENSBGRG00000019494(CCN3)
GO:0099080	CC	supramolecular complex	19	3	22	455	8.85859e-05	0.00385349	ENSBGRG00000002309(LUM);ENSBGRG00000003247(COL3A1);ENSBGRG00000004437(COL4A1);ENSBGRG00000004790(SYNPO2);ENSBGRG00000005083(COL4A2);ENSBGRG00000007471(RHOQ);ENSBGRG00000007767(NAV3);ENSBGRG00000009349(CFL2);ENSBGRG00000009855(MFAP5);ENSBGRG00000013466(COL1A2);ENSBGRG00000014570(MYL9);ENSBGRG00000015364(FBN1);ENSBGRG00000017216(ACTA2);ENSBGRG00000018741(-);ENSBGRG00000018970(VIM);ENSBGRG0000002001…	ENSBGRG00000001266(PSRC1);ENSBGRG00000004655(BICD1);ENSBGRG00000007717(ATAT1)
GO:0099081	CC	supramolecular polymer	19	3	22	455	8.85859e-05	0.00385349	ENSBGRG00000002309(LUM);ENSBGRG00000003247(COL3A1);ENSBGRG00000004437(COL4A1);ENSBGRG00000004790(SYNPO2);ENSBGRG00000005083(COL4A2);ENSBGRG00000007471(RHOQ);ENSBGRG00000007767(NAV3);ENSBGRG00000009349(CFL2);ENSBGRG00000009855(MFAP5);ENSBGRG00000013466(COL1A2);ENSBGRG00000014570(MYL9);ENSBGRG00000015364(FBN1);ENSBGRG00000017216(ACTA2);ENSBGRG00000018741(-);ENSBGRG00000018970(VIM);ENSBGRG0000002001…	ENSBGRG00000001266(PSRC1);ENSBGRG00000004655(BICD1);ENSBGRG00000007717(ATAT1)
GO:0005178	MF	integrin binding	7	1	8	76	9.07458e-05	0.0213555	ENSBGRG00000002438(TGFBI);ENSBGRG00000002811(FN1);ENSBGRG00000003247(COL3A1);ENSBGRG00000004717(ITGA5);ENSBGRG00000014234(IL1B);ENSBGRG00000015364(FBN1);ENSBGRG00000022849(CD151)	ENSBGRG00000019494(CCN3)
GO:0005604	CC	basement membrane	7	0	7	58	0.000130426	0.00515774	ENSBGRG00000000792(FREM1);ENSBGRG00000002811(FN1);ENSBGRG00000004437(COL4A1);ENSBGRG00000005083(COL4A2);ENSBGRG00000015364(FBN1);ENSBGRG00000019277(NID1);ENSBGRG00000022849(CD151)	-
GO:0009611	BP	response to wounding	16	1	17	316	0.000156174	0.026624	ENSBGRG00000002811(FN1);ENSBGRG00000003247(COL3A1);ENSBGRG00000003717(KANK1);ENSBGRG00000003992(MYMK);ENSBGRG00000004717(ITGA5);ENSBGRG00000006963(THBD);ENSBGRG00000014153(IL1A);ENSBGRG00000014296(P2RY12);ENSBGRG00000015317(MCAM);ENSBGRG00000016423(WFDC1);ENSBGRG00000017466(NINJ2);ENSBGRG00000018034(PLAU);ENSBGRG00000018331(ADRA2A);ENSBGRG00000020649(P2RX1);ENSBGRG00000022849(CD151);ENSBGRG000000…	ENSBGRG00000002266(ARHGEF19)
GO:0043169	MF	cation binding	33	21	54	1754	0.000173138	0.0273018	ENSBGRG00000000721(AOAH);ENSBGRG00000001372(MYL6);ENSBGRG00000003554(ADAMTS2);ENSBGRG00000003746(DYSF);ENSBGRG00000004317(AOC1);ENSBGRG00000004787(SELE);ENSBGRG00000005233(LOXL1);ENSBGRG00000005861(LDLR);ENSBGRG00000006185(S100A4);ENSBGRG00000006947(LMCD1);ENSBGRG00000006963(THBD);ENSBGRG00000008993(SPARC);ENSBGRG00000009368(ASTN2);ENSBGRG00000010490(CPZ);ENSBGRG00000011693(LOX);ENSBGRG0000001334…	ENSBGRG00000000478(IHH);ENSBGRG00000002471(CYP27C1);ENSBGRG00000002783(RORC);ENSBGRG00000002870(DGKB);ENSBGRG00000003666(WEE1);ENSBGRG00000004606(PCDH10);ENSBGRG00000006194(NECAB3);ENSBGRG00000008568(FAT2);ENSBGRG00000009802(GRIN1);ENSBGRG00000010472(LIPC);ENSBGRG00000010949(CYP2D6);ENSBGRG00000012113(MASP2);ENSBGRG00000012616(SLC34A2);ENSBGRG00000013235(-);ENSBGRG00000018597(CALB2);ENSBGRG000000…
GO:0005518	MF	collagen binding	6	0	6	47	0.00024098	0.0273018	ENSBGRG00000002309(LUM);ENSBGRG00000002438(TGFBI);ENSBGRG00000008993(SPARC);ENSBGRG00000011693(LOX);ENSBGRG00000019277(NID1);ENSBGRG00000020493(PCOLCE)	-
GO:0005509	MF	calcium ion binding	16	7	23	540	0.000241391	0.0273018	ENSBGRG00000000721(AOAH);ENSBGRG00000001372(MYL6);ENSBGRG00000003746(DYSF);ENSBGRG00000004317(AOC1);ENSBGRG00000004787(SELE);ENSBGRG00000005861(LDLR);ENSBGRG00000006185(S100A4);ENSBGRG00000006963(THBD);ENSBGRG00000008993(SPARC);ENSBGRG00000009368(ASTN2);ENSBGRG00000013709(LOXL2);ENSBGRG00000014228(RCN1);ENSBGRG00000014570(MYL9);ENSBGRG00000015364(FBN1);ENSBGRG00000019277(NID1);ENSBGRG00000025483(…	ENSBGRG00000000478(IHH);ENSBGRG00000002870(DGKB);ENSBGRG00000004606(PCDH10);ENSBGRG00000006194(NECAB3);ENSBGRG00000008568(FAT2);ENSBGRG00000012113(MASP2);ENSBGRG00000018597(CALB2)
GO:0002020	MF	protease binding	6	2	8	90	0.000297258	0.0273018	ENSBGRG00000002809(BANK1);ENSBGRG00000002811(FN1);ENSBGRG00000003247(COL3A1);ENSBGRG00000004372(NTRK2);ENSBGRG00000005861(LDLR);ENSBGRG00000013466(COL1A2)	ENSBGRG00000014675(BRCA2);ENSBGRG00000022502(CHL1)
GO:0016641	MF	oxidoreductase activity, acting on the CH-NH2 group of donors, oxygen as acceptor	4	0	4	18	0.000309369	0.0273018	ENSBGRG00000004317(AOC1);ENSBGRG00000005233(LOXL1);ENSBGRG00000011693(LOX);ENSBGRG00000013709(LOXL2)	-
GO:0005583	CC	fibrillar collagen trimer	3	0	3	8	0.000386659	0.0129382	ENSBGRG00000002309(LUM);ENSBGRG00000003247(COL3A1);ENSBGRG00000013466(COL1A2)	-
GO:0098643	CC	banded collagen fibril	3	0	3	8	0.000386659	0.0129382	ENSBGRG00000002309(LUM);ENSBGRG00000003247(COL3A1);ENSBGRG00000013466(COL1A2)	-
GO:0046872	MF	metal ion binding	31	20	51	1682	0.000392999	0.0308286	ENSBGRG00000000721(AOAH);ENSBGRG00000001372(MYL6);ENSBGRG00000003554(ADAMTS2);ENSBGRG00000003746(DYSF);ENSBGRG00000004317(AOC1);ENSBGRG00000004787(SELE);ENSBGRG00000005233(LOXL1);ENSBGRG00000005861(LDLR);ENSBGRG00000006185(S100A4);ENSBGRG00000006947(LMCD1);ENSBGRG00000006963(THBD);ENSBGRG00000008993(SPARC);ENSBGRG00000009368(ASTN2);ENSBGRG00000010490(CPZ);ENSBGRG00000011693(LOX);ENSBGRG0000001334…	ENSBGRG00000000478(IHH);ENSBGRG00000002471(CYP27C1);ENSBGRG00000002783(RORC);ENSBGRG00000002870(DGKB);ENSBGRG00000003666(WEE1);ENSBGRG00000004606(PCDH10);ENSBGRG00000006194(NECAB3);ENSBGRG00000008568(FAT2);ENSBGRG00000010472(LIPC);ENSBGRG00000010949(CYP2D6);ENSBGRG00000012113(MASP2);ENSBGRG00000012616(SLC34A2);ENSBGRG00000013235(-);ENSBGRG00000018597(CALB2);ENSBGRG00000021472(PCLO);ENSBGRG0000002…
GO:0048407	MF	platelet-derived growth factor binding	3	0	3	9	0.000514941	0.0363548	ENSBGRG00000003247(COL3A1);ENSBGRG00000004437(COL4A1);ENSBGRG00000013466(COL1A2)	-
GO:0048869	BP	cellular developmental process	43	29	72	2564	0.000516325	0.0814643	ENSBGRG00000000804(PTK2B);ENSBGRG00000000933(RND1);ENSBGRG00000002584(COL8A1);ENSBGRG00000002811(FN1);ENSBGRG00000003717(KANK1);ENSBGRG00000003992(MYMK);ENSBGRG00000004372(NTRK2);ENSBGRG00000004717(ITGA5);ENSBGRG00000005083(COL4A2);ENSBGRG00000005861(LDLR);ENSBGRG00000006189(COL12A1);ENSBGRG00000006423(MYOC);ENSBGRG00000006844(OSTM1);ENSBGRG00000007471(RHOQ);ENSBGRG00000007767(NAV3);ENSBGRG000000…	ENSBGRG00000000112(TIAM1);ENSBGRG00000000478(IHH);ENSBGRG00000001347(LMBR1L);ENSBGRG00000003666(WEE1);ENSBGRG00000005181(PTPN22);ENSBGRG00000005964(ILDR2);ENSBGRG00000006752(TTC12);ENSBGRG00000007717(ATAT1);ENSBGRG00000010231(CCHCR1);ENSBGRG00000013255(EFNB3);ENSBGRG00000013549(IGSF9);ENSBGRG00000014675(BRCA2);ENSBGRG00000015338(TEAD2);ENSBGRG00000015376(PRTG);ENSBGRG00000016309(MCF2);ENSBGRG0000…
GO:0071944	CC	cell periphery	41	32	73	2605	0.000520994	0.0151946	ENSBGRG00000000804(PTK2B);ENSBGRG00000000933(RND1);ENSBGRG00000002811(FN1);ENSBGRG00000003304(THSD7A);ENSBGRG00000003550(CRHR2);ENSBGRG00000003717(KANK1);ENSBGRG00000003746(DYSF);ENSBGRG00000003992(MYMK);ENSBGRG00000004297(LYNX1);ENSBGRG00000004317(AOC1);ENSBGRG00000004372(NTRK2);ENSBGRG00000004717(ITGA5);ENSBGRG00000004787(SELE);ENSBGRG00000005861(LDLR);ENSBGRG00000006963(THBD);ENSBGRG0000000747…	ENSBGRG00000000082(GRIK1);ENSBGRG00000000112(TIAM1);ENSBGRG00000000478(IHH);ENSBGRG00000001347(LMBR1L);ENSBGRG00000002870(DGKB);ENSBGRG00000002931(ATP6V0A4);ENSBGRG00000004606(PCDH10);ENSBGRG00000005181(PTPN22);ENSBGRG00000005949(ARHGEF39);ENSBGRG00000006898(MYRIP);ENSBGRG00000007140(SLC7A3);ENSBGRG00000007905(SYNDIG1);ENSBGRG00000008568(FAT2);ENSBGRG00000009802(GRIN1);ENSBGRG00000012488(JPH3);EN…
GO:0099512	CC	supramolecular fiber	17	3	20	448	0.000523953	0.0151946	ENSBGRG00000002309(LUM);ENSBGRG00000003247(COL3A1);ENSBGRG00000004790(SYNPO2);ENSBGRG00000007471(RHOQ);ENSBGRG00000007767(NAV3);ENSBGRG00000009349(CFL2);ENSBGRG00000009855(MFAP5);ENSBGRG00000013466(COL1A2);ENSBGRG00000014570(MYL9);ENSBGRG00000015364(FBN1);ENSBGRG00000017216(ACTA2);ENSBGRG00000018741(-);ENSBGRG00000018970(VIM);ENSBGRG00000020017(DES);ENSBGRG00000021280(-);ENSBGRG00000023092(MFAP4)…	ENSBGRG00000001266(PSRC1);ENSBGRG00000004655(BICD1);ENSBGRG00000007717(ATAT1)
GO:0030154	BP	cell differentiation	40	29	69	2434	0.000539748	0.0814643	ENSBGRG00000000804(PTK2B);ENSBGRG00000000933(RND1);ENSBGRG00000002584(COL8A1);ENSBGRG00000002811(FN1);ENSBGRG00000003717(KANK1);ENSBGRG00000003992(MYMK);ENSBGRG00000004372(NTRK2);ENSBGRG00000004717(ITGA5);ENSBGRG00000005083(COL4A2);ENSBGRG00000005861(LDLR);ENSBGRG00000006189(COL12A1);ENSBGRG00000006423(MYOC);ENSBGRG00000006844(OSTM1);ENSBGRG00000007767(NAV3);ENSBGRG00000007904(TP53INP2);ENSBGRG00…	ENSBGRG00000000112(TIAM1);ENSBGRG00000000478(IHH);ENSBGRG00000001347(LMBR1L);ENSBGRG00000003666(WEE1);ENSBGRG00000005181(PTPN22);ENSBGRG00000005964(ILDR2);ENSBGRG00000006752(TTC12);ENSBGRG00000007717(ATAT1);ENSBGRG00000010231(CCHCR1);ENSBGRG00000013255(EFNB3);ENSBGRG00000013549(IGSF9);ENSBGRG00000014675(BRCA2);ENSBGRG00000015338(TEAD2);ENSBGRG00000015376(PRTG);ENSBGRG00000016309(MCF2);ENSBGRG0000…
GO:0065008	BP	regulation of biological quality	43	26	69	2435	0.000546129	0.0814643	ENSBGRG00000000195(SLC9A9);ENSBGRG00000000804(PTK2B);ENSBGRG00000002811(FN1);ENSBGRG00000003717(KANK1);ENSBGRG00000004372(NTRK2);ENSBGRG00000005073(MAFA);ENSBGRG00000005861(LDLR);ENSBGRG00000006423(MYOC);ENSBGRG00000006963(THBD);ENSBGRG00000007471(RHOQ);ENSBGRG00000007904(TP53INP2);ENSBGRG00000008291(BCO2);ENSBGRG00000008627(IL18);ENSBGRG00000009349(CFL2);ENSBGRG00000009380(CCL24);ENSBGRG00000009…	ENSBGRG00000000478(IHH);ENSBGRG00000002870(DGKB);ENSBGRG00000002931(ATP6V0A4);ENSBGRG00000005964(ILDR2);ENSBGRG00000007905(SYNDIG1);ENSBGRG00000009802(GRIN1);ENSBGRG00000010472(LIPC);ENSBGRG00000010949(CYP2D6);ENSBGRG00000012488(JPH3);ENSBGRG00000012616(SLC34A2);ENSBGRG00000013549(IGSF9);ENSBGRG00000014298(MAK);ENSBGRG00000014675(BRCA2);ENSBGRG00000015265(TRPC6);ENSBGRG00000017210(ABCG1);ENSBGRG0…
GO:0001527	CC	microfibril	3	0	3	9	0.000571608	0.0155406	ENSBGRG00000009855(MFAP5);ENSBGRG00000015364(FBN1);ENSBGRG00000023092(MFAP4)	-
GO:0016638	MF	oxidoreductase activity, acting on the CH-NH2 group of donors	4	0	4	21	0.000578691	0.0371414	ENSBGRG00000004317(AOC1);ENSBGRG00000005233(LOXL1);ENSBGRG00000011693(LOX);ENSBGRG00000013709(LOXL2)	-
GO:0042221	BP	response to chemical	43	22	65	2272	0.000645931	0.0924973	ENSBGRG00000000804(PTK2B);ENSBGRG00000003247(COL3A1);ENSBGRG00000003717(KANK1);ENSBGRG00000004317(AOC1);ENSBGRG00000004372(NTRK2);ENSBGRG00000004437(COL4A1);ENSBGRG00000004787(SELE);ENSBGRG00000005073(MAFA);ENSBGRG00000005083(COL4A2);ENSBGRG00000005861(LDLR);ENSBGRG00000007328(ALOX5AP);ENSBGRG00000007471(RHOQ);ENSBGRG00000007861(CX3CR1);ENSBGRG00000007898(APLN);ENSBGRG00000008627(IL18);ENSBGRG000…	ENSBGRG00000002783(RORC);ENSBGRG00000005181(PTPN22);ENSBGRG00000005964(ILDR2);ENSBGRG00000007140(SLC7A3);ENSBGRG00000009802(GRIN1);ENSBGRG00000010949(CYP2D6);ENSBGRG00000013255(EFNB3);ENSBGRG00000013549(IGSF9);ENSBGRG00000014497(DDX11);ENSBGRG00000015338(TEAD2);ENSBGRG00000015774(DNAAF4);ENSBGRG00000016309(MCF2);ENSBGRG00000017210(ABCG1);ENSBGRG00000019494(CCN3);ENSBGRG00000020399(CHGA);ENSBGRG00…
GO:0085029	BP	extracellular matrix assembly	3	1	4	22	0.000780941	0.102466	ENSBGRG00000011693(LOX);ENSBGRG00000013466(COL1A2);ENSBGRG00000023092(MFAP4)	ENSBGRG00000000478(IHH)
GO:0032725	BP	positive regulation of granulocyte macrophage colony-stimulating factor production	2	1	3	10	0.000792602	0.102466	ENSBGRG00000008627(IL18);ENSBGRG00000014234(IL1B)	ENSBGRG00000012943(IL17D)
GO:0035987	BP	endodermal cell differentiation	5	0	5	38	0.00080141	0.102466	ENSBGRG00000002584(COL8A1);ENSBGRG00000002811(FN1);ENSBGRG00000004717(ITGA5);ENSBGRG00000005083(COL4A2);ENSBGRG00000006189(COL12A1)	-
GO:0044459	CC	plasma membrane part	26	16	42	1319	0.00102428	0.0262094	ENSBGRG00000000804(PTK2B);ENSBGRG00000002811(FN1);ENSBGRG00000003717(KANK1);ENSBGRG00000003746(DYSF);ENSBGRG00000003992(MYMK);ENSBGRG00000004372(NTRK2);ENSBGRG00000004717(ITGA5);ENSBGRG00000004787(SELE);ENSBGRG00000005861(LDLR);ENSBGRG00000006963(THBD);ENSBGRG00000007861(CX3CR1);ENSBGRG00000008941(DPP6);ENSBGRG00000009741(SLC16A7);ENSBGRG00000010379(SLC39A14);ENSBGRG00000012223(KCNC1);ENSBGRG0000…	ENSBGRG00000000112(TIAM1);ENSBGRG00000001347(LMBR1L);ENSBGRG00000002931(ATP6V0A4);ENSBGRG00000005181(PTPN22);ENSBGRG00000007905(SYNDIG1);ENSBGRG00000009802(GRIN1);ENSBGRG00000012616(SLC34A2);ENSBGRG00000012760(TMEM150B);ENSBGRG00000013255(EFNB3);ENSBGRG00000017210(ABCG1);ENSBGRG00000020620(TMC5);ENSBGRG00000020626(PACSIN1);ENSBGRG00000021396(TRPM6);ENSBGRG00000021666(ITPR3);ENSBGRG00000023112(SHI…
GO:0004720	MF	protein-lysine 6-oxidase activity	2	0	2	3	0.00105373	0.0619944	ENSBGRG00000011693(LOX);ENSBGRG00000013709(LOXL2)	-
GO:0032604	BP	granulocyte macrophage colony-stimulating factor production	2	1	3	11	0.00107419	0.125268	ENSBGRG00000008627(IL18);ENSBGRG00000014234(IL1B)	ENSBGRG00000012943(IL17D)
GO:0032645	BP	regulation of granulocyte macrophage colony-stimulating factor production	2	1	3	11	0.00107419	0.125268	ENSBGRG00000008627(IL18);ENSBGRG00000014234(IL1B)	ENSBGRG00000012943(IL17D)
GO:0014734	BP	skeletal muscle hypertrophy	2	0	2	3	0.00111972	0.125268	ENSBGRG00000003992(MYMK);ENSBGRG00000006423(MYOC)	-
GO:0018057	BP	peptidyl-lysine oxidation	2	0	2	3	0.00111972	0.125268	ENSBGRG00000011693(LOX);ENSBGRG00000013709(LOXL2)	-
GO:0035239	BP	tube morphogenesis	18	5	23	588	0.001185	0.128554	ENSBGRG00000000804(PTK2B);ENSBGRG00000002438(TGFBI);ENSBGRG00000004372(NTRK2);ENSBGRG00000004437(COL4A1);ENSBGRG00000004717(ITGA5);ENSBGRG00000005083(COL4A2);ENSBGRG00000005861(LDLR);ENSBGRG00000008627(IL18);ENSBGRG00000008993(SPARC);ENSBGRG00000009380(CCL24);ENSBGRG00000011693(LOX);ENSBGRG00000013574(PKM);ENSBGRG00000013709(LOXL2);ENSBGRG00000014153(IL1A);ENSBGRG00000014234(IL1B);ENSBGRG00000015…	ENSBGRG00000000478(IHH);ENSBGRG00000007548(PDE3B);ENSBGRG00000015338(TEAD2);ENSBGRG00000019494(CCN3);ENSBGRG00000025884(SOX4)
GO:0001706	BP	endoderm formation	5	0	5	42	0.0012749	0.131943	ENSBGRG00000002584(COL8A1);ENSBGRG00000002811(FN1);ENSBGRG00000004717(ITGA5);ENSBGRG00000005083(COL4A2);ENSBGRG00000006189(COL12A1)	-
GO:0045214	BP	sarcomere organization	4	0	4	25	0.00128995	0.131943	ENSBGRG00000009349(CFL2);ENSBGRG00000011802(FLNC);ENSBGRG00000015603(FHOD3);ENSBGRG00000024670(LMOD2)	-
GO:0019838	MF	growth factor binding	6	1	7	88	0.00137026	0.0744156	ENSBGRG00000003247(COL3A1);ENSBGRG00000004372(NTRK2);ENSBGRG00000004437(COL4A1);ENSBGRG00000013466(COL1A2);ENSBGRG00000020216(IGFBP7);ENSBGRG00000022668(CHRDL1)	ENSBGRG00000022759(LIFR)
GO:0045202	CC	synapse	9	12	21	521	0.00140598	0.0339779	ENSBGRG00000004372(NTRK2);ENSBGRG00000004717(ITGA5);ENSBGRG00000018331(ADRA2A);ENSBGRG00000019123(FABP5);ENSBGRG00000020017(DES);ENSBGRG00000020649(P2RX1);ENSBGRG00000023149(RNF112);ENSBGRG00000023839(SAMD4A);ENSBGRG00000024992(ADRB1)	ENSBGRG00000002870(DGKB);ENSBGRG00000006898(MYRIP);ENSBGRG00000007905(SYNDIG1);ENSBGRG00000011196(APBA2);ENSBGRG00000013255(EFNB3);ENSBGRG00000013549(IGSF9);ENSBGRG00000018597(CALB2);ENSBGRG00000020626(PACSIN1);ENSBGRG00000021472(PCLO);ENSBGRG00000023112(SHISA7);ENSBGRG00000025371(ATP2B2);ENSBGRG00000026193(PSD)
GO:0046688	BP	response to copper ion	3	0	3	12	0.00141171	0.137398	ENSBGRG00000004317(AOC1);ENSBGRG00000013709(LOXL2);ENSBGRG00000014153(IL1A)	-
GO:0006721	BP	terpenoid metabolic process	3	2	5	43	0.00142003	0.137398	ENSBGRG00000008291(BCO2);ENSBGRG00000015970(HMGCS1);ENSBGRG00000024907(CRABP2)	ENSBGRG00000010949(CYP2D6);ENSBGRG00000025506(CYP1A1)
GO:0005886	CC	plasma membrane	39	30	69	2521	0.001519	0.0347771	ENSBGRG00000000804(PTK2B);ENSBGRG00000000933(RND1);ENSBGRG00000002811(FN1);ENSBGRG00000003304(THSD7A);ENSBGRG00000003550(CRHR2);ENSBGRG00000003717(KANK1);ENSBGRG00000003746(DYSF);ENSBGRG00000003992(MYMK);ENSBGRG00000004297(LYNX1);ENSBGRG00000004317(AOC1);ENSBGRG00000004372(NTRK2);ENSBGRG00000004717(ITGA5);ENSBGRG00000004787(SELE);ENSBGRG00000005861(LDLR);ENSBGRG00000006963(THBD);ENSBGRG0000000747…	ENSBGRG00000000082(GRIK1);ENSBGRG00000000112(TIAM1);ENSBGRG00000000478(IHH);ENSBGRG00000001347(LMBR1L);ENSBGRG00000002870(DGKB);ENSBGRG00000002931(ATP6V0A4);ENSBGRG00000004606(PCDH10);ENSBGRG00000005181(PTPN22);ENSBGRG00000005949(ARHGEF39);ENSBGRG00000007140(SLC7A3);ENSBGRG00000007905(SYNDIG1);ENSBGRG00000008568(FAT2);ENSBGRG00000009802(GRIN1);ENSBGRG00000012488(JPH3);ENSBGRG00000012616(SLC34A2);…
GO:0005515	MF	protein binding	93	56	149	6608	0.00160714	0.0791285	ENSBGRG00000000804(PTK2B);ENSBGRG00000000886(DHCR24);ENSBGRG00000000933(RND1);ENSBGRG00000001582(TTLL7);ENSBGRG00000001590(-);ENSBGRG00000002309(LUM);ENSBGRG00000002328(KERA);ENSBGRG00000002438(TGFBI);ENSBGRG00000002584(COL8A1);ENSBGRG00000002809(BANK1);ENSBGRG00000002811(FN1);ENSBGRG00000003247(COL3A1);ENSBGRG00000003717(KANK1);ENSBGRG00000003984(DMRT2);ENSBGRG00000004079(TPM2);ENSBGRG0000000429…	ENSBGRG00000000112(TIAM1);ENSBGRG00000000478(IHH);ENSBGRG00000001418(SPINK4);ENSBGRG00000001711(BTBD8);ENSBGRG00000002266(ARHGEF19);ENSBGRG00000002640(NASP);ENSBGRG00000002931(ATP6V0A4);ENSBGRG00000004655(BICD1);ENSBGRG00000005181(PTPN22);ENSBGRG00000005949(ARHGEF39);ENSBGRG00000006752(TTC12);ENSBGRG00000006755(CBLN4);ENSBGRG00000006898(MYRIP);ENSBGRG00000007905(SYNDIG1);ENSBGRG00000009211(SFI1);…
GO:0031589	BP	cell-substrate adhesion	10	2	12	226	0.00160813	0.151503	ENSBGRG00000000792(FREM1);ENSBGRG00000000804(PTK2B);ENSBGRG00000002584(COL8A1);ENSBGRG00000002811(FN1);ENSBGRG00000003247(COL3A1);ENSBGRG00000003717(KANK1);ENSBGRG00000004717(ITGA5);ENSBGRG00000006423(MYOC);ENSBGRG00000018034(PLAU);ENSBGRG00000019277(NID1)	ENSBGRG00000000112(TIAM1);ENSBGRG00000008568(FAT2)
GO:0006811	BP	ion transport	19	16	35	1070	0.00168439	0.154618	ENSBGRG00000000195(SLC9A9);ENSBGRG00000000804(PTK2B);ENSBGRG00000004372(NTRK2);ENSBGRG00000005861(LDLR);ENSBGRG00000006844(OSTM1);ENSBGRG00000008941(DPP6);ENSBGRG00000009741(SLC16A7);ENSBGRG00000010379(SLC39A14);ENSBGRG00000012223(KCNC1);ENSBGRG00000013833(ATP6V0D2);ENSBGRG00000014296(P2RY12);ENSBGRG00000015077(NIPAL4);ENSBGRG00000016504(SLC16A5);ENSBGRG00000019112(KCNK2);ENSBGRG00000019123(FABP5…	ENSBGRG00000000082(GRIK1);ENSBGRG00000001082(NIPAL1);ENSBGRG00000002931(ATP6V0A4);ENSBGRG00000007140(SLC7A3);ENSBGRG00000009802(GRIN1);ENSBGRG00000012488(JPH3);ENSBGRG00000012616(SLC34A2);ENSBGRG00000014531(KCNH6);ENSBGRG00000015265(TRPC6);ENSBGRG00000017210(ABCG1);ENSBGRG00000021396(TRPM6);ENSBGRG00000021666(ITPR3);ENSBGRG00000023206(PROCA1);ENSBGRG00000024026(GALR2);ENSBGRG00000025371(ATP2B2);E…
GO:0015318	MF	inorganic molecular entity transmembrane transporter activity	10	13	23	630	0.00195848	0.0791285	ENSBGRG00000000195(SLC9A9);ENSBGRG00000009741(SLC16A7);ENSBGRG00000010379(SLC39A14);ENSBGRG00000012223(KCNC1);ENSBGRG00000013833(ATP6V0D2);ENSBGRG00000015077(NIPAL4);ENSBGRG00000016504(SLC16A5);ENSBGRG00000019112(KCNK2);ENSBGRG00000019340(SLC25A4);ENSBGRG00000020649(P2RX1)	ENSBGRG00000000082(GRIK1);ENSBGRG00000001082(NIPAL1);ENSBGRG00000002931(ATP6V0A4);ENSBGRG00000007140(SLC7A3);ENSBGRG00000009802(GRIN1);ENSBGRG00000012616(SLC34A2);ENSBGRG00000014531(KCNH6);ENSBGRG00000015265(TRPC6);ENSBGRG00000017210(ABCG1);ENSBGRG00000021396(TRPM6);ENSBGRG00000021666(ITPR3);ENSBGRG00000025371(ATP2B2);ENSBGRG00000026751(KCNAB3)
GO:0005507	MF	copper ion binding	5	0	5	48	0.00204514	0.0791285	ENSBGRG00000004317(AOC1);ENSBGRG00000005233(LOXL1);ENSBGRG00000011693(LOX);ENSBGRG00000013709(LOXL2);ENSBGRG00000014153(IL1A)	-
GO:0004974	MF	leukotriene receptor activity	2	0	2	4	0.00208115	0.0791285	ENSBGRG00000019820(LTB4R2);ENSBGRG00000019850(LTB4R)	-
GO:0070492	MF	oligosaccharide binding	2	0	2	4	0.00208115	0.0791285	ENSBGRG00000004787(SELE);ENSBGRG00000013709(LOXL2)	-
GO:0022890	MF	inorganic cation transmembrane transporter activity	8	10	18	447	0.00212952	0.0791285	ENSBGRG00000000195(SLC9A9);ENSBGRG00000010379(SLC39A14);ENSBGRG00000012223(KCNC1);ENSBGRG00000013833(ATP6V0D2);ENSBGRG00000015077(NIPAL4);ENSBGRG00000019112(KCNK2);ENSBGRG00000019340(SLC25A4);ENSBGRG00000020649(P2RX1)	ENSBGRG00000001082(NIPAL1);ENSBGRG00000002931(ATP6V0A4);ENSBGRG00000009802(GRIN1);ENSBGRG00000012616(SLC34A2);ENSBGRG00000014531(KCNH6);ENSBGRG00000015265(TRPC6);ENSBGRG00000021396(TRPM6);ENSBGRG00000021666(ITPR3);ENSBGRG00000025371(ATP2B2);ENSBGRG00000026751(KCNAB3)
GO:0045765	BP	regulation of angiogenesis	10	1	11	204	0.00220854	0.193024	ENSBGRG00000000804(PTK2B);ENSBGRG00000004717(ITGA5);ENSBGRG00000005083(COL4A2);ENSBGRG00000008993(SPARC);ENSBGRG00000009380(CCL24);ENSBGRG00000013574(PKM);ENSBGRG00000014153(IL1A);ENSBGRG00000014234(IL1B);ENSBGRG00000024566(HSPB6);ENSBGRG00000025121(SERPINF1)	ENSBGRG00000007548(PDE3B)
GO:0035905	BP	ascending aorta development	1	1	2	4	0.00221061	0.193024	ENSBGRG00000011693(LOX)	ENSBGRG00000025884(SOX4)
GO:0007159	BP	leukocyte cell-cell adhesion	7	5	12	237	0.00239108	0.203811	ENSBGRG00000001735(TNFAIP8L2);ENSBGRG00000004717(ITGA5);ENSBGRG00000004787(SELE);ENSBGRG00000008627(IL18);ENSBGRG00000009149(VSIG4);ENSBGRG00000014234(IL1B);ENSBGRG00000020931(NT5E)	ENSBGRG00000000478(IHH);ENSBGRG00000005181(PTPN22);ENSBGRG00000005964(ILDR2);ENSBGRG00000013255(EFNB3);ENSBGRG00000025884(SOX4)
GO:0098984	CC	neuron to neuron synapse	3	5	8	121	0.00259978	0.0565451	ENSBGRG00000004372(NTRK2);ENSBGRG00000019123(FABP5);ENSBGRG00000023149(RNF112)	ENSBGRG00000007905(SYNDIG1);ENSBGRG00000013255(EFNB3);ENSBGRG00000021472(PCLO);ENSBGRG00000023112(SHISA7);ENSBGRG00000026193(PSD)
GO:0008324	MF	cation transmembrane transporter activity	8	11	19	493	0.00264473	0.0905699	ENSBGRG00000000195(SLC9A9);ENSBGRG00000010379(SLC39A14);ENSBGRG00000012223(KCNC1);ENSBGRG00000013833(ATP6V0D2);ENSBGRG00000015077(NIPAL4);ENSBGRG00000019112(KCNK2);ENSBGRG00000019340(SLC25A4);ENSBGRG00000020649(P2RX1)	ENSBGRG00000001082(NIPAL1);ENSBGRG00000002931(ATP6V0A4);ENSBGRG00000007140(SLC7A3);ENSBGRG00000009802(GRIN1);ENSBGRG00000012616(SLC34A2);ENSBGRG00000014531(KCNH6);ENSBGRG00000015265(TRPC6);ENSBGRG00000021396(TRPM6);ENSBGRG00000021666(ITPR3);ENSBGRG00000025371(ATP2B2);ENSBGRG00000026751(KCNAB3)
GO:0048468	BP	cell development	23	18	41	1349	0.00265993	0.221455	ENSBGRG00000000804(PTK2B);ENSBGRG00000000933(RND1);ENSBGRG00000002811(FN1);ENSBGRG00000003717(KANK1);ENSBGRG00000004372(NTRK2);ENSBGRG00000005861(LDLR);ENSBGRG00000006423(MYOC);ENSBGRG00000009349(CFL2);ENSBGRG00000011693(LOX);ENSBGRG00000011802(FLNC);ENSBGRG00000014153(IL1A);ENSBGRG00000014234(IL1B);ENSBGRG00000014296(P2RY12);ENSBGRG00000014402(RFLNB);ENSBGRG00000015364(FBN1);ENSBGRG00000015603(F…	ENSBGRG00000000478(IHH);ENSBGRG00000003666(WEE1);ENSBGRG00000006752(TTC12);ENSBGRG00000013255(EFNB3);ENSBGRG00000013549(IGSF9);ENSBGRG00000014675(BRCA2);ENSBGRG00000015376(PRTG);ENSBGRG00000016309(MCF2);ENSBGRG00000019194(AXIN2);ENSBGRG00000019536(SPEM1);ENSBGRG00000020626(PACSIN1);ENSBGRG00000020763(ADCYAP1);ENSBGRG00000022242(SEMA3A);ENSBGRG00000022502(CHL1);ENSBGRG00000023201(PDE6C);ENSBGRG000…
GO:0050839	MF	cell adhesion molecule binding	7	1	8	126	0.00269401	0.0905699	ENSBGRG00000002438(TGFBI);ENSBGRG00000002811(FN1);ENSBGRG00000003247(COL3A1);ENSBGRG00000004717(ITGA5);ENSBGRG00000014234(IL1B);ENSBGRG00000015364(FBN1);ENSBGRG00000022849(CD151)	ENSBGRG00000019494(CCN3)
GO:0061448	BP	connective tissue development	7	3	10	180	0.00279428	0.222445	ENSBGRG00000010379(SLC39A14);ENSBGRG00000011693(LOX);ENSBGRG00000013709(LOXL2);ENSBGRG00000014262(PPARGC1A);ENSBGRG00000014402(RFLNB);ENSBGRG00000017216(ACTA2);ENSBGRG00000025055(SELENOM)	ENSBGRG00000000478(IHH);ENSBGRG00000019194(AXIN2);ENSBGRG00000019494(CCN3)
GO:1903010	BP	regulation of bone development	3	0	3	15	0.00279609	0.222445	ENSBGRG00000011693(LOX);ENSBGRG00000014402(RFLNB);ENSBGRG00000015364(FBN1)	-
GO:0005887	CC	integral component of plasma membrane	14	8	22	595	0.00318273	0.065928	ENSBGRG00000003992(MYMK);ENSBGRG00000004372(NTRK2);ENSBGRG00000004717(ITGA5);ENSBGRG00000004787(SELE);ENSBGRG00000006963(THBD);ENSBGRG00000007861(CX3CR1);ENSBGRG00000008941(DPP6);ENSBGRG00000009741(SLC16A7);ENSBGRG00000010379(SLC39A14);ENSBGRG00000012223(KCNC1);ENSBGRG00000018331(ADRA2A);ENSBGRG00000018416(-);ENSBGRG00000020649(P2RX1);ENSBGRG00000020868(HTR2A)	ENSBGRG00000001347(LMBR1L);ENSBGRG00000007905(SYNDIG1);ENSBGRG00000009802(GRIN1);ENSBGRG00000012760(TMEM150B);ENSBGRG00000013255(EFNB3);ENSBGRG00000020620(TMC5);ENSBGRG00000021666(ITPR3);ENSBGRG00000023112(SHISA7)
GO:0048699	BP	generation of neurons	15	15	30	909	0.0031913	0.248367	ENSBGRG00000000804(PTK2B);ENSBGRG00000000933(RND1);ENSBGRG00000002811(FN1);ENSBGRG00000003717(KANK1);ENSBGRG00000004372(NTRK2);ENSBGRG00000005861(LDLR);ENSBGRG00000006423(MYOC);ENSBGRG00000009368(ASTN2);ENSBGRG00000014234(IL1B);ENSBGRG00000014296(P2RY12);ENSBGRG00000019467(IL34);ENSBGRG00000021280(-);ENSBGRG00000023149(RNF112);ENSBGRG00000024907(CRABP2);ENSBGRG00000025121(SERPINF1)	ENSBGRG00000000478(IHH);ENSBGRG00000003666(WEE1);ENSBGRG00000013255(EFNB3);ENSBGRG00000013549(IGSF9);ENSBGRG00000015376(PRTG);ENSBGRG00000016309(MCF2);ENSBGRG00000020626(PACSIN1);ENSBGRG00000020763(ADCYAP1);ENSBGRG00000022242(SEMA3A);ENSBGRG00000022502(CHL1);ENSBGRG00000023201(PDE6C);ENSBGRG00000024026(GALR2);ENSBGRG00000025371(ATP2B2);ENSBGRG00000025884(SOX4);ENSBGRG00000026193(PSD)
GO:0030239	BP	myofibril assembly	4	0	4	32	0.00329584	0.251045	ENSBGRG00000009349(CFL2);ENSBGRG00000011802(FLNC);ENSBGRG00000015603(FHOD3);ENSBGRG00000024670(LMOD2)	-
GO:0050995	BP	negative regulation of lipid catabolic process	2	1	3	16	0.00339218	0.253	ENSBGRG00000014234(IL1B);ENSBGRG00000018331(ADRA2A)	ENSBGRG00000007548(PDE3B)
GO:0005522	MF	profilin binding	1	1	2	5	0.00342535	0.109923	ENSBGRG00000007471(RHOQ)	ENSBGRG00000021472(PCLO)
GO:1903011	BP	negative regulation of bone development	2	0	2	5	0.00363701	0.265724	ENSBGRG00000014402(RFLNB);ENSBGRG00000015364(FBN1)	-
GO:1905370	CC	serine-type endopeptidase complex	2	0	2	5	0.00367563	0.0726773	ENSBGRG00000006963(THBD);ENSBGRG00000018034(PLAU)	-
GO:1902904	BP	negative regulation of supramolecular fiber organization	6	1	7	102	0.00376999	0.269931	ENSBGRG00000003717(KANK1);ENSBGRG00000005861(LDLR);ENSBGRG00000006423(MYOC);ENSBGRG00000007767(NAV3);ENSBGRG00000015603(FHOD3);ENSBGRG00000024670(LMOD2)	ENSBGRG00000014141(CKAP2)
GO:0002062	BP	chondrocyte differentiation	3	3	6	77	0.00385664	0.270721	ENSBGRG00000010379(SLC39A14);ENSBGRG00000013709(LOXL2);ENSBGRG00000014402(RFLNB)	ENSBGRG00000000478(IHH);ENSBGRG00000019194(AXIN2);ENSBGRG00000019494(CCN3)
GO:0030001	BP	metal ion transport	10	10	20	535	0.00410058	0.277634	ENSBGRG00000000195(SLC9A9);ENSBGRG00000000804(PTK2B);ENSBGRG00000008941(DPP6);ENSBGRG00000010379(SLC39A14);ENSBGRG00000012223(KCNC1);ENSBGRG00000015077(NIPAL4);ENSBGRG00000019112(KCNK2);ENSBGRG00000019473(KCNT1);ENSBGRG00000020649(P2RX1);ENSBGRG00000020868(HTR2A)	ENSBGRG00000001082(NIPAL1);ENSBGRG00000009802(GRIN1);ENSBGRG00000012488(JPH3);ENSBGRG00000014531(KCNH6);ENSBGRG00000015265(TRPC6);ENSBGRG00000021396(TRPM6);ENSBGRG00000021666(ITPR3);ENSBGRG00000024026(GALR2);ENSBGRG00000025371(ATP2B2);ENSBGRG00000026751(KCNAB3)
GO:0006066	BP	alcohol metabolic process	6	4	10	190	0.00411022	0.277634	ENSBGRG00000000804(PTK2B);ENSBGRG00000000886(DHCR24);ENSBGRG00000005861(LDLR);ENSBGRG00000014234(IL1B);ENSBGRG00000018416(-);ENSBGRG00000021534(IP6K3)	ENSBGRG00000010472(LIPC);ENSBGRG00000010949(CYP2D6);ENSBGRG00000017210(ABCG1);ENSBGRG00000025506(CYP1A1)
GO:1901342	BP	regulation of vasculature development	10	1	11	224	0.00451357	0.283532	ENSBGRG00000000804(PTK2B);ENSBGRG00000004717(ITGA5);ENSBGRG00000005083(COL4A2);ENSBGRG00000008993(SPARC);ENSBGRG00000009380(CCL24);ENSBGRG00000013574(PKM);ENSBGRG00000014153(IL1A);ENSBGRG00000014234(IL1B);ENSBGRG00000024566(HSPB6);ENSBGRG00000025121(SERPINF1)	ENSBGRG00000007548(PDE3B)
GO:0014069	CC	postsynaptic density	3	4	7	105	0.00454443	0.0816355	ENSBGRG00000004372(NTRK2);ENSBGRG00000019123(FABP5);ENSBGRG00000023149(RNF112)	ENSBGRG00000007905(SYNDIG1);ENSBGRG00000021472(PCLO);ENSBGRG00000023112(SHISA7);ENSBGRG00000026193(PSD)
GO:0032279	CC	asymmetric synapse	3	4	7	105	0.00454443	0.0816355	ENSBGRG00000004372(NTRK2);ENSBGRG00000019123(FABP5);ENSBGRG00000023149(RNF112)	ENSBGRG00000007905(SYNDIG1);ENSBGRG00000021472(PCLO);ENSBGRG00000023112(SHISA7);ENSBGRG00000026193(PSD)
GO:0033293	MF	monocarboxylic acid binding	4	0	4	36	0.00456261	0.138332	ENSBGRG00000007328(ALOX5AP);ENSBGRG00000019123(FABP5);ENSBGRG00000021692(PYGL);ENSBGRG00000024907(CRABP2)	-
GO:0008285	BP	negative regulation of cell proliferation	12	5	17	430	0.0045867	0.283532	ENSBGRG00000000804(PTK2B);ENSBGRG00000003163(LIMS2);ENSBGRG00000007898(APLN);ENSBGRG00000008993(SPARC);ENSBGRG00000009149(VSIG4);ENSBGRG00000009168(TENT5B);ENSBGRG00000013580(CNN1);ENSBGRG00000014147(DPT);ENSBGRG00000014153(IL1A);ENSBGRG00000014234(IL1B);ENSBGRG00000014262(PPARGC1A);ENSBGRG00000025121(SERPINF1)	ENSBGRG00000000478(IHH);ENSBGRG00000014675(BRCA2);ENSBGRG00000019194(AXIN2);ENSBGRG00000019494(CCN3);ENSBGRG00000025884(SOX4)
GO:0006720	BP	isoprenoid metabolic process	3	2	5	56	0.00459174	0.283532	ENSBGRG00000008291(BCO2);ENSBGRG00000015970(HMGCS1);ENSBGRG00000024907(CRABP2)	ENSBGRG00000010949(CYP2D6);ENSBGRG00000025506(CYP1A1)
GO:0033198	BP	response to ATP	3	0	3	18	0.00480288	0.283532	ENSBGRG00000014296(P2RY12);ENSBGRG00000020649(P2RX1);ENSBGRG00000020931(NT5E)	-
GO:0005125	MF	cytokine activity	6	1	7	110	0.00484352	0.138332	ENSBGRG00000008627(IL18);ENSBGRG00000009380(CCL24);ENSBGRG00000014021(FLT3LG);ENSBGRG00000014153(IL1A);ENSBGRG00000014234(IL1B);ENSBGRG00000018775(CCL17)	ENSBGRG00000012943(IL17D)
GO:0043167	MF	ion binding	50	34	84	3449	0.00489845	0.138332	ENSBGRG00000000721(AOAH);ENSBGRG00000000804(PTK2B);ENSBGRG00000000886(DHCR24);ENSBGRG00000000933(RND1);ENSBGRG00000001372(MYL6);ENSBGRG00000003554(ADAMTS2);ENSBGRG00000003746(DYSF);ENSBGRG00000004317(AOC1);ENSBGRG00000004372(NTRK2);ENSBGRG00000004787(SELE);ENSBGRG00000005233(LOXL1);ENSBGRG00000005834(MICAL2);ENSBGRG00000005861(LDLR);ENSBGRG00000006185(S100A4);ENSBGRG00000006947(LMCD1);ENSBGRG0000…	ENSBGRG00000000478(IHH);ENSBGRG00000000834(STK31);ENSBGRG00000002471(CYP27C1);ENSBGRG00000002783(RORC);ENSBGRG00000002870(DGKB);ENSBGRG00000003666(WEE1);ENSBGRG00000004606(PCDH10);ENSBGRG00000006194(NECAB3);ENSBGRG00000007318(CHTF18);ENSBGRG00000008568(FAT2);ENSBGRG00000009802(GRIN1);ENSBGRG00000010472(LIPC);ENSBGRG00000010949(CYP2D6);ENSBGRG00000012113(MASP2);ENSBGRG00000012616(SLC34A2);ENSBGRG0…
GO:0007613	BP	memory	2	3	5	57	0.00495488	0.283532	ENSBGRG00000004717(ITGA5);ENSBGRG00000005861(LDLR)	ENSBGRG00000012488(JPH3);ENSBGRG00000021666(ITPR3);ENSBGRG00000023112(SHISA7)
GO:0035295	BP	tube development	19	6	25	738	0.00504158	0.283532	ENSBGRG00000000804(PTK2B);ENSBGRG00000002438(TGFBI);ENSBGRG00000003554(ADAMTS2);ENSBGRG00000004372(NTRK2);ENSBGRG00000004437(COL4A1);ENSBGRG00000004717(ITGA5);ENSBGRG00000005083(COL4A2);ENSBGRG00000005861(LDLR);ENSBGRG00000008627(IL18);ENSBGRG00000008993(SPARC);ENSBGRG00000009380(CCL24);ENSBGRG00000011693(LOX);ENSBGRG00000013574(PKM);ENSBGRG00000013709(LOXL2);ENSBGRG00000014153(IL1A);ENSBGRG00000…	ENSBGRG00000000478(IHH);ENSBGRG00000007548(PDE3B);ENSBGRG00000015338(TEAD2);ENSBGRG00000019494(CCN3);ENSBGRG00000025421(SALL1);ENSBGRG00000025884(SOX4)
GO:0098590	CC	plasma membrane region	12	8	20	543	0.00506011	0.0816355	ENSBGRG00000002811(FN1);ENSBGRG00000003717(KANK1);ENSBGRG00000004717(ITGA5);ENSBGRG00000004787(SELE);ENSBGRG00000005861(LDLR);ENSBGRG00000010379(SLC39A14);ENSBGRG00000012223(KCNC1);ENSBGRG00000013833(ATP6V0D2);ENSBGRG00000014296(P2RY12);ENSBGRG00000014340(CAVIN3);ENSBGRG00000018416(-);ENSBGRG00000020649(P2RX1)	ENSBGRG00000002931(ATP6V0A4);ENSBGRG00000007905(SYNDIG1);ENSBGRG00000012616(SLC34A2);ENSBGRG00000013255(EFNB3);ENSBGRG00000020626(PACSIN1);ENSBGRG00000021396(TRPM6);ENSBGRG00000023112(SHISA7);ENSBGRG00000026193(PSD)
GO:0051241	BP	negative regulation of multicellular organismal process	17	9	26	778	0.00507993	0.283532	ENSBGRG00000000804(PTK2B);ENSBGRG00000002809(BANK1);ENSBGRG00000002811(FN1);ENSBGRG00000003163(LIMS2);ENSBGRG00000003717(KANK1);ENSBGRG00000005083(COL4A2);ENSBGRG00000005861(LDLR);ENSBGRG00000006963(THBD);ENSBGRG00000007767(NAV3);ENSBGRG00000008993(SPARC);ENSBGRG00000009149(VSIG4);ENSBGRG00000013709(LOXL2);ENSBGRG00000014402(RFLNB);ENSBGRG00000015364(FBN1);ENSBGRG00000018034(PLAU);ENSBGRG00000024…	ENSBGRG00000000478(IHH);ENSBGRG00000005181(PTPN22);ENSBGRG00000007548(PDE3B);ENSBGRG00000012943(IL17D);ENSBGRG00000013255(EFNB3);ENSBGRG00000014675(BRCA2);ENSBGRG00000015376(PRTG);ENSBGRG00000019194(AXIN2);ENSBGRG00000022242(SEMA3A)
GO:0001523	BP	retinoid metabolic process	2	2	4	36	0.00508065	0.283532	ENSBGRG00000008291(BCO2);ENSBGRG00000024907(CRABP2)	ENSBGRG00000010949(CYP2D6);ENSBGRG00000025506(CYP1A1)
GO:0022008	BP	neurogenesis	16	15	31	981	0.00517195	0.283532	ENSBGRG00000000804(PTK2B);ENSBGRG00000000933(RND1);ENSBGRG00000002811(FN1);ENSBGRG00000003717(KANK1);ENSBGRG00000004372(NTRK2);ENSBGRG00000005861(LDLR);ENSBGRG00000006423(MYOC);ENSBGRG00000007767(NAV3);ENSBGRG00000009368(ASTN2);ENSBGRG00000014234(IL1B);ENSBGRG00000014296(P2RY12);ENSBGRG00000019467(IL34);ENSBGRG00000021280(-);ENSBGRG00000023149(RNF112);ENSBGRG00000024907(CRABP2);ENSBGRG00000025121…	ENSBGRG00000000478(IHH);ENSBGRG00000003666(WEE1);ENSBGRG00000013255(EFNB3);ENSBGRG00000013549(IGSF9);ENSBGRG00000015376(PRTG);ENSBGRG00000016309(MCF2);ENSBGRG00000020626(PACSIN1);ENSBGRG00000020763(ADCYAP1);ENSBGRG00000022242(SEMA3A);ENSBGRG00000022502(CHL1);ENSBGRG00000023201(PDE6C);ENSBGRG00000024026(GALR2);ENSBGRG00000025371(ATP2B2);ENSBGRG00000025884(SOX4);ENSBGRG00000026193(PSD)
GO:0031253	CC	cell projection membrane	4	4	8	136	0.00529987	0.0816355	ENSBGRG00000003717(KANK1);ENSBGRG00000004717(ITGA5);ENSBGRG00000012223(KCNC1);ENSBGRG00000014296(P2RY12)	ENSBGRG00000002931(ATP6V0A4);ENSBGRG00000020626(PACSIN1);ENSBGRG00000021396(TRPM6);ENSBGRG00000026193(PSD)
GO:0010927	BP	cellular component assembly involved in morphogenesis	4	1	5	58	0.00533792	0.283532	ENSBGRG00000009349(CFL2);ENSBGRG00000011802(FLNC);ENSBGRG00000015603(FHOD3);ENSBGRG00000024670(LMOD2)	ENSBGRG00000000478(IHH)
GO:0035744	BP	T-helper 1 cell cytokine production	2	0	2	6	0.00538552	0.283532	ENSBGRG00000008627(IL18);ENSBGRG00000014234(IL1B)	-
GO:0048251	BP	elastic fiber assembly	2	0	2	6	0.00538552	0.283532	ENSBGRG00000011693(LOX);ENSBGRG00000023092(MFAP4)	-
GO:0061181	BP	regulation of chondrocyte development	1	1	2	6	0.00538552	0.283532	ENSBGRG00000014402(RFLNB)	ENSBGRG00000019194(AXIN2)
GO:2000554	BP	regulation of T-helper 1 cell cytokine production	2	0	2	6	0.00538552	0.283532	ENSBGRG00000008627(IL18);ENSBGRG00000014234(IL1B)	-
GO:2000556	BP	positive regulation of T-helper 1 cell cytokine production	2	0	2	6	0.00538552	0.283532	ENSBGRG00000008627(IL18);ENSBGRG00000014234(IL1B)	-
GO:0005587	CC	collagen type IV trimer	2	0	2	6	0.00544236	0.0816355	ENSBGRG00000004437(COL4A1);ENSBGRG00000005083(COL4A2)	-
GO:0005833	CC	hemoglobin complex	2	0	2	6	0.00544236	0.0816355	ENSBGRG00000011277(-);ENSBGRG00000014632(-)	-
GO:0098651	CC	basement membrane collagen trimer	2	0	2	6	0.00544236	0.0816355	ENSBGRG00000004437(COL4A1);ENSBGRG00000005083(COL4A2)	-
GO:0032330	BP	regulation of chondrocyte differentiation	2	2	4	37	0.00561078	0.285765	ENSBGRG00000013709(LOXL2);ENSBGRG00000014402(RFLNB)	ENSBGRG00000000478(IHH);ENSBGRG00000019194(AXIN2)
GO:0007160	BP	cell-matrix adhesion	7	1	8	138	0.0056163	0.285765	ENSBGRG00000000792(FREM1);ENSBGRG00000000804(PTK2B);ENSBGRG00000002811(FN1);ENSBGRG00000003247(COL3A1);ENSBGRG00000006423(MYOC);ENSBGRG00000018034(PLAU);ENSBGRG00000019277(NID1)	ENSBGRG00000000112(TIAM1)
GO:0030073	BP	insulin secretion	3	4	7	110	0.00570092	0.285765	ENSBGRG00000005073(MAFA);ENSBGRG00000014234(IL1B);ENSBGRG00000018331(ADRA2A)	ENSBGRG00000005964(ILDR2);ENSBGRG00000020763(ADCYAP1);ENSBGRG00000021472(PCLO);ENSBGRG00000025884(SOX4)
GO:0030036	BP	actin cytoskeleton organization	14	3	17	440	0.00574722	0.285765	ENSBGRG00000000804(PTK2B);ENSBGRG00000000933(RND1);ENSBGRG00000003717(KANK1);ENSBGRG00000005834(MICAL2);ENSBGRG00000006423(MYOC);ENSBGRG00000007471(RHOQ);ENSBGRG00000009349(CFL2);ENSBGRG00000009380(CCL24);ENSBGRG00000011802(FLNC);ENSBGRG00000013580(CNN1);ENSBGRG00000014340(CAVIN3);ENSBGRG00000014402(RFLNB);ENSBGRG00000015603(FHOD3);ENSBGRG00000024670(LMOD2)	ENSBGRG00000002266(ARHGEF19);ENSBGRG00000011405(ALMS1);ENSBGRG00000020626(PACSIN1)
GO:0045766	BP	positive regulation of angiogenesis	7	0	7	111	0.00598624	0.293572	ENSBGRG00000000804(PTK2B);ENSBGRG00000004717(ITGA5);ENSBGRG00000009380(CCL24);ENSBGRG00000013574(PKM);ENSBGRG00000014153(IL1A);ENSBGRG00000014234(IL1B);ENSBGRG00000024566(HSPB6)	-
GO:0046873	MF	metal ion transmembrane transporter activity	5	8	13	309	0.00599955	0.162911	ENSBGRG00000000195(SLC9A9);ENSBGRG00000010379(SLC39A14);ENSBGRG00000012223(KCNC1);ENSBGRG00000015077(NIPAL4);ENSBGRG00000019112(KCNK2)	ENSBGRG00000001082(NIPAL1);ENSBGRG00000009802(GRIN1);ENSBGRG00000012616(SLC34A2);ENSBGRG00000014531(KCNH6);ENSBGRG00000015265(TRPC6);ENSBGRG00000021666(ITPR3);ENSBGRG00000025371(ATP2B2);ENSBGRG00000026751(KCNAB3)
GO:0016101	BP	diterpenoid metabolic process	2	2	4	38	0.00617659	0.29592	ENSBGRG00000008291(BCO2);ENSBGRG00000024907(CRABP2)	ENSBGRG00000010949(CYP2D6);ENSBGRG00000025506(CYP1A1)
GO:0007399	BP	nervous system development	18	21	39	1330	0.0062023	0.29592	ENSBGRG00000000804(PTK2B);ENSBGRG00000000933(RND1);ENSBGRG00000002811(FN1);ENSBGRG00000003717(KANK1);ENSBGRG00000004372(NTRK2);ENSBGRG00000004437(COL4A1);ENSBGRG00000005861(LDLR);ENSBGRG00000006423(MYOC);ENSBGRG00000007767(NAV3);ENSBGRG00000009368(ASTN2);ENSBGRG00000014234(IL1B);ENSBGRG00000014296(P2RY12);ENSBGRG00000019467(IL34);ENSBGRG00000021280(-);ENSBGRG00000022668(CHRDL1);ENSBGRG00000023149…	ENSBGRG00000000478(IHH);ENSBGRG00000003666(WEE1);ENSBGRG00000007717(ATAT1);ENSBGRG00000007905(SYNDIG1);ENSBGRG00000013255(EFNB3);ENSBGRG00000013549(IGSF9);ENSBGRG00000014675(BRCA2);ENSBGRG00000015338(TEAD2);ENSBGRG00000015376(PRTG);ENSBGRG00000016309(MCF2);ENSBGRG00000020626(PACSIN1);ENSBGRG00000020763(ADCYAP1);ENSBGRG00000021472(PCLO);ENSBGRG00000022242(SEMA3A);ENSBGRG00000022502(CHL1);ENSBGRG00…
GO:0002695	BP	negative regulation of leukocyte activation	4	3	7	112	0.00628209	0.29592	ENSBGRG00000001735(TNFAIP8L2);ENSBGRG00000002809(BANK1);ENSBGRG00000005861(LDLR);ENSBGRG00000009149(VSIG4)	ENSBGRG00000000478(IHH);ENSBGRG00000005181(PTPN22);ENSBGRG00000005964(ILDR2)
GO:0031256	CC	leading edge membrane	3	2	5	60	0.00629803	0.0913214	ENSBGRG00000003717(KANK1);ENSBGRG00000004717(ITGA5);ENSBGRG00000012223(KCNC1)	ENSBGRG00000020626(PACSIN1);ENSBGRG00000026193(PSD)
GO:0010712	BP	regulation of collagen metabolic process	2	1	3	20	0.00652022	0.301338	ENSBGRG00000018970(VIM);ENSBGRG00000023092(MFAP4)	ENSBGRG00000000478(IHH)
GO:0008283	BP	cell proliferation	25	11	36	1208	0.00666057	0.301338	ENSBGRG00000000804(PTK2B);ENSBGRG00000002438(TGFBI);ENSBGRG00000002584(COL8A1);ENSBGRG00000002811(FN1);ENSBGRG00000003163(LIMS2);ENSBGRG00000003717(KANK1);ENSBGRG00000007898(APLN);ENSBGRG00000008627(IL18);ENSBGRG00000008993(SPARC);ENSBGRG00000009149(VSIG4);ENSBGRG00000009168(TENT5B);ENSBGRG00000009380(CCL24);ENSBGRG00000013580(CNN1);ENSBGRG00000013709(LOXL2);ENSBGRG00000014021(FLT3LG);ENSBGRG0000…	ENSBGRG00000000112(TIAM1);ENSBGRG00000000478(IHH);ENSBGRG00000000922(CDCA7L);ENSBGRG00000001347(LMBR1L);ENSBGRG00000005181(PTPN22);ENSBGRG00000014675(BRCA2);ENSBGRG00000019194(AXIN2);ENSBGRG00000019494(CCN3);ENSBGRG00000022642(PALB2);ENSBGRG00000022759(LIFR);ENSBGRG00000025884(SOX4)
GO:0007229	BP	integrin-mediated signaling pathway	5	0	5	62	0.00708045	0.301338	ENSBGRG00000000804(PTK2B);ENSBGRG00000002811(FN1);ENSBGRG00000003163(LIMS2);ENSBGRG00000003247(COL3A1);ENSBGRG00000004717(ITGA5)	-
GO:0007162	BP	negative regulation of cell adhesion	5	4	9	174	0.00709288	0.301338	ENSBGRG00000000933(RND1);ENSBGRG00000001735(TNFAIP8L2);ENSBGRG00000003717(KANK1);ENSBGRG00000006423(MYOC);ENSBGRG00000009149(VSIG4)	ENSBGRG00000000478(IHH);ENSBGRG00000005181(PTPN22);ENSBGRG00000005964(ILDR2);ENSBGRG00000007548(PDE3B)
GO:0007015	BP	actin filament organization	10	2	12	272	0.00714377	0.301338	ENSBGRG00000000804(PTK2B);ENSBGRG00000000933(RND1);ENSBGRG00000003717(KANK1);ENSBGRG00000005834(MICAL2);ENSBGRG00000006423(MYOC);ENSBGRG00000009349(CFL2);ENSBGRG00000009380(CCL24);ENSBGRG00000014402(RFLNB);ENSBGRG00000015603(FHOD3);ENSBGRG00000024670(LMOD2)	ENSBGRG00000011405(ALMS1);ENSBGRG00000020626(PACSIN1)
GO:0048878	BP	chemical homeostasis	13	10	23	680	0.00717715	0.301338	ENSBGRG00000000195(SLC9A9);ENSBGRG00000000804(PTK2B);ENSBGRG00000005861(LDLR);ENSBGRG00000006423(MYOC);ENSBGRG00000008627(IL18);ENSBGRG00000009401(CMKLR2);ENSBGRG00000010379(SLC39A14);ENSBGRG00000014153(IL1A);ENSBGRG00000018331(ADRA2A);ENSBGRG00000019123(FABP5);ENSBGRG00000020868(HTR2A);ENSBGRG00000020931(NT5E);ENSBGRG00000021692(PYGL)	ENSBGRG00000002931(ATP6V0A4);ENSBGRG00000009802(GRIN1);ENSBGRG00000010472(LIPC);ENSBGRG00000012488(JPH3);ENSBGRG00000012616(SLC34A2);ENSBGRG00000015265(TRPC6);ENSBGRG00000017210(ABCG1);ENSBGRG00000024026(GALR2);ENSBGRG00000025371(ATP2B2);ENSBGRG00000025884(SOX4)
GO:0030155	BP	regulation of cell adhesion	12	6	18	488	0.00724539	0.301338	ENSBGRG00000000804(PTK2B);ENSBGRG00000000933(RND1);ENSBGRG00000001735(TNFAIP8L2);ENSBGRG00000002584(COL8A1);ENSBGRG00000002811(FN1);ENSBGRG00000003717(KANK1);ENSBGRG00000006423(MYOC);ENSBGRG00000008627(IL18);ENSBGRG00000009149(VSIG4);ENSBGRG00000014234(IL1B);ENSBGRG00000018034(PLAU);ENSBGRG00000019277(NID1)	ENSBGRG00000000478(IHH);ENSBGRG00000005181(PTPN22);ENSBGRG00000005964(ILDR2);ENSBGRG00000007548(PDE3B);ENSBGRG00000013255(EFNB3);ENSBGRG00000025884(SOX4)
GO:0030029	BP	actin filament-based process	15	3	18	489	0.00739342	0.301338	ENSBGRG00000000804(PTK2B);ENSBGRG00000000933(RND1);ENSBGRG00000003717(KANK1);ENSBGRG00000004787(SELE);ENSBGRG00000005834(MICAL2);ENSBGRG00000006423(MYOC);ENSBGRG00000007471(RHOQ);ENSBGRG00000009349(CFL2);ENSBGRG00000009380(CCL24);ENSBGRG00000011802(FLNC);ENSBGRG00000013580(CNN1);ENSBGRG00000014340(CAVIN3);ENSBGRG00000014402(RFLNB);ENSBGRG00000015603(FHOD3);ENSBGRG00000024670(LMOD2)	ENSBGRG00000002266(ARHGEF19);ENSBGRG00000011405(ALMS1);ENSBGRG00000020626(PACSIN1)
GO:0050994	BP	regulation of lipid catabolic process	3	1	4	40	0.00741921	0.301338	ENSBGRG00000005861(LDLR);ENSBGRG00000014234(IL1B);ENSBGRG00000018331(ADRA2A)	ENSBGRG00000007548(PDE3B)
GO:0031392	BP	regulation of prostaglandin biosynthetic process	2	0	2	7	0.00744315	0.301338	ENSBGRG00000014234(IL1B);ENSBGRG00000019123(FABP5)	-
GO:0097113	BP	AMPA glutamate receptor clustering	1	1	2	7	0.00744315	0.301338	ENSBGRG00000022668(CHRDL1)	ENSBGRG00000023112(SHISA7)
GO:0097688	BP	glutamate receptor clustering	1	1	2	7	0.00744315	0.301338	ENSBGRG00000022668(CHRDL1)	ENSBGRG00000023112(SHISA7)
GO:0098642	CC	network-forming collagen trimer	2	0	2	7	0.00752123	0.0966447	ENSBGRG00000004437(COL4A1);ENSBGRG00000005083(COL4A2)	-
GO:0098645	CC	collagen network	2	0	2	7	0.00752123	0.0966447	ENSBGRG00000004437(COL4A1);ENSBGRG00000005083(COL4A2)	-
GO:1905286	CC	serine-type peptidase complex	2	0	2	7	0.00752123	0.0966447	ENSBGRG00000006963(THBD);ENSBGRG00000018034(PLAU)	-
GO:0032587	CC	ruffle membrane	2	2	4	40	0.00755384	0.0966447	ENSBGRG00000003717(KANK1);ENSBGRG00000004717(ITGA5)	ENSBGRG00000020626(PACSIN1);ENSBGRG00000026193(PSD)
GO:0007492	BP	endoderm development	5	0	5	63	0.00757143	0.301338	ENSBGRG00000002584(COL8A1);ENSBGRG00000002811(FN1);ENSBGRG00000004717(ITGA5);ENSBGRG00000005083(COL4A2);ENSBGRG00000006189(COL12A1)	-
GO:0031032	BP	actomyosin structure organization	6	1	7	116	0.00757553	0.301338	ENSBGRG00000006423(MYOC);ENSBGRG00000009349(CFL2);ENSBGRG00000011802(FLNC);ENSBGRG00000013580(CNN1);ENSBGRG00000015603(FHOD3);ENSBGRG00000024670(LMOD2)	ENSBGRG00000011405(ALMS1)
GO:0034250	BP	positive regulation of cellular amide metabolic process	4	2	6	89	0.00779727	0.305164	ENSBGRG00000009168(TENT5B);ENSBGRG00000013574(PKM);ENSBGRG00000018970(VIM);ENSBGRG00000023839(SAMD4A)	ENSBGRG00000017210(ABCG1);ENSBGRG00000025884(SOX4)
GO:0031226	CC	intrinsic component of plasma membrane	14	8	22	643	0.00782672	0.0972749	ENSBGRG00000003992(MYMK);ENSBGRG00000004372(NTRK2);ENSBGRG00000004717(ITGA5);ENSBGRG00000004787(SELE);ENSBGRG00000006963(THBD);ENSBGRG00000007861(CX3CR1);ENSBGRG00000008941(DPP6);ENSBGRG00000009741(SLC16A7);ENSBGRG00000010379(SLC39A14);ENSBGRG00000012223(KCNC1);ENSBGRG00000018331(ADRA2A);ENSBGRG00000018416(-);ENSBGRG00000020649(P2RX1);ENSBGRG00000020868(HTR2A)	ENSBGRG00000001347(LMBR1L);ENSBGRG00000007905(SYNDIG1);ENSBGRG00000009802(GRIN1);ENSBGRG00000012760(TMEM150B);ENSBGRG00000013255(EFNB3);ENSBGRG00000020620(TMC5);ENSBGRG00000021666(ITPR3);ENSBGRG00000023112(SHISA7)
GO:0001664	MF	G protein-coupled receptor binding	7	1	8	151	0.00797735	0.182808	ENSBGRG00000006423(MYOC);ENSBGRG00000007861(CX3CR1);ENSBGRG00000007898(APLN);ENSBGRG00000009380(CCL24);ENSBGRG00000018331(ADRA2A);ENSBGRG00000018775(CCL17);ENSBGRG00000024992(ADRB1)	ENSBGRG00000020763(ADCYAP1)
GO:0051179	BP	localization	54	44	98	4079	0.008006	0.305164	ENSBGRG00000000195(SLC9A9);ENSBGRG00000000383(-);ENSBGRG00000000804(PTK2B);ENSBGRG00000000886(DHCR24);ENSBGRG00000002811(FN1);ENSBGRG00000003431(SLC13A4);ENSBGRG00000003717(KANK1);ENSBGRG00000003746(DYSF);ENSBGRG00000004372(NTRK2);ENSBGRG00000004717(ITGA5);ENSBGRG00000004787(SELE);ENSBGRG00000005073(MAFA);ENSBGRG00000005861(LDLR);ENSBGRG00000006423(MYOC);ENSBGRG00000006615(SEC16B);ENSBGRG00000006…	ENSBGRG00000000082(GRIK1);ENSBGRG00000000112(TIAM1);ENSBGRG00000001082(NIPAL1);ENSBGRG00000001266(PSRC1);ENSBGRG00000001347(LMBR1L);ENSBGRG00000001711(BTBD8);ENSBGRG00000002931(ATP6V0A4);ENSBGRG00000004655(BICD1);ENSBGRG00000005181(PTPN22);ENSBGRG00000005949(ARHGEF39);ENSBGRG00000005964(ILDR2);ENSBGRG00000006752(TTC12);ENSBGRG00000006898(MYRIP);ENSBGRG00000007140(SLC7A3);ENSBGRG00000007905(SYNDIG…
GO:0051261	BP	protein depolymerization	4	1	5	64	0.00808563	0.305164	ENSBGRG00000005834(MICAL2);ENSBGRG00000007767(NAV3);ENSBGRG00000009349(CFL2);ENSBGRG00000024670(LMOD2)	ENSBGRG00000014141(CKAP2)
GO:0032623	BP	interleukin-2 production	4	0	4	41	0.00809793	0.305164	ENSBGRG00000007767(NAV3);ENSBGRG00000009149(VSIG4);ENSBGRG00000014153(IL1A);ENSBGRG00000014234(IL1B)	-
GO:0032663	BP	regulation of interleukin-2 production	4	0	4	41	0.00809793	0.305164	ENSBGRG00000007767(NAV3);ENSBGRG00000009149(VSIG4);ENSBGRG00000014153(IL1A);ENSBGRG00000014234(IL1B)	-
GO:0015075	MF	ion transmembrane transporter activity	10	12	22	668	0.00813706	0.182808	ENSBGRG00000000195(SLC9A9);ENSBGRG00000009741(SLC16A7);ENSBGRG00000010379(SLC39A14);ENSBGRG00000012223(KCNC1);ENSBGRG00000013833(ATP6V0D2);ENSBGRG00000015077(NIPAL4);ENSBGRG00000016504(SLC16A5);ENSBGRG00000019112(KCNK2);ENSBGRG00000019340(SLC25A4);ENSBGRG00000020649(P2RX1)	ENSBGRG00000000082(GRIK1);ENSBGRG00000001082(NIPAL1);ENSBGRG00000002931(ATP6V0A4);ENSBGRG00000007140(SLC7A3);ENSBGRG00000009802(GRIN1);ENSBGRG00000012616(SLC34A2);ENSBGRG00000014531(KCNH6);ENSBGRG00000015265(TRPC6);ENSBGRG00000021396(TRPM6);ENSBGRG00000021666(ITPR3);ENSBGRG00000025371(ATP2B2);ENSBGRG00000026751(KCNAB3)
GO:0051250	BP	negative regulation of lymphocyte activation	3	3	6	90	0.00822161	0.305693	ENSBGRG00000001735(TNFAIP8L2);ENSBGRG00000002809(BANK1);ENSBGRG00000009149(VSIG4)	ENSBGRG00000000478(IHH);ENSBGRG00000005181(PTPN22);ENSBGRG00000005964(ILDR2)
GO:0007267	BP	cell-cell signaling	11	14	25	769	0.00835627	0.305693	ENSBGRG00000003717(KANK1);ENSBGRG00000004297(LYNX1);ENSBGRG00000004372(NTRK2);ENSBGRG00000005073(MAFA);ENSBGRG00000006423(MYOC);ENSBGRG00000014234(IL1B);ENSBGRG00000018331(ADRA2A);ENSBGRG00000019123(FABP5);ENSBGRG00000022668(CHRDL1);ENSBGRG00000025055(SELENOM);ENSBGRG00000026173(WNT16)	ENSBGRG00000000478(IHH);ENSBGRG00000001347(LMBR1L);ENSBGRG00000002870(DGKB);ENSBGRG00000005964(ILDR2);ENSBGRG00000011196(APBA2);ENSBGRG00000012488(JPH3);ENSBGRG00000013255(EFNB3);ENSBGRG00000019194(AXIN2);ENSBGRG00000020763(ADCYAP1);ENSBGRG00000021472(PCLO);ENSBGRG00000021666(ITPR3);ENSBGRG00000023112(SHISA7);ENSBGRG00000025421(SALL1);ENSBGRG00000025884(SOX4)
GO:0098609	BP	cell-cell adhesion	9	9	18	497	0.00866804	0.305693	ENSBGRG00000001735(TNFAIP8L2);ENSBGRG00000003163(LIMS2);ENSBGRG00000004717(ITGA5);ENSBGRG00000004787(SELE);ENSBGRG00000008627(IL18);ENSBGRG00000009149(VSIG4);ENSBGRG00000014234(IL1B);ENSBGRG00000014296(P2RY12);ENSBGRG00000020931(NT5E)	ENSBGRG00000000478(IHH);ENSBGRG00000004606(PCDH10);ENSBGRG00000005181(PTPN22);ENSBGRG00000005964(ILDR2);ENSBGRG00000008568(FAT2);ENSBGRG00000013255(EFNB3);ENSBGRG00000013549(IGSF9);ENSBGRG00000019494(CCN3);ENSBGRG00000025884(SOX4)
GO:0090066	BP	regulation of anatomical structure size	12	1	13	315	0.00892316	0.305693	ENSBGRG00000000804(PTK2B);ENSBGRG00000002811(FN1);ENSBGRG00000003717(KANK1);ENSBGRG00000009349(CFL2);ENSBGRG00000009380(CCL24);ENSBGRG00000015603(FHOD3);ENSBGRG00000017216(ACTA2);ENSBGRG00000018331(ADRA2A);ENSBGRG00000020649(P2RX1);ENSBGRG00000024670(LMOD2);ENSBGRG00000024907(CRABP2);ENSBGRG00000024992(ADRB1)	ENSBGRG00000022242(SEMA3A)
GO:1904018	BP	positive regulation of vasculature development	7	0	7	120	0.00905614	0.305693	ENSBGRG00000000804(PTK2B);ENSBGRG00000004717(ITGA5);ENSBGRG00000009380(CCL24);ENSBGRG00000013574(PKM);ENSBGRG00000014153(IL1A);ENSBGRG00000014234(IL1B);ENSBGRG00000024566(HSPB6)	-
GO:0048513	BP	animal organ development	39	18	57	2164	0.00922799	0.305693	ENSBGRG00000000792(FREM1);ENSBGRG00000000804(PTK2B);ENSBGRG00000000886(DHCR24);ENSBGRG00000002328(KERA);ENSBGRG00000002584(COL8A1);ENSBGRG00000002811(FN1);ENSBGRG00000003163(LIMS2);ENSBGRG00000003247(COL3A1);ENSBGRG00000003554(ADAMTS2);ENSBGRG00000004372(NTRK2);ENSBGRG00000004437(COL4A1);ENSBGRG00000006423(MYOC);ENSBGRG00000006844(OSTM1);ENSBGRG00000007898(APLN);ENSBGRG00000008627(IL18);ENSBGRG00…	ENSBGRG00000000112(TIAM1);ENSBGRG00000000478(IHH);ENSBGRG00000001347(LMBR1L);ENSBGRG00000005181(PTPN22);ENSBGRG00000005964(ILDR2);ENSBGRG00000007717(ATAT1);ENSBGRG00000008798(IGSF3);ENSBGRG00000012943(IL17D);ENSBGRG00000014675(BRCA2);ENSBGRG00000015338(TEAD2);ENSBGRG00000015774(DNAAF4);ENSBGRG00000019194(AXIN2);ENSBGRG00000019494(CCN3);ENSBGRG00000022242(SEMA3A);ENSBGRG00000022642(PALB2);ENSBGRG0…
GO:0004935	MF	adrenergic receptor activity	2	0	2	8	0.00923788	0.182808	ENSBGRG00000018331(ADRA2A);ENSBGRG00000024992(ADRB1)	-
GO:1902903	BP	regulation of supramolecular fiber organization	9	2	11	249	0.00971985	0.305693	ENSBGRG00000000804(PTK2B);ENSBGRG00000003717(KANK1);ENSBGRG00000005861(LDLR);ENSBGRG00000006423(MYOC);ENSBGRG00000007767(NAV3);ENSBGRG00000009349(CFL2);ENSBGRG00000009380(CCL24);ENSBGRG00000015603(FHOD3);ENSBGRG00000024670(LMOD2)	ENSBGRG00000011405(ALMS1);ENSBGRG00000014141(CKAP2)
GO:0071225	BP	cellular response to muramyl dipeptide	1	1	2	8	0.00979728	0.305693	ENSBGRG00000018970(VIM)	ENSBGRG00000005181(PTPN22)
GO:0099550	BP	trans-synaptic signaling, modulating synaptic transmission	1	1	2	8	0.00979728	0.305693	ENSBGRG00000004372(NTRK2)	ENSBGRG00000013255(EFNB3)
GO:0050731	BP	positive regulation of peptidyl-tyrosine phosphorylation	7	0	7	122	0.00987126	0.305693	ENSBGRG00000000804(PTK2B);ENSBGRG00000002809(BANK1);ENSBGRG00000004717(ITGA5);ENSBGRG00000008627(IL18);ENSBGRG00000018331(ADRA2A);ENSBGRG00000019467(IL34);ENSBGRG00000020868(HTR2A)	-
GO:0031390	CC	Ctf18 RFC-like complex	0	2	2	8	0.00989941	0.115939	-	ENSBGRG00000007318(CHTF18);ENSBGRG00000014497(DDX11)
