# Supplementary material for: Transcriptomics Reveals the Differences in mRNA Expression Patterns in Yak Uterus of Follicular, Luteal, and Pregnant Phases
Source: Animals (Basel). 2025 Mar 14;15(6):837. doi: 10.3390/ani15060837 (PMC11939727; doi:10.3390/ani15060837)
Supplement: Supplementary file 1 [file animals-15-00837-s001.zip › animals-3455919-supplementary/Supplementary Table S6.xlsx]

## Sheet: Supplementary Table S6
Supplementary Table S6：ULP_vs_UPP. GO significant enrichment
GO.ID	Category	Term	Up	Down	DEG	Total	Pvalue	adjustPvalue	Up_gene	Down_gene
GO:0032501	BP	multicellular organismal process	251	189	440	4344	5.96557e-20	4.3143e-16	ENSBGRG00000000252(CD84);ENSBGRG00000000266(PROS1);ENSBGRG00000000290(IGF1);ENSBGRG00000000313(CCN1);ENSBGRG00000000314(NCKAP1L);ENSBGRG00000000392(SGCB);ENSBGRG00000000399(CRLF1);ENSBGRG00000000500(PLPPR1);ENSBGRG00000000652(PLPP3);ENSBGRG00000000703(ADRA1A);ENSBGRG00000000758(FAM126A);ENSBGRG00000000804(PTK2B);ENSBGRG00000000868(IL6);ENSBGRG00000001201(BCL6);ENSBGRG00000001275(DOCK4);ENSBGRG000…	ENSBGRG00000000037(CXADR);ENSBGRG00000000112(TIAM1);ENSBGRG00000000205(MSTN);ENSBGRG00000000209(VANGL2);ENSBGRG00000000350(PLS1);ENSBGRG00000000478(IHH);ENSBGRG00000000494(DNAI3);ENSBGRG00000000510(CFAP65);ENSBGRG00000000513(MYCL);ENSBGRG00000000613(GABRB2);ENSBGRG00000000709(MCOLN3);ENSBGRG00000000755(MCOLN2);ENSBGRG00000000772(COMP);ENSBGRG00000000918(STK36);ENSBGRG00000000961(KRT75);ENSBGRG000…
GO:0051239	BP	regulation of multicellular organismal process	154	93	247	2039	5.4643e-19	1.97589e-15	ENSBGRG00000000252(CD84);ENSBGRG00000000266(PROS1);ENSBGRG00000000290(IGF1);ENSBGRG00000000313(CCN1);ENSBGRG00000000314(NCKAP1L);ENSBGRG00000000652(PLPP3);ENSBGRG00000000703(ADRA1A);ENSBGRG00000000804(PTK2B);ENSBGRG00000000868(IL6);ENSBGRG00000001201(BCL6);ENSBGRG00000001275(DOCK4);ENSBGRG00000001759(PTPRO);ENSBGRG00000001895(ZBTB20);ENSBGRG00000002137(LURAP1);ENSBGRG00000002168(DCN);ENSBGRG00000…	ENSBGRG00000000112(TIAM1);ENSBGRG00000000205(MSTN);ENSBGRG00000000350(PLS1);ENSBGRG00000000478(IHH);ENSBGRG00000000494(DNAI3);ENSBGRG00000000513(MYCL);ENSBGRG00000000755(MCOLN2);ENSBGRG00000000772(COMP);ENSBGRG00000001407(CELSR1);ENSBGRG00000001989(HOXA2);ENSBGRG00000002634(-);ENSBGRG00000003621(PTCH2);ENSBGRG00000003810(-);ENSBGRG00000004042(OSR2);ENSBGRG00000004468(KCND3);ENSBGRG00000004553(CSM…
GO:0071944	CC	cell periphery	167	124	291	2605	1.83164e-17	1.27116e-14	ENSBGRG00000000252(CD84);ENSBGRG00000000290(IGF1);ENSBGRG00000000392(SGCB);ENSBGRG00000000652(PLPP3);ENSBGRG00000000703(ADRA1A);ENSBGRG00000000758(FAM126A);ENSBGRG00000000804(PTK2B);ENSBGRG00000000868(IL6);ENSBGRG00000001275(DOCK4);ENSBGRG00000001437(-);ENSBGRG00000001691(SSPN);ENSBGRG00000001759(PTPRO);ENSBGRG00000002022(SLC24A2);ENSBGRG00000002265(DNAJB4);ENSBGRG00000002833(ITGAV);ENSBGRG000000…	ENSBGRG00000000037(CXADR);ENSBGRG00000000082(GRIK1);ENSBGRG00000000112(TIAM1);ENSBGRG00000000350(PLS1);ENSBGRG00000000478(IHH);ENSBGRG00000000485(CAVIN4);ENSBGRG00000000613(GABRB2);ENSBGRG00000000709(MCOLN3);ENSBGRG00000000961(KRT75);ENSBGRG00000001203(CELSR2);ENSBGRG00000001407(CELSR1);ENSBGRG00000001579(CATIP);ENSBGRG00000001621(AQP3);ENSBGRG00000001965(ATP8A1);ENSBGRG00000002931(ATP6V0A4);ENSB…
GO:0005886	CC	plasma membrane	164	117	281	2521	1.25635e-16	4.35955e-14	ENSBGRG00000000252(CD84);ENSBGRG00000000290(IGF1);ENSBGRG00000000392(SGCB);ENSBGRG00000000652(PLPP3);ENSBGRG00000000703(ADRA1A);ENSBGRG00000000758(FAM126A);ENSBGRG00000000804(PTK2B);ENSBGRG00000000868(IL6);ENSBGRG00000001275(DOCK4);ENSBGRG00000001437(-);ENSBGRG00000001691(SSPN);ENSBGRG00000001759(PTPRO);ENSBGRG00000002022(SLC24A2);ENSBGRG00000002265(DNAJB4);ENSBGRG00000002833(ITGAV);ENSBGRG000000…	ENSBGRG00000000037(CXADR);ENSBGRG00000000082(GRIK1);ENSBGRG00000000112(TIAM1);ENSBGRG00000000478(IHH);ENSBGRG00000000485(CAVIN4);ENSBGRG00000000613(GABRB2);ENSBGRG00000000709(MCOLN3);ENSBGRG00000000961(KRT75);ENSBGRG00000001203(CELSR2);ENSBGRG00000001407(CELSR1);ENSBGRG00000001579(CATIP);ENSBGRG00000001621(AQP3);ENSBGRG00000001965(ATP8A1);ENSBGRG00000002931(ATP6V0A4);ENSBGRG00000003770(SLC19A2);E…
GO:0005576	CC	extracellular region	116	44	160	1176	1.99895e-16	4.62424e-14	ENSBGRG00000000123(EVA1C);ENSBGRG00000000266(PROS1);ENSBGRG00000000290(IGF1);ENSBGRG00000000313(CCN1);ENSBGRG00000000399(CRLF1);ENSBGRG00000000616(ADA2);ENSBGRG00000000868(IL6);ENSBGRG00000001306(MASP1);ENSBGRG00000001718(PLA2G12A);ENSBGRG00000002242(IGFBP2);ENSBGRG00000002309(LUM);ENSBGRG00000002438(TGFBI);ENSBGRG00000002639(SPOCK1);ENSBGRG00000002923(CCL19);ENSBGRG00000002952(CCL21);ENSBGRG0000…	ENSBGRG00000000205(MSTN);ENSBGRG00000000478(IHH);ENSBGRG00000000772(COMP);ENSBGRG00000001600(OLFM2);ENSBGRG00000002112(GSTM3);ENSBGRG00000002634(-);ENSBGRG00000005622(BPIFA1);ENSBGRG00000005686(BPIFB1);ENSBGRG00000006565(FBN2);ENSBGRG00000007091(HSP90AB1);ENSBGRG00000007346(COL28A1);ENSBGRG00000009071(PIP);ENSBGRG00000009344(SERPINI1);ENSBGRG00000010458(KCP);ENSBGRG00000010780(FREM2);ENSBGRG00000…
GO:0042221	BP	response to chemical	171	85	256	2272	1.32491e-15	3.19393e-12	ENSBGRG00000000290(IGF1);ENSBGRG00000000313(CCN1);ENSBGRG00000000314(NCKAP1L);ENSBGRG00000000804(PTK2B);ENSBGRG00000000868(IL6);ENSBGRG00000000899(PTGER1);ENSBGRG00000001275(DOCK4);ENSBGRG00000001437(-);ENSBGRG00000001644(SNX10);ENSBGRG00000001713(RERG);ENSBGRG00000001759(PTPRO);ENSBGRG00000001832(-);ENSBGRG00000001847(ADH6);ENSBGRG00000001895(ZBTB20);ENSBGRG00000001992(ACER2);ENSBGRG00000002168(…	ENSBGRG00000000037(CXADR);ENSBGRG00000000205(MSTN);ENSBGRG00000000772(COMP);ENSBGRG00000001621(AQP3);ENSBGRG00000001989(HOXA2);ENSBGRG00000002083(RAD54L);ENSBGRG00000002112(GSTM3);ENSBGRG00000003062(NME5);ENSBGRG00000003770(SLC19A2);ENSBGRG00000005218(NRCAM);ENSBGRG00000005655(LRP2);ENSBGRG00000005831(KLF5);ENSBGRG00000006565(FBN2);ENSBGRG00000006627(SLC7A8);ENSBGRG00000007091(HSP90AB1);ENSBGRG00…
GO:0048731	BP	system development	176	131	307	2926	1.21674e-14	2.19987e-11	ENSBGRG00000000290(IGF1);ENSBGRG00000000313(CCN1);ENSBGRG00000000314(NCKAP1L);ENSBGRG00000000392(SGCB);ENSBGRG00000000399(CRLF1);ENSBGRG00000000500(PLPPR1);ENSBGRG00000000652(PLPP3);ENSBGRG00000000703(ADRA1A);ENSBGRG00000000758(FAM126A);ENSBGRG00000000804(PTK2B);ENSBGRG00000000868(IL6);ENSBGRG00000001201(BCL6);ENSBGRG00000001406(SYPL2);ENSBGRG00000001644(SNX10);ENSBGRG00000001759(PTPRO);ENSBGRG00…	ENSBGRG00000000112(TIAM1);ENSBGRG00000000205(MSTN);ENSBGRG00000000350(PLS1);ENSBGRG00000000478(IHH);ENSBGRG00000000513(MYCL);ENSBGRG00000000613(GABRB2);ENSBGRG00000000709(MCOLN3);ENSBGRG00000000772(COMP);ENSBGRG00000000918(STK36);ENSBGRG00000000961(KRT75);ENSBGRG00000001054(DNAH11);ENSBGRG00000001203(CELSR2);ENSBGRG00000001261(NRTN);ENSBGRG00000001407(CELSR1);ENSBGRG00000001621(AQP3);ENSBGRG00000…
GO:0032502	BP	developmental process	212	159	371	3736	1.91549e-14	2.77057e-11	ENSBGRG00000000290(IGF1);ENSBGRG00000000313(CCN1);ENSBGRG00000000314(NCKAP1L);ENSBGRG00000000392(SGCB);ENSBGRG00000000399(CRLF1);ENSBGRG00000000500(PLPPR1);ENSBGRG00000000652(PLPP3);ENSBGRG00000000703(ADRA1A);ENSBGRG00000000758(FAM126A);ENSBGRG00000000804(PTK2B);ENSBGRG00000000868(IL6);ENSBGRG00000001201(BCL6);ENSBGRG00000001406(SYPL2);ENSBGRG00000001459(KLHL6);ENSBGRG00000001644(SNX10);ENSBGRG00…	ENSBGRG00000000112(TIAM1);ENSBGRG00000000205(MSTN);ENSBGRG00000000209(VANGL2);ENSBGRG00000000350(PLS1);ENSBGRG00000000396(SHROOM1);ENSBGRG00000000478(IHH);ENSBGRG00000000494(DNAI3);ENSBGRG00000000510(CFAP65);ENSBGRG00000000513(MYCL);ENSBGRG00000000613(GABRB2);ENSBGRG00000000709(MCOLN3);ENSBGRG00000000772(COMP);ENSBGRG00000000918(STK36);ENSBGRG00000000961(KRT75);ENSBGRG00000001051(CFAP44);ENSBGRG0…
GO:0048583	BP	regulation of response to stimulus	180	91	271	2510	3.18529e-14	3.83934e-11	ENSBGRG00000000252(CD84);ENSBGRG00000000266(PROS1);ENSBGRG00000000290(IGF1);ENSBGRG00000000313(CCN1);ENSBGRG00000000314(NCKAP1L);ENSBGRG00000000399(CRLF1);ENSBGRG00000000652(PLPP3);ENSBGRG00000000703(ADRA1A);ENSBGRG00000000804(PTK2B);ENSBGRG00000000821(-);ENSBGRG00000000868(IL6);ENSBGRG00000001201(BCL6);ENSBGRG00000001306(MASP1);ENSBGRG00000001459(KLHL6);ENSBGRG00000001735(TNFAIP8L2);ENSBGRG00000…	ENSBGRG00000000205(MSTN);ENSBGRG00000000478(IHH);ENSBGRG00000000485(CAVIN4);ENSBGRG00000000918(STK36);ENSBGRG00000002365(S100B);ENSBGRG00000002480(SOX7);ENSBGRG00000002634(-);ENSBGRG00000003062(NME5);ENSBGRG00000004995(KIF26A);ENSBGRG00000005655(LRP2);ENSBGRG00000005686(BPIFB1);ENSBGRG00000006221(ARMT1);ENSBGRG00000006415(GLI1);ENSBGRG00000006565(FBN2);ENSBGRG00000007091(HSP90AB1);ENSBGRG00000007…
GO:0044421	CC	extracellular region part	85	30	115	790	6.68101e-14	1.15916e-11	ENSBGRG00000000266(PROS1);ENSBGRG00000000290(IGF1);ENSBGRG00000000399(CRLF1);ENSBGRG00000000616(ADA2);ENSBGRG00000000868(IL6);ENSBGRG00000001306(MASP1);ENSBGRG00000002242(IGFBP2);ENSBGRG00000002309(LUM);ENSBGRG00000002438(TGFBI);ENSBGRG00000002639(SPOCK1);ENSBGRG00000003226(ABI3BP);ENSBGRG00000004317(AOC1);ENSBGRG00000004781(CD86);ENSBGRG00000005021(SFRP4);ENSBGRG00000005041(MAN2B1);ENSBGRG000000…	ENSBGRG00000000205(MSTN);ENSBGRG00000000478(IHH);ENSBGRG00000000772(COMP);ENSBGRG00000002112(GSTM3);ENSBGRG00000005622(BPIFA1);ENSBGRG00000005686(BPIFB1);ENSBGRG00000006565(FBN2);ENSBGRG00000007346(COL28A1);ENSBGRG00000009071(PIP);ENSBGRG00000009344(SERPINI1);ENSBGRG00000010458(KCP);ENSBGRG00000010780(FREM2);ENSBGRG00000011687(C5);ENSBGRG00000012181(AGBL5);ENSBGRG00000012943(IL17D);ENSBGRG0000001…
GO:0045595	BP	regulation of cell differentiation	92	56	148	1136	1.04917e-13	1.0042e-10	ENSBGRG00000000290(IGF1);ENSBGRG00000000313(CCN1);ENSBGRG00000000314(NCKAP1L);ENSBGRG00000000804(PTK2B);ENSBGRG00000000868(IL6);ENSBGRG00000001201(BCL6);ENSBGRG00000001670(BHLHE41);ENSBGRG00000002378(MAFF);ENSBGRG00000002635(RUNX1);ENSBGRG00000002639(SPOCK1);ENSBGRG00000002833(ITGAV);ENSBGRG00000003195(CD53);ENSBGRG00000003226(ABI3BP);ENSBGRG00000003280(HCLS1);ENSBGRG00000003430(C1QC);ENSBGRG0000…	ENSBGRG00000000112(TIAM1);ENSBGRG00000000205(MSTN);ENSBGRG00000000478(IHH);ENSBGRG00000000494(DNAI3);ENSBGRG00000000513(MYCL);ENSBGRG00000001600(OLFM2);ENSBGRG00000001989(HOXA2);ENSBGRG00000003621(PTCH2);ENSBGRG00000004553(CSMD3);ENSBGRG00000004985(RFX3);ENSBGRG00000005655(LRP2);ENSBGRG00000005831(KLF5);ENSBGRG00000006415(GLI1);ENSBGRG00000006565(FBN2);ENSBGRG00000007091(HSP90AB1);ENSBGRG00000007…
GO:0048856	BP	anatomical structure development	199	153	352	3536	1.11084e-13	1.0042e-10	ENSBGRG00000000290(IGF1);ENSBGRG00000000313(CCN1);ENSBGRG00000000314(NCKAP1L);ENSBGRG00000000392(SGCB);ENSBGRG00000000399(CRLF1);ENSBGRG00000000500(PLPPR1);ENSBGRG00000000652(PLPP3);ENSBGRG00000000703(ADRA1A);ENSBGRG00000000758(FAM126A);ENSBGRG00000000804(PTK2B);ENSBGRG00000000868(IL6);ENSBGRG00000001201(BCL6);ENSBGRG00000001406(SYPL2);ENSBGRG00000001459(KLHL6);ENSBGRG00000001644(SNX10);ENSBGRG00…	ENSBGRG00000000112(TIAM1);ENSBGRG00000000205(MSTN);ENSBGRG00000000209(VANGL2);ENSBGRG00000000350(PLS1);ENSBGRG00000000396(SHROOM1);ENSBGRG00000000478(IHH);ENSBGRG00000000510(CFAP65);ENSBGRG00000000513(MYCL);ENSBGRG00000000613(GABRB2);ENSBGRG00000000709(MCOLN3);ENSBGRG00000000772(COMP);ENSBGRG00000000918(STK36);ENSBGRG00000000961(KRT75);ENSBGRG00000001051(CFAP44);ENSBGRG00000001054(DNAH11);ENSBGRG…
GO:0030154	BP	cell differentiation	154	108	262	2434	1.52969e-13	1.14554e-10	ENSBGRG00000000290(IGF1);ENSBGRG00000000313(CCN1);ENSBGRG00000000314(NCKAP1L);ENSBGRG00000000392(SGCB);ENSBGRG00000000652(PLPP3);ENSBGRG00000000703(ADRA1A);ENSBGRG00000000804(PTK2B);ENSBGRG00000000868(IL6);ENSBGRG00000001201(BCL6);ENSBGRG00000001406(SYPL2);ENSBGRG00000001644(SNX10);ENSBGRG00000001670(BHLHE41);ENSBGRG00000001759(PTPRO);ENSBGRG00000002378(MAFF);ENSBGRG00000002584(COL8A1);ENSBGRG000…	ENSBGRG00000000112(TIAM1);ENSBGRG00000000205(MSTN);ENSBGRG00000000350(PLS1);ENSBGRG00000000478(IHH);ENSBGRG00000000494(DNAI3);ENSBGRG00000000510(CFAP65);ENSBGRG00000000513(MYCL);ENSBGRG00000000613(GABRB2);ENSBGRG00000000709(MCOLN3);ENSBGRG00000000772(COMP);ENSBGRG00000000961(KRT75);ENSBGRG00000001051(CFAP44);ENSBGRG00000001203(CELSR2);ENSBGRG00000001261(NRTN);ENSBGRG00000001407(CELSR1);ENSBGRG000…
GO:0050793	BP	regulation of developmental process	119	80	199	1701	1.58398e-13	1.14554e-10	ENSBGRG00000000290(IGF1);ENSBGRG00000000313(CCN1);ENSBGRG00000000314(NCKAP1L);ENSBGRG00000000804(PTK2B);ENSBGRG00000000868(IL6);ENSBGRG00000001201(BCL6);ENSBGRG00000001670(BHLHE41);ENSBGRG00000002168(DCN);ENSBGRG00000002378(MAFF);ENSBGRG00000002635(RUNX1);ENSBGRG00000002639(SPOCK1);ENSBGRG00000002833(ITGAV);ENSBGRG00000003195(CD53);ENSBGRG00000003226(ABI3BP);ENSBGRG00000003280(HCLS1);ENSBGRG00000…	ENSBGRG00000000112(TIAM1);ENSBGRG00000000205(MSTN);ENSBGRG00000000350(PLS1);ENSBGRG00000000478(IHH);ENSBGRG00000000494(DNAI3);ENSBGRG00000000513(MYCL);ENSBGRG00000000772(COMP);ENSBGRG00000001407(CELSR1);ENSBGRG00000001600(OLFM2);ENSBGRG00000001989(HOXA2);ENSBGRG00000003621(PTCH2);ENSBGRG00000003810(-);ENSBGRG00000004042(OSR2);ENSBGRG00000004553(CSMD3);ENSBGRG00000004985(RFX3);ENSBGRG00000005655(L…
GO:0007275	BP	multicellular organism development	180	141	321	3162	2.15146e-13	1.37061e-10	ENSBGRG00000000290(IGF1);ENSBGRG00000000313(CCN1);ENSBGRG00000000314(NCKAP1L);ENSBGRG00000000392(SGCB);ENSBGRG00000000399(CRLF1);ENSBGRG00000000500(PLPPR1);ENSBGRG00000000652(PLPP3);ENSBGRG00000000703(ADRA1A);ENSBGRG00000000758(FAM126A);ENSBGRG00000000804(PTK2B);ENSBGRG00000000868(IL6);ENSBGRG00000001201(BCL6);ENSBGRG00000001406(SYPL2);ENSBGRG00000001644(SNX10);ENSBGRG00000001759(PTPRO);ENSBGRG00…	ENSBGRG00000000112(TIAM1);ENSBGRG00000000205(MSTN);ENSBGRG00000000209(VANGL2);ENSBGRG00000000350(PLS1);ENSBGRG00000000478(IHH);ENSBGRG00000000513(MYCL);ENSBGRG00000000613(GABRB2);ENSBGRG00000000709(MCOLN3);ENSBGRG00000000772(COMP);ENSBGRG00000000918(STK36);ENSBGRG00000000961(KRT75);ENSBGRG00000001054(DNAH11);ENSBGRG00000001203(CELSR2);ENSBGRG00000001261(NRTN);ENSBGRG00000001407(CELSR1);ENSBGRG000…
GO:0048584	BP	positive regulation of response to stimulus	120	55	175	1439	2.27425e-13	1.37061e-10	ENSBGRG00000000290(IGF1);ENSBGRG00000000313(CCN1);ENSBGRG00000000314(NCKAP1L);ENSBGRG00000000399(CRLF1);ENSBGRG00000000703(ADRA1A);ENSBGRG00000000804(PTK2B);ENSBGRG00000000868(IL6);ENSBGRG00000001306(MASP1);ENSBGRG00000001459(KLHL6);ENSBGRG00000002137(LURAP1);ENSBGRG00000002168(DCN);ENSBGRG00000002809(BANK1);ENSBGRG00000002833(ITGAV);ENSBGRG00000002923(CCL19);ENSBGRG00000002952(CCL21);ENSBGRG0000…	ENSBGRG00000000205(MSTN);ENSBGRG00000000478(IHH);ENSBGRG00000000918(STK36);ENSBGRG00000002365(S100B);ENSBGRG00000005655(LRP2);ENSBGRG00000005686(BPIFB1);ENSBGRG00000006415(GLI1);ENSBGRG00000007091(HSP90AB1);ENSBGRG00000007093(NKD1);ENSBGRG00000007227(FERMT1);ENSBGRG00000007850(TERT);ENSBGRG00000008025(DLX5);ENSBGRG00000008348(AGAP2);ENSBGRG00000008397(MID1);ENSBGRG00000009570(SMO);ENSBGRG00000010…
GO:0048869	BP	cellular developmental process	161	111	272	2564	2.46892e-13	1.37348e-10	ENSBGRG00000000290(IGF1);ENSBGRG00000000313(CCN1);ENSBGRG00000000314(NCKAP1L);ENSBGRG00000000392(SGCB);ENSBGRG00000000652(PLPP3);ENSBGRG00000000703(ADRA1A);ENSBGRG00000000804(PTK2B);ENSBGRG00000000868(IL6);ENSBGRG00000001201(BCL6);ENSBGRG00000001406(SYPL2);ENSBGRG00000001644(SNX10);ENSBGRG00000001670(BHLHE41);ENSBGRG00000001759(PTPRO);ENSBGRG00000002378(MAFF);ENSBGRG00000002584(COL8A1);ENSBGRG000…	ENSBGRG00000000112(TIAM1);ENSBGRG00000000205(MSTN);ENSBGRG00000000350(PLS1);ENSBGRG00000000396(SHROOM1);ENSBGRG00000000478(IHH);ENSBGRG00000000494(DNAI3);ENSBGRG00000000510(CFAP65);ENSBGRG00000000513(MYCL);ENSBGRG00000000613(GABRB2);ENSBGRG00000000709(MCOLN3);ENSBGRG00000000772(COMP);ENSBGRG00000000961(KRT75);ENSBGRG00000001051(CFAP44);ENSBGRG00000001203(CELSR2);ENSBGRG00000001261(NRTN);ENSBGRG00…
GO:0005615	CC	extracellular space	73	16	89	571	1.3385e-12	1.85784e-10	ENSBGRG00000000266(PROS1);ENSBGRG00000000290(IGF1);ENSBGRG00000000399(CRLF1);ENSBGRG00000000616(ADA2);ENSBGRG00000000868(IL6);ENSBGRG00000001306(MASP1);ENSBGRG00000002242(IGFBP2);ENSBGRG00000002438(TGFBI);ENSBGRG00000002639(SPOCK1);ENSBGRG00000004317(AOC1);ENSBGRG00000004781(CD86);ENSBGRG00000005021(SFRP4);ENSBGRG00000005041(MAN2B1);ENSBGRG00000005774(SERPING1);ENSBGRG00000005910(ENTPD5);ENSBGRG0…	ENSBGRG00000000205(MSTN);ENSBGRG00000000772(COMP);ENSBGRG00000005622(BPIFA1);ENSBGRG00000005686(BPIFB1);ENSBGRG00000009071(PIP);ENSBGRG00000009344(SERPINI1);ENSBGRG00000010458(KCP);ENSBGRG00000011687(C5);ENSBGRG00000012943(IL17D);ENSBGRG00000014436(LRG1);ENSBGRG00000017903(FGF10);ENSBGRG00000019909(SERPINB12);ENSBGRG00000024286(LAMA1);ENSBGRG00000025236(VWA2);ENSBGRG00000025694(-);ENSBGRG00000025…
GO:0032879	BP	regulation of localization	121	69	190	1642	1.85919e-12	9.60406e-10	ENSBGRG00000000252(CD84);ENSBGRG00000000290(IGF1);ENSBGRG00000000313(CCN1);ENSBGRG00000000314(NCKAP1L);ENSBGRG00000000652(PLPP3);ENSBGRG00000000804(PTK2B);ENSBGRG00000000868(IL6);ENSBGRG00000001275(DOCK4);ENSBGRG00000002168(DCN);ENSBGRG00000002833(ITGAV);ENSBGRG00000002923(CCL19);ENSBGRG00000002952(CCL21);ENSBGRG00000003280(HCLS1);ENSBGRG00000003457(NLGN1);ENSBGRG00000003543(ABCC9);ENSBGRG0000000…	ENSBGRG00000000112(TIAM1);ENSBGRG00000000205(MSTN);ENSBGRG00000000350(PLS1);ENSBGRG00000000494(DNAI3);ENSBGRG00000000948(CCDC65);ENSBGRG00000001054(DNAH11);ENSBGRG00000001203(CELSR2);ENSBGRG00000001965(ATP8A1);ENSBGRG00000004041(SINHCAF);ENSBGRG00000004985(RFX3);ENSBGRG00000005622(BPIFA1);ENSBGRG00000005949(ARHGEF39);ENSBGRG00000006090(TACR1);ENSBGRG00000006424(DACH1);ENSBGRG00000007091(HSP90AB1)…
GO:0009605	BP	response to external stimulus	124	42	166	1376	2.17537e-12	1.04882e-09	ENSBGRG00000000266(PROS1);ENSBGRG00000000290(IGF1);ENSBGRG00000000314(NCKAP1L);ENSBGRG00000000703(ADRA1A);ENSBGRG00000000804(PTK2B);ENSBGRG00000000821(-);ENSBGRG00000000868(IL6);ENSBGRG00000000899(PTGER1);ENSBGRG00000001201(BCL6);ENSBGRG00000001275(DOCK4);ENSBGRG00000001459(KLHL6);ENSBGRG00000001735(TNFAIP8L2);ENSBGRG00000001759(PTPRO);ENSBGRG00000001832(-);ENSBGRG00000002809(BANK1);ENSBGRG000000…	ENSBGRG00000000037(CXADR);ENSBGRG00000000205(MSTN);ENSBGRG00000001621(AQP3);ENSBGRG00000001989(HOXA2);ENSBGRG00000002634(-);ENSBGRG00000004535(STRA6);ENSBGRG00000004995(KIF26A);ENSBGRG00000005218(NRCAM);ENSBGRG00000005622(BPIFA1);ENSBGRG00000007455(DUSP10);ENSBGRG00000007775(WNK4);ENSBGRG00000008025(DLX5);ENSBGRG00000009694(KCNJ11);ENSBGRG00000009802(GRIN1);ENSBGRG00000011114(C1QBP);ENSBGRG000000…
GO:0009967	BP	positive regulation of signal transduction	87	43	130	994	3.24218e-12	1.46547e-09	ENSBGRG00000000290(IGF1);ENSBGRG00000000313(CCN1);ENSBGRG00000000314(NCKAP1L);ENSBGRG00000000399(CRLF1);ENSBGRG00000000703(ADRA1A);ENSBGRG00000000804(PTK2B);ENSBGRG00000000868(IL6);ENSBGRG00000002137(LURAP1);ENSBGRG00000002168(DCN);ENSBGRG00000002809(BANK1);ENSBGRG00000002833(ITGAV);ENSBGRG00000002923(CCL19);ENSBGRG00000002952(CCL21);ENSBGRG00000003280(HCLS1);ENSBGRG00000003457(NLGN1);ENSBGRG0000…	ENSBGRG00000000478(IHH);ENSBGRG00000000918(STK36);ENSBGRG00000002365(S100B);ENSBGRG00000005655(LRP2);ENSBGRG00000006415(GLI1);ENSBGRG00000007091(HSP90AB1);ENSBGRG00000007093(NKD1);ENSBGRG00000007227(FERMT1);ENSBGRG00000007850(TERT);ENSBGRG00000008025(DLX5);ENSBGRG00000008348(AGAP2);ENSBGRG00000008397(MID1);ENSBGRG00000009570(SMO);ENSBGRG00000010388(MSX1);ENSBGRG00000010395(STOX1);ENSBGRG000000104…
GO:0045597	BP	positive regulation of cell differentiation	56	36	92	617	5.79022e-12	2.46323e-09	ENSBGRG00000000290(IGF1);ENSBGRG00000000313(CCN1);ENSBGRG00000000314(NCKAP1L);ENSBGRG00000000804(PTK2B);ENSBGRG00000000868(IL6);ENSBGRG00000001201(BCL6);ENSBGRG00000002635(RUNX1);ENSBGRG00000003195(CD53);ENSBGRG00000003226(ABI3BP);ENSBGRG00000003280(HCLS1);ENSBGRG00000003457(NLGN1);ENSBGRG00000003559(SLC9B2);ENSBGRG00000004372(NTRK2);ENSBGRG00000005021(SFRP4);ENSBGRG00000005403(CTH);ENSBGRG000000…	ENSBGRG00000000478(IHH);ENSBGRG00000000494(DNAI3);ENSBGRG00000001600(OLFM2);ENSBGRG00000003621(PTCH2);ENSBGRG00000004985(RFX3);ENSBGRG00000005655(LRP2);ENSBGRG00000005831(KLF5);ENSBGRG00000006565(FBN2);ENSBGRG00000007091(HSP90AB1);ENSBGRG00000007158(SOX8);ENSBGRG00000007455(DUSP10);ENSBGRG00000008760(SOX6);ENSBGRG00000009082(KDF1);ENSBGRG00000009313(PTCH1);ENSBGRG00000009570(SMO);ENSBGRG000000111…
GO:0065008	BP	regulation of biological quality	160	95	255	2435	8.54467e-12	3.43306e-09	ENSBGRG00000000195(SLC9A9);ENSBGRG00000000266(PROS1);ENSBGRG00000000290(IGF1);ENSBGRG00000000314(NCKAP1L);ENSBGRG00000000652(PLPP3);ENSBGRG00000000703(ADRA1A);ENSBGRG00000000748(GNA15);ENSBGRG00000000804(PTK2B);ENSBGRG00000000868(IL6);ENSBGRG00000001201(BCL6);ENSBGRG00000001275(DOCK4);ENSBGRG00000001406(SYPL2);ENSBGRG00000001644(SNX10);ENSBGRG00000001759(PTPRO);ENSBGRG00000001895(ZBTB20);ENSBGRG0…	ENSBGRG00000000037(CXADR);ENSBGRG00000000205(MSTN);ENSBGRG00000000350(PLS1);ENSBGRG00000000478(IHH);ENSBGRG00000000494(DNAI3);ENSBGRG00000000772(COMP);ENSBGRG00000000999(EPHX2);ENSBGRG00000001203(CELSR2);ENSBGRG00000001558(MCUB);ENSBGRG00000001621(AQP3);ENSBGRG00000001965(ATP8A1);ENSBGRG00000002365(S100B);ENSBGRG00000002634(-);ENSBGRG00000002931(ATP6V0A4);ENSBGRG00000004363(CYP11A1);ENSBGRG000000…
GO:2000026	BP	regulation of multicellular organismal development	92	66	158	1312	9.6237e-12	3.53667e-09	ENSBGRG00000000290(IGF1);ENSBGRG00000000313(CCN1);ENSBGRG00000000314(NCKAP1L);ENSBGRG00000000804(PTK2B);ENSBGRG00000000868(IL6);ENSBGRG00000001201(BCL6);ENSBGRG00000002168(DCN);ENSBGRG00000002378(MAFF);ENSBGRG00000002635(RUNX1);ENSBGRG00000002639(SPOCK1);ENSBGRG00000003226(ABI3BP);ENSBGRG00000003280(HCLS1);ENSBGRG00000003430(C1QC);ENSBGRG00000003457(NLGN1);ENSBGRG00000003559(SLC9B2);ENSBGRG000000…	ENSBGRG00000000112(TIAM1);ENSBGRG00000000205(MSTN);ENSBGRG00000000478(IHH);ENSBGRG00000000513(MYCL);ENSBGRG00000000772(COMP);ENSBGRG00000001407(CELSR1);ENSBGRG00000001989(HOXA2);ENSBGRG00000003621(PTCH2);ENSBGRG00000003810(-);ENSBGRG00000004042(OSR2);ENSBGRG00000004553(CSMD3);ENSBGRG00000004985(RFX3);ENSBGRG00000005655(LRP2);ENSBGRG00000006415(GLI1);ENSBGRG00000006565(FBN2);ENSBGRG00000007093(NKD…
GO:0010647	BP	positive regulation of cell communication	89	48	137	1084	9.78063e-12	3.53667e-09	ENSBGRG00000000290(IGF1);ENSBGRG00000000313(CCN1);ENSBGRG00000000314(NCKAP1L);ENSBGRG00000000399(CRLF1);ENSBGRG00000000703(ADRA1A);ENSBGRG00000000804(PTK2B);ENSBGRG00000000868(IL6);ENSBGRG00000002137(LURAP1);ENSBGRG00000002168(DCN);ENSBGRG00000002809(BANK1);ENSBGRG00000002833(ITGAV);ENSBGRG00000002923(CCL19);ENSBGRG00000002952(CCL21);ENSBGRG00000003280(HCLS1);ENSBGRG00000003457(NLGN1);ENSBGRG0000…	ENSBGRG00000000478(IHH);ENSBGRG00000000918(STK36);ENSBGRG00000002365(S100B);ENSBGRG00000005655(LRP2);ENSBGRG00000006415(GLI1);ENSBGRG00000007091(HSP90AB1);ENSBGRG00000007093(NKD1);ENSBGRG00000007227(FERMT1);ENSBGRG00000007850(TERT);ENSBGRG00000008025(DLX5);ENSBGRG00000008348(AGAP2);ENSBGRG00000008397(MID1);ENSBGRG00000009570(SMO);ENSBGRG00000010388(MSX1);ENSBGRG00000010395(STOX1);ENSBGRG000000104…
GO:0048518	BP	positive regulation of biological process	237	142	379	4003	1.27827e-11	4.40211e-09	ENSBGRG00000000252(CD84);ENSBGRG00000000290(IGF1);ENSBGRG00000000313(CCN1);ENSBGRG00000000314(NCKAP1L);ENSBGRG00000000399(CRLF1);ENSBGRG00000000652(PLPP3);ENSBGRG00000000703(ADRA1A);ENSBGRG00000000804(PTK2B);ENSBGRG00000000868(IL6);ENSBGRG00000001201(BCL6);ENSBGRG00000001275(DOCK4);ENSBGRG00000001306(MASP1);ENSBGRG00000001459(KLHL6);ENSBGRG00000001895(ZBTB20);ENSBGRG00000001992(ACER2);ENSBGRG0000…	ENSBGRG00000000112(TIAM1);ENSBGRG00000000205(MSTN);ENSBGRG00000000350(PLS1);ENSBGRG00000000478(IHH);ENSBGRG00000000485(CAVIN4);ENSBGRG00000000494(DNAI3);ENSBGRG00000000755(MCOLN2);ENSBGRG00000000772(COMP);ENSBGRG00000000918(STK36);ENSBGRG00000000922(CDCA7L);ENSBGRG00000000999(EPHX2);ENSBGRG00000001263(PXYLP1);ENSBGRG00000001496(MACC1);ENSBGRG00000001600(OLFM2);ENSBGRG00000001621(AQP3);ENSBGRG0000…
GO:0023056	BP	positive regulation of signaling	89	48	137	1091	1.56189e-11	5.13437e-09	ENSBGRG00000000290(IGF1);ENSBGRG00000000313(CCN1);ENSBGRG00000000314(NCKAP1L);ENSBGRG00000000399(CRLF1);ENSBGRG00000000703(ADRA1A);ENSBGRG00000000804(PTK2B);ENSBGRG00000000868(IL6);ENSBGRG00000002137(LURAP1);ENSBGRG00000002168(DCN);ENSBGRG00000002809(BANK1);ENSBGRG00000002833(ITGAV);ENSBGRG00000002923(CCL19);ENSBGRG00000002952(CCL21);ENSBGRG00000003280(HCLS1);ENSBGRG00000003457(NLGN1);ENSBGRG0000…	ENSBGRG00000000478(IHH);ENSBGRG00000000918(STK36);ENSBGRG00000002365(S100B);ENSBGRG00000005655(LRP2);ENSBGRG00000006415(GLI1);ENSBGRG00000007091(HSP90AB1);ENSBGRG00000007093(NKD1);ENSBGRG00000007227(FERMT1);ENSBGRG00000007850(TERT);ENSBGRG00000008025(DLX5);ENSBGRG00000008348(AGAP2);ENSBGRG00000008397(MID1);ENSBGRG00000009570(SMO);ENSBGRG00000010388(MSX1);ENSBGRG00000010395(STOX1);ENSBGRG000000104…
GO:0022610	BP	biological adhesion	74	38	112	829	1.64606e-11	5.17577e-09	ENSBGRG00000000290(IGF1);ENSBGRG00000000313(CCN1);ENSBGRG00000000314(NCKAP1L);ENSBGRG00000000652(PLPP3);ENSBGRG00000000804(PTK2B);ENSBGRG00000000868(IL6);ENSBGRG00000001201(BCL6);ENSBGRG00000001735(TNFAIP8L2);ENSBGRG00000001992(ACER2);ENSBGRG00000002242(IGFBP2);ENSBGRG00000002438(TGFBI);ENSBGRG00000002584(COL8A1);ENSBGRG00000002639(SPOCK1);ENSBGRG00000002833(ITGAV);ENSBGRG00000002952(CCL21);ENSBG…	ENSBGRG00000000037(CXADR);ENSBGRG00000000112(TIAM1);ENSBGRG00000000478(IHH);ENSBGRG00000000772(COMP);ENSBGRG00000001203(CELSR2);ENSBGRG00000001407(CELSR1);ENSBGRG00000003974(LMO7);ENSBGRG00000004606(PCDH10);ENSBGRG00000005218(NRCAM);ENSBGRG00000005622(BPIFA1);ENSBGRG00000007091(HSP90AB1);ENSBGRG00000007165(CDH12);ENSBGRG00000007227(FERMT1);ENSBGRG00000007455(DUSP10);ENSBGRG00000008610(ITGA7);ENSB…
GO:0051094	BP	positive regulation of developmental process	68	50	118	893	1.91345e-11	5.76587e-09	ENSBGRG00000000290(IGF1);ENSBGRG00000000313(CCN1);ENSBGRG00000000314(NCKAP1L);ENSBGRG00000000804(PTK2B);ENSBGRG00000000868(IL6);ENSBGRG00000001201(BCL6);ENSBGRG00000002168(DCN);ENSBGRG00000002635(RUNX1);ENSBGRG00000003195(CD53);ENSBGRG00000003226(ABI3BP);ENSBGRG00000003280(HCLS1);ENSBGRG00000003457(NLGN1);ENSBGRG00000003559(SLC9B2);ENSBGRG00000004372(NTRK2);ENSBGRG00000005021(SFRP4);ENSBGRG000000…	ENSBGRG00000000350(PLS1);ENSBGRG00000000478(IHH);ENSBGRG00000000494(DNAI3);ENSBGRG00000001600(OLFM2);ENSBGRG00000003621(PTCH2);ENSBGRG00000004042(OSR2);ENSBGRG00000004985(RFX3);ENSBGRG00000005655(LRP2);ENSBGRG00000005831(KLF5);ENSBGRG00000006415(GLI1);ENSBGRG00000006565(FBN2);ENSBGRG00000007091(HSP90AB1);ENSBGRG00000007158(SOX8);ENSBGRG00000007227(FERMT1);ENSBGRG00000007455(DUSP10);ENSBGRG0000000…
GO:0007166	BP	cell surface receptor signaling pathway	118	63	181	1585	2.28669e-11	6.61494e-09	ENSBGRG00000000290(IGF1);ENSBGRG00000000313(CCN1);ENSBGRG00000000314(NCKAP1L);ENSBGRG00000000652(PLPP3);ENSBGRG00000000804(PTK2B);ENSBGRG00000000868(IL6);ENSBGRG00000001201(BCL6);ENSBGRG00000001355(PLXNC1);ENSBGRG00000001459(KLHL6);ENSBGRG00000001759(PTPRO);ENSBGRG00000002028(MDFIC);ENSBGRG00000002113(SHISA3);ENSBGRG00000002168(DCN);ENSBGRG00000002833(ITGAV);ENSBGRG00000002855(PALM2AKAP2);ENSBGRG…	ENSBGRG00000000205(MSTN);ENSBGRG00000000478(IHH);ENSBGRG00000000772(COMP);ENSBGRG00000000918(STK36);ENSBGRG00000001203(CELSR2);ENSBGRG00000001261(NRTN);ENSBGRG00000001407(CELSR1);ENSBGRG00000002480(SOX7);ENSBGRG00000003810(-);ENSBGRG00000005655(LRP2);ENSBGRG00000006415(GLI1);ENSBGRG00000006565(FBN2);ENSBGRG00000007091(HSP90AB1);ENSBGRG00000007093(NKD1);ENSBGRG00000007227(FERMT1);ENSBGRG0000000785…
GO:0051270	BP	regulation of cellular component movement	64	32	96	674	2.80905e-11	7.81348e-09	ENSBGRG00000000290(IGF1);ENSBGRG00000000313(CCN1);ENSBGRG00000000314(NCKAP1L);ENSBGRG00000000652(PLPP3);ENSBGRG00000000804(PTK2B);ENSBGRG00000001275(DOCK4);ENSBGRG00000002168(DCN);ENSBGRG00000002833(ITGAV);ENSBGRG00000002923(CCL19);ENSBGRG00000002952(CCL21);ENSBGRG00000003543(ABCC9);ENSBGRG00000003717(KANK1);ENSBGRG00000005773(ARSB);ENSBGRG00000006109(FLT4);ENSBGRG00000007268(PIK3CG);ENSBGRG00000…	ENSBGRG00000000112(TIAM1);ENSBGRG00000000205(MSTN);ENSBGRG00000000494(DNAI3);ENSBGRG00000000948(CCDC65);ENSBGRG00000001054(DNAH11);ENSBGRG00000001965(ATP8A1);ENSBGRG00000004041(SINHCAF);ENSBGRG00000005949(ARHGEF39);ENSBGRG00000006090(TACR1);ENSBGRG00000006424(DACH1);ENSBGRG00000007227(FERMT1);ENSBGRG00000007455(DUSP10);ENSBGRG00000009570(SMO);ENSBGRG00000009617(PTPRT);ENSBGRG00000011114(C1QBP);EN…
GO:0072359	BP	circulatory system development	63	36	99	706	3.33976e-11	8.94562e-09	ENSBGRG00000000290(IGF1);ENSBGRG00000000313(CCN1);ENSBGRG00000000392(SGCB);ENSBGRG00000000652(PLPP3);ENSBGRG00000000703(ADRA1A);ENSBGRG00000000804(PTK2B);ENSBGRG00000001406(SYPL2);ENSBGRG00000002168(DCN);ENSBGRG00000002438(TGFBI);ENSBGRG00000002833(ITGAV);ENSBGRG00000003226(ABI3BP);ENSBGRG00000004372(NTRK2);ENSBGRG00000005403(CTH);ENSBGRG00000006054(XDH);ENSBGRG00000006109(FLT4);ENSBGRG0000000622…	ENSBGRG00000000478(IHH);ENSBGRG00000000772(COMP);ENSBGRG00000001054(DNAH11);ENSBGRG00000003810(-);ENSBGRG00000004535(STRA6);ENSBGRG00000005218(NRCAM);ENSBGRG00000005655(LRP2);ENSBGRG00000005831(KLF5);ENSBGRG00000006415(GLI1);ENSBGRG00000008760(SOX6);ENSBGRG00000009313(PTCH1);ENSBGRG00000009570(SMO);ENSBGRG00000010388(MSX1);ENSBGRG00000010780(FREM2);ENSBGRG00000010927(JARID2);ENSBGRG00000011687(C5…
GO:0050896	BP	response to stimulus	330	193	523	5977	4.58537e-11	1.18434e-08	ENSBGRG00000000252(CD84);ENSBGRG00000000266(PROS1);ENSBGRG00000000290(IGF1);ENSBGRG00000000313(CCN1);ENSBGRG00000000314(NCKAP1L);ENSBGRG00000000399(CRLF1);ENSBGRG00000000652(PLPP3);ENSBGRG00000000703(ADRA1A);ENSBGRG00000000748(GNA15);ENSBGRG00000000804(PTK2B);ENSBGRG00000000821(-);ENSBGRG00000000868(IL6);ENSBGRG00000000881(ARHGAP30);ENSBGRG00000000899(PTGER1);ENSBGRG00000001201(BCL6);ENSBGRG00000…	ENSBGRG00000000037(CXADR);ENSBGRG00000000112(TIAM1);ENSBGRG00000000205(MSTN);ENSBGRG00000000478(IHH);ENSBGRG00000000485(CAVIN4);ENSBGRG00000000613(GABRB2);ENSBGRG00000000772(COMP);ENSBGRG00000000777(HPCAL4);ENSBGRG00000000918(STK36);ENSBGRG00000001203(CELSR2);ENSBGRG00000001261(NRTN);ENSBGRG00000001407(CELSR1);ENSBGRG00000001621(AQP3);ENSBGRG00000001643(PPP1R1C);ENSBGRG00000001989(HOXA2);ENSBGRG0…
GO:0006956	BP	complement activation	15	2	17	36	6.47153e-11	1.61387e-08	ENSBGRG00000001306(MASP1);ENSBGRG00000003422(C1QA);ENSBGRG00000003430(C1QC);ENSBGRG00000005774(SERPING1);ENSBGRG00000007555(-);ENSBGRG00000009149(VSIG4);ENSBGRG00000011872(A2M);ENSBGRG00000014234(IL1B);ENSBGRG00000016091(CFP);ENSBGRG00000018697(-);ENSBGRG00000020276(-);ENSBGRG00000020327(C1S);ENSBGRG00000023032(TREM2);ENSBGRG00000024642(C7);ENSBGRG00000025983(C3)	ENSBGRG00000011114(C1QBP);ENSBGRG00000011687(C5)
GO:0007155	BP	cell adhesion	73	36	109	823	1.07412e-10	2.58934e-08	ENSBGRG00000000290(IGF1);ENSBGRG00000000313(CCN1);ENSBGRG00000000314(NCKAP1L);ENSBGRG00000000652(PLPP3);ENSBGRG00000000804(PTK2B);ENSBGRG00000000868(IL6);ENSBGRG00000001201(BCL6);ENSBGRG00000001735(TNFAIP8L2);ENSBGRG00000001992(ACER2);ENSBGRG00000002242(IGFBP2);ENSBGRG00000002438(TGFBI);ENSBGRG00000002584(COL8A1);ENSBGRG00000002639(SPOCK1);ENSBGRG00000002833(ITGAV);ENSBGRG00000002952(CCL21);ENSBG…	ENSBGRG00000000037(CXADR);ENSBGRG00000000112(TIAM1);ENSBGRG00000000478(IHH);ENSBGRG00000000772(COMP);ENSBGRG00000001203(CELSR2);ENSBGRG00000001407(CELSR1);ENSBGRG00000003974(LMO7);ENSBGRG00000004606(PCDH10);ENSBGRG00000005218(NRCAM);ENSBGRG00000007165(CDH12);ENSBGRG00000007227(FERMT1);ENSBGRG00000007455(DUSP10);ENSBGRG00000008610(ITGA7);ENSBGRG00000008888(CDH17);ENSBGRG00000009617(PTPRT);ENSBGRG0…
GO:0070887	BP	cellular response to chemical stimulus	132	58	190	1720	1.18478e-10	2.72955e-08	ENSBGRG00000000290(IGF1);ENSBGRG00000000313(CCN1);ENSBGRG00000000314(NCKAP1L);ENSBGRG00000000804(PTK2B);ENSBGRG00000000868(IL6);ENSBGRG00000001275(DOCK4);ENSBGRG00000001644(SNX10);ENSBGRG00000001759(PTPRO);ENSBGRG00000001895(ZBTB20);ENSBGRG00000001992(ACER2);ENSBGRG00000002168(DCN);ENSBGRG00000002923(CCL19);ENSBGRG00000002952(CCL21);ENSBGRG00000003280(HCLS1);ENSBGRG00000003559(SLC9B2);ENSBGRG0000…	ENSBGRG00000000037(CXADR);ENSBGRG00000000205(MSTN);ENSBGRG00000000772(COMP);ENSBGRG00000001621(AQP3);ENSBGRG00000001989(HOXA2);ENSBGRG00000002112(GSTM3);ENSBGRG00000003062(NME5);ENSBGRG00000005655(LRP2);ENSBGRG00000005831(KLF5);ENSBGRG00000006565(FBN2);ENSBGRG00000007091(HSP90AB1);ENSBGRG00000007227(FERMT1);ENSBGRG00000007757(CASQ2);ENSBGRG00000007775(WNK4);ENSBGRG00000007850(TERT);ENSBGRG0000000…
GO:0023051	BP	regulation of signaling	135	88	223	2109	1.20777e-10	2.72955e-08	ENSBGRG00000000290(IGF1);ENSBGRG00000000313(CCN1);ENSBGRG00000000314(NCKAP1L);ENSBGRG00000000399(CRLF1);ENSBGRG00000000652(PLPP3);ENSBGRG00000000703(ADRA1A);ENSBGRG00000000804(PTK2B);ENSBGRG00000000868(IL6);ENSBGRG00000001201(BCL6);ENSBGRG00000001759(PTPRO);ENSBGRG00000002028(MDFIC);ENSBGRG00000002113(SHISA3);ENSBGRG00000002137(LURAP1);ENSBGRG00000002168(DCN);ENSBGRG00000002809(BANK1);ENSBGRG0000…	ENSBGRG00000000205(MSTN);ENSBGRG00000000478(IHH);ENSBGRG00000000485(CAVIN4);ENSBGRG00000000918(STK36);ENSBGRG00000002365(S100B);ENSBGRG00000002480(SOX7);ENSBGRG00000003062(NME5);ENSBGRG00000003974(LMO7);ENSBGRG00000004985(RFX3);ENSBGRG00000004995(KIF26A);ENSBGRG00000005655(LRP2);ENSBGRG00000005686(BPIFB1);ENSBGRG00000006415(GLI1);ENSBGRG00000006565(FBN2);ENSBGRG00000007091(HSP90AB1);ENSBGRG000000…
GO:2000145	BP	regulation of cell motility	62	28	90	633	1.35459e-10	2.9686e-08	ENSBGRG00000000290(IGF1);ENSBGRG00000000313(CCN1);ENSBGRG00000000314(NCKAP1L);ENSBGRG00000000652(PLPP3);ENSBGRG00000000804(PTK2B);ENSBGRG00000001275(DOCK4);ENSBGRG00000002168(DCN);ENSBGRG00000002833(ITGAV);ENSBGRG00000002923(CCL19);ENSBGRG00000002952(CCL21);ENSBGRG00000003717(KANK1);ENSBGRG00000005773(ARSB);ENSBGRG00000006109(FLT4);ENSBGRG00000007268(PIK3CG);ENSBGRG00000007767(NAV3);ENSBGRG000000…	ENSBGRG00000000112(TIAM1);ENSBGRG00000000205(MSTN);ENSBGRG00000000494(DNAI3);ENSBGRG00000001965(ATP8A1);ENSBGRG00000004041(SINHCAF);ENSBGRG00000005949(ARHGEF39);ENSBGRG00000006090(TACR1);ENSBGRG00000006424(DACH1);ENSBGRG00000007227(FERMT1);ENSBGRG00000007455(DUSP10);ENSBGRG00000009570(SMO);ENSBGRG00000009617(PTPRT);ENSBGRG00000011114(C1QBP);ENSBGRG00000011687(C5);ENSBGRG00000013247(NEDD9);ENSBGRG…
GO:0009888	BP	tissue development	77	73	150	1271	1.63004e-10	3.46719e-08	ENSBGRG00000000290(IGF1);ENSBGRG00000000313(CCN1);ENSBGRG00000000392(SGCB);ENSBGRG00000000399(CRLF1);ENSBGRG00000000703(ADRA1A);ENSBGRG00000000804(PTK2B);ENSBGRG00000000868(IL6);ENSBGRG00000001644(SNX10);ENSBGRG00000001759(PTPRO);ENSBGRG00000002378(MAFF);ENSBGRG00000002584(COL8A1);ENSBGRG00000002833(ITGAV);ENSBGRG00000003727(UGCG);ENSBGRG00000005021(SFRP4);ENSBGRG00000005665(ZBTB16);ENSBGRG000000…	ENSBGRG00000000112(TIAM1);ENSBGRG00000000205(MSTN);ENSBGRG00000000350(PLS1);ENSBGRG00000000478(IHH);ENSBGRG00000000513(MYCL);ENSBGRG00000000709(MCOLN3);ENSBGRG00000000772(COMP);ENSBGRG00000001261(NRTN);ENSBGRG00000001407(CELSR1);ENSBGRG00000002480(SOX7);ENSBGRG00000003621(PTCH2);ENSBGRG00000004042(OSR2);ENSBGRG00000004415(BFSP1);ENSBGRG00000004535(STRA6);ENSBGRG00000004985(RFX3);ENSBGRG0000000565…
GO:0006928	BP	movement of cell or subcellular component	87	68	155	1328	1.74543e-10	3.5762e-08	ENSBGRG00000000290(IGF1);ENSBGRG00000000313(CCN1);ENSBGRG00000000314(NCKAP1L);ENSBGRG00000000652(PLPP3);ENSBGRG00000000804(PTK2B);ENSBGRG00000001275(DOCK4);ENSBGRG00000001759(PTPRO);ENSBGRG00000001914(TNS1);ENSBGRG00000002168(DCN);ENSBGRG00000002833(ITGAV);ENSBGRG00000002923(CCL19);ENSBGRG00000002952(CCL21);ENSBGRG00000003543(ABCC9);ENSBGRG00000003559(SLC9B2);ENSBGRG00000003717(KANK1);ENSBGRG0000…	ENSBGRG00000000037(CXADR);ENSBGRG00000000112(TIAM1);ENSBGRG00000000205(MSTN);ENSBGRG00000000494(DNAI3);ENSBGRG00000000510(CFAP65);ENSBGRG00000000755(MCOLN2);ENSBGRG00000000918(STK36);ENSBGRG00000000948(CCDC65);ENSBGRG00000001051(CFAP44);ENSBGRG00000001054(DNAH11);ENSBGRG00000001203(CELSR2);ENSBGRG00000001261(NRTN);ENSBGRG00000001407(CELSR1);ENSBGRG00000001965(ATP8A1);ENSBGRG00000001989(HOXA2);ENS…
GO:0051240	BP	positive regulation of multicellular organismal process	87	52	139	1151	1.78019e-10	3.5762e-08	ENSBGRG00000000290(IGF1);ENSBGRG00000000313(CCN1);ENSBGRG00000000314(NCKAP1L);ENSBGRG00000000652(PLPP3);ENSBGRG00000000703(ADRA1A);ENSBGRG00000000804(PTK2B);ENSBGRG00000000868(IL6);ENSBGRG00000001201(BCL6);ENSBGRG00000001895(ZBTB20);ENSBGRG00000002137(LURAP1);ENSBGRG00000002309(LUM);ENSBGRG00000002635(RUNX1);ENSBGRG00000003191(SLC22A5);ENSBGRG00000003226(ABI3BP);ENSBGRG00000003280(HCLS1);ENSBGRG0…	ENSBGRG00000000350(PLS1);ENSBGRG00000000478(IHH);ENSBGRG00000000494(DNAI3);ENSBGRG00000000755(MCOLN2);ENSBGRG00000004042(OSR2);ENSBGRG00000004985(RFX3);ENSBGRG00000005655(LRP2);ENSBGRG00000006415(GLI1);ENSBGRG00000006565(FBN2);ENSBGRG00000007158(SOX8);ENSBGRG00000007227(FERMT1);ENSBGRG00000007455(DUSP10);ENSBGRG00000007850(TERT);ENSBGRG00000007905(SYNDIG1);ENSBGRG00000008348(AGAP2);ENSBGRG0000000…
GO:0051179	BP	localization	219	160	379	4079	1.89812e-10	3.71005e-08	ENSBGRG00000000195(SLC9A9);ENSBGRG00000000252(CD84);ENSBGRG00000000290(IGF1);ENSBGRG00000000313(CCN1);ENSBGRG00000000314(NCKAP1L);ENSBGRG00000000652(PLPP3);ENSBGRG00000000758(FAM126A);ENSBGRG00000000804(PTK2B);ENSBGRG00000000868(IL6);ENSBGRG00000001201(BCL6);ENSBGRG00000001229(ESYT1);ENSBGRG00000001275(DOCK4);ENSBGRG00000001437(-);ENSBGRG00000001644(SNX10);ENSBGRG00000001718(PLA2G12A);ENSBGRG0000…	ENSBGRG00000000037(CXADR);ENSBGRG00000000082(GRIK1);ENSBGRG00000000112(TIAM1);ENSBGRG00000000205(MSTN);ENSBGRG00000000350(PLS1);ENSBGRG00000000494(DNAI3);ENSBGRG00000000510(CFAP65);ENSBGRG00000000595(DENND2A);ENSBGRG00000000613(GABRB2);ENSBGRG00000000755(MCOLN2);ENSBGRG00000000772(COMP);ENSBGRG00000000948(CCDC65);ENSBGRG00000001051(CFAP44);ENSBGRG00000001054(DNAH11);ENSBGRG00000001203(CELSR2);ENS…
GO:0010646	BP	regulation of cell communication	134	86	220	2087	2.25814e-10	4.29759e-08	ENSBGRG00000000290(IGF1);ENSBGRG00000000313(CCN1);ENSBGRG00000000314(NCKAP1L);ENSBGRG00000000399(CRLF1);ENSBGRG00000000652(PLPP3);ENSBGRG00000000703(ADRA1A);ENSBGRG00000000804(PTK2B);ENSBGRG00000000868(IL6);ENSBGRG00000001201(BCL6);ENSBGRG00000001759(PTPRO);ENSBGRG00000002028(MDFIC);ENSBGRG00000002113(SHISA3);ENSBGRG00000002137(LURAP1);ENSBGRG00000002168(DCN);ENSBGRG00000002809(BANK1);ENSBGRG0000…	ENSBGRG00000000205(MSTN);ENSBGRG00000000478(IHH);ENSBGRG00000000485(CAVIN4);ENSBGRG00000000918(STK36);ENSBGRG00000002365(S100B);ENSBGRG00000002480(SOX7);ENSBGRG00000003062(NME5);ENSBGRG00000004985(RFX3);ENSBGRG00000004995(KIF26A);ENSBGRG00000005655(LRP2);ENSBGRG00000005686(BPIFB1);ENSBGRG00000006415(GLI1);ENSBGRG00000006565(FBN2);ENSBGRG00000007091(HSP90AB1);ENSBGRG00000007093(NKD1);ENSBGRG000000…
GO:0030334	BP	regulation of cell migration	61	25	86	600	2.37494e-10	4.404e-08	ENSBGRG00000000290(IGF1);ENSBGRG00000000313(CCN1);ENSBGRG00000000314(NCKAP1L);ENSBGRG00000000652(PLPP3);ENSBGRG00000000804(PTK2B);ENSBGRG00000001275(DOCK4);ENSBGRG00000002168(DCN);ENSBGRG00000002833(ITGAV);ENSBGRG00000002923(CCL19);ENSBGRG00000002952(CCL21);ENSBGRG00000003717(KANK1);ENSBGRG00000005773(ARSB);ENSBGRG00000006109(FLT4);ENSBGRG00000007268(PIK3CG);ENSBGRG00000007767(NAV3);ENSBGRG000000…	ENSBGRG00000000112(TIAM1);ENSBGRG00000000205(MSTN);ENSBGRG00000000494(DNAI3);ENSBGRG00000001965(ATP8A1);ENSBGRG00000004041(SINHCAF);ENSBGRG00000005949(ARHGEF39);ENSBGRG00000006424(DACH1);ENSBGRG00000007227(FERMT1);ENSBGRG00000007455(DUSP10);ENSBGRG00000009570(SMO);ENSBGRG00000009617(PTPRT);ENSBGRG00000011114(C1QBP);ENSBGRG00000011687(C5);ENSBGRG00000013247(NEDD9);ENSBGRG00000015288(SMPD3);ENSBGRG…
GO:0044459	CC	plasma membrane part	83	71	154	1319	2.50337e-10	2.89557e-08	ENSBGRG00000000290(IGF1);ENSBGRG00000000392(SGCB);ENSBGRG00000000652(PLPP3);ENSBGRG00000000804(PTK2B);ENSBGRG00000000868(IL6);ENSBGRG00000001691(SSPN);ENSBGRG00000001759(PTPRO);ENSBGRG00000002833(ITGAV);ENSBGRG00000003113(GNB4);ENSBGRG00000003191(SLC22A5);ENSBGRG00000003195(CD53);ENSBGRG00000003457(NLGN1);ENSBGRG00000003543(ABCC9);ENSBGRG00000003559(SLC9B2);ENSBGRG00000003645(SLC40A1);ENSBGRG0000…	ENSBGRG00000000037(CXADR);ENSBGRG00000000112(TIAM1);ENSBGRG00000000485(CAVIN4);ENSBGRG00000000613(GABRB2);ENSBGRG00000001621(AQP3);ENSBGRG00000002931(ATP6V0A4);ENSBGRG00000003974(LMO7);ENSBGRG00000004152(SLC28A3);ENSBGRG00000004468(KCND3);ENSBGRG00000004535(STRA6);ENSBGRG00000005334(SLC43A3);ENSBGRG00000005505(RTN4RL2);ENSBGRG00000005655(LRP2);ENSBGRG00000006627(SLC7A8);ENSBGRG00000007152(LRRN4);…
GO:0048513	BP	animal organ development	120	105	225	2164	4.79487e-10	8.66913e-08	ENSBGRG00000000290(IGF1);ENSBGRG00000000313(CCN1);ENSBGRG00000000314(NCKAP1L);ENSBGRG00000000392(SGCB);ENSBGRG00000000399(CRLF1);ENSBGRG00000000703(ADRA1A);ENSBGRG00000000804(PTK2B);ENSBGRG00000000868(IL6);ENSBGRG00000001201(BCL6);ENSBGRG00000001406(SYPL2);ENSBGRG00000001644(SNX10);ENSBGRG00000001759(PTPRO);ENSBGRG00000002378(MAFF);ENSBGRG00000002584(COL8A1);ENSBGRG00000002635(RUNX1);ENSBGRG00000…	ENSBGRG00000000112(TIAM1);ENSBGRG00000000205(MSTN);ENSBGRG00000000350(PLS1);ENSBGRG00000000478(IHH);ENSBGRG00000000513(MYCL);ENSBGRG00000000613(GABRB2);ENSBGRG00000000709(MCOLN3);ENSBGRG00000000772(COMP);ENSBGRG00000000918(STK36);ENSBGRG00000000961(KRT75);ENSBGRG00000001054(DNAH11);ENSBGRG00000001203(CELSR2);ENSBGRG00000001261(NRTN);ENSBGRG00000001407(CELSR1);ENSBGRG00000001621(AQP3);ENSBGRG00000…
GO:0009966	BP	regulation of signal transduction	127	73	200	1871	6.05302e-10	1.06769e-07	ENSBGRG00000000290(IGF1);ENSBGRG00000000313(CCN1);ENSBGRG00000000314(NCKAP1L);ENSBGRG00000000399(CRLF1);ENSBGRG00000000652(PLPP3);ENSBGRG00000000703(ADRA1A);ENSBGRG00000000804(PTK2B);ENSBGRG00000000868(IL6);ENSBGRG00000001201(BCL6);ENSBGRG00000001759(PTPRO);ENSBGRG00000002028(MDFIC);ENSBGRG00000002113(SHISA3);ENSBGRG00000002137(LURAP1);ENSBGRG00000002168(DCN);ENSBGRG00000002809(BANK1);ENSBGRG0000…	ENSBGRG00000000205(MSTN);ENSBGRG00000000478(IHH);ENSBGRG00000000485(CAVIN4);ENSBGRG00000000918(STK36);ENSBGRG00000002365(S100B);ENSBGRG00000002480(SOX7);ENSBGRG00000003062(NME5);ENSBGRG00000004995(KIF26A);ENSBGRG00000005655(LRP2);ENSBGRG00000005686(BPIFB1);ENSBGRG00000006415(GLI1);ENSBGRG00000006565(FBN2);ENSBGRG00000007091(HSP90AB1);ENSBGRG00000007093(NKD1);ENSBGRG00000007227(FERMT1);ENSBGRG0000…
GO:0040011	BP	locomotion	85	57	142	1211	8.61318e-10	1.48311e-07	ENSBGRG00000000290(IGF1);ENSBGRG00000000313(CCN1);ENSBGRG00000000314(NCKAP1L);ENSBGRG00000000652(PLPP3);ENSBGRG00000000804(PTK2B);ENSBGRG00000001275(DOCK4);ENSBGRG00000001759(PTPRO);ENSBGRG00000001832(-);ENSBGRG00000001914(TNS1);ENSBGRG00000002168(DCN);ENSBGRG00000002833(ITGAV);ENSBGRG00000002923(CCL19);ENSBGRG00000002952(CCL21);ENSBGRG00000003559(SLC9B2);ENSBGRG00000003717(KANK1);ENSBGRG00000004…	ENSBGRG00000000037(CXADR);ENSBGRG00000000112(TIAM1);ENSBGRG00000000205(MSTN);ENSBGRG00000000494(DNAI3);ENSBGRG00000000510(CFAP65);ENSBGRG00000000755(MCOLN2);ENSBGRG00000001051(CFAP44);ENSBGRG00000001054(DNAH11);ENSBGRG00000001203(CELSR2);ENSBGRG00000001261(NRTN);ENSBGRG00000001407(CELSR1);ENSBGRG00000001965(ATP8A1);ENSBGRG00000001989(HOXA2);ENSBGRG00000004041(SINHCAF);ENSBGRG00000004985(RFX3);ENS…
GO:0048870	BP	cell motility	78	50	128	1061	1.12674e-09	1.85195e-07	ENSBGRG00000000290(IGF1);ENSBGRG00000000313(CCN1);ENSBGRG00000000314(NCKAP1L);ENSBGRG00000000652(PLPP3);ENSBGRG00000000804(PTK2B);ENSBGRG00000001275(DOCK4);ENSBGRG00000001759(PTPRO);ENSBGRG00000001914(TNS1);ENSBGRG00000002168(DCN);ENSBGRG00000002833(ITGAV);ENSBGRG00000002923(CCL19);ENSBGRG00000002952(CCL21);ENSBGRG00000003559(SLC9B2);ENSBGRG00000003717(KANK1);ENSBGRG00000004372(NTRK2);ENSBGRG0000…	ENSBGRG00000000037(CXADR);ENSBGRG00000000112(TIAM1);ENSBGRG00000000205(MSTN);ENSBGRG00000000494(DNAI3);ENSBGRG00000000510(CFAP65);ENSBGRG00000000755(MCOLN2);ENSBGRG00000001051(CFAP44);ENSBGRG00000001054(DNAH11);ENSBGRG00000001203(CELSR2);ENSBGRG00000001261(NRTN);ENSBGRG00000001407(CELSR1);ENSBGRG00000001965(ATP8A1);ENSBGRG00000004041(SINHCAF);ENSBGRG00000004985(RFX3);ENSBGRG00000005949(ARHGEF39);…
GO:0051674	BP	localization of cell	78	50	128	1061	1.12674e-09	1.85195e-07	ENSBGRG00000000290(IGF1);ENSBGRG00000000313(CCN1);ENSBGRG00000000314(NCKAP1L);ENSBGRG00000000652(PLPP3);ENSBGRG00000000804(PTK2B);ENSBGRG00000001275(DOCK4);ENSBGRG00000001759(PTPRO);ENSBGRG00000001914(TNS1);ENSBGRG00000002168(DCN);ENSBGRG00000002833(ITGAV);ENSBGRG00000002923(CCL19);ENSBGRG00000002952(CCL21);ENSBGRG00000003559(SLC9B2);ENSBGRG00000003717(KANK1);ENSBGRG00000004372(NTRK2);ENSBGRG0000…	ENSBGRG00000000037(CXADR);ENSBGRG00000000112(TIAM1);ENSBGRG00000000205(MSTN);ENSBGRG00000000494(DNAI3);ENSBGRG00000000510(CFAP65);ENSBGRG00000000755(MCOLN2);ENSBGRG00000001051(CFAP44);ENSBGRG00000001054(DNAH11);ENSBGRG00000001203(CELSR2);ENSBGRG00000001261(NRTN);ENSBGRG00000001407(CELSR1);ENSBGRG00000001965(ATP8A1);ENSBGRG00000004041(SINHCAF);ENSBGRG00000004985(RFX3);ENSBGRG00000005949(ARHGEF39);…
GO:0072376	BP	protein activation cascade	16	2	18	48	1.8118e-09	2.91176e-07	ENSBGRG00000001306(MASP1);ENSBGRG00000003422(C1QA);ENSBGRG00000003430(C1QC);ENSBGRG00000005774(SERPING1);ENSBGRG00000007555(-);ENSBGRG00000009149(VSIG4);ENSBGRG00000011872(A2M);ENSBGRG00000014234(IL1B);ENSBGRG00000016091(CFP);ENSBGRG00000018697(-);ENSBGRG00000018916(F13A1);ENSBGRG00000020276(-);ENSBGRG00000020327(C1S);ENSBGRG00000023032(TREM2);ENSBGRG00000024642(C7);ENSBGRG00000025983(C3)	ENSBGRG00000011114(C1QBP);ENSBGRG00000011687(C5)
GO:0006811	BP	ion transport	75	53	128	1070	1.92838e-09	3.03175e-07	ENSBGRG00000000195(SLC9A9);ENSBGRG00000000252(CD84);ENSBGRG00000000804(PTK2B);ENSBGRG00000001437(-);ENSBGRG00000001718(PLA2G12A);ENSBGRG00000002022(SLC24A2);ENSBGRG00000002833(ITGAV);ENSBGRG00000002923(CCL19);ENSBGRG00000002952(CCL21);ENSBGRG00000003191(SLC22A5);ENSBGRG00000003457(NLGN1);ENSBGRG00000003543(ABCC9);ENSBGRG00000003559(SLC9B2);ENSBGRG00000003645(SLC40A1);ENSBGRG00000004372(NTRK2);ENS…	ENSBGRG00000000082(GRIK1);ENSBGRG00000000613(GABRB2);ENSBGRG00000001558(MCUB);ENSBGRG00000001965(ATP8A1);ENSBGRG00000002931(ATP6V0A4);ENSBGRG00000004468(KCND3);ENSBGRG00000005622(BPIFA1);ENSBGRG00000005655(LRP2);ENSBGRG00000006627(SLC7A8);ENSBGRG00000007095(SLC27A3);ENSBGRG00000007140(SLC7A3);ENSBGRG00000007757(CASQ2);ENSBGRG00000007775(WNK4);ENSBGRG00000009357(KCNMB4);ENSBGRG00000009694(KCNJ11);…
GO:0007167	BP	enzyme linked receptor protein signaling pathway	57	30	87	636	1.99268e-09	3.06619e-07	ENSBGRG00000000290(IGF1);ENSBGRG00000000313(CCN1);ENSBGRG00000000804(PTK2B);ENSBGRG00000002168(DCN);ENSBGRG00000002855(PALM2AKAP2);ENSBGRG00000003717(KANK1);ENSBGRG00000004372(NTRK2);ENSBGRG00000005982(JAK2);ENSBGRG00000006054(XDH);ENSBGRG00000006109(FLT4);ENSBGRG00000006204(SKIL);ENSBGRG00000006461(DOK2);ENSBGRG00000006669(NPR1);ENSBGRG00000007471(RHOQ);ENSBGRG00000007902(CD109);ENSBGRG000000079…	ENSBGRG00000000205(MSTN);ENSBGRG00000000772(COMP);ENSBGRG00000001261(NRTN);ENSBGRG00000005655(LRP2);ENSBGRG00000006565(FBN2);ENSBGRG00000007091(HSP90AB1);ENSBGRG00000007227(FERMT1);ENSBGRG00000008025(DLX5);ENSBGRG00000009617(PTPRT);ENSBGRG00000010388(MSX1);ENSBGRG00000010458(KCP);ENSBGRG00000013185(IRS1);ENSBGRG00000013238(HNF4A);ENSBGRG00000013255(EFNB3);ENSBGRG00000014385(BTBD11);ENSBGRG0000001…
GO:0006959	BP	humoral immune response	19	6	25	91	2.61941e-09	3.94657e-07	ENSBGRG00000001306(MASP1);ENSBGRG00000003422(C1QA);ENSBGRG00000003430(C1QC);ENSBGRG00000005774(SERPING1);ENSBGRG00000007555(-);ENSBGRG00000009149(VSIG4);ENSBGRG00000010521(LTF);ENSBGRG00000011283(SLPI);ENSBGRG00000011872(A2M);ENSBGRG00000014234(IL1B);ENSBGRG00000016091(CFP);ENSBGRG00000018227(ALOX5);ENSBGRG00000018697(-);ENSBGRG00000020276(-);ENSBGRG00000020327(C1S);ENSBGRG00000023032(TREM2);ENSB…	ENSBGRG00000005622(BPIFA1);ENSBGRG00000011114(C1QBP);ENSBGRG00000011413(EXO1);ENSBGRG00000011687(C5);ENSBGRG00000023453(-);ENSBGRG00000024586(FOXJ1)
GO:0032101	BP	regulation of response to external stimulus	62	14	76	531	2.99491e-09	4.42024e-07	ENSBGRG00000000266(PROS1);ENSBGRG00000000290(IGF1);ENSBGRG00000000314(NCKAP1L);ENSBGRG00000000804(PTK2B);ENSBGRG00000000821(-);ENSBGRG00000000868(IL6);ENSBGRG00000001201(BCL6);ENSBGRG00000001735(TNFAIP8L2);ENSBGRG00000002923(CCL19);ENSBGRG00000002952(CCL21);ENSBGRG00000003226(ABI3BP);ENSBGRG00000005774(SERPING1);ENSBGRG00000005982(JAK2);ENSBGRG00000007772(METRNL);ENSBGRG00000007902(CD109);ENSBGRG…	ENSBGRG00000000205(MSTN);ENSBGRG00000002634(-);ENSBGRG00000007455(DUSP10);ENSBGRG00000011114(C1QBP);ENSBGRG00000011687(C5);ENSBGRG00000012943(IL17D);ENSBGRG00000013247(NEDD9);ENSBGRG00000016855(FGF18);ENSBGRG00000017903(FGF10);ENSBGRG00000018756(KREMEN1);ENSBGRG00000019973(RHBDD3);ENSBGRG00000021481(EMILIN2);ENSBGRG00000023453(-);ENSBGRG00000024315(ADAMTS18)
GO:0009653	BP	anatomical structure morphogenesis	106	78	184	1719	3.26874e-09	4.72791e-07	ENSBGRG00000000313(CCN1);ENSBGRG00000000652(PLPP3);ENSBGRG00000000804(PTK2B);ENSBGRG00000001201(BCL6);ENSBGRG00000001459(KLHL6);ENSBGRG00000001644(SNX10);ENSBGRG00000001759(PTPRO);ENSBGRG00000002168(DCN);ENSBGRG00000002438(TGFBI);ENSBGRG00000002584(COL8A1);ENSBGRG00000002833(ITGAV);ENSBGRG00000003195(CD53);ENSBGRG00000003262(TMEM106B);ENSBGRG00000003457(NLGN1);ENSBGRG00000003717(KANK1);ENSBGRG000…	ENSBGRG00000000350(PLS1);ENSBGRG00000000396(SHROOM1);ENSBGRG00000000478(IHH);ENSBGRG00000000772(COMP);ENSBGRG00000001054(DNAH11);ENSBGRG00000001407(CELSR1);ENSBGRG00000001621(AQP3);ENSBGRG00000001989(HOXA2);ENSBGRG00000002480(SOX7);ENSBGRG00000003810(-);ENSBGRG00000004042(OSR2);ENSBGRG00000004535(STRA6);ENSBGRG00000004819(AGTPBP1);ENSBGRG00000005218(NRCAM);ENSBGRG00000005655(LRP2);ENSBGRG00000005…
GO:0040012	BP	regulation of locomotion	62	28	90	676	4.05536e-09	5.75066e-07	ENSBGRG00000000290(IGF1);ENSBGRG00000000313(CCN1);ENSBGRG00000000314(NCKAP1L);ENSBGRG00000000652(PLPP3);ENSBGRG00000000804(PTK2B);ENSBGRG00000001275(DOCK4);ENSBGRG00000002168(DCN);ENSBGRG00000002833(ITGAV);ENSBGRG00000002923(CCL19);ENSBGRG00000002952(CCL21);ENSBGRG00000003717(KANK1);ENSBGRG00000005773(ARSB);ENSBGRG00000006109(FLT4);ENSBGRG00000007268(PIK3CG);ENSBGRG00000007767(NAV3);ENSBGRG000000…	ENSBGRG00000000112(TIAM1);ENSBGRG00000000205(MSTN);ENSBGRG00000000494(DNAI3);ENSBGRG00000001965(ATP8A1);ENSBGRG00000004041(SINHCAF);ENSBGRG00000005949(ARHGEF39);ENSBGRG00000006090(TACR1);ENSBGRG00000006424(DACH1);ENSBGRG00000007227(FERMT1);ENSBGRG00000007455(DUSP10);ENSBGRG00000009570(SMO);ENSBGRG00000009617(PTPRT);ENSBGRG00000011114(C1QBP);ENSBGRG00000011687(C5);ENSBGRG00000013247(NEDD9);ENSBGRG…
GO:0035556	BP	intracellular signal transduction	118	58	176	1633	4.70603e-09	6.545e-07	ENSBGRG00000000290(IGF1);ENSBGRG00000000313(CCN1);ENSBGRG00000000314(NCKAP1L);ENSBGRG00000000399(CRLF1);ENSBGRG00000000703(ADRA1A);ENSBGRG00000000804(PTK2B);ENSBGRG00000000868(IL6);ENSBGRG00000000899(PTGER1);ENSBGRG00000001201(BCL6);ENSBGRG00000001275(DOCK4);ENSBGRG00000001992(ACER2);ENSBGRG00000002028(MDFIC);ENSBGRG00000002137(LURAP1);ENSBGRG00000002168(DCN);ENSBGRG00000002809(BANK1);ENSBGRG0000…	ENSBGRG00000000112(TIAM1);ENSBGRG00000000205(MSTN);ENSBGRG00000000485(CAVIN4);ENSBGRG00000000918(STK36);ENSBGRG00000001407(CELSR1);ENSBGRG00000002365(S100B);ENSBGRG00000003062(NME5);ENSBGRG00000005655(LRP2);ENSBGRG00000005760(CNKSR1);ENSBGRG00000007091(HSP90AB1);ENSBGRG00000007455(DUSP10);ENSBGRG00000007757(CASQ2);ENSBGRG00000007775(WNK4);ENSBGRG00000008348(AGAP2);ENSBGRG00000008397(MID1);ENSBGRG…
GO:0002682	BP	regulation of immune system process	90	23	113	924	5.60486e-09	7.648e-07	ENSBGRG00000000252(CD84);ENSBGRG00000000290(IGF1);ENSBGRG00000000314(NCKAP1L);ENSBGRG00000000804(PTK2B);ENSBGRG00000000868(IL6);ENSBGRG00000001201(BCL6);ENSBGRG00000001306(MASP1);ENSBGRG00000001459(KLHL6);ENSBGRG00000001735(TNFAIP8L2);ENSBGRG00000002242(IGFBP2);ENSBGRG00000002635(RUNX1);ENSBGRG00000002809(BANK1);ENSBGRG00000002923(CCL19);ENSBGRG00000002952(CCL21);ENSBGRG00000003280(HCLS1);ENSBGRG…	ENSBGRG00000000205(MSTN);ENSBGRG00000000478(IHH);ENSBGRG00000001621(AQP3);ENSBGRG00000005686(BPIFB1);ENSBGRG00000007455(DUSP10);ENSBGRG00000011114(C1QBP);ENSBGRG00000011687(C5);ENSBGRG00000012943(IL17D);ENSBGRG00000013247(NEDD9);ENSBGRG00000013255(EFNB3);ENSBGRG00000015288(SMPD3);ENSBGRG00000015914(SOX11);ENSBGRG00000017062(MYB);ENSBGRG00000017903(FGF10);ENSBGRG00000019973(RHBDD3);ENSBGRG00000020…
GO:0051241	BP	negative regulation of multicellular organismal process	63	36	99	778	7.17166e-09	9.60472e-07	ENSBGRG00000000252(CD84);ENSBGRG00000000266(PROS1);ENSBGRG00000000290(IGF1);ENSBGRG00000000314(NCKAP1L);ENSBGRG00000000703(ADRA1A);ENSBGRG00000000804(PTK2B);ENSBGRG00000001201(BCL6);ENSBGRG00000001275(DOCK4);ENSBGRG00000002168(DCN);ENSBGRG00000002639(SPOCK1);ENSBGRG00000002809(BANK1);ENSBGRG00000003226(ABI3BP);ENSBGRG00000003430(C1QC);ENSBGRG00000003457(NLGN1);ENSBGRG00000003717(KANK1);ENSBGRG000…	ENSBGRG00000000205(MSTN);ENSBGRG00000000478(IHH);ENSBGRG00000001989(HOXA2);ENSBGRG00000002634(-);ENSBGRG00000003810(-);ENSBGRG00000007091(HSP90AB1);ENSBGRG00000007158(SOX8);ENSBGRG00000007227(FERMT1);ENSBGRG00000007455(DUSP10);ENSBGRG00000007775(WNK4);ENSBGRG00000008760(SOX6);ENSBGRG00000009313(PTCH1);ENSBGRG00000009570(SMO);ENSBGRG00000010927(JARID2);ENSBGRG00000011114(C1QBP);ENSBGRG00000012943(…
GO:0097529	BP	myeloid leukocyte migration	23	7	30	131	7.82199e-09	1.02852e-06	ENSBGRG00000000314(NCKAP1L);ENSBGRG00000000804(PTK2B);ENSBGRG00000001759(PTPRO);ENSBGRG00000002923(CCL19);ENSBGRG00000002952(CCL21);ENSBGRG00000008928(VEGFC);ENSBGRG00000009274(C3AR1);ENSBGRG00000009380(CCL24);ENSBGRG00000010316(-);ENSBGRG00000010957(CAMK1D);ENSBGRG00000013380(STAP1);ENSBGRG00000014296(P2RY12);ENSBGRG00000014471(ITGA9);ENSBGRG00000014737(C5AR1);ENSBGRG00000016318(DPP4);ENSBGRG000…	ENSBGRG00000000037(CXADR);ENSBGRG00000000205(MSTN);ENSBGRG00000000755(MCOLN2);ENSBGRG00000011114(C1QBP);ENSBGRG00000011687(C5);ENSBGRG00000019240(SLC37A4);ENSBGRG00000026642(EMP2)
GO:1902533	BP	positive regulation of intracellular signal transduction	63	22	85	637	1.01514e-08	1.31098e-06	ENSBGRG00000000290(IGF1);ENSBGRG00000000314(NCKAP1L);ENSBGRG00000000399(CRLF1);ENSBGRG00000000703(ADRA1A);ENSBGRG00000000804(PTK2B);ENSBGRG00000000868(IL6);ENSBGRG00000002137(LURAP1);ENSBGRG00000002168(DCN);ENSBGRG00000002809(BANK1);ENSBGRG00000002833(ITGAV);ENSBGRG00000002923(CCL19);ENSBGRG00000002952(CCL21);ENSBGRG00000003280(HCLS1);ENSBGRG00000004570(RELL1);ENSBGRG00000005403(CTH);ENSBGRG00000…	ENSBGRG00000002365(S100B);ENSBGRG00000005655(LRP2);ENSBGRG00000007091(HSP90AB1);ENSBGRG00000008348(AGAP2);ENSBGRG00000008397(MID1);ENSBGRG00000010388(MSX1);ENSBGRG00000010395(STOX1);ENSBGRG00000011114(C1QBP);ENSBGRG00000011489(C10orf71);ENSBGRG00000012133(TPD52L1);ENSBGRG00000013158(EZH2);ENSBGRG00000015612(F10);ENSBGRG00000016457(FGFR4);ENSBGRG00000016855(FGF18);ENSBGRG00000017533(WNT11);ENSBGRG…
GO:0030155	BP	regulation of cell adhesion	52	18	70	488	1.18085e-08	1.49824e-06	ENSBGRG00000000290(IGF1);ENSBGRG00000000313(CCN1);ENSBGRG00000000314(NCKAP1L);ENSBGRG00000000652(PLPP3);ENSBGRG00000000804(PTK2B);ENSBGRG00000000868(IL6);ENSBGRG00000001201(BCL6);ENSBGRG00000001735(TNFAIP8L2);ENSBGRG00000001992(ACER2);ENSBGRG00000002242(IGFBP2);ENSBGRG00000002584(COL8A1);ENSBGRG00000002639(SPOCK1);ENSBGRG00000002833(ITGAV);ENSBGRG00000002952(CCL21);ENSBGRG00000003226(ABI3BP);ENSB…	ENSBGRG00000000478(IHH);ENSBGRG00000003974(LMO7);ENSBGRG00000007227(FERMT1);ENSBGRG00000007455(DUSP10);ENSBGRG00000011114(C1QBP);ENSBGRG00000013247(NEDD9);ENSBGRG00000013255(EFNB3);ENSBGRG00000017062(MYB);ENSBGRG00000020213(EFNA5);ENSBGRG00000021481(EMILIN2);ENSBGRG00000022672(B4GALNT2);ENSBGRG00000024286(LAMA1);ENSBGRG00000024315(ADAMTS18);ENSBGRG00000024586(FOXJ1);ENSBGRG00000025649(COL26A1);EN…
GO:0055085	BP	transmembrane transport	68	50	118	994	1.40659e-08	1.75387e-06	ENSBGRG00000000195(SLC9A9);ENSBGRG00000000290(IGF1);ENSBGRG00000000804(PTK2B);ENSBGRG00000001437(-);ENSBGRG00000002022(SLC24A2);ENSBGRG00000002319(SLC25A48);ENSBGRG00000002833(ITGAV);ENSBGRG00000002923(CCL19);ENSBGRG00000002952(CCL21);ENSBGRG00000003191(SLC22A5);ENSBGRG00000003431(SLC13A4);ENSBGRG00000003457(NLGN1);ENSBGRG00000003543(ABCC9);ENSBGRG00000003559(SLC9B2);ENSBGRG00000003645(SLC40A1);E…	ENSBGRG00000000613(GABRB2);ENSBGRG00000001558(MCUB);ENSBGRG00000001621(AQP3);ENSBGRG00000002931(ATP6V0A4);ENSBGRG00000003770(SLC19A2);ENSBGRG00000004152(SLC28A3);ENSBGRG00000004468(KCND3);ENSBGRG00000004479(SLC15A2);ENSBGRG00000005334(SLC43A3);ENSBGRG00000005622(BPIFA1);ENSBGRG00000005655(LRP2);ENSBGRG00000006627(SLC7A8);ENSBGRG00000007140(SLC7A3);ENSBGRG00000007757(CASQ2);ENSBGRG00000007775(WNK4…
GO:0042060	BP	wound healing	31	14	45	258	1.68339e-08	2.06344e-06	ENSBGRG00000000266(PROS1);ENSBGRG00000000290(IGF1);ENSBGRG00000000313(CCN1);ENSBGRG00000000652(PLPP3);ENSBGRG00000000868(IL6);ENSBGRG00000003226(ABI3BP);ENSBGRG00000003717(KANK1);ENSBGRG00000005774(SERPING1);ENSBGRG00000005982(JAK2);ENSBGRG00000007902(CD109);ENSBGRG00000010835(SERPINF2);ENSBGRG00000013031(ADTRP);ENSBGRG00000014296(P2RY12);ENSBGRG00000014351(SH2B3);ENSBGRG00000015317(MCAM);ENSBGRG…	ENSBGRG00000000205(MSTN);ENSBGRG00000000772(COMP);ENSBGRG00000001407(CELSR1);ENSBGRG00000002266(ARHGEF19);ENSBGRG00000002634(-);ENSBGRG00000005831(KLF5);ENSBGRG00000007227(FERMT1);ENSBGRG00000007455(DUSP10);ENSBGRG00000013158(EZH2);ENSBGRG00000013238(HNF4A);ENSBGRG00000014436(LRG1);ENSBGRG00000017903(FGF10);ENSBGRG00000021481(EMILIN2);ENSBGRG00000024315(ADAMTS18)
GO:0016477	BP	cell migration	76	37	113	943	1.76483e-08	2.1272e-06	ENSBGRG00000000290(IGF1);ENSBGRG00000000313(CCN1);ENSBGRG00000000314(NCKAP1L);ENSBGRG00000000652(PLPP3);ENSBGRG00000000804(PTK2B);ENSBGRG00000001275(DOCK4);ENSBGRG00000001759(PTPRO);ENSBGRG00000001914(TNS1);ENSBGRG00000002168(DCN);ENSBGRG00000002833(ITGAV);ENSBGRG00000002923(CCL19);ENSBGRG00000002952(CCL21);ENSBGRG00000003717(KANK1);ENSBGRG00000004372(NTRK2);ENSBGRG00000005773(ARSB);ENSBGRG000000…	ENSBGRG00000000037(CXADR);ENSBGRG00000000112(TIAM1);ENSBGRG00000000205(MSTN);ENSBGRG00000000494(DNAI3);ENSBGRG00000000755(MCOLN2);ENSBGRG00000001203(CELSR2);ENSBGRG00000001261(NRTN);ENSBGRG00000001407(CELSR1);ENSBGRG00000001965(ATP8A1);ENSBGRG00000004041(SINHCAF);ENSBGRG00000005949(ARHGEF39);ENSBGRG00000006424(DACH1);ENSBGRG00000007158(SOX8);ENSBGRG00000007227(FERMT1);ENSBGRG00000007455(DUSP10);E…
GO:0048522	BP	positive regulation of cellular process	200	124	324	3506	2.08962e-08	2.45436e-06	ENSBGRG00000000290(IGF1);ENSBGRG00000000313(CCN1);ENSBGRG00000000314(NCKAP1L);ENSBGRG00000000399(CRLF1);ENSBGRG00000000652(PLPP3);ENSBGRG00000000703(ADRA1A);ENSBGRG00000000804(PTK2B);ENSBGRG00000000868(IL6);ENSBGRG00000001201(BCL6);ENSBGRG00000001275(DOCK4);ENSBGRG00000001895(ZBTB20);ENSBGRG00000001992(ACER2);ENSBGRG00000002028(MDFIC);ENSBGRG00000002059(TFEC);ENSBGRG00000002137(LURAP1);ENSBGRG000…	ENSBGRG00000000112(TIAM1);ENSBGRG00000000205(MSTN);ENSBGRG00000000478(IHH);ENSBGRG00000000485(CAVIN4);ENSBGRG00000000494(DNAI3);ENSBGRG00000000772(COMP);ENSBGRG00000000918(STK36);ENSBGRG00000000922(CDCA7L);ENSBGRG00000001263(PXYLP1);ENSBGRG00000001496(MACC1);ENSBGRG00000001600(OLFM2);ENSBGRG00000001965(ATP8A1);ENSBGRG00000001989(HOXA2);ENSBGRG00000002365(S100B);ENSBGRG00000002480(SOX7);ENSBGRG000…
GO:0002684	BP	positive regulation of immune system process	69	16	85	647	2.10412e-08	2.45436e-06	ENSBGRG00000000252(CD84);ENSBGRG00000000290(IGF1);ENSBGRG00000000314(NCKAP1L);ENSBGRG00000000804(PTK2B);ENSBGRG00000000868(IL6);ENSBGRG00000001201(BCL6);ENSBGRG00000001306(MASP1);ENSBGRG00000001459(KLHL6);ENSBGRG00000002242(IGFBP2);ENSBGRG00000002635(RUNX1);ENSBGRG00000002923(CCL19);ENSBGRG00000002952(CCL21);ENSBGRG00000003280(HCLS1);ENSBGRG00000003422(C1QA);ENSBGRG00000003430(C1QC);ENSBGRG000000…	ENSBGRG00000000205(MSTN);ENSBGRG00000000478(IHH);ENSBGRG00000001621(AQP3);ENSBGRG00000005686(BPIFB1);ENSBGRG00000007455(DUSP10);ENSBGRG00000011114(C1QBP);ENSBGRG00000011687(C5);ENSBGRG00000013247(NEDD9);ENSBGRG00000013255(EFNB3);ENSBGRG00000017062(MYB);ENSBGRG00000017903(FGF10);ENSBGRG00000020409(LGR4);ENSBGRG00000024586(FOXJ1);ENSBGRG00000025854(NONO);ENSBGRG00000025884(SOX4);ENSBGRG00000026534(…
GO:0051049	BP	regulation of transport	74	37	111	926	2.35335e-08	2.7015e-06	ENSBGRG00000000252(CD84);ENSBGRG00000000290(IGF1);ENSBGRG00000000314(NCKAP1L);ENSBGRG00000000804(PTK2B);ENSBGRG00000000868(IL6);ENSBGRG00000002833(ITGAV);ENSBGRG00000003280(HCLS1);ENSBGRG00000003457(NLGN1);ENSBGRG00000003543(ABCC9);ENSBGRG00000003559(SLC9B2);ENSBGRG00000003995(RAB15);ENSBGRG00000004617(LRP1);ENSBGRG00000005021(SFRP4);ENSBGRG00000006027(PRNP);ENSBGRG00000006560(PPP1R12A);ENSBGRG00…	ENSBGRG00000001965(ATP8A1);ENSBGRG00000004985(RFX3);ENSBGRG00000005622(BPIFA1);ENSBGRG00000007227(FERMT1);ENSBGRG00000007757(CASQ2);ENSBGRG00000007775(WNK4);ENSBGRG00000007850(TERT);ENSBGRG00000009313(PTCH1);ENSBGRG00000009570(SMO);ENSBGRG00000009694(KCNJ11);ENSBGRG00000010173(LRRC26);ENSBGRG00000011412(TRPC3);ENSBGRG00000011424(CNIH3);ENSBGRG00000013185(IRS1);ENSBGRG00000013238(HNF4A);ENSBGRG000…
GO:0060429	BP	epithelium development	46	52	98	790	3.14826e-08	3.55753e-06	ENSBGRG00000000313(CCN1);ENSBGRG00000000399(CRLF1);ENSBGRG00000001759(PTPRO);ENSBGRG00000002378(MAFF);ENSBGRG00000003727(UGCG);ENSBGRG00000005021(SFRP4);ENSBGRG00000005982(JAK2);ENSBGRG00000006054(XDH);ENSBGRG00000006204(SKIL);ENSBGRG00000006785(MAFB);ENSBGRG00000006866(FN3K);ENSBGRG00000007477(C1GALT1);ENSBGRG00000007842(KLF7);ENSBGRG00000007902(CD109);ENSBGRG00000008389(TNC);ENSBGRG00000008928(…	ENSBGRG00000000350(PLS1);ENSBGRG00000000478(IHH);ENSBGRG00000000513(MYCL);ENSBGRG00000000709(MCOLN3);ENSBGRG00000001407(CELSR1);ENSBGRG00000003621(PTCH2);ENSBGRG00000004415(BFSP1);ENSBGRG00000004535(STRA6);ENSBGRG00000004985(RFX3);ENSBGRG00000005655(LRP2);ENSBGRG00000005831(KLF5);ENSBGRG00000006415(GLI1);ENSBGRG00000007093(NKD1);ENSBGRG00000007158(SOX8);ENSBGRG00000007227(FERMT1);ENSBGRG000000074…
GO:0007267	BP	cell-cell signaling	49	47	96	769	3.22628e-08	3.58961e-06	ENSBGRG00000000652(PLPP3);ENSBGRG00000000868(IL6);ENSBGRG00000001759(PTPRO);ENSBGRG00000002028(MDFIC);ENSBGRG00000002113(SHISA3);ENSBGRG00000003457(NLGN1);ENSBGRG00000003559(SLC9B2);ENSBGRG00000003717(KANK1);ENSBGRG00000004297(LYNX1);ENSBGRG00000004372(NTRK2);ENSBGRG00000005021(SFRP4);ENSBGRG00000005073(MAFA);ENSBGRG00000007842(KLF7);ENSBGRG00000008389(TNC);ENSBGRG00000009255(DIXDC1);ENSBGRG00000…	ENSBGRG00000000478(IHH);ENSBGRG00000001203(CELSR2);ENSBGRG00000001407(CELSR1);ENSBGRG00000002365(S100B);ENSBGRG00000002480(SOX7);ENSBGRG00000004985(RFX3);ENSBGRG00000005831(KLF5);ENSBGRG00000006415(GLI1);ENSBGRG00000007093(NKD1);ENSBGRG00000007227(FERMT1);ENSBGRG00000007775(WNK4);ENSBGRG00000007850(TERT);ENSBGRG00000008025(DLX5);ENSBGRG00000009570(SMO);ENSBGRG00000009694(KCNJ11);ENSBGRG0000001147…
GO:0035295	BP	tube development	50	43	93	738	3.42581e-08	3.75385e-06	ENSBGRG00000000313(CCN1);ENSBGRG00000000399(CRLF1);ENSBGRG00000000804(PTK2B);ENSBGRG00000002168(DCN);ENSBGRG00000002438(TGFBI);ENSBGRG00000002833(ITGAV);ENSBGRG00000004372(NTRK2);ENSBGRG00000006054(XDH);ENSBGRG00000006220(JUNB);ENSBGRG00000007477(C1GALT1);ENSBGRG00000007893(ATP2B4);ENSBGRG00000007990(RORA);ENSBGRG00000008142(ANGPT2);ENSBGRG00000008627(IL18);ENSBGRG00000008928(VEGFC);ENSBGRG000000…	ENSBGRG00000000478(IHH);ENSBGRG00000000772(COMP);ENSBGRG00000001407(CELSR1);ENSBGRG00000003810(-);ENSBGRG00000004535(STRA6);ENSBGRG00000005218(NRCAM);ENSBGRG00000005655(LRP2);ENSBGRG00000005831(KLF5);ENSBGRG00000006415(GLI1);ENSBGRG00000007158(SOX8);ENSBGRG00000007775(WNK4);ENSBGRG00000009313(PTCH1);ENSBGRG00000009570(SMO);ENSBGRG00000010395(STOX1);ENSBGRG00000011687(C5);ENSBGRG00000011788(FOXF2)…
GO:0010033	BP	response to organic substance	119	52	171	1619	3.55711e-08	3.79956e-06	ENSBGRG00000000290(IGF1);ENSBGRG00000000313(CCN1);ENSBGRG00000000804(PTK2B);ENSBGRG00000000868(IL6);ENSBGRG00000000899(PTGER1);ENSBGRG00000001644(SNX10);ENSBGRG00000001713(RERG);ENSBGRG00000001847(ADH6);ENSBGRG00000001895(ZBTB20);ENSBGRG00000001992(ACER2);ENSBGRG00000002168(DCN);ENSBGRG00000002923(CCL19);ENSBGRG00000002952(CCL21);ENSBGRG00000003280(HCLS1);ENSBGRG00000003543(ABCC9);ENSBGRG00000003…	ENSBGRG00000000205(MSTN);ENSBGRG00000000772(COMP);ENSBGRG00000001621(AQP3);ENSBGRG00000001989(HOXA2);ENSBGRG00000005655(LRP2);ENSBGRG00000005831(KLF5);ENSBGRG00000006565(FBN2);ENSBGRG00000007091(HSP90AB1);ENSBGRG00000007227(FERMT1);ENSBGRG00000007455(DUSP10);ENSBGRG00000007496(ABAT);ENSBGRG00000007757(CASQ2);ENSBGRG00000008025(DLX5);ENSBGRG00000008760(SOX6);ENSBGRG00000009313(PTCH1);ENSBGRG000000…
GO:0042327	BP	positive regulation of phosphorylation	62	19	81	613	3.5726e-08	3.79956e-06	ENSBGRG00000000290(IGF1);ENSBGRG00000000313(CCN1);ENSBGRG00000000314(NCKAP1L);ENSBGRG00000000399(CRLF1);ENSBGRG00000000652(PLPP3);ENSBGRG00000000703(ADRA1A);ENSBGRG00000000804(PTK2B);ENSBGRG00000000868(IL6);ENSBGRG00000001895(ZBTB20);ENSBGRG00000002809(BANK1);ENSBGRG00000002923(CCL19);ENSBGRG00000002952(CCL21);ENSBGRG00000003280(HCLS1);ENSBGRG00000004372(NTRK2);ENSBGRG00000004570(RELL1);ENSBGRG00…	ENSBGRG00000007091(HSP90AB1);ENSBGRG00000007775(WNK4);ENSBGRG00000008397(MID1);ENSBGRG00000010395(STOX1);ENSBGRG00000012133(TPD52L1);ENSBGRG00000013158(EZH2);ENSBGRG00000013247(NEDD9);ENSBGRG00000016457(FGFR4);ENSBGRG00000016855(FGF18);ENSBGRG00000017903(FGF10);ENSBGRG00000019194(AXIN2);ENSBGRG00000020213(EFNA5);ENSBGRG00000020284(GDF7);ENSBGRG00000020317(MMD2);ENSBGRG00000022298(ERN2);ENSBGRG000…
GO:0034220	BP	ion transmembrane transport	47	32	79	594	4.01197e-08	4.20501e-06	ENSBGRG00000000804(PTK2B);ENSBGRG00000001437(-);ENSBGRG00000002022(SLC24A2);ENSBGRG00000002833(ITGAV);ENSBGRG00000002923(CCL19);ENSBGRG00000002952(CCL21);ENSBGRG00000003191(SLC22A5);ENSBGRG00000003457(NLGN1);ENSBGRG00000003543(ABCC9);ENSBGRG00000003645(SLC40A1);ENSBGRG00000005550(HCN2);ENSBGRG00000006027(PRNP);ENSBGRG00000006172(KCNK13);ENSBGRG00000006751(SLC7A1);ENSBGRG00000007268(PIK3CG);ENSBGR…	ENSBGRG00000000613(GABRB2);ENSBGRG00000001558(MCUB);ENSBGRG00000002931(ATP6V0A4);ENSBGRG00000004468(KCND3);ENSBGRG00000005622(BPIFA1);ENSBGRG00000005655(LRP2);ENSBGRG00000006627(SLC7A8);ENSBGRG00000007140(SLC7A3);ENSBGRG00000007757(CASQ2);ENSBGRG00000007775(WNK4);ENSBGRG00000009694(KCNJ11);ENSBGRG00000009802(GRIN1);ENSBGRG00000010173(LRRC26);ENSBGRG00000011226(SLC4A11);ENSBGRG00000011412(TRPC3);E…
GO:1901700	BP	response to oxygen-containing compound	71	25	96	773	4.16704e-08	4.30515e-06	ENSBGRG00000000290(IGF1);ENSBGRG00000000804(PTK2B);ENSBGRG00000000868(IL6);ENSBGRG00000000899(PTGER1);ENSBGRG00000001847(ADH6);ENSBGRG00000001895(ZBTB20);ENSBGRG00000001992(ACER2);ENSBGRG00000002923(CCL19);ENSBGRG00000002952(CCL21);ENSBGRG00000003543(ABCC9);ENSBGRG00000003559(SLC9B2);ENSBGRG00000003717(KANK1);ENSBGRG00000004372(NTRK2);ENSBGRG00000005073(MAFA);ENSBGRG00000005550(HCN2);ENSBGRG00000…	ENSBGRG00000000205(MSTN);ENSBGRG00000001621(AQP3);ENSBGRG00000001989(HOXA2);ENSBGRG00000007455(DUSP10);ENSBGRG00000007496(ABAT);ENSBGRG00000009313(PTCH1);ENSBGRG00000009570(SMO);ENSBGRG00000009694(KCNJ11);ENSBGRG00000009802(GRIN1);ENSBGRG00000011295(PPP1R1B);ENSBGRG00000011412(TRPC3);ENSBGRG00000012638(ESR2);ENSBGRG00000013158(EZH2);ENSBGRG00000013185(IRS1);ENSBGRG00000013228(CACNA1B);ENSBGRG0000…
GO:0001934	BP	positive regulation of protein phosphorylation	59	19	78	585	4.40399e-08	4.48587e-06	ENSBGRG00000000290(IGF1);ENSBGRG00000000313(CCN1);ENSBGRG00000000399(CRLF1);ENSBGRG00000000652(PLPP3);ENSBGRG00000000703(ADRA1A);ENSBGRG00000000804(PTK2B);ENSBGRG00000000868(IL6);ENSBGRG00000002809(BANK1);ENSBGRG00000002923(CCL19);ENSBGRG00000002952(CCL21);ENSBGRG00000003280(HCLS1);ENSBGRG00000004372(NTRK2);ENSBGRG00000004570(RELL1);ENSBGRG00000005982(JAK2);ENSBGRG00000006027(PRNP);ENSBGRG0000000…	ENSBGRG00000007091(HSP90AB1);ENSBGRG00000007775(WNK4);ENSBGRG00000008397(MID1);ENSBGRG00000010395(STOX1);ENSBGRG00000012133(TPD52L1);ENSBGRG00000013158(EZH2);ENSBGRG00000013247(NEDD9);ENSBGRG00000016457(FGFR4);ENSBGRG00000016855(FGF18);ENSBGRG00000017903(FGF10);ENSBGRG00000019194(AXIN2);ENSBGRG00000020213(EFNA5);ENSBGRG00000020284(GDF7);ENSBGRG00000020317(MMD2);ENSBGRG00000022298(ERN2);ENSBGRG000…
GO:0010562	BP	positive regulation of phosphorus metabolic process	65	19	84	654	7.11835e-08	6.99331e-06	ENSBGRG00000000290(IGF1);ENSBGRG00000000313(CCN1);ENSBGRG00000000314(NCKAP1L);ENSBGRG00000000399(CRLF1);ENSBGRG00000000652(PLPP3);ENSBGRG00000000703(ADRA1A);ENSBGRG00000000804(PTK2B);ENSBGRG00000000868(IL6);ENSBGRG00000001895(ZBTB20);ENSBGRG00000002809(BANK1);ENSBGRG00000002923(CCL19);ENSBGRG00000002952(CCL21);ENSBGRG00000003280(HCLS1);ENSBGRG00000004372(NTRK2);ENSBGRG00000004570(RELL1);ENSBGRG00…	ENSBGRG00000007091(HSP90AB1);ENSBGRG00000007775(WNK4);ENSBGRG00000008397(MID1);ENSBGRG00000010395(STOX1);ENSBGRG00000012133(TPD52L1);ENSBGRG00000013158(EZH2);ENSBGRG00000013247(NEDD9);ENSBGRG00000016457(FGFR4);ENSBGRG00000016855(FGF18);ENSBGRG00000017903(FGF10);ENSBGRG00000019194(AXIN2);ENSBGRG00000020213(EFNA5);ENSBGRG00000020284(GDF7);ENSBGRG00000020317(MMD2);ENSBGRG00000022298(ERN2);ENSBGRG000…
GO:0045937	BP	positive regulation of phosphate metabolic process	65	19	84	654	7.11835e-08	6.99331e-06	ENSBGRG00000000290(IGF1);ENSBGRG00000000313(CCN1);ENSBGRG00000000314(NCKAP1L);ENSBGRG00000000399(CRLF1);ENSBGRG00000000652(PLPP3);ENSBGRG00000000703(ADRA1A);ENSBGRG00000000804(PTK2B);ENSBGRG00000000868(IL6);ENSBGRG00000001895(ZBTB20);ENSBGRG00000002809(BANK1);ENSBGRG00000002923(CCL19);ENSBGRG00000002952(CCL21);ENSBGRG00000003280(HCLS1);ENSBGRG00000004372(NTRK2);ENSBGRG00000004570(RELL1);ENSBGRG00…	ENSBGRG00000007091(HSP90AB1);ENSBGRG00000007775(WNK4);ENSBGRG00000008397(MID1);ENSBGRG00000010395(STOX1);ENSBGRG00000012133(TPD52L1);ENSBGRG00000013158(EZH2);ENSBGRG00000013247(NEDD9);ENSBGRG00000016457(FGFR4);ENSBGRG00000016855(FGF18);ENSBGRG00000017903(FGF10);ENSBGRG00000019194(AXIN2);ENSBGRG00000020213(EFNA5);ENSBGRG00000020284(GDF7);ENSBGRG00000020317(MMD2);ENSBGRG00000022298(ERN2);ENSBGRG000…
GO:0009611	BP	response to wounding	34	16	50	316	7.15577e-08	6.99331e-06	ENSBGRG00000000266(PROS1);ENSBGRG00000000290(IGF1);ENSBGRG00000000313(CCN1);ENSBGRG00000000652(PLPP3);ENSBGRG00000000868(IL6);ENSBGRG00000003226(ABI3BP);ENSBGRG00000003717(KANK1);ENSBGRG00000005774(SERPING1);ENSBGRG00000005982(JAK2);ENSBGRG00000007902(CD109);ENSBGRG00000008389(TNC);ENSBGRG00000010835(SERPINF2);ENSBGRG00000013031(ADTRP);ENSBGRG00000014296(P2RY12);ENSBGRG00000014351(SH2B3);ENSBGRG0…	ENSBGRG00000000205(MSTN);ENSBGRG00000000772(COMP);ENSBGRG00000001407(CELSR1);ENSBGRG00000002266(ARHGEF19);ENSBGRG00000002634(-);ENSBGRG00000005831(KLF5);ENSBGRG00000006415(GLI1);ENSBGRG00000007227(FERMT1);ENSBGRG00000007455(DUSP10);ENSBGRG00000013158(EZH2);ENSBGRG00000013238(HNF4A);ENSBGRG00000014436(LRG1);ENSBGRG00000017903(FGF10);ENSBGRG00000018756(KREMEN1);ENSBGRG00000021481(EMILIN2);ENSBGRG00…
GO:0008283	BP	cell proliferation	87	47	134	1208	8.72037e-08	8.36332e-06	ENSBGRG00000000290(IGF1);ENSBGRG00000000313(CCN1);ENSBGRG00000000314(NCKAP1L);ENSBGRG00000000399(CRLF1);ENSBGRG00000000804(PTK2B);ENSBGRG00000000868(IL6);ENSBGRG00000001201(BCL6);ENSBGRG00000001713(RERG);ENSBGRG00000001992(ACER2);ENSBGRG00000002242(IGFBP2);ENSBGRG00000002438(TGFBI);ENSBGRG00000002584(COL8A1);ENSBGRG00000002833(ITGAV);ENSBGRG00000003226(ABI3BP);ENSBGRG00000003280(HCLS1);ENSBGRG000…	ENSBGRG00000000112(TIAM1);ENSBGRG00000000478(IHH);ENSBGRG00000000772(COMP);ENSBGRG00000000922(CDCA7L);ENSBGRG00000002480(SOX7);ENSBGRG00000004042(OSR2);ENSBGRG00000004819(AGTPBP1);ENSBGRG00000005122(LNX2);ENSBGRG00000005655(LRP2);ENSBGRG00000006415(GLI1);ENSBGRG00000006424(DACH1);ENSBGRG00000007158(SOX8);ENSBGRG00000007227(FERMT1);ENSBGRG00000007455(DUSP10);ENSBGRG00000007850(TERT);ENSBGRG0000000…
GO:0030449	BP	regulation of complement activation	7	1	8	11	8.78889e-08	8.36332e-06	ENSBGRG00000005774(SERPING1);ENSBGRG00000009149(VSIG4);ENSBGRG00000011872(A2M);ENSBGRG00000014234(IL1B);ENSBGRG00000018697(-);ENSBGRG00000023032(TREM2);ENSBGRG00000025983(C3)	ENSBGRG00000011114(C1QBP)
GO:0042127	BP	regulation of cell proliferation	72	44	116	1006	9.45818e-08	8.88332e-06	ENSBGRG00000000290(IGF1);ENSBGRG00000000313(CCN1);ENSBGRG00000000314(NCKAP1L);ENSBGRG00000000399(CRLF1);ENSBGRG00000000804(PTK2B);ENSBGRG00000000868(IL6);ENSBGRG00000001201(BCL6);ENSBGRG00000001713(RERG);ENSBGRG00000001992(ACER2);ENSBGRG00000002242(IGFBP2);ENSBGRG00000002833(ITGAV);ENSBGRG00000003226(ABI3BP);ENSBGRG00000003280(HCLS1);ENSBGRG00000005021(SFRP4);ENSBGRG00000005665(ZBTB16);ENSBGRG000…	ENSBGRG00000000112(TIAM1);ENSBGRG00000000478(IHH);ENSBGRG00000000772(COMP);ENSBGRG00000000922(CDCA7L);ENSBGRG00000002480(SOX7);ENSBGRG00000004042(OSR2);ENSBGRG00000004819(AGTPBP1);ENSBGRG00000005655(LRP2);ENSBGRG00000006415(GLI1);ENSBGRG00000006424(DACH1);ENSBGRG00000007158(SOX8);ENSBGRG00000007227(FERMT1);ENSBGRG00000007455(DUSP10);ENSBGRG00000007850(TERT);ENSBGRG00000008025(DLX5);ENSBGRG0000000…
GO:0006812	BP	cation transport	55	35	90	722	9.61173e-08	8.9118e-06	ENSBGRG00000000195(SLC9A9);ENSBGRG00000000252(CD84);ENSBGRG00000000804(PTK2B);ENSBGRG00000002022(SLC24A2);ENSBGRG00000002833(ITGAV);ENSBGRG00000002923(CCL19);ENSBGRG00000002952(CCL21);ENSBGRG00000003191(SLC22A5);ENSBGRG00000003457(NLGN1);ENSBGRG00000003543(ABCC9);ENSBGRG00000003559(SLC9B2);ENSBGRG00000003645(SLC40A1);ENSBGRG00000005550(HCN2);ENSBGRG00000005629(-);ENSBGRG00000006172(KCNK13);ENSBGR…	ENSBGRG00000001558(MCUB);ENSBGRG00000002931(ATP6V0A4);ENSBGRG00000004468(KCND3);ENSBGRG00000005622(BPIFA1);ENSBGRG00000005655(LRP2);ENSBGRG00000006627(SLC7A8);ENSBGRG00000007140(SLC7A3);ENSBGRG00000007757(CASQ2);ENSBGRG00000007775(WNK4);ENSBGRG00000009357(KCNMB4);ENSBGRG00000009694(KCNJ11);ENSBGRG00000009802(GRIN1);ENSBGRG00000009846(ATP2A1);ENSBGRG00000010173(LRRC26);ENSBGRG00000011226(SLC4A11);…
GO:0048468	BP	cell development	82	64	146	1349	9.9124e-08	9.07424e-06	ENSBGRG00000000290(IGF1);ENSBGRG00000000314(NCKAP1L);ENSBGRG00000000392(SGCB);ENSBGRG00000000703(ADRA1A);ENSBGRG00000000804(PTK2B);ENSBGRG00000000868(IL6);ENSBGRG00000001201(BCL6);ENSBGRG00000001406(SYPL2);ENSBGRG00000001759(PTPRO);ENSBGRG00000002639(SPOCK1);ENSBGRG00000002833(ITGAV);ENSBGRG00000003262(TMEM106B);ENSBGRG00000003422(C1QA);ENSBGRG00000003457(NLGN1);ENSBGRG00000003559(SLC9B2);ENSBGRG…	ENSBGRG00000000350(PLS1);ENSBGRG00000000478(IHH);ENSBGRG00000000510(CFAP65);ENSBGRG00000000513(MYCL);ENSBGRG00000000613(GABRB2);ENSBGRG00000000772(COMP);ENSBGRG00000001051(CFAP44);ENSBGRG00000001261(NRTN);ENSBGRG00000001989(HOXA2);ENSBGRG00000003062(NME5);ENSBGRG00000004415(BFSP1);ENSBGRG00000004553(CSMD3);ENSBGRG00000004819(AGTPBP1);ENSBGRG00000004985(RFX3);ENSBGRG00000005218(NRCAM);ENSBGRG00000…
GO:0048646	BP	anatomical structure formation involved in morphogenesis	58	35	93	755	1.01665e-07	9.19047e-06	ENSBGRG00000000313(CCN1);ENSBGRG00000000804(PTK2B);ENSBGRG00000001201(BCL6);ENSBGRG00000001459(KLHL6);ENSBGRG00000002168(DCN);ENSBGRG00000002438(TGFBI);ENSBGRG00000002584(COL8A1);ENSBGRG00000002833(ITGAV);ENSBGRG00000003195(CD53);ENSBGRG00000006109(FLT4);ENSBGRG00000006204(SKIL);ENSBGRG00000006220(JUNB);ENSBGRG00000006785(MAFB);ENSBGRG00000007477(C1GALT1);ENSBGRG00000007893(ATP2B4);ENSBGRG0000000…	ENSBGRG00000000478(IHH);ENSBGRG00000001407(CELSR1);ENSBGRG00000002480(SOX7);ENSBGRG00000003810(-);ENSBGRG00000004535(STRA6);ENSBGRG00000004819(AGTPBP1);ENSBGRG00000005218(NRCAM);ENSBGRG00000005655(LRP2);ENSBGRG00000005831(KLF5);ENSBGRG00000006565(FBN2);ENSBGRG00000007158(SOX8);ENSBGRG00000008025(DLX5);ENSBGRG00000008610(ITGA7);ENSBGRG00000009313(PTCH1);ENSBGRG00000009570(SMO);ENSBGRG00000010388(M…
GO:0001775	BP	cell activation	60	21	81	628	1.03081e-07	9.20352e-06	ENSBGRG00000000252(CD84);ENSBGRG00000000290(IGF1);ENSBGRG00000000314(NCKAP1L);ENSBGRG00000000804(PTK2B);ENSBGRG00000000868(IL6);ENSBGRG00000001201(BCL6);ENSBGRG00000001735(TNFAIP8L2);ENSBGRG00000002242(IGFBP2);ENSBGRG00000002809(BANK1);ENSBGRG00000002923(CCL19);ENSBGRG00000002952(CCL21);ENSBGRG00000003422(C1QA);ENSBGRG00000005665(ZBTB16);ENSBGRG00000005982(JAK2);ENSBGRG00000006751(SLC7A1);ENSBGRG…	ENSBGRG00000000478(IHH);ENSBGRG00000000772(COMP);ENSBGRG00000005831(KLF5);ENSBGRG00000007455(DUSP10);ENSBGRG00000007775(WNK4);ENSBGRG00000008888(CDH17);ENSBGRG00000009570(SMO);ENSBGRG00000011413(EXO1);ENSBGRG00000013158(EZH2);ENSBGRG00000013247(NEDD9);ENSBGRG00000013255(EFNB3);ENSBGRG00000015914(SOX11);ENSBGRG00000017062(MYB);ENSBGRG00000017903(FGF10);ENSBGRG00000019973(RHBDD3);ENSBGRG00000021481…
GO:0006935	BP	chemotaxis	40	15	55	367	1.0483e-07	9.24547e-06	ENSBGRG00000000314(NCKAP1L);ENSBGRG00000000804(PTK2B);ENSBGRG00000001275(DOCK4);ENSBGRG00000001759(PTPRO);ENSBGRG00000001832(-);ENSBGRG00000002833(ITGAV);ENSBGRG00000002923(CCL19);ENSBGRG00000002952(CCL21);ENSBGRG00000007842(KLF7);ENSBGRG00000007861(CX3CR1);ENSBGRG00000008142(ANGPT2);ENSBGRG00000008928(VEGFC);ENSBGRG00000009274(C3AR1);ENSBGRG00000009380(CCL24);ENSBGRG00000009720(GLI3);ENSBGRG0000…	ENSBGRG00000000037(CXADR);ENSBGRG00000000205(MSTN);ENSBGRG00000001989(HOXA2);ENSBGRG00000005218(NRCAM);ENSBGRG00000008025(DLX5);ENSBGRG00000011114(C1QBP);ENSBGRG00000011687(C5);ENSBGRG00000013247(NEDD9);ENSBGRG00000013255(EFNB3);ENSBGRG00000013549(IGSF9);ENSBGRG00000016855(FGF18);ENSBGRG00000017903(FGF10);ENSBGRG00000019240(SLC37A4);ENSBGRG00000020213(EFNA5);ENSBGRG00000020284(GDF7)
GO:0002376	BP	immune system process	124	40	164	1562	1.08486e-07	9.4527e-06	ENSBGRG00000000252(CD84);ENSBGRG00000000290(IGF1);ENSBGRG00000000314(NCKAP1L);ENSBGRG00000000804(PTK2B);ENSBGRG00000000868(IL6);ENSBGRG00000001201(BCL6);ENSBGRG00000001306(MASP1);ENSBGRG00000001459(KLHL6);ENSBGRG00000001644(SNX10);ENSBGRG00000001735(TNFAIP8L2);ENSBGRG00000001759(PTPRO);ENSBGRG00000002242(IGFBP2);ENSBGRG00000002635(RUNX1);ENSBGRG00000002809(BANK1);ENSBGRG00000002923(CCL19);ENSBGRG…	ENSBGRG00000000037(CXADR);ENSBGRG00000000205(MSTN);ENSBGRG00000000478(IHH);ENSBGRG00000000755(MCOLN2);ENSBGRG00000000961(KRT75);ENSBGRG00000001621(AQP3);ENSBGRG00000005622(BPIFA1);ENSBGRG00000005686(BPIFB1);ENSBGRG00000007455(DUSP10);ENSBGRG00000007775(WNK4);ENSBGRG00000008888(CDH17);ENSBGRG00000010458(KCP);ENSBGRG00000010927(JARID2);ENSBGRG00000011114(C1QBP);ENSBGRG00000011413(EXO1);ENSBGRG00000…
GO:0098772	MF	molecular function regulator	87	48	135	1190	1.13806e-07	0.000137428	ENSBGRG00000000290(IGF1);ENSBGRG00000000314(NCKAP1L);ENSBGRG00000000399(CRLF1);ENSBGRG00000000868(IL6);ENSBGRG00000001275(DOCK4);ENSBGRG00000002265(DNAJB4);ENSBGRG00000002639(SPOCK1);ENSBGRG00000002923(CCL19);ENSBGRG00000002952(CCL21);ENSBGRG00000004297(LYNX1);ENSBGRG00000004500(RGS1);ENSBGRG00000005574(LYPD6B);ENSBGRG00000005774(SERPING1);ENSBGRG00000006329(CYTH4);ENSBGRG00000006560(PPP1R12A);EN…	ENSBGRG00000000112(TIAM1);ENSBGRG00000000205(MSTN);ENSBGRG00000000595(DENND2A);ENSBGRG00000000777(HPCAL4);ENSBGRG00000001261(NRTN);ENSBGRG00000001558(MCUB);ENSBGRG00000001643(PPP1R1C);ENSBGRG00000002266(ARHGEF19);ENSBGRG00000002689(RGS4);ENSBGRG00000004537(-);ENSBGRG00000005949(ARHGEF39);ENSBGRG00000007091(HSP90AB1);ENSBGRG00000007346(COL28A1);ENSBGRG00000007775(WNK4);ENSBGRG00000007830(HSPH1);EN…
GO:0035239	BP	tube morphogenesis	46	31	77	588	1.15455e-07	9.94009e-06	ENSBGRG00000000313(CCN1);ENSBGRG00000000804(PTK2B);ENSBGRG00000002168(DCN);ENSBGRG00000002438(TGFBI);ENSBGRG00000002833(ITGAV);ENSBGRG00000004372(NTRK2);ENSBGRG00000006054(XDH);ENSBGRG00000006220(JUNB);ENSBGRG00000007477(C1GALT1);ENSBGRG00000007893(ATP2B4);ENSBGRG00000007990(RORA);ENSBGRG00000008142(ANGPT2);ENSBGRG00000008627(IL18);ENSBGRG00000008928(VEGFC);ENSBGRG00000009274(C3AR1);ENSBGRG000000…	ENSBGRG00000000478(IHH);ENSBGRG00000000772(COMP);ENSBGRG00000001407(CELSR1);ENSBGRG00000003810(-);ENSBGRG00000004535(STRA6);ENSBGRG00000005218(NRCAM);ENSBGRG00000005655(LRP2);ENSBGRG00000005831(KLF5);ENSBGRG00000007158(SOX8);ENSBGRG00000007775(WNK4);ENSBGRG00000009313(PTCH1);ENSBGRG00000009570(SMO);ENSBGRG00000010395(STOX1);ENSBGRG00000011687(C5);ENSBGRG00000014436(LRG1);ENSBGRG00000015338(TEAD2)…
GO:0006810	BP	transport	163	104	267	2831	1.2236e-07	1.04106e-05	ENSBGRG00000000195(SLC9A9);ENSBGRG00000000252(CD84);ENSBGRG00000000290(IGF1);ENSBGRG00000000314(NCKAP1L);ENSBGRG00000000652(PLPP3);ENSBGRG00000000804(PTK2B);ENSBGRG00000000868(IL6);ENSBGRG00000001229(ESYT1);ENSBGRG00000001437(-);ENSBGRG00000001644(SNX10);ENSBGRG00000001718(PLA2G12A);ENSBGRG00000002022(SLC24A2);ENSBGRG00000002319(SLC25A48);ENSBGRG00000002831(DOP1B);ENSBGRG00000002833(ITGAV);ENSBGR…	ENSBGRG00000000037(CXADR);ENSBGRG00000000082(GRIK1);ENSBGRG00000000350(PLS1);ENSBGRG00000000595(DENND2A);ENSBGRG00000000613(GABRB2);ENSBGRG00000000772(COMP);ENSBGRG00000001203(CELSR2);ENSBGRG00000001558(MCUB);ENSBGRG00000001600(OLFM2);ENSBGRG00000001621(AQP3);ENSBGRG00000001965(ATP8A1);ENSBGRG00000002931(ATP6V0A4);ENSBGRG00000003770(SLC19A2);ENSBGRG00000004152(SLC28A3);ENSBGRG00000004468(KCND3);E…
GO:0001944	BP	vasculature development	48	19	67	488	1.35861e-07	1.12936e-05	ENSBGRG00000000313(CCN1);ENSBGRG00000000392(SGCB);ENSBGRG00000000652(PLPP3);ENSBGRG00000000804(PTK2B);ENSBGRG00000002168(DCN);ENSBGRG00000002438(TGFBI);ENSBGRG00000002833(ITGAV);ENSBGRG00000004372(NTRK2);ENSBGRG00000005403(CTH);ENSBGRG00000006054(XDH);ENSBGRG00000006109(FLT4);ENSBGRG00000006220(JUNB);ENSBGRG00000007477(C1GALT1);ENSBGRG00000007893(ATP2B4);ENSBGRG00000007990(RORA);ENSBGRG0000000814…	ENSBGRG00000000478(IHH);ENSBGRG00000000772(COMP);ENSBGRG00000003810(-);ENSBGRG00000004535(STRA6);ENSBGRG00000005218(NRCAM);ENSBGRG00000005655(LRP2);ENSBGRG00000005831(KLF5);ENSBGRG00000009570(SMO);ENSBGRG00000011687(C5);ENSBGRG00000014436(LRG1);ENSBGRG00000015338(TEAD2);ENSBGRG00000016855(FGF18);ENSBGRG00000017533(WNT11);ENSBGRG00000017903(FGF10);ENSBGRG00000021481(EMILIN2);ENSBGRG00000024286(LAM…
GO:0072358	BP	cardiovascular system development	48	19	67	488	1.35861e-07	1.12936e-05	ENSBGRG00000000313(CCN1);ENSBGRG00000000392(SGCB);ENSBGRG00000000652(PLPP3);ENSBGRG00000000804(PTK2B);ENSBGRG00000002168(DCN);ENSBGRG00000002438(TGFBI);ENSBGRG00000002833(ITGAV);ENSBGRG00000004372(NTRK2);ENSBGRG00000005403(CTH);ENSBGRG00000006054(XDH);ENSBGRG00000006109(FLT4);ENSBGRG00000006220(JUNB);ENSBGRG00000007477(C1GALT1);ENSBGRG00000007893(ATP2B4);ENSBGRG00000007990(RORA);ENSBGRG0000000814…	ENSBGRG00000000478(IHH);ENSBGRG00000000772(COMP);ENSBGRG00000003810(-);ENSBGRG00000004535(STRA6);ENSBGRG00000005218(NRCAM);ENSBGRG00000005655(LRP2);ENSBGRG00000005831(KLF5);ENSBGRG00000009570(SMO);ENSBGRG00000011687(C5);ENSBGRG00000014436(LRG1);ENSBGRG00000015338(TEAD2);ENSBGRG00000016855(FGF18);ENSBGRG00000017533(WNT11);ENSBGRG00000017903(FGF10);ENSBGRG00000021481(EMILIN2);ENSBGRG00000024286(LAM…
GO:0042330	BP	taxis	40	15	55	370	1.38172e-07	1.13553e-05	ENSBGRG00000000314(NCKAP1L);ENSBGRG00000000804(PTK2B);ENSBGRG00000001275(DOCK4);ENSBGRG00000001759(PTPRO);ENSBGRG00000001832(-);ENSBGRG00000002833(ITGAV);ENSBGRG00000002923(CCL19);ENSBGRG00000002952(CCL21);ENSBGRG00000007842(KLF7);ENSBGRG00000007861(CX3CR1);ENSBGRG00000008142(ANGPT2);ENSBGRG00000008928(VEGFC);ENSBGRG00000009274(C3AR1);ENSBGRG00000009380(CCL24);ENSBGRG00000009720(GLI3);ENSBGRG0000…	ENSBGRG00000000037(CXADR);ENSBGRG00000000205(MSTN);ENSBGRG00000001989(HOXA2);ENSBGRG00000005218(NRCAM);ENSBGRG00000008025(DLX5);ENSBGRG00000011114(C1QBP);ENSBGRG00000011687(C5);ENSBGRG00000013247(NEDD9);ENSBGRG00000013255(EFNB3);ENSBGRG00000013549(IGSF9);ENSBGRG00000016855(FGF18);ENSBGRG00000017903(FGF10);ENSBGRG00000019240(SLC37A4);ENSBGRG00000020213(EFNA5);ENSBGRG00000020284(GDF7)
GO:0098655	BP	cation transmembrane transport	38	26	64	460	1.60383e-07	1.30325e-05	ENSBGRG00000000804(PTK2B);ENSBGRG00000002022(SLC24A2);ENSBGRG00000002833(ITGAV);ENSBGRG00000002923(CCL19);ENSBGRG00000002952(CCL21);ENSBGRG00000003191(SLC22A5);ENSBGRG00000003457(NLGN1);ENSBGRG00000003543(ABCC9);ENSBGRG00000003645(SLC40A1);ENSBGRG00000005550(HCN2);ENSBGRG00000006172(KCNK13);ENSBGRG00000006751(SLC7A1);ENSBGRG00000007268(PIK3CG);ENSBGRG00000007400(SLC36A2);ENSBGRG00000007893(ATP2B4…	ENSBGRG00000001558(MCUB);ENSBGRG00000002931(ATP6V0A4);ENSBGRG00000004468(KCND3);ENSBGRG00000005622(BPIFA1);ENSBGRG00000006627(SLC7A8);ENSBGRG00000007140(SLC7A3);ENSBGRG00000007757(CASQ2);ENSBGRG00000007775(WNK4);ENSBGRG00000009694(KCNJ11);ENSBGRG00000009802(GRIN1);ENSBGRG00000010173(LRRC26);ENSBGRG00000011226(SLC4A11);ENSBGRG00000011412(TRPC3);ENSBGRG00000011424(CNIH3);ENSBGRG00000011476(KCNN2);E…
GO:0031226	CC	intrinsic component of plasma membrane	46	36	82	643	1.68101e-07	1.6666e-05	ENSBGRG00000000868(IL6);ENSBGRG00000001691(SSPN);ENSBGRG00000001759(PTPRO);ENSBGRG00000002833(ITGAV);ENSBGRG00000003457(NLGN1);ENSBGRG00000003543(ABCC9);ENSBGRG00000004372(NTRK2);ENSBGRG00000005550(HCN2);ENSBGRG00000005982(JAK2);ENSBGRG00000006109(FLT4);ENSBGRG00000007032(IYD);ENSBGRG00000007179(CYBB);ENSBGRG00000007861(CX3CR1);ENSBGRG00000007944(NCF4);ENSBGRG00000009334(TENM1);ENSBGRG00000009361…	ENSBGRG00000000613(GABRB2);ENSBGRG00000004152(SLC28A3);ENSBGRG00000004468(KCND3);ENSBGRG00000004535(STRA6);ENSBGRG00000005505(RTN4RL2);ENSBGRG00000007152(LRRN4);ENSBGRG00000007905(SYNDIG1);ENSBGRG00000008610(ITGA7);ENSBGRG00000009098(SYT13);ENSBGRG00000009357(KCNMB4);ENSBGRG00000009617(PTPRT);ENSBGRG00000009694(KCNJ11);ENSBGRG00000009802(GRIN1);ENSBGRG00000010173(LRRC26);ENSBGRG00000011412(TRPC3)…
GO:0043410	BP	positive regulation of MAPK cascade	38	9	47	297	1.7612e-07	1.41522e-05	ENSBGRG00000000290(IGF1);ENSBGRG00000000703(ADRA1A);ENSBGRG00000000804(PTK2B);ENSBGRG00000000868(IL6);ENSBGRG00000002809(BANK1);ENSBGRG00000002923(CCL19);ENSBGRG00000002952(CCL21);ENSBGRG00000004570(RELL1);ENSBGRG00000006054(XDH);ENSBGRG00000006109(FLT4);ENSBGRG00000007268(PIK3CG);ENSBGRG00000010835(SERPINF2);ENSBGRG00000014234(IL1B);ENSBGRG00000014737(C5AR1);ENSBGRG00000017437(IGFBP4);ENSBGRG000…	ENSBGRG00000008397(MID1);ENSBGRG00000012133(TPD52L1);ENSBGRG00000013158(EZH2);ENSBGRG00000016457(FGFR4);ENSBGRG00000016855(FGF18);ENSBGRG00000017903(FGF10);ENSBGRG00000022298(ERN2);ENSBGRG00000022762(TRAF4);ENSBGRG00000023372(UNC5CL)
GO:0048514	BP	blood vessel morphogenesis	40	18	58	402	1.78996e-07	1.42253e-05	ENSBGRG00000000313(CCN1);ENSBGRG00000000804(PTK2B);ENSBGRG00000002168(DCN);ENSBGRG00000002438(TGFBI);ENSBGRG00000002833(ITGAV);ENSBGRG00000004372(NTRK2);ENSBGRG00000006054(XDH);ENSBGRG00000006220(JUNB);ENSBGRG00000007477(C1GALT1);ENSBGRG00000007893(ATP2B4);ENSBGRG00000007990(RORA);ENSBGRG00000008142(ANGPT2);ENSBGRG00000008627(IL18);ENSBGRG00000008928(VEGFC);ENSBGRG00000009274(C3AR1);ENSBGRG000000…	ENSBGRG00000000478(IHH);ENSBGRG00000000772(COMP);ENSBGRG00000003810(-);ENSBGRG00000004535(STRA6);ENSBGRG00000005218(NRCAM);ENSBGRG00000005655(LRP2);ENSBGRG00000005831(KLF5);ENSBGRG00000009570(SMO);ENSBGRG00000011687(C5);ENSBGRG00000014436(LRG1);ENSBGRG00000015338(TEAD2);ENSBGRG00000016855(FGF18);ENSBGRG00000017533(WNT11);ENSBGRG00000017903(FGF10);ENSBGRG00000021481(EMILIN2);ENSBGRG00000024286(LAM…
GO:0023052	BP	signaling	233	145	378	4288	1.81775e-07	1.42891e-05	ENSBGRG00000000290(IGF1);ENSBGRG00000000313(CCN1);ENSBGRG00000000314(NCKAP1L);ENSBGRG00000000399(CRLF1);ENSBGRG00000000652(PLPP3);ENSBGRG00000000703(ADRA1A);ENSBGRG00000000748(GNA15);ENSBGRG00000000804(PTK2B);ENSBGRG00000000868(IL6);ENSBGRG00000000881(ARHGAP30);ENSBGRG00000000899(PTGER1);ENSBGRG00000001201(BCL6);ENSBGRG00000001275(DOCK4);ENSBGRG00000001355(PLXNC1);ENSBGRG00000001459(KLHL6);ENSBGR…	ENSBGRG00000000112(TIAM1);ENSBGRG00000000205(MSTN);ENSBGRG00000000478(IHH);ENSBGRG00000000485(CAVIN4);ENSBGRG00000000613(GABRB2);ENSBGRG00000000772(COMP);ENSBGRG00000000777(HPCAL4);ENSBGRG00000000918(STK36);ENSBGRG00000001203(CELSR2);ENSBGRG00000001261(NRTN);ENSBGRG00000001407(CELSR1);ENSBGRG00000001643(PPP1R1C);ENSBGRG00000002365(S100B);ENSBGRG00000002480(SOX7);ENSBGRG00000002689(RGS4);ENSBGRG00…
GO:0046903	BP	secretion	41	28	69	513	1.9531e-07	1.5188e-05	ENSBGRG00000000252(CD84);ENSBGRG00000000290(IGF1);ENSBGRG00000000314(NCKAP1L);ENSBGRG00000000868(IL6);ENSBGRG00000001644(SNX10);ENSBGRG00000001718(PLA2G12A);ENSBGRG00000003457(NLGN1);ENSBGRG00000003559(SLC9B2);ENSBGRG00000003995(RAB15);ENSBGRG00000004372(NTRK2);ENSBGRG00000005073(MAFA);ENSBGRG00000007842(KLF7);ENSBGRG00000009678(INHBA);ENSBGRG00000010530(SLC26A7);ENSBGRG00000010980(MILR1);ENSBGRG…	ENSBGRG00000000772(COMP);ENSBGRG00000001203(CELSR2);ENSBGRG00000001600(OLFM2);ENSBGRG00000002931(ATP6V0A4);ENSBGRG00000004985(RFX3);ENSBGRG00000007775(WNK4);ENSBGRG00000009694(KCNJ11);ENSBGRG00000013185(IRS1);ENSBGRG00000013238(HNF4A);ENSBGRG00000015288(SMPD3);ENSBGRG00000016100(KRT20);ENSBGRG00000016886(UNC13C);ENSBGRG00000017210(ABCG1);ENSBGRG00000017903(FGF10);ENSBGRG00000018280(SLC8B1);ENSBGR…
GO:0015318	MF	inorganic molecular entity transmembrane transporter activity	39	43	82	630	1.95906e-07	0.000137428	ENSBGRG00000000195(SLC9A9);ENSBGRG00000002022(SLC24A2);ENSBGRG00000002833(ITGAV);ENSBGRG00000003543(ABCC9);ENSBGRG00000003559(SLC9B2);ENSBGRG00000003645(SLC40A1);ENSBGRG00000005550(HCN2);ENSBGRG00000006172(KCNK13);ENSBGRG00000006751(SLC7A1);ENSBGRG00000007400(SLC36A2);ENSBGRG00000007893(ATP2B4);ENSBGRG00000009906(GLRA2);ENSBGRG00000009927(GRIA1);ENSBGRG00000010379(SLC39A14);ENSBGRG00000010530(SLC…	ENSBGRG00000000082(GRIK1);ENSBGRG00000000613(GABRB2);ENSBGRG00000000709(MCOLN3);ENSBGRG00000000755(MCOLN2);ENSBGRG00000001621(AQP3);ENSBGRG00000002931(ATP6V0A4);ENSBGRG00000004152(SLC28A3);ENSBGRG00000004468(KCND3);ENSBGRG00000004479(SLC15A2);ENSBGRG00000004535(STRA6);ENSBGRG00000005334(SLC43A3);ENSBGRG00000006627(SLC7A8);ENSBGRG00000007140(SLC7A3);ENSBGRG00000009357(KCNMB4);ENSBGRG00000009694(KC…
GO:0051093	BP	negative regulation of developmental process	49	34	83	659	2.00971e-07	1.54619e-05	ENSBGRG00000000290(IGF1);ENSBGRG00000000804(PTK2B);ENSBGRG00000001201(BCL6);ENSBGRG00000001670(BHLHE41);ENSBGRG00000002168(DCN);ENSBGRG00000002639(SPOCK1);ENSBGRG00000002833(ITGAV);ENSBGRG00000003430(C1QC);ENSBGRG00000003457(NLGN1);ENSBGRG00000003717(KANK1);ENSBGRG00000005665(ZBTB16);ENSBGRG00000006054(XDH);ENSBGRG00000006204(SKIL);ENSBGRG00000006785(MAFB);ENSBGRG00000007838(CST3);ENSBGRG00000007…	ENSBGRG00000000205(MSTN);ENSBGRG00000000478(IHH);ENSBGRG00000001989(HOXA2);ENSBGRG00000003810(-);ENSBGRG00000007093(NKD1);ENSBGRG00000007158(SOX8);ENSBGRG00000007227(FERMT1);ENSBGRG00000007455(DUSP10);ENSBGRG00000007850(TERT);ENSBGRG00000008760(SOX6);ENSBGRG00000009313(PTCH1);ENSBGRG00000009570(SMO);ENSBGRG00000009981(PRDM6);ENSBGRG00000010388(MSX1);ENSBGRG00000010927(JARID2);ENSBGRG00000012943(I…
GO:0040017	BP	positive regulation of locomotion	40	14	54	365	2.10324e-07	1.60112e-05	ENSBGRG00000000290(IGF1);ENSBGRG00000000313(CCN1);ENSBGRG00000000314(NCKAP1L);ENSBGRG00000000652(PLPP3);ENSBGRG00000000804(PTK2B);ENSBGRG00000001275(DOCK4);ENSBGRG00000002833(ITGAV);ENSBGRG00000002923(CCL19);ENSBGRG00000002952(CCL21);ENSBGRG00000006109(FLT4);ENSBGRG00000007268(PIK3CG);ENSBGRG00000008928(VEGFC);ENSBGRG00000009274(C3AR1);ENSBGRG00000009380(CCL24);ENSBGRG00000009814(RELN);ENSBGRG000…	ENSBGRG00000000112(TIAM1);ENSBGRG00000000205(MSTN);ENSBGRG00000001965(ATP8A1);ENSBGRG00000005949(ARHGEF39);ENSBGRG00000006090(TACR1);ENSBGRG00000007227(FERMT1);ENSBGRG00000009570(SMO);ENSBGRG00000011114(C1QBP);ENSBGRG00000013247(NEDD9);ENSBGRG00000016855(FGF18);ENSBGRG00000017533(WNT11);ENSBGRG00000017903(FGF10);ENSBGRG00000020558(CFAP69);ENSBGRG00000022700(RAB25)
GO:0030001	BP	metal ion transport	45	26	71	535	2.18873e-07	1.64884e-05	ENSBGRG00000000195(SLC9A9);ENSBGRG00000000252(CD84);ENSBGRG00000000804(PTK2B);ENSBGRG00000002022(SLC24A2);ENSBGRG00000002833(ITGAV);ENSBGRG00000002923(CCL19);ENSBGRG00000002952(CCL21);ENSBGRG00000003543(ABCC9);ENSBGRG00000003559(SLC9B2);ENSBGRG00000003645(SLC40A1);ENSBGRG00000005550(HCN2);ENSBGRG00000005629(-);ENSBGRG00000006172(KCNK13);ENSBGRG00000007156(-);ENSBGRG00000007268(PIK3CG);ENSBGRG0000…	ENSBGRG00000001558(MCUB);ENSBGRG00000004468(KCND3);ENSBGRG00000005622(BPIFA1);ENSBGRG00000005655(LRP2);ENSBGRG00000007757(CASQ2);ENSBGRG00000007775(WNK4);ENSBGRG00000009357(KCNMB4);ENSBGRG00000009694(KCNJ11);ENSBGRG00000009802(GRIN1);ENSBGRG00000009846(ATP2A1);ENSBGRG00000010173(LRRC26);ENSBGRG00000011226(SLC4A11);ENSBGRG00000011412(TRPC3);ENSBGRG00000011476(KCNN2);ENSBGRG00000013228(CACNA1B);ENS…
GO:2000147	BP	positive regulation of cell motility	39	14	53	356	2.22435e-07	1.6584e-05	ENSBGRG00000000290(IGF1);ENSBGRG00000000313(CCN1);ENSBGRG00000000314(NCKAP1L);ENSBGRG00000000652(PLPP3);ENSBGRG00000000804(PTK2B);ENSBGRG00000001275(DOCK4);ENSBGRG00000002833(ITGAV);ENSBGRG00000002923(CCL19);ENSBGRG00000002952(CCL21);ENSBGRG00000006109(FLT4);ENSBGRG00000007268(PIK3CG);ENSBGRG00000008928(VEGFC);ENSBGRG00000009274(C3AR1);ENSBGRG00000009380(CCL24);ENSBGRG00000009814(RELN);ENSBGRG000…	ENSBGRG00000000112(TIAM1);ENSBGRG00000000205(MSTN);ENSBGRG00000001965(ATP8A1);ENSBGRG00000005949(ARHGEF39);ENSBGRG00000006090(TACR1);ENSBGRG00000007227(FERMT1);ENSBGRG00000009570(SMO);ENSBGRG00000011114(C1QBP);ENSBGRG00000013247(NEDD9);ENSBGRG00000016855(FGF18);ENSBGRG00000017533(WNT11);ENSBGRG00000017903(FGF10);ENSBGRG00000020558(CFAP69);ENSBGRG00000022700(RAB25)
GO:1905521	BP	regulation of macrophage migration	9	2	11	24	2.39436e-07	1.76694e-05	ENSBGRG00000000804(PTK2B);ENSBGRG00000009274(C3AR1);ENSBGRG00000013380(STAP1);ENSBGRG00000014296(P2RY12);ENSBGRG00000014737(C5AR1);ENSBGRG00000018812(CX3CL1);ENSBGRG00000019467(IL34);ENSBGRG00000020676(CSF1R);ENSBGRG00000023032(TREM2)	ENSBGRG00000000205(MSTN);ENSBGRG00000011687(C5)
GO:0030595	BP	leukocyte chemotaxis	22	6	28	136	2.707e-07	1.97004e-05	ENSBGRG00000000314(NCKAP1L);ENSBGRG00000000804(PTK2B);ENSBGRG00000001759(PTPRO);ENSBGRG00000002923(CCL19);ENSBGRG00000002952(CCL21);ENSBGRG00000008928(VEGFC);ENSBGRG00000009274(C3AR1);ENSBGRG00000009380(CCL24);ENSBGRG00000010316(-);ENSBGRG00000010957(CAMK1D);ENSBGRG00000013380(STAP1);ENSBGRG00000014471(ITGA9);ENSBGRG00000014737(C5AR1);ENSBGRG00000016318(DPP4);ENSBGRG00000016692(SLIT2);ENSBGRG0000…	ENSBGRG00000000037(CXADR);ENSBGRG00000000205(MSTN);ENSBGRG00000011114(C1QBP);ENSBGRG00000011687(C5);ENSBGRG00000013247(NEDD9);ENSBGRG00000019240(SLC37A4)
GO:0045785	BP	positive regulation of cell adhesion	34	12	46	292	2.72406e-07	1.97004e-05	ENSBGRG00000000290(IGF1);ENSBGRG00000000313(CCN1);ENSBGRG00000000314(NCKAP1L);ENSBGRG00000000652(PLPP3);ENSBGRG00000000804(PTK2B);ENSBGRG00000000868(IL6);ENSBGRG00000001201(BCL6);ENSBGRG00000002242(IGFBP2);ENSBGRG00000002584(COL8A1);ENSBGRG00000002833(ITGAV);ENSBGRG00000002952(CCL21);ENSBGRG00000003226(ABI3BP);ENSBGRG00000005665(ZBTB16);ENSBGRG00000005982(JAK2);ENSBGRG00000006751(SLC7A1);ENSBGRG0…	ENSBGRG00000000478(IHH);ENSBGRG00000007227(FERMT1);ENSBGRG00000007455(DUSP10);ENSBGRG00000011114(C1QBP);ENSBGRG00000013247(NEDD9);ENSBGRG00000013255(EFNB3);ENSBGRG00000017062(MYB);ENSBGRG00000021481(EMILIN2);ENSBGRG00000025649(COL26A1);ENSBGRG00000025884(SOX4);ENSBGRG00000026534(PNP);ENSBGRG00000026642(EMP2)
GO:0071621	BP	granulocyte chemotaxis	14	4	18	64	2.99665e-07	2.14572e-05	ENSBGRG00000000314(NCKAP1L);ENSBGRG00000002923(CCL19);ENSBGRG00000002952(CCL21);ENSBGRG00000009274(C3AR1);ENSBGRG00000009380(CCL24);ENSBGRG00000010957(CAMK1D);ENSBGRG00000014471(ITGA9);ENSBGRG00000014737(C5AR1);ENSBGRG00000016318(DPP4);ENSBGRG00000016692(SLIT2);ENSBGRG00000019467(IL34);ENSBGRG00000020271(ITGA1);ENSBGRG00000020676(CSF1R);ENSBGRG00000025777(VAV1)	ENSBGRG00000000037(CXADR);ENSBGRG00000000205(MSTN);ENSBGRG00000011114(C1QBP);ENSBGRG00000019240(SLC37A4)
GO:0001649	BP	osteoblast differentiation	14	14	28	137	3.17566e-07	2.25161e-05	ENSBGRG00000000290(IGF1);ENSBGRG00000000313(CCN1);ENSBGRG00000000868(IL6);ENSBGRG00000006220(JUNB);ENSBGRG00000006412(CYP24A1);ENSBGRG00000007904(TP53INP2);ENSBGRG00000008891(SCUBE2);ENSBGRG00000008928(VEGFC);ENSBGRG00000009720(GLI3);ENSBGRG00000010106(CRIM1);ENSBGRG00000010521(LTF);ENSBGRG00000011484(SFRP1);ENSBGRG00000025453(RUNX2);ENSBGRG00000026238(JUND)	ENSBGRG00000000478(IHH);ENSBGRG00000000494(DNAI3);ENSBGRG00000001989(HOXA2);ENSBGRG00000006415(GLI1);ENSBGRG00000006565(FBN2);ENSBGRG00000007158(SOX8);ENSBGRG00000008025(DLX5);ENSBGRG00000009313(PTCH1);ENSBGRG00000009570(SMO);ENSBGRG00000015914(SOX11);ENSBGRG00000017533(WNT11);ENSBGRG00000019194(AXIN2);ENSBGRG00000020409(LGR4);ENSBGRG00000021739(RORB)
GO:0030335	BP	positive regulation of cell migration	39	12	51	341	3.2629e-07	2.291e-05	ENSBGRG00000000290(IGF1);ENSBGRG00000000313(CCN1);ENSBGRG00000000314(NCKAP1L);ENSBGRG00000000652(PLPP3);ENSBGRG00000000804(PTK2B);ENSBGRG00000001275(DOCK4);ENSBGRG00000002833(ITGAV);ENSBGRG00000002923(CCL19);ENSBGRG00000002952(CCL21);ENSBGRG00000006109(FLT4);ENSBGRG00000007268(PIK3CG);ENSBGRG00000008928(VEGFC);ENSBGRG00000009274(C3AR1);ENSBGRG00000009380(CCL24);ENSBGRG00000009814(RELN);ENSBGRG000…	ENSBGRG00000000112(TIAM1);ENSBGRG00000000205(MSTN);ENSBGRG00000001965(ATP8A1);ENSBGRG00000005949(ARHGEF39);ENSBGRG00000007227(FERMT1);ENSBGRG00000009570(SMO);ENSBGRG00000011114(C1QBP);ENSBGRG00000013247(NEDD9);ENSBGRG00000016855(FGF18);ENSBGRG00000017533(WNT11);ENSBGRG00000017903(FGF10);ENSBGRG00000022700(RAB25)
GO:0008284	BP	positive regulation of cell proliferation	46	27	73	562	3.43887e-07	2.39134e-05	ENSBGRG00000000290(IGF1);ENSBGRG00000000313(CCN1);ENSBGRG00000000314(NCKAP1L);ENSBGRG00000000399(CRLF1);ENSBGRG00000000804(PTK2B);ENSBGRG00000000868(IL6);ENSBGRG00000001201(BCL6);ENSBGRG00000001992(ACER2);ENSBGRG00000002242(IGFBP2);ENSBGRG00000002833(ITGAV);ENSBGRG00000003280(HCLS1);ENSBGRG00000005982(JAK2);ENSBGRG00000006109(FLT4);ENSBGRG00000006751(SLC7A1);ENSBGRG00000008389(TNC);ENSBGRG0000000…	ENSBGRG00000000112(TIAM1);ENSBGRG00000000478(IHH);ENSBGRG00000000772(COMP);ENSBGRG00000000922(CDCA7L);ENSBGRG00000004042(OSR2);ENSBGRG00000005655(LRP2);ENSBGRG00000006415(GLI1);ENSBGRG00000007158(SOX8);ENSBGRG00000007850(TERT);ENSBGRG00000008025(DLX5);ENSBGRG00000008348(AGAP2);ENSBGRG00000009570(SMO);ENSBGRG00000012858(MARCKSL1);ENSBGRG00000013158(EZH2);ENSBGRG00000014436(LRG1);ENSBGRG00000015288…
GO:0051272	BP	positive regulation of cellular component movement	39	14	53	361	3.49513e-07	2.40731e-05	ENSBGRG00000000290(IGF1);ENSBGRG00000000313(CCN1);ENSBGRG00000000314(NCKAP1L);ENSBGRG00000000652(PLPP3);ENSBGRG00000000804(PTK2B);ENSBGRG00000001275(DOCK4);ENSBGRG00000002833(ITGAV);ENSBGRG00000002923(CCL19);ENSBGRG00000002952(CCL21);ENSBGRG00000006109(FLT4);ENSBGRG00000007268(PIK3CG);ENSBGRG00000008928(VEGFC);ENSBGRG00000009274(C3AR1);ENSBGRG00000009380(CCL24);ENSBGRG00000009814(RELN);ENSBGRG000…	ENSBGRG00000000112(TIAM1);ENSBGRG00000000205(MSTN);ENSBGRG00000001965(ATP8A1);ENSBGRG00000005949(ARHGEF39);ENSBGRG00000006090(TACR1);ENSBGRG00000007227(FERMT1);ENSBGRG00000009570(SMO);ENSBGRG00000011114(C1QBP);ENSBGRG00000013247(NEDD9);ENSBGRG00000016855(FGF18);ENSBGRG00000017533(WNT11);ENSBGRG00000017903(FGF10);ENSBGRG00000020558(CFAP69);ENSBGRG00000022700(RAB25)
GO:0050731	BP	positive regulation of peptidyl-tyrosine phosphorylation	23	3	26	122	3.53755e-07	2.41354e-05	ENSBGRG00000000290(IGF1);ENSBGRG00000000399(CRLF1);ENSBGRG00000000652(PLPP3);ENSBGRG00000000703(ADRA1A);ENSBGRG00000000804(PTK2B);ENSBGRG00000000868(IL6);ENSBGRG00000002809(BANK1);ENSBGRG00000003280(HCLS1);ENSBGRG00000005982(JAK2);ENSBGRG00000006027(PRNP);ENSBGRG00000008627(IL18);ENSBGRG00000009814(RELN);ENSBGRG00000015945(FCGR1A);ENSBGRG00000018331(ADRA2A);ENSBGRG00000019467(IL34);ENSBGRG0000001…	ENSBGRG00000013247(NEDD9);ENSBGRG00000017903(FGF10);ENSBGRG00000020213(EFNA5)
GO:1902531	BP	regulation of intracellular signal transduction	84	36	120	1079	3.95879e-07	2.6757e-05	ENSBGRG00000000290(IGF1);ENSBGRG00000000313(CCN1);ENSBGRG00000000314(NCKAP1L);ENSBGRG00000000399(CRLF1);ENSBGRG00000000703(ADRA1A);ENSBGRG00000000804(PTK2B);ENSBGRG00000000868(IL6);ENSBGRG00000001201(BCL6);ENSBGRG00000002028(MDFIC);ENSBGRG00000002137(LURAP1);ENSBGRG00000002168(DCN);ENSBGRG00000002809(BANK1);ENSBGRG00000002833(ITGAV);ENSBGRG00000002923(CCL19);ENSBGRG00000002952(CCL21);ENSBGRG00000…	ENSBGRG00000000205(MSTN);ENSBGRG00000000485(CAVIN4);ENSBGRG00000002365(S100B);ENSBGRG00000003062(NME5);ENSBGRG00000005655(LRP2);ENSBGRG00000007091(HSP90AB1);ENSBGRG00000007455(DUSP10);ENSBGRG00000007757(CASQ2);ENSBGRG00000008348(AGAP2);ENSBGRG00000008397(MID1);ENSBGRG00000009617(PTPRT);ENSBGRG00000010388(MSX1);ENSBGRG00000010395(STOX1);ENSBGRG00000011114(C1QBP);ENSBGRG00000011144(ARHGAP26);ENSBGR…
GO:0006954	BP	inflammatory response	45	9	54	373	4.27424e-07	2.86216e-05	ENSBGRG00000000290(IGF1);ENSBGRG00000000821(-);ENSBGRG00000000868(IL6);ENSBGRG00000001201(BCL6);ENSBGRG00000001735(TNFAIP8L2);ENSBGRG00000003226(ABI3BP);ENSBGRG00000003422(C1QA);ENSBGRG00000005774(SERPING1);ENSBGRG00000005982(JAK2);ENSBGRG00000007328(ALOX5AP);ENSBGRG00000007772(METRNL);ENSBGRG00000007990(RORA);ENSBGRG00000008117(FNDC4);ENSBGRG00000008389(TNC);ENSBGRG00000008627(IL18);ENSBGRG00000…	ENSBGRG00000007455(DUSP10);ENSBGRG00000007775(WNK4);ENSBGRG00000009570(SMO);ENSBGRG00000011114(C1QBP);ENSBGRG00000011687(C5);ENSBGRG00000012943(IL17D);ENSBGRG00000019689(ADCY8);ENSBGRG00000019973(RHBDD3);ENSBGRG00000025263(AFAP1L2)
GO:0097530	BP	granulocyte migration	14	6	20	79	4.3786e-07	2.90514e-05	ENSBGRG00000000314(NCKAP1L);ENSBGRG00000002923(CCL19);ENSBGRG00000002952(CCL21);ENSBGRG00000009274(C3AR1);ENSBGRG00000009380(CCL24);ENSBGRG00000010957(CAMK1D);ENSBGRG00000014471(ITGA9);ENSBGRG00000014737(C5AR1);ENSBGRG00000016318(DPP4);ENSBGRG00000016692(SLIT2);ENSBGRG00000019467(IL34);ENSBGRG00000020271(ITGA1);ENSBGRG00000020676(CSF1R);ENSBGRG00000025777(VAV1)	ENSBGRG00000000037(CXADR);ENSBGRG00000000205(MSTN);ENSBGRG00000000755(MCOLN2);ENSBGRG00000011114(C1QBP);ENSBGRG00000019240(SLC37A4);ENSBGRG00000026642(EMP2)
GO:0042493	BP	response to drug	30	22	52	354	4.43564e-07	2.91234e-05	ENSBGRG00000000868(IL6);ENSBGRG00000001437(-);ENSBGRG00000001847(ADH6);ENSBGRG00000002923(CCL19);ENSBGRG00000003191(SLC22A5);ENSBGRG00000003543(ABCC9);ENSBGRG00000005982(JAK2);ENSBGRG00000006751(SLC7A1);ENSBGRG00000007400(SLC36A2);ENSBGRG00000007893(ATP2B4);ENSBGRG00000009486(CRYAB);ENSBGRG00000009678(INHBA);ENSBGRG00000009906(GLRA2);ENSBGRG00000010195(IRF5);ENSBGRG00000011277(-);ENSBGRG000000114…	ENSBGRG00000000205(MSTN);ENSBGRG00000003770(SLC19A2);ENSBGRG00000005655(LRP2);ENSBGRG00000006627(SLC7A8);ENSBGRG00000007140(SLC7A3);ENSBGRG00000007496(ABAT);ENSBGRG00000007757(CASQ2);ENSBGRG00000009694(KCNJ11);ENSBGRG00000009802(GRIN1);ENSBGRG00000011226(SLC4A11);ENSBGRG00000011295(PPP1R1B);ENSBGRG00000011412(TRPC3);ENSBGRG00000013158(EZH2);ENSBGRG00000015288(SMPD3);ENSBGRG00000019655(SLC29A4);EN…
GO:0001568	BP	blood vessel development	44	19	63	463	4.47e-07	2.91234e-05	ENSBGRG00000000313(CCN1);ENSBGRG00000000652(PLPP3);ENSBGRG00000000804(PTK2B);ENSBGRG00000002168(DCN);ENSBGRG00000002438(TGFBI);ENSBGRG00000002833(ITGAV);ENSBGRG00000004372(NTRK2);ENSBGRG00000006054(XDH);ENSBGRG00000006220(JUNB);ENSBGRG00000007477(C1GALT1);ENSBGRG00000007893(ATP2B4);ENSBGRG00000007990(RORA);ENSBGRG00000008142(ANGPT2);ENSBGRG00000008585(LYL1);ENSBGRG00000008627(IL18);ENSBGRG0000000…	ENSBGRG00000000478(IHH);ENSBGRG00000000772(COMP);ENSBGRG00000003810(-);ENSBGRG00000004535(STRA6);ENSBGRG00000005218(NRCAM);ENSBGRG00000005655(LRP2);ENSBGRG00000005831(KLF5);ENSBGRG00000009570(SMO);ENSBGRG00000011687(C5);ENSBGRG00000014436(LRG1);ENSBGRG00000015338(TEAD2);ENSBGRG00000016855(FGF18);ENSBGRG00000017533(WNT11);ENSBGRG00000017903(FGF10);ENSBGRG00000021481(EMILIN2);ENSBGRG00000024286(LAM…
GO:0005102	MF	signaling receptor binding	79	36	115	1000	5.58081e-07	0.000260996	ENSBGRG00000000290(IGF1);ENSBGRG00000000313(CCN1);ENSBGRG00000000399(CRLF1);ENSBGRG00000000616(ADA2);ENSBGRG00000000652(PLPP3);ENSBGRG00000000748(GNA15);ENSBGRG00000000868(IL6);ENSBGRG00000000899(PTGER1);ENSBGRG00000001275(DOCK4);ENSBGRG00000002438(TGFBI);ENSBGRG00000002809(BANK1);ENSBGRG00000002833(ITGAV);ENSBGRG00000002923(CCL19);ENSBGRG00000002952(CCL21);ENSBGRG00000003457(NLGN1);ENSBGRG000000…	ENSBGRG00000000037(CXADR);ENSBGRG00000000205(MSTN);ENSBGRG00000000478(IHH);ENSBGRG00000000772(COMP);ENSBGRG00000001261(NRTN);ENSBGRG00000002365(S100B);ENSBGRG00000003621(PTCH2);ENSBGRG00000004537(-);ENSBGRG00000007905(SYNDIG1);ENSBGRG00000008888(CDH17);ENSBGRG00000009313(PTCH1);ENSBGRG00000009570(SMO);ENSBGRG00000011843(-);ENSBGRG00000012174(RNF43);ENSBGRG00000012888(-);ENSBGRG00000012943(IL17D);…
GO:2000257	BP	regulation of protein activation cascade	7	1	8	13	6.02289e-07	3.88906e-05	ENSBGRG00000005774(SERPING1);ENSBGRG00000009149(VSIG4);ENSBGRG00000011872(A2M);ENSBGRG00000014234(IL1B);ENSBGRG00000018697(-);ENSBGRG00000023032(TREM2);ENSBGRG00000025983(C3)	ENSBGRG00000011114(C1QBP)
GO:0018108	BP	peptidyl-tyrosine phosphorylation	30	5	35	201	6.80951e-07	4.31711e-05	ENSBGRG00000000290(IGF1);ENSBGRG00000000399(CRLF1);ENSBGRG00000000652(PLPP3);ENSBGRG00000000703(ADRA1A);ENSBGRG00000000804(PTK2B);ENSBGRG00000000868(IL6);ENSBGRG00000002809(BANK1);ENSBGRG00000003280(HCLS1);ENSBGRG00000005982(JAK2);ENSBGRG00000006027(PRNP);ENSBGRG00000006109(FLT4);ENSBGRG00000008627(IL18);ENSBGRG00000009814(RELN);ENSBGRG00000011484(SFRP1);ENSBGRG00000012695(PRLR);ENSBGRG0000001435…	ENSBGRG00000013247(NEDD9);ENSBGRG00000016410(SRMS);ENSBGRG00000016457(FGFR4);ENSBGRG00000017903(FGF10);ENSBGRG00000020213(EFNA5)
GO:0030029	BP	actin filament-based process	46	19	65	489	6.81884e-07	4.31711e-05	ENSBGRG00000000314(NCKAP1L);ENSBGRG00000000804(PTK2B);ENSBGRG00000001201(BCL6);ENSBGRG00000002354(-);ENSBGRG00000002855(PALM2AKAP2);ENSBGRG00000002952(CCL21);ENSBGRG00000003280(HCLS1);ENSBGRG00000003543(ABCC9);ENSBGRG00000003717(KANK1);ENSBGRG00000003900(TLN1);ENSBGRG00000004262(GPR65);ENSBGRG00000004974(EPDR1);ENSBGRG00000007471(RHOQ);ENSBGRG00000008651(-);ENSBGRG00000009255(DIXDC1);ENSBGRG00000…	ENSBGRG00000000037(CXADR);ENSBGRG00000000350(PLS1);ENSBGRG00000000396(SHROOM1);ENSBGRG00000000494(DNAI3);ENSBGRG00000001407(CELSR1);ENSBGRG00000001579(CATIP);ENSBGRG00000002266(ARHGEF19);ENSBGRG00000011144(ARHGAP26);ENSBGRG00000011476(KCNN2);ENSBGRG00000013247(NEDD9);ENSBGRG00000017533(WNT11);ENSBGRG00000017903(FGF10);ENSBGRG00000018838(CACNA1D);ENSBGRG00000020213(EFNA5);ENSBGRG00000020572(NEBL);…
GO:0007178	BP	transmembrane receptor protein serine/threonine kinase signaling pathway	22	20	42	264	6.86488e-07	4.31711e-05	ENSBGRG00000000313(CCN1);ENSBGRG00000002855(PALM2AKAP2);ENSBGRG00000005982(JAK2);ENSBGRG00000006204(SKIL);ENSBGRG00000007902(CD109);ENSBGRG00000009096(FOS);ENSBGRG00000009678(INHBA);ENSBGRG00000010106(CRIM1);ENSBGRG00000011030(HPGD);ENSBGRG00000011484(SFRP1);ENSBGRG00000015364(FBN1);ENSBGRG00000016717(LTBP4);ENSBGRG00000017564(APPL2);ENSBGRG00000017698(DKK1);ENSBGRG00000018200(SPI1);ENSBGRG000000…	ENSBGRG00000000205(MSTN);ENSBGRG00000000772(COMP);ENSBGRG00000005655(LRP2);ENSBGRG00000006565(FBN2);ENSBGRG00000007091(HSP90AB1);ENSBGRG00000007227(FERMT1);ENSBGRG00000008025(DLX5);ENSBGRG00000010388(MSX1);ENSBGRG00000010458(KCP);ENSBGRG00000013238(HNF4A);ENSBGRG00000014385(BTBD11);ENSBGRG00000014436(LRG1);ENSBGRG00000014633(TGIF2);ENSBGRG00000015288(SMPD3);ENSBGRG00000015914(SOX11);ENSBGRG000000…
GO:0007154	BP	cell communication	231	147	378	4338	6.96464e-07	4.3296e-05	ENSBGRG00000000290(IGF1);ENSBGRG00000000313(CCN1);ENSBGRG00000000314(NCKAP1L);ENSBGRG00000000399(CRLF1);ENSBGRG00000000652(PLPP3);ENSBGRG00000000703(ADRA1A);ENSBGRG00000000748(GNA15);ENSBGRG00000000804(PTK2B);ENSBGRG00000000868(IL6);ENSBGRG00000000881(ARHGAP30);ENSBGRG00000000899(PTGER1);ENSBGRG00000001201(BCL6);ENSBGRG00000001275(DOCK4);ENSBGRG00000001355(PLXNC1);ENSBGRG00000001459(KLHL6);ENSBGR…	ENSBGRG00000000112(TIAM1);ENSBGRG00000000205(MSTN);ENSBGRG00000000478(IHH);ENSBGRG00000000485(CAVIN4);ENSBGRG00000000613(GABRB2);ENSBGRG00000000772(COMP);ENSBGRG00000000777(HPCAL4);ENSBGRG00000000918(STK36);ENSBGRG00000001203(CELSR2);ENSBGRG00000001261(NRTN);ENSBGRG00000001407(CELSR1);ENSBGRG00000001621(AQP3);ENSBGRG00000001643(PPP1R1C);ENSBGRG00000002365(S100B);ENSBGRG00000002480(SOX7);ENSBGRG00…
GO:0001503	BP	ossification	20	21	41	255	7.00447e-07	4.3296e-05	ENSBGRG00000000290(IGF1);ENSBGRG00000000313(CCN1);ENSBGRG00000000804(PTK2B);ENSBGRG00000000868(IL6);ENSBGRG00000001644(SNX10);ENSBGRG00000005665(ZBTB16);ENSBGRG00000006220(JUNB);ENSBGRG00000006412(CYP24A1);ENSBGRG00000007904(TP53INP2);ENSBGRG00000008891(SCUBE2);ENSBGRG00000008928(VEGFC);ENSBGRG00000009618(FAT4);ENSBGRG00000009720(GLI3);ENSBGRG00000010106(CRIM1);ENSBGRG00000010521(LTF);ENSBGRG0000…	ENSBGRG00000000478(IHH);ENSBGRG00000000494(DNAI3);ENSBGRG00000000772(COMP);ENSBGRG00000001989(HOXA2);ENSBGRG00000002931(ATP6V0A4);ENSBGRG00000004042(OSR2);ENSBGRG00000006415(GLI1);ENSBGRG00000006565(FBN2);ENSBGRG00000007158(SOX8);ENSBGRG00000008025(DLX5);ENSBGRG00000009313(PTCH1);ENSBGRG00000009570(SMO);ENSBGRG00000015288(SMPD3);ENSBGRG00000015914(SOX11);ENSBGRG00000016855(FGF18);ENSBGRG000000175…
GO:0018212	BP	peptidyl-tyrosine modification	30	5	35	203	8.66674e-07	5.31168e-05	ENSBGRG00000000290(IGF1);ENSBGRG00000000399(CRLF1);ENSBGRG00000000652(PLPP3);ENSBGRG00000000703(ADRA1A);ENSBGRG00000000804(PTK2B);ENSBGRG00000000868(IL6);ENSBGRG00000002809(BANK1);ENSBGRG00000003280(HCLS1);ENSBGRG00000005982(JAK2);ENSBGRG00000006027(PRNP);ENSBGRG00000006109(FLT4);ENSBGRG00000008627(IL18);ENSBGRG00000009814(RELN);ENSBGRG00000011484(SFRP1);ENSBGRG00000012695(PRLR);ENSBGRG0000001435…	ENSBGRG00000013247(NEDD9);ENSBGRG00000016410(SRMS);ENSBGRG00000016457(FGFR4);ENSBGRG00000017903(FGF10);ENSBGRG00000020213(EFNA5)
GO:0061041	BP	regulation of wound healing	18	5	23	105	9.99138e-07	6.07207e-05	ENSBGRG00000000266(PROS1);ENSBGRG00000000868(IL6);ENSBGRG00000003226(ABI3BP);ENSBGRG00000003717(KANK1);ENSBGRG00000005774(SERPING1);ENSBGRG00000005982(JAK2);ENSBGRG00000007902(CD109);ENSBGRG00000010835(SERPINF2);ENSBGRG00000013031(ADTRP);ENSBGRG00000014351(SH2B3);ENSBGRG00000016423(WFDC1);ENSBGRG00000018034(PLAU);ENSBGRG00000018227(ALOX5);ENSBGRG00000018331(ADRA2A);ENSBGRG00000019776(CLEC7A);ENSB…	ENSBGRG00000002634(-);ENSBGRG00000007227(FERMT1);ENSBGRG00000007455(DUSP10);ENSBGRG00000021481(EMILIN2);ENSBGRG00000024315(ADAMTS18)
GO:0009887	BP	animal organ morphogenesis	35	48	83	685	1.02223e-06	6.16067e-05	ENSBGRG00000000313(CCN1);ENSBGRG00000001644(SNX10);ENSBGRG00000002584(COL8A1);ENSBGRG00000004372(NTRK2);ENSBGRG00000005021(SFRP4);ENSBGRG00000006785(MAFB);ENSBGRG00000008389(TNC);ENSBGRG00000008891(SCUBE2);ENSBGRG00000008928(VEGFC);ENSBGRG00000009618(FAT4);ENSBGRG00000009678(INHBA);ENSBGRG00000009720(GLI3);ENSBGRG00000009828(PIM1);ENSBGRG00000009917(THRB);ENSBGRG00000010521(LTF);ENSBGRG0000001148…	ENSBGRG00000000350(PLS1);ENSBGRG00000000478(IHH);ENSBGRG00000000772(COMP);ENSBGRG00000001054(DNAH11);ENSBGRG00000001407(CELSR1);ENSBGRG00000001621(AQP3);ENSBGRG00000001989(HOXA2);ENSBGRG00000004042(OSR2);ENSBGRG00000004535(STRA6);ENSBGRG00000004819(AGTPBP1);ENSBGRG00000005655(LRP2);ENSBGRG00000006415(GLI1);ENSBGRG00000006565(FBN2);ENSBGRG00000007093(NKD1);ENSBGRG00000007158(SOX8);ENSBGRG000000071…
GO:0042063	BP	gliogenesis	22	12	34	196	1.07256e-06	6.41055e-05	ENSBGRG00000000652(PLPP3);ENSBGRG00000000868(IL6);ENSBGRG00000003422(C1QA);ENSBGRG00000004372(NTRK2);ENSBGRG00000008928(VEGFC);ENSBGRG00000009720(GLI3);ENSBGRG00000009814(RELN);ENSBGRG00000013380(STAP1);ENSBGRG00000014234(IL1B);ENSBGRG00000014296(P2RY12);ENSBGRG00000014737(C5AR1);ENSBGRG00000016476(CNTN1);ENSBGRG00000016918(LGI4);ENSBGRG00000018812(CX3CL1);ENSBGRG00000019467(IL34);ENSBGRG00000020…	ENSBGRG00000005655(LRP2);ENSBGRG00000007158(SOX8);ENSBGRG00000007455(DUSP10);ENSBGRG00000009570(SMO);ENSBGRG00000012503(PHGDH);ENSBGRG00000013158(EZH2);ENSBGRG00000015914(SOX11);ENSBGRG00000017903(FGF10);ENSBGRG00000020754(NKX6-1);ENSBGRG00000021133(ASCL1);ENSBGRG00000025531(BMERB1);ENSBGRG00000025884(SOX4)
GO:0050900	BP	leukocyte migration	28	10	38	233	1.24456e-06	7.37758e-05	ENSBGRG00000000314(NCKAP1L);ENSBGRG00000000804(PTK2B);ENSBGRG00000001759(PTPRO);ENSBGRG00000002923(CCL19);ENSBGRG00000002952(CCL21);ENSBGRG00000008928(VEGFC);ENSBGRG00000009274(C3AR1);ENSBGRG00000009380(CCL24);ENSBGRG00000010316(-);ENSBGRG00000010957(CAMK1D);ENSBGRG00000013031(ADTRP);ENSBGRG00000013380(STAP1);ENSBGRG00000014203(THY1);ENSBGRG00000014296(P2RY12);ENSBGRG00000014471(ITGA9);ENSBGRG000…	ENSBGRG00000000037(CXADR);ENSBGRG00000000205(MSTN);ENSBGRG00000000755(MCOLN2);ENSBGRG00000011114(C1QBP);ENSBGRG00000011687(C5);ENSBGRG00000013247(NEDD9);ENSBGRG00000015288(SMPD3);ENSBGRG00000019240(SLC37A4);ENSBGRG00000024586(FOXJ1);ENSBGRG00000026642(EMP2)
GO:0005515	MF	protein binding	324	233	557	6608	1.27807e-06	0.000448281	ENSBGRG00000000252(CD84);ENSBGRG00000000290(IGF1);ENSBGRG00000000313(CCN1);ENSBGRG00000000399(CRLF1);ENSBGRG00000000616(ADA2);ENSBGRG00000000652(PLPP3);ENSBGRG00000000703(ADRA1A);ENSBGRG00000000748(GNA15);ENSBGRG00000000804(PTK2B);ENSBGRG00000000868(IL6);ENSBGRG00000000899(PTGER1);ENSBGRG00000001201(BCL6);ENSBGRG00000001229(ESYT1);ENSBGRG00000001275(DOCK4);ENSBGRG00000001306(MASP1);ENSBGRG0000000…	ENSBGRG00000000037(CXADR);ENSBGRG00000000112(TIAM1);ENSBGRG00000000205(MSTN);ENSBGRG00000000350(PLS1);ENSBGRG00000000396(SHROOM1);ENSBGRG00000000478(IHH);ENSBGRG00000000494(DNAI3);ENSBGRG00000000513(MYCL);ENSBGRG00000000595(DENND2A);ENSBGRG00000000755(MCOLN2);ENSBGRG00000000772(COMP);ENSBGRG00000000918(STK36);ENSBGRG00000000999(EPHX2);ENSBGRG00000001051(CFAP44);ENSBGRG00000001054(DNAH11);ENSBGRG0…
GO:0007399	BP	nervous system development	72	67	139	1330	1.57651e-06	9.26938e-05	ENSBGRG00000000500(PLPPR1);ENSBGRG00000000652(PLPP3);ENSBGRG00000000758(FAM126A);ENSBGRG00000000804(PTK2B);ENSBGRG00000000868(IL6);ENSBGRG00000001201(BCL6);ENSBGRG00000001759(PTPRO);ENSBGRG00000002639(SPOCK1);ENSBGRG00000003262(TMEM106B);ENSBGRG00000003422(C1QA);ENSBGRG00000003457(NLGN1);ENSBGRG00000003717(KANK1);ENSBGRG00000003727(UGCG);ENSBGRG00000004372(NTRK2);ENSBGRG00000005665(ZBTB16);ENSBGR…	ENSBGRG00000000350(PLS1);ENSBGRG00000000478(IHH);ENSBGRG00000000513(MYCL);ENSBGRG00000000613(GABRB2);ENSBGRG00000000709(MCOLN3);ENSBGRG00000000918(STK36);ENSBGRG00000001054(DNAH11);ENSBGRG00000001203(CELSR2);ENSBGRG00000001261(NRTN);ENSBGRG00000001407(CELSR1);ENSBGRG00000001989(HOXA2);ENSBGRG00000003062(NME5);ENSBGRG00000004553(CSMD3);ENSBGRG00000004819(AGTPBP1);ENSBGRG00000004995(KIF26A);ENSBGRG…
GO:0080134	BP	regulation of response to stress	80	28	108	971	1.60199e-06	9.34323e-05	ENSBGRG00000000266(PROS1);ENSBGRG00000000290(IGF1);ENSBGRG00000000804(PTK2B);ENSBGRG00000000821(-);ENSBGRG00000000868(IL6);ENSBGRG00000001201(BCL6);ENSBGRG00000001735(TNFAIP8L2);ENSBGRG00000002028(MDFIC);ENSBGRG00000002923(CCL19);ENSBGRG00000002952(CCL21);ENSBGRG00000003226(ABI3BP);ENSBGRG00000003717(KANK1);ENSBGRG00000004215(CADM1);ENSBGRG00000004570(RELL1);ENSBGRG00000005774(SERPING1);ENSBGRG00…	ENSBGRG00000002634(-);ENSBGRG00000003062(NME5);ENSBGRG00000005686(BPIFB1);ENSBGRG00000006221(ARMT1);ENSBGRG00000007227(FERMT1);ENSBGRG00000007455(DUSP10);ENSBGRG00000007850(TERT);ENSBGRG00000008397(MID1);ENSBGRG00000010395(STOX1);ENSBGRG00000011114(C1QBP);ENSBGRG00000011412(TRPC3);ENSBGRG00000011786(RAD51AP1);ENSBGRG00000012133(TPD52L1);ENSBGRG00000012943(IL17D);ENSBGRG00000017903(FGF10);ENSBGRG0…
GO:0001932	BP	regulation of protein phosphorylation	75	23	98	859	1.6697e-06	9.66021e-05	ENSBGRG00000000290(IGF1);ENSBGRG00000000313(CCN1);ENSBGRG00000000399(CRLF1);ENSBGRG00000000652(PLPP3);ENSBGRG00000000703(ADRA1A);ENSBGRG00000000804(PTK2B);ENSBGRG00000000868(IL6);ENSBGRG00000001759(PTPRO);ENSBGRG00000002028(MDFIC);ENSBGRG00000002809(BANK1);ENSBGRG00000002923(CCL19);ENSBGRG00000002952(CCL21);ENSBGRG00000003280(HCLS1);ENSBGRG00000004372(NTRK2);ENSBGRG00000004570(RELL1);ENSBGRG00000…	ENSBGRG00000007091(HSP90AB1);ENSBGRG00000007455(DUSP10);ENSBGRG00000007775(WNK4);ENSBGRG00000008397(MID1);ENSBGRG00000009617(PTPRT);ENSBGRG00000010395(STOX1);ENSBGRG00000012133(TPD52L1);ENSBGRG00000013158(EZH2);ENSBGRG00000013247(NEDD9);ENSBGRG00000015288(SMPD3);ENSBGRG00000016457(FGFR4);ENSBGRG00000016855(FGF18);ENSBGRG00000017903(FGF10);ENSBGRG00000019194(AXIN2);ENSBGRG00000019969(SPTBN4);ENSBG…
GO:1903034	BP	regulation of response to wounding	19	6	25	124	1.75586e-06	0.000100781	ENSBGRG00000000266(PROS1);ENSBGRG00000000868(IL6);ENSBGRG00000003226(ABI3BP);ENSBGRG00000003717(KANK1);ENSBGRG00000005774(SERPING1);ENSBGRG00000005982(JAK2);ENSBGRG00000007902(CD109);ENSBGRG00000010835(SERPINF2);ENSBGRG00000013031(ADTRP);ENSBGRG00000014351(SH2B3);ENSBGRG00000016423(WFDC1);ENSBGRG00000018034(PLAU);ENSBGRG00000018227(ALOX5);ENSBGRG00000018331(ADRA2A);ENSBGRG00000019776(CLEC7A);ENSB…	ENSBGRG00000002634(-);ENSBGRG00000007227(FERMT1);ENSBGRG00000007455(DUSP10);ENSBGRG00000018756(KREMEN1);ENSBGRG00000021481(EMILIN2);ENSBGRG00000024315(ADAMTS18)
GO:0005887	CC	integral component of plasma membrane	43	31	74	595	1.81058e-06	0.000157068	ENSBGRG00000000868(IL6);ENSBGRG00000001691(SSPN);ENSBGRG00000001759(PTPRO);ENSBGRG00000002833(ITGAV);ENSBGRG00000003457(NLGN1);ENSBGRG00000003543(ABCC9);ENSBGRG00000004372(NTRK2);ENSBGRG00000005550(HCN2);ENSBGRG00000005982(JAK2);ENSBGRG00000006109(FLT4);ENSBGRG00000007032(IYD);ENSBGRG00000007179(CYBB);ENSBGRG00000007861(CX3CR1);ENSBGRG00000007944(NCF4);ENSBGRG00000009334(TENM1);ENSBGRG00000009361…	ENSBGRG00000000613(GABRB2);ENSBGRG00000004152(SLC28A3);ENSBGRG00000004468(KCND3);ENSBGRG00000004535(STRA6);ENSBGRG00000007152(LRRN4);ENSBGRG00000007905(SYNDIG1);ENSBGRG00000008610(ITGA7);ENSBGRG00000009098(SYT13);ENSBGRG00000009357(KCNMB4);ENSBGRG00000009617(PTPRT);ENSBGRG00000009694(KCNJ11);ENSBGRG00000009802(GRIN1);ENSBGRG00000010173(LRRC26);ENSBGRG00000011412(TRPC3);ENSBGRG00000011687(C5);ENSB…
GO:0009914	BP	hormone transport	16	16	32	183	1.8482e-06	0.000105246	ENSBGRG00000000868(IL6);ENSBGRG00000003559(SLC9B2);ENSBGRG00000005073(MAFA);ENSBGRG00000007842(KLF7);ENSBGRG00000009678(INHBA);ENSBGRG00000011484(SFRP1);ENSBGRG00000012465(STX1A);ENSBGRG00000014234(IL1B);ENSBGRG00000015642(PRKN);ENSBGRG00000016717(LTBP4);ENSBGRG00000018227(ALOX5);ENSBGRG00000018331(ADRA2A);ENSBGRG00000020407(SPP1);ENSBGRG00000023252(LIF);ENSBGRG00000023316(OSM);ENSBGRG00000025055…	ENSBGRG00000004985(RFX3);ENSBGRG00000006627(SLC7A8);ENSBGRG00000007775(WNK4);ENSBGRG00000009694(KCNJ11);ENSBGRG00000013185(IRS1);ENSBGRG00000013238(HNF4A);ENSBGRG00000015288(SMPD3);ENSBGRG00000018280(SLC8B1);ENSBGRG00000019655(SLC29A4);ENSBGRG00000019689(ADCY8);ENSBGRG00000020213(EFNA5);ENSBGRG00000020754(NKX6-1);ENSBGRG00000020975(SLC22A3);ENSBGRG00000023043(RASL10B);ENSBGRG00000025884(SOX4);ENS…
GO:0071310	BP	cellular response to organic substance	100	41	141	1358	1.88831e-06	0.000106689	ENSBGRG00000000290(IGF1);ENSBGRG00000000313(CCN1);ENSBGRG00000000804(PTK2B);ENSBGRG00000000868(IL6);ENSBGRG00000001644(SNX10);ENSBGRG00000001895(ZBTB20);ENSBGRG00000002168(DCN);ENSBGRG00000003280(HCLS1);ENSBGRG00000003559(SLC9B2);ENSBGRG00000003717(KANK1);ENSBGRG00000003727(UGCG);ENSBGRG00000004317(AOC1);ENSBGRG00000004372(NTRK2);ENSBGRG00000005403(CTH);ENSBGRG00000005550(HCN2);ENSBGRG00000005982…	ENSBGRG00000000205(MSTN);ENSBGRG00000000772(COMP);ENSBGRG00000001989(HOXA2);ENSBGRG00000005655(LRP2);ENSBGRG00000005831(KLF5);ENSBGRG00000006565(FBN2);ENSBGRG00000007091(HSP90AB1);ENSBGRG00000007227(FERMT1);ENSBGRG00000007757(CASQ2);ENSBGRG00000008025(DLX5);ENSBGRG00000008760(SOX6);ENSBGRG00000009313(PTCH1);ENSBGRG00000009570(SMO);ENSBGRG00000009617(PTPRT);ENSBGRG00000010388(MSX1);ENSBGRG00000010…
GO:0000165	BP	MAPK cascade	50	12	62	473	1.98905e-06	0.000110652	ENSBGRG00000000290(IGF1);ENSBGRG00000000313(CCN1);ENSBGRG00000000703(ADRA1A);ENSBGRG00000000804(PTK2B);ENSBGRG00000000868(IL6);ENSBGRG00000002028(MDFIC);ENSBGRG00000002809(BANK1);ENSBGRG00000002833(ITGAV);ENSBGRG00000002923(CCL19);ENSBGRG00000002952(CCL21);ENSBGRG00000004570(RELL1);ENSBGRG00000006054(XDH);ENSBGRG00000006109(FLT4);ENSBGRG00000007268(PIK3CG);ENSBGRG00000008627(IL18);ENSBGRG00000010…	ENSBGRG00000007455(DUSP10);ENSBGRG00000007775(WNK4);ENSBGRG00000008397(MID1);ENSBGRG00000012133(TPD52L1);ENSBGRG00000013158(EZH2);ENSBGRG00000016457(FGFR4);ENSBGRG00000016855(FGF18);ENSBGRG00000017903(FGF10);ENSBGRG00000019973(RHBDD3);ENSBGRG00000022298(ERN2);ENSBGRG00000022762(TRAF4);ENSBGRG00000023372(UNC5CL)
GO:0023014	BP	signal transduction by protein phosphorylation	50	12	62	473	1.98905e-06	0.000110652	ENSBGRG00000000290(IGF1);ENSBGRG00000000313(CCN1);ENSBGRG00000000703(ADRA1A);ENSBGRG00000000804(PTK2B);ENSBGRG00000000868(IL6);ENSBGRG00000002028(MDFIC);ENSBGRG00000002809(BANK1);ENSBGRG00000002833(ITGAV);ENSBGRG00000002923(CCL19);ENSBGRG00000002952(CCL21);ENSBGRG00000004570(RELL1);ENSBGRG00000006054(XDH);ENSBGRG00000006109(FLT4);ENSBGRG00000007268(PIK3CG);ENSBGRG00000008627(IL18);ENSBGRG00000010…	ENSBGRG00000007455(DUSP10);ENSBGRG00000007775(WNK4);ENSBGRG00000008397(MID1);ENSBGRG00000012133(TPD52L1);ENSBGRG00000013158(EZH2);ENSBGRG00000016457(FGFR4);ENSBGRG00000016855(FGF18);ENSBGRG00000017903(FGF10);ENSBGRG00000019973(RHBDD3);ENSBGRG00000022298(ERN2);ENSBGRG00000022762(TRAF4);ENSBGRG00000023372(UNC5CL)
GO:1905517	BP	macrophage migration	9	3	12	34	2.02141e-06	0.000111594	ENSBGRG00000000804(PTK2B);ENSBGRG00000009274(C3AR1);ENSBGRG00000013380(STAP1);ENSBGRG00000014296(P2RY12);ENSBGRG00000014737(C5AR1);ENSBGRG00000018812(CX3CL1);ENSBGRG00000019467(IL34);ENSBGRG00000020676(CSF1R);ENSBGRG00000023032(TREM2)	ENSBGRG00000000205(MSTN);ENSBGRG00000000755(MCOLN2);ENSBGRG00000011687(C5)
GO:0050865	BP	regulation of cell activation	39	13	52	372	2.05051e-06	0.000112343	ENSBGRG00000000252(CD84);ENSBGRG00000000290(IGF1);ENSBGRG00000000314(NCKAP1L);ENSBGRG00000000868(IL6);ENSBGRG00000001201(BCL6);ENSBGRG00000001735(TNFAIP8L2);ENSBGRG00000002242(IGFBP2);ENSBGRG00000002809(BANK1);ENSBGRG00000005665(ZBTB16);ENSBGRG00000005982(JAK2);ENSBGRG00000006751(SLC7A1);ENSBGRG00000007990(RORA);ENSBGRG00000008627(IL18);ENSBGRG00000009149(VSIG4);ENSBGRG00000009720(GLI3);ENSBGRG00…	ENSBGRG00000000478(IHH);ENSBGRG00000007455(DUSP10);ENSBGRG00000013247(NEDD9);ENSBGRG00000013255(EFNB3);ENSBGRG00000015914(SOX11);ENSBGRG00000017062(MYB);ENSBGRG00000017903(FGF10);ENSBGRG00000019973(RHBDD3);ENSBGRG00000021481(EMILIN2);ENSBGRG00000024315(ADAMTS18);ENSBGRG00000024586(FOXJ1);ENSBGRG00000025884(SOX4);ENSBGRG00000026534(PNP)
GO:0005488	MF	binding	442	357	799	10051	2.12082e-06	0.00051323	ENSBGRG00000000123(EVA1C);ENSBGRG00000000220(CA14);ENSBGRG00000000252(CD84);ENSBGRG00000000266(PROS1);ENSBGRG00000000290(IGF1);ENSBGRG00000000313(CCN1);ENSBGRG00000000314(NCKAP1L);ENSBGRG00000000320(-);ENSBGRG00000000399(CRLF1);ENSBGRG00000000616(ADA2);ENSBGRG00000000652(PLPP3);ENSBGRG00000000703(ADRA1A);ENSBGRG00000000721(AOAH);ENSBGRG00000000748(GNA15);ENSBGRG00000000804(PTK2B);ENSBGRG000000008…	ENSBGRG00000000037(CXADR);ENSBGRG00000000112(TIAM1);ENSBGRG00000000119(HUNK);ENSBGRG00000000205(MSTN);ENSBGRG00000000350(PLS1);ENSBGRG00000000396(SHROOM1);ENSBGRG00000000478(IHH);ENSBGRG00000000494(DNAI3);ENSBGRG00000000513(MYCL);ENSBGRG00000000595(DENND2A);ENSBGRG00000000645(GMNC);ENSBGRG00000000755(MCOLN2);ENSBGRG00000000772(COMP);ENSBGRG00000000777(HPCAL4);ENSBGRG00000000918(STK36);ENSBGRG0000…
GO:0015075	MF	ion transmembrane transporter activity	40	42	82	668	2.19486e-06	0.00051323	ENSBGRG00000000195(SLC9A9);ENSBGRG00000002022(SLC24A2);ENSBGRG00000002833(ITGAV);ENSBGRG00000003191(SLC22A5);ENSBGRG00000003543(ABCC9);ENSBGRG00000003559(SLC9B2);ENSBGRG00000003645(SLC40A1);ENSBGRG00000005550(HCN2);ENSBGRG00000006172(KCNK13);ENSBGRG00000006751(SLC7A1);ENSBGRG00000007400(SLC36A2);ENSBGRG00000007893(ATP2B4);ENSBGRG00000009906(GLRA2);ENSBGRG00000009927(GRIA1);ENSBGRG00000010379(SLC3…	ENSBGRG00000000082(GRIK1);ENSBGRG00000000613(GABRB2);ENSBGRG00000000709(MCOLN3);ENSBGRG00000000755(MCOLN2);ENSBGRG00000002931(ATP6V0A4);ENSBGRG00000004152(SLC28A3);ENSBGRG00000004468(KCND3);ENSBGRG00000004479(SLC15A2);ENSBGRG00000005334(SLC43A3);ENSBGRG00000006627(SLC7A8);ENSBGRG00000007140(SLC7A3);ENSBGRG00000009357(KCNMB4);ENSBGRG00000009694(KCNJ11);ENSBGRG00000009802(GRIN1);ENSBGRG00000009846(…
GO:0051234	BP	establishment of localization	163	107	270	2964	2.21142e-06	0.000120248	ENSBGRG00000000195(SLC9A9);ENSBGRG00000000252(CD84);ENSBGRG00000000290(IGF1);ENSBGRG00000000314(NCKAP1L);ENSBGRG00000000652(PLPP3);ENSBGRG00000000804(PTK2B);ENSBGRG00000000868(IL6);ENSBGRG00000001229(ESYT1);ENSBGRG00000001437(-);ENSBGRG00000001644(SNX10);ENSBGRG00000001718(PLA2G12A);ENSBGRG00000002022(SLC24A2);ENSBGRG00000002319(SLC25A48);ENSBGRG00000002831(DOP1B);ENSBGRG00000002833(ITGAV);ENSBGR…	ENSBGRG00000000037(CXADR);ENSBGRG00000000082(GRIK1);ENSBGRG00000000350(PLS1);ENSBGRG00000000595(DENND2A);ENSBGRG00000000613(GABRB2);ENSBGRG00000000772(COMP);ENSBGRG00000001203(CELSR2);ENSBGRG00000001266(PSRC1);ENSBGRG00000001558(MCUB);ENSBGRG00000001600(OLFM2);ENSBGRG00000001621(AQP3);ENSBGRG00000001965(ATP8A1);ENSBGRG00000002931(ATP6V0A4);ENSBGRG00000003062(NME5);ENSBGRG00000003770(SLC19A2);ENSB…
GO:0060326	BP	cell chemotaxis	25	7	32	185	2.35629e-06	0.000127169	ENSBGRG00000000314(NCKAP1L);ENSBGRG00000000804(PTK2B);ENSBGRG00000001275(DOCK4);ENSBGRG00000001759(PTPRO);ENSBGRG00000002923(CCL19);ENSBGRG00000002952(CCL21);ENSBGRG00000008928(VEGFC);ENSBGRG00000009274(C3AR1);ENSBGRG00000009380(CCL24);ENSBGRG00000010316(-);ENSBGRG00000010957(CAMK1D);ENSBGRG00000013380(STAP1);ENSBGRG00000014471(ITGA9);ENSBGRG00000014737(C5AR1);ENSBGRG00000016318(DPP4);ENSBGRG0000…	ENSBGRG00000000037(CXADR);ENSBGRG00000000205(MSTN);ENSBGRG00000011114(C1QBP);ENSBGRG00000011687(C5);ENSBGRG00000013247(NEDD9);ENSBGRG00000016855(FGF18);ENSBGRG00000019240(SLC37A4)
GO:0030855	BP	epithelial cell differentiation	27	31	58	435	2.48554e-06	0.000132633	ENSBGRG00000001759(PTPRO);ENSBGRG00000002378(MAFF);ENSBGRG00000003727(UGCG);ENSBGRG00000005021(SFRP4);ENSBGRG00000006054(XDH);ENSBGRG00000006204(SKIL);ENSBGRG00000006785(MAFB);ENSBGRG00000006866(FN3K);ENSBGRG00000007477(C1GALT1);ENSBGRG00000007842(KLF7);ENSBGRG00000007902(CD109);ENSBGRG00000009618(FAT4);ENSBGRG00000009917(THRB);ENSBGRG00000010583(NR0B1);ENSBGRG00000011624(SGPP1);ENSBGRG0000001269…	ENSBGRG00000000350(PLS1);ENSBGRG00000000478(IHH);ENSBGRG00000000513(MYCL);ENSBGRG00000000709(MCOLN3);ENSBGRG00000003621(PTCH2);ENSBGRG00000004415(BFSP1);ENSBGRG00000004985(RFX3);ENSBGRG00000005831(KLF5);ENSBGRG00000006415(GLI1);ENSBGRG00000007158(SOX8);ENSBGRG00000008025(DLX5);ENSBGRG00000009082(KDF1);ENSBGRG00000009313(PTCH1);ENSBGRG00000009570(SMO);ENSBGRG00000013158(EZH2);ENSBGRG00000013238(HN…
GO:0098609	BP	cell-cell adhesion	39	25	64	497	2.49421e-06	0.000132633	ENSBGRG00000000290(IGF1);ENSBGRG00000000313(CCN1);ENSBGRG00000000314(NCKAP1L);ENSBGRG00000000652(PLPP3);ENSBGRG00000000868(IL6);ENSBGRG00000001201(BCL6);ENSBGRG00000001735(TNFAIP8L2);ENSBGRG00000002242(IGFBP2);ENSBGRG00000002833(ITGAV);ENSBGRG00000002952(CCL21);ENSBGRG00000003457(NLGN1);ENSBGRG00000005665(ZBTB16);ENSBGRG00000005982(JAK2);ENSBGRG00000006751(SLC7A1);ENSBGRG00000008323(ASS1);ENSBGRG…	ENSBGRG00000000037(CXADR);ENSBGRG00000000478(IHH);ENSBGRG00000000772(COMP);ENSBGRG00000001203(CELSR2);ENSBGRG00000001407(CELSR1);ENSBGRG00000004606(PCDH10);ENSBGRG00000007165(CDH12);ENSBGRG00000007455(DUSP10);ENSBGRG00000008610(ITGA7);ENSBGRG00000008888(CDH17);ENSBGRG00000009617(PTPRT);ENSBGRG00000013255(EFNB3);ENSBGRG00000013549(IGSF9);ENSBGRG00000014436(LRG1);ENSBGRG00000016472(CDH20);ENSBGRG00…
GO:0002521	BP	leukocyte differentiation	41	11	52	375	2.60941e-06	0.000137746	ENSBGRG00000000314(NCKAP1L);ENSBGRG00000000804(PTK2B);ENSBGRG00000000868(IL6);ENSBGRG00000001201(BCL6);ENSBGRG00000001644(SNX10);ENSBGRG00000002635(RUNX1);ENSBGRG00000003280(HCLS1);ENSBGRG00000003430(C1QC);ENSBGRG00000003559(SLC9B2);ENSBGRG00000005665(ZBTB16);ENSBGRG00000006220(JUNB);ENSBGRG00000006785(MAFB);ENSBGRG00000006844(OSTM1);ENSBGRG00000007902(CD109);ENSBGRG00000007990(RORA);ENSBGRG00000…	ENSBGRG00000000478(IHH);ENSBGRG00000007455(DUSP10);ENSBGRG00000008888(CDH17);ENSBGRG00000013158(EZH2);ENSBGRG00000013247(NEDD9);ENSBGRG00000017062(MYB);ENSBGRG00000024586(FOXJ1);ENSBGRG00000024802(GPC3);ENSBGRG00000025884(SOX4);ENSBGRG00000026197(PRXL2A);ENSBGRG00000026534(PNP)
GO:0002683	BP	negative regulation of immune system process	34	12	46	316	2.63412e-06	0.000138043	ENSBGRG00000000252(CD84);ENSBGRG00000000314(NCKAP1L);ENSBGRG00000000804(PTK2B);ENSBGRG00000001201(BCL6);ENSBGRG00000001735(TNFAIP8L2);ENSBGRG00000002809(BANK1);ENSBGRG00000002952(CCL21);ENSBGRG00000003430(C1QC);ENSBGRG00000005665(ZBTB16);ENSBGRG00000005774(SERPING1);ENSBGRG00000006785(MAFB);ENSBGRG00000009149(VSIG4);ENSBGRG00000009720(GLI3);ENSBGRG00000010980(MILR1);ENSBGRG00000011056(LPXN);ENSBG…	ENSBGRG00000000478(IHH);ENSBGRG00000005686(BPIFB1);ENSBGRG00000007455(DUSP10);ENSBGRG00000011114(C1QBP);ENSBGRG00000011687(C5);ENSBGRG00000012943(IL17D);ENSBGRG00000015914(SOX11);ENSBGRG00000017062(MYB);ENSBGRG00000019973(RHBDD3);ENSBGRG00000020409(LGR4);ENSBGRG00000021618(HOXB8);ENSBGRG00000024586(FOXJ1)
GO:0050920	BP	regulation of chemotaxis	20	6	26	135	2.70647e-06	0.000140814	ENSBGRG00000000314(NCKAP1L);ENSBGRG00000000804(PTK2B);ENSBGRG00000002923(CCL19);ENSBGRG00000002952(CCL21);ENSBGRG00000008142(ANGPT2);ENSBGRG00000008928(VEGFC);ENSBGRG00000009274(C3AR1);ENSBGRG00000010316(-);ENSBGRG00000010957(CAMK1D);ENSBGRG00000013380(STAP1);ENSBGRG00000014737(C5AR1);ENSBGRG00000016318(DPP4);ENSBGRG00000016692(SLIT2);ENSBGRG00000018200(SPI1);ENSBGRG00000018217(CDH13);ENSBGRG0000…	ENSBGRG00000000205(MSTN);ENSBGRG00000011114(C1QBP);ENSBGRG00000011687(C5);ENSBGRG00000013247(NEDD9);ENSBGRG00000016855(FGF18);ENSBGRG00000017903(FGF10)
GO:0043491	BP	protein kinase B signaling	19	7	26	136	3.12386e-06	0.000161231	ENSBGRG00000000290(IGF1);ENSBGRG00000002809(BANK1);ENSBGRG00000002923(CCL19);ENSBGRG00000002952(CCL21);ENSBGRG00000003280(HCLS1);ENSBGRG00000004372(NTRK2);ENSBGRG00000006054(XDH);ENSBGRG00000007268(PIK3CG);ENSBGRG00000008627(IL18);ENSBGRG00000011794(SESN3);ENSBGRG00000013031(ADTRP);ENSBGRG00000014010(SESN2);ENSBGRG00000014234(IL1B);ENSBGRG00000014351(SH2B3);ENSBGRG00000018812(CX3CL1);ENSBGRG00000…	ENSBGRG00000000205(MSTN);ENSBGRG00000005655(LRP2);ENSBGRG00000007091(HSP90AB1);ENSBGRG00000010395(STOX1);ENSBGRG00000011114(C1QBP);ENSBGRG00000015288(SMPD3);ENSBGRG00000015612(F10)
GO:0032940	BP	secretion by cell	33	24	57	428	3.14906e-06	0.000161231	ENSBGRG00000000252(CD84);ENSBGRG00000000290(IGF1);ENSBGRG00000000314(NCKAP1L);ENSBGRG00000000868(IL6);ENSBGRG00000003457(NLGN1);ENSBGRG00000003559(SLC9B2);ENSBGRG00000003995(RAB15);ENSBGRG00000004372(NTRK2);ENSBGRG00000005073(MAFA);ENSBGRG00000007842(KLF7);ENSBGRG00000009678(INHBA);ENSBGRG00000010980(MILR1);ENSBGRG00000011484(SFRP1);ENSBGRG00000011623(ANXA3);ENSBGRG00000011945(RAB3D);ENSBGRG00000…	ENSBGRG00000000772(COMP);ENSBGRG00000001600(OLFM2);ENSBGRG00000004985(RFX3);ENSBGRG00000007775(WNK4);ENSBGRG00000009694(KCNJ11);ENSBGRG00000013185(IRS1);ENSBGRG00000013238(HNF4A);ENSBGRG00000015288(SMPD3);ENSBGRG00000016100(KRT20);ENSBGRG00000016886(UNC13C);ENSBGRG00000017210(ABCG1);ENSBGRG00000017903(FGF10);ENSBGRG00000018280(SLC8B1);ENSBGRG00000019689(ADCY8);ENSBGRG00000019973(RHBDD3);ENSBGRG00…
GO:0060100	BP	positive regulation of phagocytosis, engulfment	6	0	6	8	3.18805e-06	0.000161231	ENSBGRG00000000314(NCKAP1L);ENSBGRG00000013380(STAP1);ENSBGRG00000017564(APPL2);ENSBGRG00000019844(CD36);ENSBGRG00000023032(TREM2);ENSBGRG00000025983(C3)	-
GO:1905155	BP	positive regulation of membrane invagination	6	0	6	8	3.18805e-06	0.000161231	ENSBGRG00000000314(NCKAP1L);ENSBGRG00000013380(STAP1);ENSBGRG00000017564(APPL2);ENSBGRG00000019844(CD36);ENSBGRG00000023032(TREM2);ENSBGRG00000025983(C3)	-
GO:0007507	BP	heart development	23	26	49	348	3.28077e-06	0.000164768	ENSBGRG00000000290(IGF1);ENSBGRG00000000313(CCN1);ENSBGRG00000000392(SGCB);ENSBGRG00000000703(ADRA1A);ENSBGRG00000001406(SYPL2);ENSBGRG00000003226(ABI3BP);ENSBGRG00000009618(FAT4);ENSBGRG00000009720(GLI3);ENSBGRG00000009828(PIM1);ENSBGRG00000015364(FBN1);ENSBGRG00000016253(GREB1L);ENSBGRG00000017698(DKK1);ENSBGRG00000017710(RBM20);ENSBGRG00000020065(PROX1);ENSBGRG00000020231(SEMA3C);ENSBGRG000000…	ENSBGRG00000000478(IHH);ENSBGRG00000001054(DNAH11);ENSBGRG00000004535(STRA6);ENSBGRG00000005655(LRP2);ENSBGRG00000006415(GLI1);ENSBGRG00000008760(SOX6);ENSBGRG00000009313(PTCH1);ENSBGRG00000009570(SMO);ENSBGRG00000010388(MSX1);ENSBGRG00000010780(FREM2);ENSBGRG00000010927(JARID2);ENSBGRG00000013496(ODAD4);ENSBGRG00000015338(TEAD2);ENSBGRG00000017533(WNT11);ENSBGRG00000019194(AXIN2);ENSBGRG00000020…
GO:0045321	BP	leukocyte activation	53	16	69	555	3.54017e-06	0.000176569	ENSBGRG00000000252(CD84);ENSBGRG00000000290(IGF1);ENSBGRG00000000314(NCKAP1L);ENSBGRG00000000804(PTK2B);ENSBGRG00000000868(IL6);ENSBGRG00000001201(BCL6);ENSBGRG00000001735(TNFAIP8L2);ENSBGRG00000002242(IGFBP2);ENSBGRG00000002809(BANK1);ENSBGRG00000002923(CCL19);ENSBGRG00000002952(CCL21);ENSBGRG00000003422(C1QA);ENSBGRG00000005665(ZBTB16);ENSBGRG00000005982(JAK2);ENSBGRG00000006751(SLC7A1);ENSBGRG…	ENSBGRG00000000478(IHH);ENSBGRG00000007455(DUSP10);ENSBGRG00000007775(WNK4);ENSBGRG00000008888(CDH17);ENSBGRG00000011413(EXO1);ENSBGRG00000013158(EZH2);ENSBGRG00000013247(NEDD9);ENSBGRG00000013255(EFNB3);ENSBGRG00000015914(SOX11);ENSBGRG00000017062(MYB);ENSBGRG00000017903(FGF10);ENSBGRG00000019973(RHBDD3);ENSBGRG00000024586(FOXJ1);ENSBGRG00000025884(SOX4);ENSBGRG00000026534(PNP);ENSBGRG0000002664…
GO:0098590	CC	plasma membrane region	34	34	68	543	3.79167e-06	0.00029238	ENSBGRG00000000652(PLPP3);ENSBGRG00000001759(PTPRO);ENSBGRG00000002833(ITGAV);ENSBGRG00000003191(SLC22A5);ENSBGRG00000003559(SLC9B2);ENSBGRG00000003645(SLC40A1);ENSBGRG00000003717(KANK1);ENSBGRG00000004617(LRP1);ENSBGRG00000005982(JAK2);ENSBGRG00000006751(SLC7A1);ENSBGRG00000009455(CYBRD1);ENSBGRG00000009906(GLRA2);ENSBGRG00000009927(GRIA1);ENSBGRG00000010379(SLC39A14);ENSBGRG00000010530(SLC26A7)…	ENSBGRG00000000037(CXADR);ENSBGRG00000000485(CAVIN4);ENSBGRG00000000613(GABRB2);ENSBGRG00000001621(AQP3);ENSBGRG00000002931(ATP6V0A4);ENSBGRG00000003974(LMO7);ENSBGRG00000004152(SLC28A3);ENSBGRG00000004468(KCND3);ENSBGRG00000005334(SLC43A3);ENSBGRG00000005655(LRP2);ENSBGRG00000006627(SLC7A8);ENSBGRG00000007905(SYNDIG1);ENSBGRG00000008888(CDH17);ENSBGRG00000009313(PTCH1);ENSBGRG00000009570(SMO);EN…
GO:0061045	BP	negative regulation of wound healing	11	3	14	48	3.8674e-06	0.000191569	ENSBGRG00000000266(PROS1);ENSBGRG00000003226(ABI3BP);ENSBGRG00000007902(CD109);ENSBGRG00000010835(SERPINF2);ENSBGRG00000013031(ADTRP);ENSBGRG00000014351(SH2B3);ENSBGRG00000016423(WFDC1);ENSBGRG00000018034(PLAU);ENSBGRG00000018227(ALOX5);ENSBGRG00000022987(MMRN1);ENSBGRG00000024258(PDGFRA)	ENSBGRG00000002634(-);ENSBGRG00000007455(DUSP10);ENSBGRG00000024315(ADAMTS18)
GO:0032103	BP	positive regulation of response to external stimulus	28	7	35	217	4.20328e-06	0.000205778	ENSBGRG00000000314(NCKAP1L);ENSBGRG00000000804(PTK2B);ENSBGRG00000000868(IL6);ENSBGRG00000002923(CCL19);ENSBGRG00000002952(CCL21);ENSBGRG00000008627(IL18);ENSBGRG00000008928(VEGFC);ENSBGRG00000009274(C3AR1);ENSBGRG00000009380(CCL24);ENSBGRG00000010316(-);ENSBGRG00000010835(SERPINF2);ENSBGRG00000013380(STAP1);ENSBGRG00000014234(IL1B);ENSBGRG00000014737(C5AR1);ENSBGRG00000016692(SLIT2);ENSBGRG00000…	ENSBGRG00000000205(MSTN);ENSBGRG00000011114(C1QBP);ENSBGRG00000012943(IL17D);ENSBGRG00000013247(NEDD9);ENSBGRG00000016855(FGF18);ENSBGRG00000017903(FGF10);ENSBGRG00000021481(EMILIN2)
GO:0098660	BP	inorganic ion transmembrane transport	35	22	57	432	4.21117e-06	0.000205778	ENSBGRG00000000804(PTK2B);ENSBGRG00000002022(SLC24A2);ENSBGRG00000002833(ITGAV);ENSBGRG00000002923(CCL19);ENSBGRG00000002952(CCL21);ENSBGRG00000003543(ABCC9);ENSBGRG00000003645(SLC40A1);ENSBGRG00000005550(HCN2);ENSBGRG00000006027(PRNP);ENSBGRG00000006172(KCNK13);ENSBGRG00000007268(PIK3CG);ENSBGRG00000007400(SLC36A2);ENSBGRG00000007893(ATP2B4);ENSBGRG00000009906(GLRA2);ENSBGRG00000010379(SLC39A14)…	ENSBGRG00000000613(GABRB2);ENSBGRG00000001558(MCUB);ENSBGRG00000002931(ATP6V0A4);ENSBGRG00000004468(KCND3);ENSBGRG00000005622(BPIFA1);ENSBGRG00000007757(CASQ2);ENSBGRG00000007775(WNK4);ENSBGRG00000009694(KCNJ11);ENSBGRG00000009802(GRIN1);ENSBGRG00000010173(LRRC26);ENSBGRG00000011226(SLC4A11);ENSBGRG00000011412(TRPC3);ENSBGRG00000011476(KCNN2);ENSBGRG00000013228(CACNA1B);ENSBGRG00000017228(TPCN1);…
GO:0043408	BP	regulation of MAPK cascade	46	10	56	422	4.29086e-06	0.000208265	ENSBGRG00000000290(IGF1);ENSBGRG00000000313(CCN1);ENSBGRG00000000703(ADRA1A);ENSBGRG00000000804(PTK2B);ENSBGRG00000000868(IL6);ENSBGRG00000002028(MDFIC);ENSBGRG00000002809(BANK1);ENSBGRG00000002923(CCL19);ENSBGRG00000002952(CCL21);ENSBGRG00000004570(RELL1);ENSBGRG00000006054(XDH);ENSBGRG00000006109(FLT4);ENSBGRG00000007268(PIK3CG);ENSBGRG00000010835(SERPINF2);ENSBGRG00000011484(SFRP1);ENSBGRG0000…	ENSBGRG00000007455(DUSP10);ENSBGRG00000008397(MID1);ENSBGRG00000012133(TPD52L1);ENSBGRG00000013158(EZH2);ENSBGRG00000016457(FGFR4);ENSBGRG00000016855(FGF18);ENSBGRG00000017903(FGF10);ENSBGRG00000022298(ERN2);ENSBGRG00000022762(TRAF4);ENSBGRG00000023372(UNC5CL)
GO:0002688	BP	regulation of leukocyte chemotaxis	15	4	19	83	4.33054e-06	0.00020879	ENSBGRG00000000314(NCKAP1L);ENSBGRG00000000804(PTK2B);ENSBGRG00000002923(CCL19);ENSBGRG00000002952(CCL21);ENSBGRG00000008928(VEGFC);ENSBGRG00000009274(C3AR1);ENSBGRG00000010316(-);ENSBGRG00000010957(CAMK1D);ENSBGRG00000013380(STAP1);ENSBGRG00000014737(C5AR1);ENSBGRG00000016318(DPP4);ENSBGRG00000016692(SLIT2);ENSBGRG00000018200(SPI1);ENSBGRG00000019467(IL34);ENSBGRG00000020676(CSF1R)	ENSBGRG00000000205(MSTN);ENSBGRG00000011114(C1QBP);ENSBGRG00000011687(C5);ENSBGRG00000013247(NEDD9)
GO:0042325	BP	regulation of phosphorylation	79	24	103	935	4.39564e-06	0.000210525	ENSBGRG00000000290(IGF1);ENSBGRG00000000313(CCN1);ENSBGRG00000000314(NCKAP1L);ENSBGRG00000000399(CRLF1);ENSBGRG00000000652(PLPP3);ENSBGRG00000000703(ADRA1A);ENSBGRG00000000804(PTK2B);ENSBGRG00000000868(IL6);ENSBGRG00000001759(PTPRO);ENSBGRG00000001895(ZBTB20);ENSBGRG00000002028(MDFIC);ENSBGRG00000002809(BANK1);ENSBGRG00000002923(CCL19);ENSBGRG00000002952(CCL21);ENSBGRG00000003280(HCLS1);ENSBGRG00…	ENSBGRG00000000205(MSTN);ENSBGRG00000007091(HSP90AB1);ENSBGRG00000007455(DUSP10);ENSBGRG00000007775(WNK4);ENSBGRG00000008397(MID1);ENSBGRG00000009617(PTPRT);ENSBGRG00000010395(STOX1);ENSBGRG00000012133(TPD52L1);ENSBGRG00000013158(EZH2);ENSBGRG00000013247(NEDD9);ENSBGRG00000015288(SMPD3);ENSBGRG00000016457(FGFR4);ENSBGRG00000016855(FGF18);ENSBGRG00000017903(FGF10);ENSBGRG00000019194(AXIN2);ENSBGRG…
GO:1901701	BP	cellular response to oxygen-containing compound	55	16	71	580	4.43666e-06	0.000211092	ENSBGRG00000000290(IGF1);ENSBGRG00000000804(PTK2B);ENSBGRG00000000868(IL6);ENSBGRG00000001895(ZBTB20);ENSBGRG00000003559(SLC9B2);ENSBGRG00000003717(KANK1);ENSBGRG00000004372(NTRK2);ENSBGRG00000005550(HCN2);ENSBGRG00000005982(JAK2);ENSBGRG00000006027(PRNP);ENSBGRG00000007268(PIK3CG);ENSBGRG00000007471(RHOQ);ENSBGRG00000007842(KLF7);ENSBGRG00000007893(ATP2B4);ENSBGRG00000007990(RORA);ENSBGRG0000000…	ENSBGRG00000000205(MSTN);ENSBGRG00000001989(HOXA2);ENSBGRG00000009313(PTCH1);ENSBGRG00000009570(SMO);ENSBGRG00000011295(PPP1R1B);ENSBGRG00000012638(ESR2);ENSBGRG00000013158(EZH2);ENSBGRG00000013185(IRS1);ENSBGRG00000015288(SMPD3);ENSBGRG00000015338(TEAD2);ENSBGRG00000019689(ADCY8);ENSBGRG00000020213(EFNA5);ENSBGRG00000024009(ABCB4);ENSBGRG00000025236(VWA2);ENSBGRG00000025884(SOX4);ENSBGRG00000026…
GO:0009410	BP	response to xenobiotic stimulus	15	15	30	173	4.58896e-06	0.000216285	ENSBGRG00000000314(NCKAP1L);ENSBGRG00000001992(ACER2);ENSBGRG00000005982(JAK2);ENSBGRG00000006560(PPP1R12A);ENSBGRG00000007990(RORA);ENSBGRG00000009096(FOS);ENSBGRG00000009678(INHBA);ENSBGRG00000011484(SFRP1);ENSBGRG00000014234(IL1B);ENSBGRG00000014254(CYP1B1);ENSBGRG00000015036(TMEM38A);ENSBGRG00000019961(GPX1);ENSBGRG00000020868(HTR2A);ENSBGRG00000022389(RYR2);ENSBGRG00000022874(GPLD1)	ENSBGRG00000000205(MSTN);ENSBGRG00000002083(RAD54L);ENSBGRG00000002112(GSTM3);ENSBGRG00000007496(ABAT);ENSBGRG00000007757(CASQ2);ENSBGRG00000007775(WNK4);ENSBGRG00000009694(KCNJ11);ENSBGRG00000011295(PPP1R1B);ENSBGRG00000012503(PHGDH);ENSBGRG00000013238(HNF4A);ENSBGRG00000019689(ADCY8);ENSBGRG00000019973(RHBDD3);ENSBGRG00000024009(ABCB4);ENSBGRG00000025506(CYP1A1);ENSBGRG00000026534(PNP)
GO:0014013	BP	regulation of gliogenesis	12	6	18	76	4.60802e-06	0.000216285	ENSBGRG00000000868(IL6);ENSBGRG00000008928(VEGFC);ENSBGRG00000013380(STAP1);ENSBGRG00000014234(IL1B);ENSBGRG00000014296(P2RY12);ENSBGRG00000018812(CX3CL1);ENSBGRG00000019467(IL34);ENSBGRG00000023032(TREM2);ENSBGRG00000023149(RNF112);ENSBGRG00000023186(GPR183);ENSBGRG00000023252(LIF);ENSBGRG00000025826(ZNF365)	ENSBGRG00000005655(LRP2);ENSBGRG00000007158(SOX8);ENSBGRG00000013158(EZH2);ENSBGRG00000015914(SOX11);ENSBGRG00000020754(NKX6-1);ENSBGRG00000025531(BMERB1)
GO:0065007	BP	biological regulation	395	277	672	8538	4.63554e-06	0.000216285	ENSBGRG00000000195(SLC9A9);ENSBGRG00000000252(CD84);ENSBGRG00000000266(PROS1);ENSBGRG00000000290(IGF1);ENSBGRG00000000313(CCN1);ENSBGRG00000000314(NCKAP1L);ENSBGRG00000000399(CRLF1);ENSBGRG00000000652(PLPP3);ENSBGRG00000000703(ADRA1A);ENSBGRG00000000748(GNA15);ENSBGRG00000000804(PTK2B);ENSBGRG00000000821(-);ENSBGRG00000000868(IL6);ENSBGRG00000000881(ARHGAP30);ENSBGRG00000000899(PTGER1);ENSBGRG000…	ENSBGRG00000000037(CXADR);ENSBGRG00000000112(TIAM1);ENSBGRG00000000205(MSTN);ENSBGRG00000000350(PLS1);ENSBGRG00000000478(IHH);ENSBGRG00000000485(CAVIN4);ENSBGRG00000000494(DNAI3);ENSBGRG00000000513(MYCL);ENSBGRG00000000613(GABRB2);ENSBGRG00000000755(MCOLN2);ENSBGRG00000000772(COMP);ENSBGRG00000000777(HPCAL4);ENSBGRG00000000918(STK36);ENSBGRG00000000922(CDCA7L);ENSBGRG00000000948(CCDC65);ENSBGRG00…
GO:0032102	BP	negative regulation of response to external stimulus	28	6	34	209	4.73785e-06	0.000219642	ENSBGRG00000000266(PROS1);ENSBGRG00000000290(IGF1);ENSBGRG00000001735(TNFAIP8L2);ENSBGRG00000003226(ABI3BP);ENSBGRG00000007772(METRNL);ENSBGRG00000007902(CD109);ENSBGRG00000007990(RORA);ENSBGRG00000008117(FNDC4);ENSBGRG00000008142(ANGPT2);ENSBGRG00000010521(LTF);ENSBGRG00000010835(SERPINF2);ENSBGRG00000013031(ADTRP);ENSBGRG00000013380(STAP1);ENSBGRG00000014055(FGL2);ENSBGRG00000014351(SH2B3);ENSB…	ENSBGRG00000002634(-);ENSBGRG00000007455(DUSP10);ENSBGRG00000011114(C1QBP);ENSBGRG00000011687(C5);ENSBGRG00000018756(KREMEN1);ENSBGRG00000024315(ADAMTS18)
GO:0008324	MF	cation transmembrane transporter activity	32	32	64	493	4.86398e-06	0.00097488	ENSBGRG00000000195(SLC9A9);ENSBGRG00000002022(SLC24A2);ENSBGRG00000002833(ITGAV);ENSBGRG00000003191(SLC22A5);ENSBGRG00000003543(ABCC9);ENSBGRG00000003559(SLC9B2);ENSBGRG00000003645(SLC40A1);ENSBGRG00000005550(HCN2);ENSBGRG00000006172(KCNK13);ENSBGRG00000006751(SLC7A1);ENSBGRG00000007400(SLC36A2);ENSBGRG00000007893(ATP2B4);ENSBGRG00000009927(GRIA1);ENSBGRG00000010379(SLC39A14);ENSBGRG00000011713(S…	ENSBGRG00000000709(MCOLN3);ENSBGRG00000000755(MCOLN2);ENSBGRG00000002931(ATP6V0A4);ENSBGRG00000004152(SLC28A3);ENSBGRG00000004468(KCND3);ENSBGRG00000004479(SLC15A2);ENSBGRG00000006627(SLC7A8);ENSBGRG00000007140(SLC7A3);ENSBGRG00000009357(KCNMB4);ENSBGRG00000009694(KCNJ11);ENSBGRG00000009802(GRIN1);ENSBGRG00000009846(ATP2A1);ENSBGRG00000010173(LRRC26);ENSBGRG00000011226(SLC4A11);ENSBGRG00000011412…
GO:0010758	BP	regulation of macrophage chemotaxis	6	2	8	16	4.96188e-06	0.000228563	ENSBGRG00000000804(PTK2B);ENSBGRG00000009274(C3AR1);ENSBGRG00000013380(STAP1);ENSBGRG00000014737(C5AR1);ENSBGRG00000019467(IL34);ENSBGRG00000020676(CSF1R)	ENSBGRG00000000205(MSTN);ENSBGRG00000011687(C5)
GO:0033674	BP	positive regulation of kinase activity	28	11	39	256	5.04027e-06	0.00023027	ENSBGRG00000000290(IGF1);ENSBGRG00000000313(CCN1);ENSBGRG00000000703(ADRA1A);ENSBGRG00000000804(PTK2B);ENSBGRG00000002923(CCL19);ENSBGRG00000002952(CCL21);ENSBGRG00000005982(JAK2);ENSBGRG00000006027(PRNP);ENSBGRG00000007268(PIK3CG);ENSBGRG00000007893(ATP2B4);ENSBGRG00000008627(IL18);ENSBGRG00000008928(VEGFC);ENSBGRG00000009814(RELN);ENSBGRG00000010521(LTF);ENSBGRG00000012695(PRLR);ENSBGRG00000014…	ENSBGRG00000007091(HSP90AB1);ENSBGRG00000007775(WNK4);ENSBGRG00000010395(STOX1);ENSBGRG00000012133(TPD52L1);ENSBGRG00000013158(EZH2);ENSBGRG00000013247(NEDD9);ENSBGRG00000016855(FGF18);ENSBGRG00000020317(MMD2);ENSBGRG00000022298(ERN2);ENSBGRG00000022762(TRAF4);ENSBGRG00000026642(EMP2)
GO:0033627	BP	cell adhesion mediated by integrin	13	1	14	49	5.06264e-06	0.00023027	ENSBGRG00000000314(NCKAP1L);ENSBGRG00000000652(PLPP3);ENSBGRG00000001992(ACER2);ENSBGRG00000002833(ITGAV);ENSBGRG00000002952(CCL21);ENSBGRG00000011056(LPXN);ENSBGRG00000014254(CYP1B1);ENSBGRG00000015364(FBN1);ENSBGRG00000016318(DPP4);ENSBGRG00000018034(PLAU);ENSBGRG00000021881(ITGA11);ENSBGRG00000022987(MMRN1);ENSBGRG00000023252(LIF)	ENSBGRG00000007227(FERMT1)
GO:0002685	BP	regulation of leukocyte migration	22	5	27	148	5.1324e-06	0.000231984	ENSBGRG00000000314(NCKAP1L);ENSBGRG00000000804(PTK2B);ENSBGRG00000002923(CCL19);ENSBGRG00000002952(CCL21);ENSBGRG00000008928(VEGFC);ENSBGRG00000009274(C3AR1);ENSBGRG00000009380(CCL24);ENSBGRG00000010316(-);ENSBGRG00000010957(CAMK1D);ENSBGRG00000013031(ADTRP);ENSBGRG00000013380(STAP1);ENSBGRG00000014203(THY1);ENSBGRG00000014296(P2RY12);ENSBGRG00000014737(C5AR1);ENSBGRG00000016318(DPP4);ENSBGRG0000…	ENSBGRG00000000205(MSTN);ENSBGRG00000011114(C1QBP);ENSBGRG00000011687(C5);ENSBGRG00000013247(NEDD9);ENSBGRG00000015288(SMPD3)
GO:0071622	BP	regulation of granulocyte chemotaxis	10	2	12	37	5.59207e-06	0.000250728	ENSBGRG00000000314(NCKAP1L);ENSBGRG00000002923(CCL19);ENSBGRG00000002952(CCL21);ENSBGRG00000009274(C3AR1);ENSBGRG00000010957(CAMK1D);ENSBGRG00000014737(C5AR1);ENSBGRG00000016318(DPP4);ENSBGRG00000016692(SLIT2);ENSBGRG00000019467(IL34);ENSBGRG00000020676(CSF1R)	ENSBGRG00000000205(MSTN);ENSBGRG00000011114(C1QBP)
GO:0045860	BP	positive regulation of protein kinase activity	25	11	36	229	5.61641e-06	0.000250728	ENSBGRG00000000290(IGF1);ENSBGRG00000000313(CCN1);ENSBGRG00000000703(ADRA1A);ENSBGRG00000000804(PTK2B);ENSBGRG00000002923(CCL19);ENSBGRG00000002952(CCL21);ENSBGRG00000005982(JAK2);ENSBGRG00000006027(PRNP);ENSBGRG00000007268(PIK3CG);ENSBGRG00000007893(ATP2B4);ENSBGRG00000008627(IL18);ENSBGRG00000008928(VEGFC);ENSBGRG00000009814(RELN);ENSBGRG00000010521(LTF);ENSBGRG00000012695(PRLR);ENSBGRG00000014…	ENSBGRG00000007091(HSP90AB1);ENSBGRG00000007775(WNK4);ENSBGRG00000010395(STOX1);ENSBGRG00000012133(TPD52L1);ENSBGRG00000013158(EZH2);ENSBGRG00000013247(NEDD9);ENSBGRG00000016855(FGF18);ENSBGRG00000020317(MMD2);ENSBGRG00000022298(ERN2);ENSBGRG00000022762(TRAF4);ENSBGRG00000026642(EMP2)
GO:0031401	BP	positive regulation of protein modification process	64	23	87	760	5.80411e-06	0.000257517	ENSBGRG00000000290(IGF1);ENSBGRG00000000313(CCN1);ENSBGRG00000000399(CRLF1);ENSBGRG00000000652(PLPP3);ENSBGRG00000000703(ADRA1A);ENSBGRG00000000804(PTK2B);ENSBGRG00000000868(IL6);ENSBGRG00000001201(BCL6);ENSBGRG00000002809(BANK1);ENSBGRG00000002923(CCL19);ENSBGRG00000002952(CCL21);ENSBGRG00000003280(HCLS1);ENSBGRG00000004372(NTRK2);ENSBGRG00000004570(RELL1);ENSBGRG00000005982(JAK2);ENSBGRG0000000…	ENSBGRG00000007091(HSP90AB1);ENSBGRG00000007775(WNK4);ENSBGRG00000008397(MID1);ENSBGRG00000010395(STOX1);ENSBGRG00000010927(JARID2);ENSBGRG00000012133(TPD52L1);ENSBGRG00000013158(EZH2);ENSBGRG00000013247(NEDD9);ENSBGRG00000016457(FGFR4);ENSBGRG00000016855(FGF18);ENSBGRG00000017062(MYB);ENSBGRG00000017903(FGF10);ENSBGRG00000019194(AXIN2);ENSBGRG00000020213(EFNA5);ENSBGRG00000020284(GDF7);ENSBGRG00…
GO:0010573	BP	vascular endothelial growth factor production	9	1	10	26	5.9686e-06	0.0002632	ENSBGRG00000000868(IL6);ENSBGRG00000006109(FLT4);ENSBGRG00000007990(RORA);ENSBGRG00000009274(C3AR1);ENSBGRG00000014234(IL1B);ENSBGRG00000014254(CYP1B1);ENSBGRG00000014737(C5AR1);ENSBGRG00000025983(C3);ENSBGRG00000026205(ADAMTS3)	ENSBGRG00000011687(C5)
GO:0007165	BP	signal transduction	218	128	346	3997	6.04457e-06	0.000264936	ENSBGRG00000000290(IGF1);ENSBGRG00000000313(CCN1);ENSBGRG00000000314(NCKAP1L);ENSBGRG00000000399(CRLF1);ENSBGRG00000000652(PLPP3);ENSBGRG00000000703(ADRA1A);ENSBGRG00000000748(GNA15);ENSBGRG00000000804(PTK2B);ENSBGRG00000000868(IL6);ENSBGRG00000000881(ARHGAP30);ENSBGRG00000000899(PTGER1);ENSBGRG00000001201(BCL6);ENSBGRG00000001275(DOCK4);ENSBGRG00000001355(PLXNC1);ENSBGRG00000001459(KLHL6);ENSBGR…	ENSBGRG00000000112(TIAM1);ENSBGRG00000000205(MSTN);ENSBGRG00000000478(IHH);ENSBGRG00000000485(CAVIN4);ENSBGRG00000000613(GABRB2);ENSBGRG00000000772(COMP);ENSBGRG00000000777(HPCAL4);ENSBGRG00000000918(STK36);ENSBGRG00000001203(CELSR2);ENSBGRG00000001261(NRTN);ENSBGRG00000001407(CELSR1);ENSBGRG00000001643(PPP1R1C);ENSBGRG00000002365(S100B);ENSBGRG00000002480(SOX7);ENSBGRG00000002689(RGS4);ENSBGRG00…
GO:0010575	BP	positive regulation of vascular endothelial growth factor production	8	1	9	21	6.13193e-06	0.000267145	ENSBGRG00000000868(IL6);ENSBGRG00000006109(FLT4);ENSBGRG00000007990(RORA);ENSBGRG00000009274(C3AR1);ENSBGRG00000014234(IL1B);ENSBGRG00000014254(CYP1B1);ENSBGRG00000014737(C5AR1);ENSBGRG00000025983(C3)	ENSBGRG00000011687(C5)
GO:0022603	BP	regulation of anatomical structure morphogenesis	46	30	76	640	6.27291e-06	0.000271651	ENSBGRG00000000804(PTK2B);ENSBGRG00000002168(DCN);ENSBGRG00000003195(CD53);ENSBGRG00000003457(NLGN1);ENSBGRG00000003717(KANK1);ENSBGRG00000006054(XDH);ENSBGRG00000007471(RHOQ);ENSBGRG00000007838(CST3);ENSBGRG00000007893(ATP2B4);ENSBGRG00000008142(ANGPT2);ENSBGRG00000008928(VEGFC);ENSBGRG00000009274(C3AR1);ENSBGRG00000009361(STAB1);ENSBGRG00000009380(CCL24);ENSBGRG00000009814(RELN);ENSBGRG00000009…	ENSBGRG00000001407(CELSR1);ENSBGRG00000003810(-);ENSBGRG00000006415(GLI1);ENSBGRG00000007093(NKD1);ENSBGRG00000007158(SOX8);ENSBGRG00000007227(FERMT1);ENSBGRG00000009570(SMO);ENSBGRG00000010388(MSX1);ENSBGRG00000010395(STOX1);ENSBGRG00000011114(C1QBP);ENSBGRG00000011687(C5);ENSBGRG00000013238(HNF4A);ENSBGRG00000013247(NEDD9);ENSBGRG00000013255(EFNB3);ENSBGRG00000014436(LRG1);ENSBGRG00000014633(TG…
GO:0050866	BP	negative regulation of cell activation	19	5	24	125	6.86135e-06	0.000295365	ENSBGRG00000000252(CD84);ENSBGRG00000000314(NCKAP1L);ENSBGRG00000001201(BCL6);ENSBGRG00000001735(TNFAIP8L2);ENSBGRG00000002809(BANK1);ENSBGRG00000009149(VSIG4);ENSBGRG00000009720(GLI3);ENSBGRG00000010980(MILR1);ENSBGRG00000011484(SFRP1);ENSBGRG00000014055(FGL2);ENSBGRG00000014351(SH2B3);ENSBGRG00000015132(RASSF5);ENSBGRG00000018200(SPI1);ENSBGRG00000019910(BTK);ENSBGRG00000023032(TREM2);ENSBGRG00…	ENSBGRG00000000478(IHH);ENSBGRG00000015914(SOX11);ENSBGRG00000019973(RHBDD3);ENSBGRG00000024315(ADAMTS18);ENSBGRG00000024586(FOXJ1)
GO:0065009	BP	regulation of molecular function	104	45	149	1487	6.91423e-06	0.00029588	ENSBGRG00000000290(IGF1);ENSBGRG00000000313(CCN1);ENSBGRG00000000314(NCKAP1L);ENSBGRG00000000652(PLPP3);ENSBGRG00000000703(ADRA1A);ENSBGRG00000000804(PTK2B);ENSBGRG00000000868(IL6);ENSBGRG00000001201(BCL6);ENSBGRG00000001759(PTPRO);ENSBGRG00000001992(ACER2);ENSBGRG00000002639(SPOCK1);ENSBGRG00000002833(ITGAV);ENSBGRG00000002923(CCL19);ENSBGRG00000002952(CCL21);ENSBGRG00000003280(HCLS1);ENSBGRG000…	ENSBGRG00000000112(TIAM1);ENSBGRG00000000205(MSTN);ENSBGRG00000000918(STK36);ENSBGRG00000002266(ARHGEF19);ENSBGRG00000002480(SOX7);ENSBGRG00000006415(GLI1);ENSBGRG00000007091(HSP90AB1);ENSBGRG00000007318(CHTF18);ENSBGRG00000007455(DUSP10);ENSBGRG00000007757(CASQ2);ENSBGRG00000007775(WNK4);ENSBGRG00000007850(TERT);ENSBGRG00000009313(PTCH1);ENSBGRG00000009570(SMO);ENSBGRG00000009617(PTPRT);ENSBGRG0…
GO:0050730	BP	regulation of peptidyl-tyrosine phosphorylation	25	3	28	159	6.98957e-06	0.000297345	ENSBGRG00000000290(IGF1);ENSBGRG00000000399(CRLF1);ENSBGRG00000000652(PLPP3);ENSBGRG00000000703(ADRA1A);ENSBGRG00000000804(PTK2B);ENSBGRG00000000868(IL6);ENSBGRG00000002809(BANK1);ENSBGRG00000003280(HCLS1);ENSBGRG00000005982(JAK2);ENSBGRG00000006027(PRNP);ENSBGRG00000008627(IL18);ENSBGRG00000009814(RELN);ENSBGRG00000011484(SFRP1);ENSBGRG00000014351(SH2B3);ENSBGRG00000015945(FCGR1A);ENSBGRG0000001…	ENSBGRG00000013247(NEDD9);ENSBGRG00000017903(FGF10);ENSBGRG00000020213(EFNA5)
GO:0046873	MF	metal ion transmembrane transporter activity	24	21	45	309	6.98993e-06	0.00122586	ENSBGRG00000000195(SLC9A9);ENSBGRG00000002022(SLC24A2);ENSBGRG00000002833(ITGAV);ENSBGRG00000003543(ABCC9);ENSBGRG00000003559(SLC9B2);ENSBGRG00000003645(SLC40A1);ENSBGRG00000005550(HCN2);ENSBGRG00000006172(KCNK13);ENSBGRG00000007893(ATP2B4);ENSBGRG00000010379(SLC39A14);ENSBGRG00000012223(KCNC1);ENSBGRG00000015036(TMEM38A);ENSBGRG00000016156(ATP2C2);ENSBGRG00000019084(ATP2B3);ENSBGRG00000019550(SC…	ENSBGRG00000004152(SLC28A3);ENSBGRG00000004468(KCND3);ENSBGRG00000009357(KCNMB4);ENSBGRG00000009694(KCNJ11);ENSBGRG00000009802(GRIN1);ENSBGRG00000009846(ATP2A1);ENSBGRG00000010173(LRRC26);ENSBGRG00000011226(SLC4A11);ENSBGRG00000011412(TRPC3);ENSBGRG00000011476(KCNN2);ENSBGRG00000012616(SLC34A2);ENSBGRG00000013228(CACNA1B);ENSBGRG00000014531(KCNH6);ENSBGRG00000017228(TPCN1);ENSBGRG00000018280(SLC8…
GO:0030316	BP	osteoclast differentiation	14	3	17	71	7.21046e-06	0.000304948	ENSBGRG00000001644(SNX10);ENSBGRG00000003559(SLC9B2);ENSBGRG00000006220(JUNB);ENSBGRG00000006785(MAFB);ENSBGRG00000006844(OSTM1);ENSBGRG00000007902(CD109);ENSBGRG00000009096(FOS);ENSBGRG00000011484(SFRP1);ENSBGRG00000015364(FBN1);ENSBGRG00000018017(SIGLEC15);ENSBGRG00000018261(TNFRSF11A);ENSBGRG00000020676(CSF1R);ENSBGRG00000023032(TREM2);ENSBGRG00000023186(GPR183)	ENSBGRG00000013247(NEDD9);ENSBGRG00000024802(GPC3);ENSBGRG00000026197(PRXL2A)
GO:0022008	BP	neurogenesis	59	47	106	981	7.51991e-06	0.000316186	ENSBGRG00000000652(PLPP3);ENSBGRG00000000804(PTK2B);ENSBGRG00000000868(IL6);ENSBGRG00000001201(BCL6);ENSBGRG00000001759(PTPRO);ENSBGRG00000002639(SPOCK1);ENSBGRG00000003262(TMEM106B);ENSBGRG00000003422(C1QA);ENSBGRG00000003457(NLGN1);ENSBGRG00000003717(KANK1);ENSBGRG00000003727(UGCG);ENSBGRG00000004372(NTRK2);ENSBGRG00000007767(NAV3);ENSBGRG00000007842(KLF7);ENSBGRG00000007990(RORA);ENSBGRG000000…	ENSBGRG00000000350(PLS1);ENSBGRG00000000478(IHH);ENSBGRG00000000513(MYCL);ENSBGRG00000000613(GABRB2);ENSBGRG00000000709(MCOLN3);ENSBGRG00000001203(CELSR2);ENSBGRG00000001261(NRTN);ENSBGRG00000001407(CELSR1);ENSBGRG00000001989(HOXA2);ENSBGRG00000004553(CSMD3);ENSBGRG00000004819(AGTPBP1);ENSBGRG00000005122(LNX2);ENSBGRG00000005218(NRCAM);ENSBGRG00000005655(LRP2);ENSBGRG00000007091(HSP90AB1);ENSBGRG…
GO:0010817	BP	regulation of hormone levels	24	20	44	310	8.40742e-06	0.000351459	ENSBGRG00000000868(IL6);ENSBGRG00000003559(SLC9B2);ENSBGRG00000005073(MAFA);ENSBGRG00000007032(IYD);ENSBGRG00000007842(KLF7);ENSBGRG00000009678(INHBA);ENSBGRG00000010379(SLC39A14);ENSBGRG00000011484(SFRP1);ENSBGRG00000012465(STX1A);ENSBGRG00000013735(STC2);ENSBGRG00000014234(IL1B);ENSBGRG00000014254(CYP1B1);ENSBGRG00000015642(PRKN);ENSBGRG00000016717(LTBP4);ENSBGRG00000017992(PCSK1N);ENSBGRG00000…	ENSBGRG00000004363(CYP11A1);ENSBGRG00000004985(RFX3);ENSBGRG00000006627(SLC7A8);ENSBGRG00000007158(SOX8);ENSBGRG00000007775(WNK4);ENSBGRG00000009694(KCNJ11);ENSBGRG00000013185(IRS1);ENSBGRG00000013238(HNF4A);ENSBGRG00000015288(SMPD3);ENSBGRG00000018280(SLC8B1);ENSBGRG00000018841(-);ENSBGRG00000019655(SLC29A4);ENSBGRG00000019689(ADCY8);ENSBGRG00000020213(EFNA5);ENSBGRG00000020754(NKX6-1);ENSBGRG00…
GO:0060099	BP	regulation of phagocytosis, engulfment	6	0	6	9	8.98486e-06	0.000371306	ENSBGRG00000000314(NCKAP1L);ENSBGRG00000013380(STAP1);ENSBGRG00000017564(APPL2);ENSBGRG00000019844(CD36);ENSBGRG00000023032(TREM2);ENSBGRG00000025983(C3)	-
GO:1905153	BP	regulation of membrane invagination	6	0	6	9	8.98486e-06	0.000371306	ENSBGRG00000000314(NCKAP1L);ENSBGRG00000013380(STAP1);ENSBGRG00000017564(APPL2);ENSBGRG00000019844(CD36);ENSBGRG00000023032(TREM2);ENSBGRG00000025983(C3)	-
GO:0098657	BP	import into cell	45	9	54	412	9.16029e-06	0.000373878	ENSBGRG00000000314(NCKAP1L);ENSBGRG00000001644(SNX10);ENSBGRG00000002022(SLC24A2);ENSBGRG00000002833(ITGAV);ENSBGRG00000003457(NLGN1);ENSBGRG00000003559(SLC9B2);ENSBGRG00000004617(LRP1);ENSBGRG00000005021(SFRP4);ENSBGRG00000005550(HCN2);ENSBGRG00000006751(SLC7A1);ENSBGRG00000007944(NCF4);ENSBGRG00000009456(MSR1);ENSBGRG00000009927(GRIA1);ENSBGRG00000010379(SLC39A14);ENSBGRG00000010690(STON1);ENSB…	ENSBGRG00000004479(SLC15A2);ENSBGRG00000005655(LRP2);ENSBGRG00000006627(SLC7A8);ENSBGRG00000007140(SLC7A3);ENSBGRG00000017228(TPCN1);ENSBGRG00000019655(SLC29A4);ENSBGRG00000020626(PACSIN1);ENSBGRG00000020975(SLC22A3);ENSBGRG00000024802(GPC3)
GO:0072593	BP	reactive oxygen species metabolic process	25	4	29	170	9.16258e-06	0.000373878	ENSBGRG00000000313(CCN1);ENSBGRG00000000804(PTK2B);ENSBGRG00000006054(XDH);ENSBGRG00000007179(CYBB);ENSBGRG00000007893(ATP2B4);ENSBGRG00000007944(NCF4);ENSBGRG00000007990(RORA);ENSBGRG00000008291(BCO2);ENSBGRG00000008323(ASS1);ENSBGRG00000008799(PDK4);ENSBGRG00000009672(PID1);ENSBGRG00000012680(PLA2R1);ENSBGRG00000014010(SESN2);ENSBGRG00000014092(SOD3);ENSBGRG00000014234(IL1B);ENSBGRG00000014254(…	ENSBGRG00000002966(GLS2);ENSBGRG00000014462(PLIN5);ENSBGRG00000017574(IL19);ENSBGRG00000025506(CYP1A1)
GO:0009719	BP	response to endogenous stimulus	63	28	91	814	9.20219e-06	0.000373878	ENSBGRG00000000290(IGF1);ENSBGRG00000000313(CCN1);ENSBGRG00000000868(IL6);ENSBGRG00000001713(RERG);ENSBGRG00000002923(CCL19);ENSBGRG00000002952(CCL21);ENSBGRG00000003280(HCLS1);ENSBGRG00000003717(KANK1);ENSBGRG00000003727(UGCG);ENSBGRG00000004317(AOC1);ENSBGRG00000004372(NTRK2);ENSBGRG00000005550(HCN2);ENSBGRG00000005982(JAK2);ENSBGRG00000006027(PRNP);ENSBGRG00000006204(SKIL);ENSBGRG00000007268(P…	ENSBGRG00000000205(MSTN);ENSBGRG00000000772(COMP);ENSBGRG00000005655(LRP2);ENSBGRG00000006565(FBN2);ENSBGRG00000007091(HSP90AB1);ENSBGRG00000007227(FERMT1);ENSBGRG00000007757(CASQ2);ENSBGRG00000008025(DLX5);ENSBGRG00000008760(SOX6);ENSBGRG00000010388(MSX1);ENSBGRG00000010458(KCP);ENSBGRG00000010725(KNSTRN);ENSBGRG00000011295(PPP1R1B);ENSBGRG00000012638(ESR2);ENSBGRG00000013158(EZH2);ENSBGRG000000…
GO:0010574	BP	regulation of vascular endothelial growth factor production	8	1	9	22	9.7226e-06	0.000392815	ENSBGRG00000000868(IL6);ENSBGRG00000006109(FLT4);ENSBGRG00000007990(RORA);ENSBGRG00000009274(C3AR1);ENSBGRG00000014234(IL1B);ENSBGRG00000014254(CYP1B1);ENSBGRG00000014737(C5AR1);ENSBGRG00000025983(C3)	ENSBGRG00000011687(C5)
GO:0045596	BP	negative regulation of cell differentiation	35	24	59	465	9.78353e-06	0.00039308	ENSBGRG00000000290(IGF1);ENSBGRG00000000804(PTK2B);ENSBGRG00000001201(BCL6);ENSBGRG00000001670(BHLHE41);ENSBGRG00000002639(SPOCK1);ENSBGRG00000002833(ITGAV);ENSBGRG00000003430(C1QC);ENSBGRG00000003457(NLGN1);ENSBGRG00000003717(KANK1);ENSBGRG00000005665(ZBTB16);ENSBGRG00000006054(XDH);ENSBGRG00000006204(SKIL);ENSBGRG00000006785(MAFB);ENSBGRG00000007990(RORA);ENSBGRG00000008627(IL18);ENSBGRG0000000…	ENSBGRG00000000205(MSTN);ENSBGRG00000000478(IHH);ENSBGRG00000001989(HOXA2);ENSBGRG00000007158(SOX8);ENSBGRG00000008760(SOX6);ENSBGRG00000009313(PTCH1);ENSBGRG00000009570(SMO);ENSBGRG00000009981(PRDM6);ENSBGRG00000010388(MSX1);ENSBGRG00000013158(EZH2);ENSBGRG00000013255(EFNB3);ENSBGRG00000015914(SOX11);ENSBGRG00000017062(MYB);ENSBGRG00000017903(FGF10);ENSBGRG00000018756(KREMEN1);ENSBGRG00000019194…
GO:0050878	BP	regulation of body fluid levels	21	12	33	207	1.01132e-05	0.00040408	ENSBGRG00000000266(PROS1);ENSBGRG00000000868(IL6);ENSBGRG00000001759(PTPRO);ENSBGRG00000003727(UGCG);ENSBGRG00000005774(SERPING1);ENSBGRG00000005982(JAK2);ENSBGRG00000008627(IL18);ENSBGRG00000010835(SERPINF2);ENSBGRG00000012695(PRLR);ENSBGRG00000013031(ADTRP);ENSBGRG00000014296(P2RY12);ENSBGRG00000014351(SH2B3);ENSBGRG00000018034(PLAU);ENSBGRG00000018331(ADRA2A);ENSBGRG00000018916(F13A1);ENSBGRG0…	ENSBGRG00000000772(COMP);ENSBGRG00000001203(CELSR2);ENSBGRG00000001621(AQP3);ENSBGRG00000002634(-);ENSBGRG00000005622(BPIFA1);ENSBGRG00000007775(WNK4);ENSBGRG00000009082(KDF1);ENSBGRG00000013238(HNF4A);ENSBGRG00000017903(FGF10);ENSBGRG00000021481(EMILIN2);ENSBGRG00000024315(ADAMTS18);ENSBGRG00000026642(EMP2)
GO:0048699	BP	generation of neurons	55	44	99	909	1.10826e-05	0.000440382	ENSBGRG00000000804(PTK2B);ENSBGRG00000000868(IL6);ENSBGRG00000001201(BCL6);ENSBGRG00000001759(PTPRO);ENSBGRG00000002639(SPOCK1);ENSBGRG00000003262(TMEM106B);ENSBGRG00000003422(C1QA);ENSBGRG00000003457(NLGN1);ENSBGRG00000003717(KANK1);ENSBGRG00000003727(UGCG);ENSBGRG00000004372(NTRK2);ENSBGRG00000007842(KLF7);ENSBGRG00000007990(RORA);ENSBGRG00000008389(TNC);ENSBGRG00000008928(VEGFC);ENSBGRG0000000…	ENSBGRG00000000350(PLS1);ENSBGRG00000000478(IHH);ENSBGRG00000000513(MYCL);ENSBGRG00000000613(GABRB2);ENSBGRG00000000709(MCOLN3);ENSBGRG00000001203(CELSR2);ENSBGRG00000001261(NRTN);ENSBGRG00000001407(CELSR1);ENSBGRG00000001989(HOXA2);ENSBGRG00000004553(CSMD3);ENSBGRG00000004819(AGTPBP1);ENSBGRG00000005122(LNX2);ENSBGRG00000005218(NRCAM);ENSBGRG00000005655(LRP2);ENSBGRG00000007091(HSP90AB1);ENSBGRG…
GO:1903035	BP	negative regulation of response to wounding	11	4	15	59	1.13453e-05	0.000448357	ENSBGRG00000000266(PROS1);ENSBGRG00000003226(ABI3BP);ENSBGRG00000007902(CD109);ENSBGRG00000010835(SERPINF2);ENSBGRG00000013031(ADTRP);ENSBGRG00000014351(SH2B3);ENSBGRG00000016423(WFDC1);ENSBGRG00000018034(PLAU);ENSBGRG00000018227(ALOX5);ENSBGRG00000022987(MMRN1);ENSBGRG00000024258(PDGFRA)	ENSBGRG00000002634(-);ENSBGRG00000007455(DUSP10);ENSBGRG00000018756(KREMEN1);ENSBGRG00000024315(ADAMTS18)
GO:0022857	MF	transmembrane transporter activity	45	51	96	851	1.15501e-05	0.00180053	ENSBGRG00000000195(SLC9A9);ENSBGRG00000002022(SLC24A2);ENSBGRG00000002833(ITGAV);ENSBGRG00000003191(SLC22A5);ENSBGRG00000003431(SLC13A4);ENSBGRG00000003543(ABCC9);ENSBGRG00000003559(SLC9B2);ENSBGRG00000003645(SLC40A1);ENSBGRG00000005550(HCN2);ENSBGRG00000006172(KCNK13);ENSBGRG00000006751(SLC7A1);ENSBGRG00000007400(SLC36A2);ENSBGRG00000007893(ATP2B4);ENSBGRG00000008663(SLC22A23);ENSBGRG00000009906…	ENSBGRG00000000082(GRIK1);ENSBGRG00000000613(GABRB2);ENSBGRG00000000709(MCOLN3);ENSBGRG00000000755(MCOLN2);ENSBGRG00000001621(AQP3);ENSBGRG00000002931(ATP6V0A4);ENSBGRG00000003770(SLC19A2);ENSBGRG00000004152(SLC28A3);ENSBGRG00000004468(KCND3);ENSBGRG00000004479(SLC15A2);ENSBGRG00000004535(STRA6);ENSBGRG00000005334(SLC43A3);ENSBGRG00000006627(SLC7A8);ENSBGRG00000007140(SLC7A3);ENSBGRG00000008888(C…
GO:0050727	BP	regulation of inflammatory response	32	4	36	237	1.23349e-05	0.000484817	ENSBGRG00000000290(IGF1);ENSBGRG00000000821(-);ENSBGRG00000000868(IL6);ENSBGRG00000001201(BCL6);ENSBGRG00000001735(TNFAIP8L2);ENSBGRG00000003226(ABI3BP);ENSBGRG00000005774(SERPING1);ENSBGRG00000005982(JAK2);ENSBGRG00000007772(METRNL);ENSBGRG00000007990(RORA);ENSBGRG00000008117(FNDC4);ENSBGRG00000008389(TNC);ENSBGRG00000008627(IL18);ENSBGRG00000009149(VSIG4);ENSBGRG00000009380(CCL24);ENSBGRG000000…	ENSBGRG00000007455(DUSP10);ENSBGRG00000011114(C1QBP);ENSBGRG00000012943(IL17D);ENSBGRG00000019973(RHBDD3)
GO:0048585	BP	negative regulation of response to stimulus	81	32	113	1074	1.25069e-05	0.000488013	ENSBGRG00000000252(CD84);ENSBGRG00000000266(PROS1);ENSBGRG00000000290(IGF1);ENSBGRG00000000314(NCKAP1L);ENSBGRG00000001201(BCL6);ENSBGRG00000001735(TNFAIP8L2);ENSBGRG00000001759(PTPRO);ENSBGRG00000002113(SHISA3);ENSBGRG00000002168(DCN);ENSBGRG00000002809(BANK1);ENSBGRG00000002833(ITGAV);ENSBGRG00000003226(ABI3BP);ENSBGRG00000003717(KANK1);ENSBGRG00000005021(SFRP4);ENSBGRG00000005403(CTH);ENSBGRG0…	ENSBGRG00000000205(MSTN);ENSBGRG00000002634(-);ENSBGRG00000003062(NME5);ENSBGRG00000004995(KIF26A);ENSBGRG00000005655(LRP2);ENSBGRG00000005686(BPIFB1);ENSBGRG00000006415(GLI1);ENSBGRG00000006565(FBN2);ENSBGRG00000007093(NKD1);ENSBGRG00000007227(FERMT1);ENSBGRG00000007455(DUSP10);ENSBGRG00000007757(CASQ2);ENSBGRG00000007850(TERT);ENSBGRG00000009313(PTCH1);ENSBGRG00000009617(PTPRT);ENSBGRG000000111…
GO:0051046	BP	regulation of secretion	27	17	44	315	1.26825e-05	0.000488013	ENSBGRG00000000252(CD84);ENSBGRG00000000290(IGF1);ENSBGRG00000000314(NCKAP1L);ENSBGRG00000000868(IL6);ENSBGRG00000003457(NLGN1);ENSBGRG00000003559(SLC9B2);ENSBGRG00000003995(RAB15);ENSBGRG00000007842(KLF7);ENSBGRG00000009678(INHBA);ENSBGRG00000011484(SFRP1);ENSBGRG00000011945(RAB3D);ENSBGRG00000012465(STX1A);ENSBGRG00000012680(PLA2R1);ENSBGRG00000013031(ADTRP);ENSBGRG00000014234(IL1B);ENSBGRG0000…	ENSBGRG00000004985(RFX3);ENSBGRG00000007775(WNK4);ENSBGRG00000009694(KCNJ11);ENSBGRG00000013185(IRS1);ENSBGRG00000013238(HNF4A);ENSBGRG00000016100(KRT20);ENSBGRG00000017210(ABCG1);ENSBGRG00000017903(FGF10);ENSBGRG00000018280(SLC8B1);ENSBGRG00000019689(ADCY8);ENSBGRG00000019973(RHBDD3);ENSBGRG00000020213(EFNA5);ENSBGRG00000020754(NKX6-1);ENSBGRG00000022019(MYOM1);ENSBGRG00000023043(RASL10B);ENSBGR…
GO:0019220	BP	regulation of phosphate metabolic process	82	26	108	1016	1.26862e-05	0.000488013	ENSBGRG00000000290(IGF1);ENSBGRG00000000313(CCN1);ENSBGRG00000000314(NCKAP1L);ENSBGRG00000000399(CRLF1);ENSBGRG00000000652(PLPP3);ENSBGRG00000000703(ADRA1A);ENSBGRG00000000804(PTK2B);ENSBGRG00000000868(IL6);ENSBGRG00000001759(PTPRO);ENSBGRG00000001895(ZBTB20);ENSBGRG00000002028(MDFIC);ENSBGRG00000002809(BANK1);ENSBGRG00000002923(CCL19);ENSBGRG00000002952(CCL21);ENSBGRG00000003280(HCLS1);ENSBGRG00…	ENSBGRG00000000205(MSTN);ENSBGRG00000007091(HSP90AB1);ENSBGRG00000007455(DUSP10);ENSBGRG00000007775(WNK4);ENSBGRG00000008397(MID1);ENSBGRG00000009617(PTPRT);ENSBGRG00000010395(STOX1);ENSBGRG00000011295(PPP1R1B);ENSBGRG00000012133(TPD52L1);ENSBGRG00000013158(EZH2);ENSBGRG00000013247(NEDD9);ENSBGRG00000014197(PPP4R4);ENSBGRG00000015288(SMPD3);ENSBGRG00000016457(FGFR4);ENSBGRG00000016855(FGF18);ENSB…
GO:0051174	BP	regulation of phosphorus metabolic process	82	26	108	1016	1.26862e-05	0.000488013	ENSBGRG00000000290(IGF1);ENSBGRG00000000313(CCN1);ENSBGRG00000000314(NCKAP1L);ENSBGRG00000000399(CRLF1);ENSBGRG00000000652(PLPP3);ENSBGRG00000000703(ADRA1A);ENSBGRG00000000804(PTK2B);ENSBGRG00000000868(IL6);ENSBGRG00000001759(PTPRO);ENSBGRG00000001895(ZBTB20);ENSBGRG00000002028(MDFIC);ENSBGRG00000002809(BANK1);ENSBGRG00000002923(CCL19);ENSBGRG00000002952(CCL21);ENSBGRG00000003280(HCLS1);ENSBGRG00…	ENSBGRG00000000205(MSTN);ENSBGRG00000007091(HSP90AB1);ENSBGRG00000007455(DUSP10);ENSBGRG00000007775(WNK4);ENSBGRG00000008397(MID1);ENSBGRG00000009617(PTPRT);ENSBGRG00000010395(STOX1);ENSBGRG00000011295(PPP1R1B);ENSBGRG00000012133(TPD52L1);ENSBGRG00000013158(EZH2);ENSBGRG00000013247(NEDD9);ENSBGRG00000014197(PPP4R4);ENSBGRG00000015288(SMPD3);ENSBGRG00000016457(FGFR4);ENSBGRG00000016855(FGF18);ENSB…
GO:0150076	BP	neuroinflammatory response	8	2	10	28	1.29306e-05	0.000493304	ENSBGRG00000000290(IGF1);ENSBGRG00000000821(-);ENSBGRG00000003422(C1QA);ENSBGRG00000005982(JAK2);ENSBGRG00000013380(STAP1);ENSBGRG00000014737(C5AR1);ENSBGRG00000023032(TREM2);ENSBGRG00000025732(CTSC)	ENSBGRG00000009570(SMO);ENSBGRG00000019689(ADCY8)
GO:0046879	BP	hormone secretion	16	13	29	173	1.29691e-05	0.000493304	ENSBGRG00000000868(IL6);ENSBGRG00000003559(SLC9B2);ENSBGRG00000005073(MAFA);ENSBGRG00000007842(KLF7);ENSBGRG00000009678(INHBA);ENSBGRG00000011484(SFRP1);ENSBGRG00000012465(STX1A);ENSBGRG00000014234(IL1B);ENSBGRG00000015642(PRKN);ENSBGRG00000016717(LTBP4);ENSBGRG00000018227(ALOX5);ENSBGRG00000018331(ADRA2A);ENSBGRG00000020407(SPP1);ENSBGRG00000023252(LIF);ENSBGRG00000023316(OSM);ENSBGRG00000025055…	ENSBGRG00000004985(RFX3);ENSBGRG00000007775(WNK4);ENSBGRG00000009694(KCNJ11);ENSBGRG00000013185(IRS1);ENSBGRG00000013238(HNF4A);ENSBGRG00000015288(SMPD3);ENSBGRG00000018280(SLC8B1);ENSBGRG00000019689(ADCY8);ENSBGRG00000020213(EFNA5);ENSBGRG00000020754(NKX6-1);ENSBGRG00000023043(RASL10B);ENSBGRG00000025884(SOX4);ENSBGRG00000026523(BAIAP3)
GO:0030856	BP	regulation of epithelial cell differentiation	11	11	22	113	1.30284e-05	0.000493304	ENSBGRG00000002378(MAFF);ENSBGRG00000005021(SFRP4);ENSBGRG00000006054(XDH);ENSBGRG00000007842(KLF7);ENSBGRG00000007902(CD109);ENSBGRG00000009618(FAT4);ENSBGRG00000011624(SGPP1);ENSBGRG00000012695(PRLR);ENSBGRG00000014234(IL1B);ENSBGRG00000023252(LIF);ENSBGRG00000024292(ZFP36)	ENSBGRG00000000513(MYCL);ENSBGRG00000003621(PTCH2);ENSBGRG00000004985(RFX3);ENSBGRG00000009082(KDF1);ENSBGRG00000009313(PTCH1);ENSBGRG00000009570(SMO);ENSBGRG00000013158(EZH2);ENSBGRG00000017903(FGF10);ENSBGRG00000020691(TP73);ENSBGRG00000021133(ASCL1);ENSBGRG00000024586(FOXJ1)
GO:0005509	MF	calcium ion binding	38	29	67	540	1.34367e-05	0.00188517	ENSBGRG00000000266(PROS1);ENSBGRG00000000721(AOAH);ENSBGRG00000001306(MASP1);ENSBGRG00000001718(PLA2G12A);ENSBGRG00000002639(SPOCK1);ENSBGRG00000002827(PKD2L2);ENSBGRG00000003074(PPP2R3A);ENSBGRG00000004317(AOC1);ENSBGRG00000004617(LRP1);ENSBGRG00000004974(EPDR1);ENSBGRG00000005676(CAPN14);ENSBGRG00000006185(S100A4);ENSBGRG00000006692(LTBP2);ENSBGRG00000008891(SCUBE2);ENSBGRG00000009304(MAN1A1);E…	ENSBGRG00000000350(PLS1);ENSBGRG00000000478(IHH);ENSBGRG00000000772(COMP);ENSBGRG00000000777(HPCAL4);ENSBGRG00000001193(CAPS);ENSBGRG00000001203(CELSR2);ENSBGRG00000001407(CELSR1);ENSBGRG00000002365(S100B);ENSBGRG00000002634(-);ENSBGRG00000004606(PCDH10);ENSBGRG00000005655(LRP2);ENSBGRG00000006194(NECAB3);ENSBGRG00000006565(FBN2);ENSBGRG00000006575(MCTP2);ENSBGRG00000007093(NKD1);ENSBGRG000000071…
GO:0002573	BP	myeloid leukocyte differentiation	23	3	26	147	1.35902e-05	0.000511896	ENSBGRG00000001644(SNX10);ENSBGRG00000002635(RUNX1);ENSBGRG00000003280(HCLS1);ENSBGRG00000003430(C1QC);ENSBGRG00000003559(SLC9B2);ENSBGRG00000006220(JUNB);ENSBGRG00000006785(MAFB);ENSBGRG00000006844(OSTM1);ENSBGRG00000007902(CD109);ENSBGRG00000009096(FOS);ENSBGRG00000011108(PIR);ENSBGRG00000011484(SFRP1);ENSBGRG00000015364(FBN1);ENSBGRG00000015582(EVI2B);ENSBGRG00000018017(SIGLEC15);ENSBGRG000000…	ENSBGRG00000013247(NEDD9);ENSBGRG00000024802(GPC3);ENSBGRG00000026197(PRXL2A)
GO:0002694	BP	regulation of leukocyte activation	36	11	47	346	1.36669e-05	0.000512121	ENSBGRG00000000252(CD84);ENSBGRG00000000290(IGF1);ENSBGRG00000000314(NCKAP1L);ENSBGRG00000000868(IL6);ENSBGRG00000001201(BCL6);ENSBGRG00000001735(TNFAIP8L2);ENSBGRG00000002242(IGFBP2);ENSBGRG00000002809(BANK1);ENSBGRG00000005665(ZBTB16);ENSBGRG00000005982(JAK2);ENSBGRG00000006751(SLC7A1);ENSBGRG00000007990(RORA);ENSBGRG00000008627(IL18);ENSBGRG00000009149(VSIG4);ENSBGRG00000009720(GLI3);ENSBGRG00…	ENSBGRG00000000478(IHH);ENSBGRG00000007455(DUSP10);ENSBGRG00000013247(NEDD9);ENSBGRG00000013255(EFNB3);ENSBGRG00000015914(SOX11);ENSBGRG00000017062(MYB);ENSBGRG00000017903(FGF10);ENSBGRG00000019973(RHBDD3);ENSBGRG00000024586(FOXJ1);ENSBGRG00000025884(SOX4);ENSBGRG00000026534(PNP)
GO:0014015	BP	positive regulation of gliogenesis	9	3	12	40	1.38143e-05	0.000514976	ENSBGRG00000000868(IL6);ENSBGRG00000008928(VEGFC);ENSBGRG00000014234(IL1B);ENSBGRG00000018812(CX3CL1);ENSBGRG00000019467(IL34);ENSBGRG00000023032(TREM2);ENSBGRG00000023149(RNF112);ENSBGRG00000023252(LIF);ENSBGRG00000025826(ZNF365)	ENSBGRG00000005655(LRP2);ENSBGRG00000007158(SOX8);ENSBGRG00000020754(NKX6-1)
GO:0050796	BP	regulation of insulin secretion	8	10	18	82	1.4321e-05	0.000531126	ENSBGRG00000000868(IL6);ENSBGRG00000003559(SLC9B2);ENSBGRG00000007842(KLF7);ENSBGRG00000011484(SFRP1);ENSBGRG00000014234(IL1B);ENSBGRG00000015642(PRKN);ENSBGRG00000018227(ALOX5);ENSBGRG00000018331(ADRA2A)	ENSBGRG00000004985(RFX3);ENSBGRG00000009694(KCNJ11);ENSBGRG00000013185(IRS1);ENSBGRG00000013238(HNF4A);ENSBGRG00000018280(SLC8B1);ENSBGRG00000019689(ADCY8);ENSBGRG00000020213(EFNA5);ENSBGRG00000020754(NKX6-1);ENSBGRG00000025884(SOX4);ENSBGRG00000026523(BAIAP3)
GO:0010720	BP	positive regulation of cell development	27	14	41	287	1.44949e-05	0.000534832	ENSBGRG00000000290(IGF1);ENSBGRG00000000804(PTK2B);ENSBGRG00000000868(IL6);ENSBGRG00000001201(BCL6);ENSBGRG00000003457(NLGN1);ENSBGRG00000003559(SLC9B2);ENSBGRG00000004372(NTRK2);ENSBGRG00000008928(VEGFC);ENSBGRG00000009720(GLI3);ENSBGRG00000009814(RELN);ENSBGRG00000010972(BDNF);ENSBGRG00000011953(PCP4);ENSBGRG00000013720(CUX2);ENSBGRG00000014234(IL1B);ENSBGRG00000015642(PRKN);ENSBGRG00000015972(…	ENSBGRG00000004985(RFX3);ENSBGRG00000005655(LRP2);ENSBGRG00000007158(SOX8);ENSBGRG00000009570(SMO);ENSBGRG00000011114(C1QBP);ENSBGRG00000013247(NEDD9);ENSBGRG00000014633(TGIF2);ENSBGRG00000015914(SOX11);ENSBGRG00000020213(EFNA5);ENSBGRG00000020284(GDF7);ENSBGRG00000020317(MMD2);ENSBGRG00000020754(NKX6-1);ENSBGRG00000021133(ASCL1);ENSBGRG00000022294(SYT17)
GO:0009617	BP	response to bacterium	35	9	44	318	1.61306e-05	0.000592165	ENSBGRG00000000868(IL6);ENSBGRG00000000899(PTGER1);ENSBGRG00000001459(KLHL6);ENSBGRG00000002809(BANK1);ENSBGRG00000003191(SLC22A5);ENSBGRG00000004500(RGS1);ENSBGRG00000005982(JAK2);ENSBGRG00000008294(TNFSF8);ENSBGRG00000008627(IL18);ENSBGRG00000009361(STAB1);ENSBGRG00000010195(IRF5);ENSBGRG00000010403(CCR5);ENSBGRG00000010521(LTF);ENSBGRG00000011283(SLPI);ENSBGRG00000011623(ANXA3);ENSBGRG00000011…	ENSBGRG00000005622(BPIFA1);ENSBGRG00000007455(DUSP10);ENSBGRG00000014191(CA3);ENSBGRG00000014436(LRG1);ENSBGRG00000021481(EMILIN2);ENSBGRG00000021788(PLAC8);ENSBGRG00000023386(-);ENSBGRG00000023453(-);ENSBGRG00000024802(GPC3)
GO:0048878	BP	chemical homeostasis	51	27	78	680	1.67345e-05	0.000611232	ENSBGRG00000000195(SLC9A9);ENSBGRG00000000748(GNA15);ENSBGRG00000000804(PTK2B);ENSBGRG00000000868(IL6);ENSBGRG00000001406(SYPL2);ENSBGRG00000001644(SNX10);ENSBGRG00000001895(ZBTB20);ENSBGRG00000002022(SLC24A2);ENSBGRG00000002168(DCN);ENSBGRG00000002923(CCL19);ENSBGRG00000002952(CCL21);ENSBGRG00000003559(SLC9B2);ENSBGRG00000003645(SLC40A1);ENSBGRG00000003727(UGCG);ENSBGRG00000005021(SFRP4);ENSBGRG…	ENSBGRG00000000999(EPHX2);ENSBGRG00000001558(MCUB);ENSBGRG00000001621(AQP3);ENSBGRG00000002931(ATP6V0A4);ENSBGRG00000005622(BPIFA1);ENSBGRG00000006090(TACR1);ENSBGRG00000007480(KCTD17);ENSBGRG00000007757(CASQ2);ENSBGRG00000007775(WNK4);ENSBGRG00000009082(KDF1);ENSBGRG00000009313(PTCH1);ENSBGRG00000009802(GRIN1);ENSBGRG00000009846(ATP2A1);ENSBGRG00000011226(SLC4A11);ENSBGRG00000011412(TRPC3);ENSBG…
GO:0001823	BP	mesonephros development	7	11	18	83	1.70876e-05	0.000620993	ENSBGRG00000000399(CRLF1);ENSBGRG00000005665(ZBTB16);ENSBGRG00000009618(FAT4);ENSBGRG00000009720(GLI3);ENSBGRG00000011484(SFRP1);ENSBGRG00000016253(GREB1L);ENSBGRG00000016692(SLIT2)	ENSBGRG00000004042(OSR2);ENSBGRG00000007158(SOX8);ENSBGRG00000009313(PTCH1);ENSBGRG00000009570(SMO);ENSBGRG00000015539(HS3ST3B1);ENSBGRG00000015892(HS3ST3A1);ENSBGRG00000017533(WNT11);ENSBGRG00000017903(FGF10);ENSBGRG00000020409(LGR4);ENSBGRG00000024586(FOXJ1);ENSBGRG00000024802(GPC3)
GO:0060284	BP	regulation of cell development	41	24	65	538	1.72691e-05	0.000624451	ENSBGRG00000000290(IGF1);ENSBGRG00000000804(PTK2B);ENSBGRG00000000868(IL6);ENSBGRG00000001201(BCL6);ENSBGRG00000002639(SPOCK1);ENSBGRG00000003457(NLGN1);ENSBGRG00000003559(SLC9B2);ENSBGRG00000003717(KANK1);ENSBGRG00000004372(NTRK2);ENSBGRG00000008928(VEGFC);ENSBGRG00000009255(DIXDC1);ENSBGRG00000009720(GLI3);ENSBGRG00000009814(RELN);ENSBGRG00000010957(CAMK1D);ENSBGRG00000010972(BDNF);ENSBGRG00000…	ENSBGRG00000000513(MYCL);ENSBGRG00000001989(HOXA2);ENSBGRG00000004553(CSMD3);ENSBGRG00000004985(RFX3);ENSBGRG00000005655(LRP2);ENSBGRG00000007158(SOX8);ENSBGRG00000007455(DUSP10);ENSBGRG00000009570(SMO);ENSBGRG00000011114(C1QBP);ENSBGRG00000013158(EZH2);ENSBGRG00000013247(NEDD9);ENSBGRG00000013255(EFNB3);ENSBGRG00000014633(TGIF2);ENSBGRG00000015914(SOX11);ENSBGRG00000018178(UST);ENSBGRG0000001875…
GO:0001816	BP	cytokine production	47	12	59	474	1.75244e-05	0.000630529	ENSBGRG00000000252(CD84);ENSBGRG00000000290(IGF1);ENSBGRG00000000314(NCKAP1L);ENSBGRG00000000868(IL6);ENSBGRG00000001201(BCL6);ENSBGRG00000001895(ZBTB20);ENSBGRG00000002137(LURAP1);ENSBGRG00000002309(LUM);ENSBGRG00000002635(RUNX1);ENSBGRG00000002809(BANK1);ENSBGRG00000002833(ITGAV);ENSBGRG00000004215(CADM1);ENSBGRG00000005982(JAK2);ENSBGRG00000006109(FLT4);ENSBGRG00000007767(NAV3);ENSBGRG00000007…	ENSBGRG00000000755(MCOLN2);ENSBGRG00000007091(HSP90AB1);ENSBGRG00000007227(FERMT1);ENSBGRG00000011114(C1QBP);ENSBGRG00000011687(C5);ENSBGRG00000012943(IL17D);ENSBGRG00000017533(WNT11);ENSBGRG00000019240(SLC37A4);ENSBGRG00000020409(LGR4);ENSBGRG00000024586(FOXJ1);ENSBGRG00000025263(AFAP1L2);ENSBGRG00000026534(PNP)
GO:0006468	BP	protein phosphorylation	93	39	132	1310	1.91503e-05	0.000685619	ENSBGRG00000000290(IGF1);ENSBGRG00000000313(CCN1);ENSBGRG00000000399(CRLF1);ENSBGRG00000000652(PLPP3);ENSBGRG00000000703(ADRA1A);ENSBGRG00000000804(PTK2B);ENSBGRG00000000868(IL6);ENSBGRG00000001759(PTPRO);ENSBGRG00000002028(MDFIC);ENSBGRG00000002809(BANK1);ENSBGRG00000002833(ITGAV);ENSBGRG00000002923(CCL19);ENSBGRG00000002952(CCL21);ENSBGRG00000003179(CAMK2D);ENSBGRG00000003280(HCLS1);ENSBGRG0000…	ENSBGRG00000000119(HUNK);ENSBGRG00000000918(STK36);ENSBGRG00000007091(HSP90AB1);ENSBGRG00000007455(DUSP10);ENSBGRG00000007775(WNK4);ENSBGRG00000008397(MID1);ENSBGRG00000009617(PTPRT);ENSBGRG00000010395(STOX1);ENSBGRG00000011533(DYRK4);ENSBGRG00000011859(DCLK2);ENSBGRG00000012133(TPD52L1);ENSBGRG00000012136(SGK2);ENSBGRG00000013158(EZH2);ENSBGRG00000013247(NEDD9);ENSBGRG00000014298(MAK);ENSBGRG000…
GO:1905523	BP	positive regulation of macrophage migration	6	1	7	14	2.00845e-05	0.000715521	ENSBGRG00000009274(C3AR1);ENSBGRG00000014737(C5AR1);ENSBGRG00000018812(CX3CL1);ENSBGRG00000019467(IL34);ENSBGRG00000020676(CSF1R);ENSBGRG00000023032(TREM2)	ENSBGRG00000000205(MSTN)
GO:0030593	BP	neutrophil chemotaxis	10	3	13	48	2.08098e-05	0.000737728	ENSBGRG00000000314(NCKAP1L);ENSBGRG00000002923(CCL19);ENSBGRG00000002952(CCL21);ENSBGRG00000009274(C3AR1);ENSBGRG00000014471(ITGA9);ENSBGRG00000014737(C5AR1);ENSBGRG00000016318(DPP4);ENSBGRG00000016692(SLIT2);ENSBGRG00000020271(ITGA1);ENSBGRG00000025777(VAV1)	ENSBGRG00000000037(CXADR);ENSBGRG00000011114(C1QBP);ENSBGRG00000019240(SLC37A4)
GO:0031012	CC	extracellular matrix	18	14	32	204	2.12367e-05	0.00140472	ENSBGRG00000002309(LUM);ENSBGRG00000002438(TGFBI);ENSBGRG00000003226(ABI3BP);ENSBGRG00000008389(TNC);ENSBGRG00000009814(RELN);ENSBGRG00000011484(SFRP1);ENSBGRG00000011551(VWA1);ENSBGRG00000014092(SOD3);ENSBGRG00000015364(FBN1);ENSBGRG00000015795(TIMP1);ENSBGRG00000016717(LTBP4);ENSBGRG00000017027(FBLN5);ENSBGRG00000018711(MMP3);ENSBGRG00000019277(NID1);ENSBGRG00000022738(SSC5D);ENSBGRG00000022849…	ENSBGRG00000000478(IHH);ENSBGRG00000006565(FBN2);ENSBGRG00000007346(COL28A1);ENSBGRG00000010780(FREM2);ENSBGRG00000014725(MMP15);ENSBGRG00000017533(WNT11);ENSBGRG00000017903(FGF10);ENSBGRG00000017945(GPC2);ENSBGRG00000019296(EMID1);ENSBGRG00000020213(EFNA5);ENSBGRG00000024286(LAMA1);ENSBGRG00000024802(GPC3);ENSBGRG00000025236(VWA2);ENSBGRG00000025649(COL26A1)
GO:0050708	BP	regulation of protein secretion	11	14	25	142	2.14759e-05	0.000755534	ENSBGRG00000000290(IGF1);ENSBGRG00000000868(IL6);ENSBGRG00000003559(SLC9B2);ENSBGRG00000007842(KLF7);ENSBGRG00000011484(SFRP1);ENSBGRG00000013031(ADTRP);ENSBGRG00000014234(IL1B);ENSBGRG00000015642(PRKN);ENSBGRG00000018227(ALOX5);ENSBGRG00000018331(ADRA2A);ENSBGRG00000023032(TREM2)	ENSBGRG00000004985(RFX3);ENSBGRG00000009694(KCNJ11);ENSBGRG00000013185(IRS1);ENSBGRG00000013238(HNF4A);ENSBGRG00000016100(KRT20);ENSBGRG00000017210(ABCG1);ENSBGRG00000018280(SLC8B1);ENSBGRG00000019689(ADCY8);ENSBGRG00000019973(RHBDD3);ENSBGRG00000020213(EFNA5);ENSBGRG00000020754(NKX6-1);ENSBGRG00000022019(MYOM1);ENSBGRG00000025884(SOX4);ENSBGRG00000026523(BAIAP3)
GO:0051050	BP	positive regulation of transport	42	18	60	488	2.16085e-05	0.000755534	ENSBGRG00000000290(IGF1);ENSBGRG00000000314(NCKAP1L);ENSBGRG00000003280(HCLS1);ENSBGRG00000003457(NLGN1);ENSBGRG00000003995(RAB15);ENSBGRG00000004617(LRP1);ENSBGRG00000005021(SFRP4);ENSBGRG00000007471(RHOQ);ENSBGRG00000009720(GLI3);ENSBGRG00000009814(RELN);ENSBGRG00000010957(CAMK1D);ENSBGRG00000011945(RAB3D);ENSBGRG00000011981(STIM1);ENSBGRG00000012465(STX1A);ENSBGRG00000012680(PLA2R1);ENSBGRG000…	ENSBGRG00000001965(ATP8A1);ENSBGRG00000007850(TERT);ENSBGRG00000009313(PTCH1);ENSBGRG00000009570(SMO);ENSBGRG00000010173(LRRC26);ENSBGRG00000011412(TRPC3);ENSBGRG00000013185(IRS1);ENSBGRG00000013265(PDZK1);ENSBGRG00000017210(ABCG1);ENSBGRG00000018838(CACNA1D);ENSBGRG00000019689(ADCY8);ENSBGRG00000022019(MYOM1);ENSBGRG00000023043(RASL10B);ENSBGRG00000023331(PRR5L);ENSBGRG00000024009(ABCB4);ENSBGRG…
GO:1990266	BP	neutrophil migration	10	5	15	62	2.16255e-05	0.000755534	ENSBGRG00000000314(NCKAP1L);ENSBGRG00000002923(CCL19);ENSBGRG00000002952(CCL21);ENSBGRG00000009274(C3AR1);ENSBGRG00000014471(ITGA9);ENSBGRG00000014737(C5AR1);ENSBGRG00000016318(DPP4);ENSBGRG00000016692(SLIT2);ENSBGRG00000020271(ITGA1);ENSBGRG00000025777(VAV1)	ENSBGRG00000000037(CXADR);ENSBGRG00000000755(MCOLN2);ENSBGRG00000011114(C1QBP);ENSBGRG00000019240(SLC37A4);ENSBGRG00000026642(EMP2)
GO:0062023	CC	collagen-containing extracellular matrix	15	9	24	133	2.22651e-05	0.00140472	ENSBGRG00000002309(LUM);ENSBGRG00000003226(ABI3BP);ENSBGRG00000008389(TNC);ENSBGRG00000011484(SFRP1);ENSBGRG00000011551(VWA1);ENSBGRG00000014092(SOD3);ENSBGRG00000015364(FBN1);ENSBGRG00000015795(TIMP1);ENSBGRG00000016717(LTBP4);ENSBGRG00000017027(FBLN5);ENSBGRG00000019277(NID1);ENSBGRG00000022738(SSC5D);ENSBGRG00000022849(CD151);ENSBGRG00000022987(MMRN1);ENSBGRG00000026323(FMOD)	ENSBGRG00000006565(FBN2);ENSBGRG00000007346(COL28A1);ENSBGRG00000010780(FREM2);ENSBGRG00000017903(FGF10);ENSBGRG00000017945(GPC2);ENSBGRG00000020213(EFNA5);ENSBGRG00000024286(LAMA1);ENSBGRG00000024802(GPC3);ENSBGRG00000025236(VWA2)
GO:0030100	BP	regulation of endocytosis	25	2	27	160	2.2582e-05	0.000785159	ENSBGRG00000000314(NCKAP1L);ENSBGRG00000002833(ITGAV);ENSBGRG00000003457(NLGN1);ENSBGRG00000004617(LRP1);ENSBGRG00000005021(SFRP4);ENSBGRG00000010690(STON1);ENSBGRG00000010957(CAMK1D);ENSBGRG00000013298(DNAJC6);ENSBGRG00000013380(STAP1);ENSBGRG00000014234(IL1B);ENSBGRG00000017279(HCK);ENSBGRG00000017564(APPL2);ENSBGRG00000017698(DKK1);ENSBGRG00000018040(CD14);ENSBGRG00000018217(CDH13);ENSBGRG0000…	ENSBGRG00000020626(PACSIN1);ENSBGRG00000024802(GPC3)
GO:0048598	BP	embryonic morphogenesis	20	35	55	436	2.30903e-05	0.000798991	ENSBGRG00000000313(CCN1);ENSBGRG00000000652(PLPP3);ENSBGRG00000002584(COL8A1);ENSBGRG00000002833(ITGAV);ENSBGRG00000005665(ZBTB16);ENSBGRG00000006785(MAFB);ENSBGRG00000008928(VEGFC);ENSBGRG00000009678(INHBA);ENSBGRG00000009720(GLI3);ENSBGRG00000010583(NR0B1);ENSBGRG00000011484(SFRP1);ENSBGRG00000012308(TMIE);ENSBGRG00000015364(FBN1);ENSBGRG00000017698(DKK1);ENSBGRG00000020065(PROX1);ENSBGRG000000…	ENSBGRG00000000350(PLS1);ENSBGRG00000000478(IHH);ENSBGRG00000001407(CELSR1);ENSBGRG00000001989(HOXA2);ENSBGRG00000002480(SOX7);ENSBGRG00000004042(OSR2);ENSBGRG00000004535(STRA6);ENSBGRG00000005655(LRP2);ENSBGRG00000006415(GLI1);ENSBGRG00000006565(FBN2);ENSBGRG00000007158(SOX8);ENSBGRG00000008025(DLX5);ENSBGRG00000008610(ITGA7);ENSBGRG00000009082(KDF1);ENSBGRG00000009313(PTCH1);ENSBGRG00000009570(…
GO:0044057	BP	regulation of system process	24	15	39	273	2.33071e-05	0.000802652	ENSBGRG00000000290(IGF1);ENSBGRG00000000703(ADRA1A);ENSBGRG00000001275(DOCK4);ENSBGRG00000001759(PTPRO);ENSBGRG00000003191(SLC22A5);ENSBGRG00000003457(NLGN1);ENSBGRG00000003543(ABCC9);ENSBGRG00000007893(ATP2B4);ENSBGRG00000009678(INHBA);ENSBGRG00000009814(RELN);ENSBGRG00000009917(THRB);ENSBGRG00000012465(STX1A);ENSBGRG00000013720(CUX2);ENSBGRG00000014320(STC1);ENSBGRG00000015036(TMEM38A);ENSBGRG0…	ENSBGRG00000004468(KCND3);ENSBGRG00000007757(CASQ2);ENSBGRG00000007775(WNK4);ENSBGRG00000009846(ATP2A1);ENSBGRG00000011412(TRPC3);ENSBGRG00000011476(KCNN2);ENSBGRG00000017903(FGF10);ENSBGRG00000018123(CACNG5);ENSBGRG00000018838(CACNA1D);ENSBGRG00000019969(SPTBN4);ENSBGRG00000020750(GTF2IRD1);ENSBGRG00000022705(DSG2);ENSBGRG00000023112(SHISA7);ENSBGRG00000026141(TNNI1);ENSBGRG00000026642(EMP2)
GO:0045807	BP	positive regulation of endocytosis	18	1	19	93	2.46725e-05	0.000841658	ENSBGRG00000000314(NCKAP1L);ENSBGRG00000003457(NLGN1);ENSBGRG00000004617(LRP1);ENSBGRG00000005021(SFRP4);ENSBGRG00000010957(CAMK1D);ENSBGRG00000013380(STAP1);ENSBGRG00000014234(IL1B);ENSBGRG00000017564(APPL2);ENSBGRG00000018040(CD14);ENSBGRG00000019387(DOCK2);ENSBGRG00000019776(CLEC7A);ENSBGRG00000019844(CD36);ENSBGRG00000022744(PYCARD);ENSBGRG00000022849(CD151);ENSBGRG00000023032(TREM2);ENSBGRG0…	ENSBGRG00000024802(GPC3)
GO:0050921	BP	positive regulation of chemotaxis	14	5	19	93	2.46725e-05	0.000841658	ENSBGRG00000000314(NCKAP1L);ENSBGRG00000000804(PTK2B);ENSBGRG00000002923(CCL19);ENSBGRG00000002952(CCL21);ENSBGRG00000008928(VEGFC);ENSBGRG00000009274(C3AR1);ENSBGRG00000010316(-);ENSBGRG00000014737(C5AR1);ENSBGRG00000016692(SLIT2);ENSBGRG00000018200(SPI1);ENSBGRG00000018217(CDH13);ENSBGRG00000019467(IL34);ENSBGRG00000020676(CSF1R);ENSBGRG00000023032(TREM2)	ENSBGRG00000000205(MSTN);ENSBGRG00000011114(C1QBP);ENSBGRG00000013247(NEDD9);ENSBGRG00000016855(FGF18);ENSBGRG00000017903(FGF10)
GO:0022407	BP	regulation of cell-cell adhesion	29	11	40	284	2.56693e-05	0.000871549	ENSBGRG00000000290(IGF1);ENSBGRG00000000314(NCKAP1L);ENSBGRG00000000652(PLPP3);ENSBGRG00000000868(IL6);ENSBGRG00000001201(BCL6);ENSBGRG00000001735(TNFAIP8L2);ENSBGRG00000002242(IGFBP2);ENSBGRG00000002952(CCL21);ENSBGRG00000005665(ZBTB16);ENSBGRG00000005982(JAK2);ENSBGRG00000006751(SLC7A1);ENSBGRG00000008323(ASS1);ENSBGRG00000008627(IL18);ENSBGRG00000009149(VSIG4);ENSBGRG00000009720(GLI3);ENSBGRG0…	ENSBGRG00000000478(IHH);ENSBGRG00000007455(DUSP10);ENSBGRG00000013255(EFNB3);ENSBGRG00000017062(MYB);ENSBGRG00000020213(EFNA5);ENSBGRG00000021481(EMILIN2);ENSBGRG00000022672(B4GALNT2);ENSBGRG00000024315(ADAMTS18);ENSBGRG00000024586(FOXJ1);ENSBGRG00000025884(SOX4);ENSBGRG00000026534(PNP)
GO:0002673	BP	regulation of acute inflammatory response	8	2	10	30	2.59642e-05	0.000877445	ENSBGRG00000000868(IL6);ENSBGRG00000005774(SERPING1);ENSBGRG00000009149(VSIG4);ENSBGRG00000011872(A2M);ENSBGRG00000014234(IL1B);ENSBGRG00000018697(-);ENSBGRG00000023032(TREM2);ENSBGRG00000025983(C3)	ENSBGRG00000011114(C1QBP);ENSBGRG00000019973(RHBDD3)
GO:0001817	BP	regulation of cytokine production	46	12	58	470	2.65851e-05	0.000894248	ENSBGRG00000000252(CD84);ENSBGRG00000000290(IGF1);ENSBGRG00000000314(NCKAP1L);ENSBGRG00000000868(IL6);ENSBGRG00000001201(BCL6);ENSBGRG00000001895(ZBTB20);ENSBGRG00000002137(LURAP1);ENSBGRG00000002309(LUM);ENSBGRG00000002635(RUNX1);ENSBGRG00000002809(BANK1);ENSBGRG00000002833(ITGAV);ENSBGRG00000004215(CADM1);ENSBGRG00000005982(JAK2);ENSBGRG00000006109(FLT4);ENSBGRG00000007767(NAV3);ENSBGRG00000007…	ENSBGRG00000000755(MCOLN2);ENSBGRG00000007091(HSP90AB1);ENSBGRG00000007227(FERMT1);ENSBGRG00000011114(C1QBP);ENSBGRG00000011687(C5);ENSBGRG00000012943(IL17D);ENSBGRG00000017533(WNT11);ENSBGRG00000019240(SLC37A4);ENSBGRG00000020409(LGR4);ENSBGRG00000024586(FOXJ1);ENSBGRG00000025263(AFAP1L2);ENSBGRG00000026534(PNP)
GO:0022890	MF	inorganic cation transmembrane transporter activity	29	28	57	447	2.70768e-05	0.00331118	ENSBGRG00000000195(SLC9A9);ENSBGRG00000002022(SLC24A2);ENSBGRG00000002833(ITGAV);ENSBGRG00000003543(ABCC9);ENSBGRG00000003559(SLC9B2);ENSBGRG00000003645(SLC40A1);ENSBGRG00000005550(HCN2);ENSBGRG00000006172(KCNK13);ENSBGRG00000007400(SLC36A2);ENSBGRG00000007893(ATP2B4);ENSBGRG00000009927(GRIA1);ENSBGRG00000010379(SLC39A14);ENSBGRG00000012223(KCNC1);ENSBGRG00000015036(TMEM38A);ENSBGRG00000016156(AT…	ENSBGRG00000000709(MCOLN3);ENSBGRG00000000755(MCOLN2);ENSBGRG00000002931(ATP6V0A4);ENSBGRG00000004152(SLC28A3);ENSBGRG00000004468(KCND3);ENSBGRG00000004479(SLC15A2);ENSBGRG00000009357(KCNMB4);ENSBGRG00000009694(KCNJ11);ENSBGRG00000009802(GRIN1);ENSBGRG00000009846(ATP2A1);ENSBGRG00000010173(LRRC26);ENSBGRG00000011226(SLC4A11);ENSBGRG00000011412(TRPC3);ENSBGRG00000011476(KCNN2);ENSBGRG00000012616(S…
GO:0071495	BP	cellular response to endogenous stimulus	56	28	84	757	2.71419e-05	0.000902289	ENSBGRG00000000290(IGF1);ENSBGRG00000000313(CCN1);ENSBGRG00000003717(KANK1);ENSBGRG00000003727(UGCG);ENSBGRG00000004317(AOC1);ENSBGRG00000004372(NTRK2);ENSBGRG00000005550(HCN2);ENSBGRG00000005982(JAK2);ENSBGRG00000006027(PRNP);ENSBGRG00000006204(SKIL);ENSBGRG00000007268(PIK3CG);ENSBGRG00000007471(RHOQ);ENSBGRG00000007893(ATP2B4);ENSBGRG00000007902(CD109);ENSBGRG00000008799(PDK4);ENSBGRG0000000909…	ENSBGRG00000000205(MSTN);ENSBGRG00000000772(COMP);ENSBGRG00000005655(LRP2);ENSBGRG00000006565(FBN2);ENSBGRG00000007091(HSP90AB1);ENSBGRG00000007227(FERMT1);ENSBGRG00000007757(CASQ2);ENSBGRG00000008025(DLX5);ENSBGRG00000008760(SOX6);ENSBGRG00000010388(MSX1);ENSBGRG00000010458(KCP);ENSBGRG00000010725(KNSTRN);ENSBGRG00000011295(PPP1R1B);ENSBGRG00000012638(ESR2);ENSBGRG00000013158(EZH2);ENSBGRG000000…
GO:0060993	BP	kidney morphogenesis	4	13	17	78	2.71886e-05	0.000902289	ENSBGRG00000009618(FAT4);ENSBGRG00000009720(GLI3);ENSBGRG00000016253(GREB1L);ENSBGRG00000023252(LIF)	ENSBGRG00000007158(SOX8);ENSBGRG00000007775(WNK4);ENSBGRG00000009313(PTCH1);ENSBGRG00000009570(SMO);ENSBGRG00000015539(HS3ST3B1);ENSBGRG00000015892(HS3ST3A1);ENSBGRG00000017533(WNT11);ENSBGRG00000017903(FGF10);ENSBGRG00000020409(LGR4);ENSBGRG00000024586(FOXJ1);ENSBGRG00000024802(GPC3);ENSBGRG00000025421(SALL1);ENSBGRG00000025884(SOX4)
GO:0098662	BP	inorganic cation transmembrane transport	31	21	52	407	2.71984e-05	0.000902289	ENSBGRG00000000804(PTK2B);ENSBGRG00000002022(SLC24A2);ENSBGRG00000002833(ITGAV);ENSBGRG00000002923(CCL19);ENSBGRG00000002952(CCL21);ENSBGRG00000003543(ABCC9);ENSBGRG00000003645(SLC40A1);ENSBGRG00000005550(HCN2);ENSBGRG00000006172(KCNK13);ENSBGRG00000007268(PIK3CG);ENSBGRG00000007400(SLC36A2);ENSBGRG00000007893(ATP2B4);ENSBGRG00000010379(SLC39A14);ENSBGRG00000010403(CCR5);ENSBGRG00000011981(STIM1)…	ENSBGRG00000001558(MCUB);ENSBGRG00000002931(ATP6V0A4);ENSBGRG00000004468(KCND3);ENSBGRG00000005622(BPIFA1);ENSBGRG00000007757(CASQ2);ENSBGRG00000007775(WNK4);ENSBGRG00000009694(KCNJ11);ENSBGRG00000009802(GRIN1);ENSBGRG00000010173(LRRC26);ENSBGRG00000011226(SLC4A11);ENSBGRG00000011412(TRPC3);ENSBGRG00000011476(KCNN2);ENSBGRG00000013228(CACNA1B);ENSBGRG00000017228(TPCN1);ENSBGRG00000018280(SLC8B1);…
GO:0045667	BP	regulation of osteoblast differentiation	11	8	19	94	2.88924e-05	0.000954107	ENSBGRG00000000290(IGF1);ENSBGRG00000000313(CCN1);ENSBGRG00000000868(IL6);ENSBGRG00000008891(SCUBE2);ENSBGRG00000008928(VEGFC);ENSBGRG00000009720(GLI3);ENSBGRG00000010106(CRIM1);ENSBGRG00000010521(LTF);ENSBGRG00000011484(SFRP1);ENSBGRG00000025453(RUNX2);ENSBGRG00000026238(JUND)	ENSBGRG00000000494(DNAI3);ENSBGRG00000001989(HOXA2);ENSBGRG00000006415(GLI1);ENSBGRG00000006565(FBN2);ENSBGRG00000009313(PTCH1);ENSBGRG00000015914(SOX11);ENSBGRG00000019194(AXIN2);ENSBGRG00000021739(RORB)
GO:0008219	BP	cell death	82	42	124	1226	2.97743e-05	0.000978762	ENSBGRG00000000290(IGF1);ENSBGRG00000000313(CCN1);ENSBGRG00000000314(NCKAP1L);ENSBGRG00000000399(CRLF1);ENSBGRG00000000804(PTK2B);ENSBGRG00000000868(IL6);ENSBGRG00000001201(BCL6);ENSBGRG00000001735(TNFAIP8L2);ENSBGRG00000001992(ACER2);ENSBGRG00000002833(ITGAV);ENSBGRG00000002923(CCL19);ENSBGRG00000002952(CCL21);ENSBGRG00000003280(HCLS1);ENSBGRG00000003422(C1QA);ENSBGRG00000004372(NTRK2);ENSBGRG00…	ENSBGRG00000000613(GABRB2);ENSBGRG00000000772(COMP);ENSBGRG00000002480(SOX7);ENSBGRG00000002966(GLS2);ENSBGRG00000003062(NME5);ENSBGRG00000005655(LRP2);ENSBGRG00000006515(STPG1);ENSBGRG00000007091(HSP90AB1);ENSBGRG00000007158(SOX8);ENSBGRG00000007850(TERT);ENSBGRG00000008348(AGAP2);ENSBGRG00000009071(PIP);ENSBGRG00000009570(SMO);ENSBGRG00000009846(ATP2A1);ENSBGRG00000010087(NSG1);ENSBGRG000000103…
GO:0061134	MF	peptidase regulator activity	25	5	30	185	3.07861e-05	0.00331118	ENSBGRG00000002639(SPOCK1);ENSBGRG00000005774(SERPING1);ENSBGRG00000006920(AMBP);ENSBGRG00000007838(CST3);ENSBGRG00000007902(CD109);ENSBGRG00000010065(RPS6KA3);ENSBGRG00000010106(CRIM1);ENSBGRG00000010521(LTF);ENSBGRG00000010835(SERPINF2);ENSBGRG00000011283(SLPI);ENSBGRG00000011592(-);ENSBGRG00000011872(A2M);ENSBGRG00000014955(SERPINA11);ENSBGRG00000015089(-);ENSBGRG00000015394(-);ENSBGRG00000015…	ENSBGRG00000007346(COL28A1);ENSBGRG00000009344(SERPINI1);ENSBGRG00000011687(C5);ENSBGRG00000019909(SERPINB12);ENSBGRG00000024802(GPC3)
GO:0046649	BP	lymphocyte activation	42	15	57	462	3.13678e-05	0.00102648	ENSBGRG00000000290(IGF1);ENSBGRG00000000314(NCKAP1L);ENSBGRG00000000804(PTK2B);ENSBGRG00000000868(IL6);ENSBGRG00000001201(BCL6);ENSBGRG00000001735(TNFAIP8L2);ENSBGRG00000002242(IGFBP2);ENSBGRG00000002809(BANK1);ENSBGRG00000002923(CCL19);ENSBGRG00000002952(CCL21);ENSBGRG00000005665(ZBTB16);ENSBGRG00000005982(JAK2);ENSBGRG00000006751(SLC7A1);ENSBGRG00000006785(MAFB);ENSBGRG00000007990(RORA);ENSBGRG…	ENSBGRG00000000478(IHH);ENSBGRG00000007455(DUSP10);ENSBGRG00000008888(CDH17);ENSBGRG00000011413(EXO1);ENSBGRG00000013158(EZH2);ENSBGRG00000013247(NEDD9);ENSBGRG00000013255(EFNB3);ENSBGRG00000015914(SOX11);ENSBGRG00000017062(MYB);ENSBGRG00000017903(FGF10);ENSBGRG00000019973(RHBDD3);ENSBGRG00000024586(FOXJ1);ENSBGRG00000025884(SOX4);ENSBGRG00000026534(PNP);ENSBGRG00000026642(EMP2)
GO:0060349	BP	bone morphogenesis	7	8	15	64	3.24088e-05	0.00105103	ENSBGRG00000005021(SFRP4);ENSBGRG00000008891(SCUBE2);ENSBGRG00000009720(GLI3);ENSBGRG00000010521(LTF);ENSBGRG00000014320(STC1);ENSBGRG00000023646(CITED2);ENSBGRG00000025453(RUNX2)	ENSBGRG00000000478(IHH);ENSBGRG00000000772(COMP);ENSBGRG00000004042(OSR2);ENSBGRG00000008025(DLX5);ENSBGRG00000010388(MSX1);ENSBGRG00000015288(SMPD3);ENSBGRG00000016855(FGF18);ENSBGRG00000019194(AXIN2)
GO:1900046	BP	regulation of hemostasis	11	4	15	64	3.24088e-05	0.00105103	ENSBGRG00000000266(PROS1);ENSBGRG00000000868(IL6);ENSBGRG00000005774(SERPING1);ENSBGRG00000005982(JAK2);ENSBGRG00000010835(SERPINF2);ENSBGRG00000013031(ADTRP);ENSBGRG00000014351(SH2B3);ENSBGRG00000018034(PLAU);ENSBGRG00000019844(CD36);ENSBGRG00000022987(MMRN1);ENSBGRG00000024258(PDGFRA)	ENSBGRG00000000772(COMP);ENSBGRG00000002634(-);ENSBGRG00000021481(EMILIN2);ENSBGRG00000024315(ADAMTS18)
GO:0005215	MF	transporter activity	49	52	101	930	3.301e-05	0.00331118	ENSBGRG00000000195(SLC9A9);ENSBGRG00000001229(ESYT1);ENSBGRG00000002022(SLC24A2);ENSBGRG00000002833(ITGAV);ENSBGRG00000003191(SLC22A5);ENSBGRG00000003431(SLC13A4);ENSBGRG00000003543(ABCC9);ENSBGRG00000003559(SLC9B2);ENSBGRG00000003645(SLC40A1);ENSBGRG00000005550(HCN2);ENSBGRG00000006172(KCNK13);ENSBGRG00000006593(-);ENSBGRG00000006751(SLC7A1);ENSBGRG00000007400(SLC36A2);ENSBGRG00000007893(ATP2B4)…	ENSBGRG00000000082(GRIK1);ENSBGRG00000000613(GABRB2);ENSBGRG00000000709(MCOLN3);ENSBGRG00000000755(MCOLN2);ENSBGRG00000001621(AQP3);ENSBGRG00000001965(ATP8A1);ENSBGRG00000002931(ATP6V0A4);ENSBGRG00000003770(SLC19A2);ENSBGRG00000004152(SLC28A3);ENSBGRG00000004468(KCND3);ENSBGRG00000004479(SLC15A2);ENSBGRG00000004535(STRA6);ENSBGRG00000005334(SLC43A3);ENSBGRG00000006627(SLC7A8);ENSBGRG00000007140(S…
GO:0030414	MF	peptidase inhibitor activity	22	5	27	159	3.3041e-05	0.00331118	ENSBGRG00000002639(SPOCK1);ENSBGRG00000005774(SERPING1);ENSBGRG00000006920(AMBP);ENSBGRG00000007838(CST3);ENSBGRG00000007902(CD109);ENSBGRG00000010065(RPS6KA3);ENSBGRG00000010106(CRIM1);ENSBGRG00000010521(LTF);ENSBGRG00000010835(SERPINF2);ENSBGRG00000011283(SLPI);ENSBGRG00000011592(-);ENSBGRG00000011872(A2M);ENSBGRG00000014955(SERPINA11);ENSBGRG00000015089(-);ENSBGRG00000015394(-);ENSBGRG00000015…	ENSBGRG00000007346(COL28A1);ENSBGRG00000009344(SERPINI1);ENSBGRG00000011687(C5);ENSBGRG00000019909(SERPINB12);ENSBGRG00000024802(GPC3)
GO:0042592	BP	homeostatic process	77	42	119	1170	3.42157e-05	0.00110468	ENSBGRG00000000195(SLC9A9);ENSBGRG00000000314(NCKAP1L);ENSBGRG00000000748(GNA15);ENSBGRG00000000804(PTK2B);ENSBGRG00000000868(IL6);ENSBGRG00000001201(BCL6);ENSBGRG00000001406(SYPL2);ENSBGRG00000001644(SNX10);ENSBGRG00000001895(ZBTB20);ENSBGRG00000002022(SLC24A2);ENSBGRG00000002168(DCN);ENSBGRG00000002923(CCL19);ENSBGRG00000002952(CCL21);ENSBGRG00000003191(SLC22A5);ENSBGRG00000003280(HCLS1);ENSBGR…	ENSBGRG00000000037(CXADR);ENSBGRG00000000205(MSTN);ENSBGRG00000000478(IHH);ENSBGRG00000000772(COMP);ENSBGRG00000000999(EPHX2);ENSBGRG00000001558(MCUB);ENSBGRG00000001621(AQP3);ENSBGRG00000002931(ATP6V0A4);ENSBGRG00000005622(BPIFA1);ENSBGRG00000006090(TACR1);ENSBGRG00000007091(HSP90AB1);ENSBGRG00000007480(KCTD17);ENSBGRG00000007757(CASQ2);ENSBGRG00000007775(WNK4);ENSBGRG00000007850(TERT);ENSBGRG00…
GO:0070371	BP	ERK1 and ERK2 cascade	24	5	29	182	3.46161e-05	0.00111264	ENSBGRG00000000290(IGF1);ENSBGRG00000000313(CCN1);ENSBGRG00000000804(PTK2B);ENSBGRG00000002833(ITGAV);ENSBGRG00000002923(CCL19);ENSBGRG00000002952(CCL21);ENSBGRG00000006109(FLT4);ENSBGRG00000010835(SERPINF2);ENSBGRG00000013772(SEMA6A);ENSBGRG00000014234(IL1B);ENSBGRG00000014737(C5AR1);ENSBGRG00000018261(TNFRSF11A);ENSBGRG00000019844(CD36);ENSBGRG00000020676(CSF1R);ENSBGRG00000020868(HTR2A);ENSBGR…	ENSBGRG00000007455(DUSP10);ENSBGRG00000007775(WNK4);ENSBGRG00000016457(FGFR4);ENSBGRG00000016855(FGF18);ENSBGRG00000017903(FGF10)
GO:0006950	BP	response to stress	146	61	207	2257	3.50566e-05	0.00112181	ENSBGRG00000000266(PROS1);ENSBGRG00000000290(IGF1);ENSBGRG00000000313(CCN1);ENSBGRG00000000652(PLPP3);ENSBGRG00000000804(PTK2B);ENSBGRG00000000821(-);ENSBGRG00000000868(IL6);ENSBGRG00000001201(BCL6);ENSBGRG00000001306(MASP1);ENSBGRG00000001735(TNFAIP8L2);ENSBGRG00000001992(ACER2);ENSBGRG00000002028(MDFIC);ENSBGRG00000002059(TFEC);ENSBGRG00000002923(CCL19);ENSBGRG00000002952(CCL21);ENSBGRG00000003…	ENSBGRG00000000205(MSTN);ENSBGRG00000000772(COMP);ENSBGRG00000001407(CELSR1);ENSBGRG00000001621(AQP3);ENSBGRG00000002083(RAD54L);ENSBGRG00000002112(GSTM3);ENSBGRG00000002266(ARHGEF19);ENSBGRG00000002634(-);ENSBGRG00000003062(NME5);ENSBGRG00000005622(BPIFA1);ENSBGRG00000005686(BPIFB1);ENSBGRG00000005831(KLF5);ENSBGRG00000006115(POLE);ENSBGRG00000006221(ARMT1);ENSBGRG00000006415(GLI1);ENSBGRG000000…
GO:1903530	BP	regulation of secretion by cell	25	15	40	288	3.55218e-05	0.00112872	ENSBGRG00000000252(CD84);ENSBGRG00000000290(IGF1);ENSBGRG00000000314(NCKAP1L);ENSBGRG00000000868(IL6);ENSBGRG00000003457(NLGN1);ENSBGRG00000003559(SLC9B2);ENSBGRG00000003995(RAB15);ENSBGRG00000007842(KLF7);ENSBGRG00000009678(INHBA);ENSBGRG00000011484(SFRP1);ENSBGRG00000011945(RAB3D);ENSBGRG00000012465(STX1A);ENSBGRG00000013031(ADTRP);ENSBGRG00000014234(IL1B);ENSBGRG00000015642(PRKN);ENSBGRG000000…	ENSBGRG00000004985(RFX3);ENSBGRG00000009694(KCNJ11);ENSBGRG00000013185(IRS1);ENSBGRG00000013238(HNF4A);ENSBGRG00000016100(KRT20);ENSBGRG00000017210(ABCG1);ENSBGRG00000018280(SLC8B1);ENSBGRG00000019689(ADCY8);ENSBGRG00000019973(RHBDD3);ENSBGRG00000020213(EFNA5);ENSBGRG00000020754(NKX6-1);ENSBGRG00000022019(MYOM1);ENSBGRG00000023043(RASL10B);ENSBGRG00000025884(SOX4);ENSBGRG00000026523(BAIAP3)
GO:0010941	BP	regulation of cell death	74	33	107	1029	3.5668e-05	0.00112872	ENSBGRG00000000290(IGF1);ENSBGRG00000000313(CCN1);ENSBGRG00000000314(NCKAP1L);ENSBGRG00000000399(CRLF1);ENSBGRG00000000804(PTK2B);ENSBGRG00000000868(IL6);ENSBGRG00000001201(BCL6);ENSBGRG00000001735(TNFAIP8L2);ENSBGRG00000001992(ACER2);ENSBGRG00000002833(ITGAV);ENSBGRG00000002923(CCL19);ENSBGRG00000002952(CCL21);ENSBGRG00000003280(HCLS1);ENSBGRG00000003422(C1QA);ENSBGRG00000004372(NTRK2);ENSBGRG00…	ENSBGRG00000000613(GABRB2);ENSBGRG00000000772(COMP);ENSBGRG00000002480(SOX7);ENSBGRG00000002966(GLS2);ENSBGRG00000003062(NME5);ENSBGRG00000005655(LRP2);ENSBGRG00000006515(STPG1);ENSBGRG00000007091(HSP90AB1);ENSBGRG00000007158(SOX8);ENSBGRG00000007850(TERT);ENSBGRG00000008348(AGAP2);ENSBGRG00000009071(PIP);ENSBGRG00000009570(SMO);ENSBGRG00000010388(MSX1);ENSBGRG00000011114(C1QBP);ENSBGRG0000001213…
GO:0002920	BP	regulation of humoral immune response	7	3	10	31	3.58968e-05	0.00112872	ENSBGRG00000005774(SERPING1);ENSBGRG00000009149(VSIG4);ENSBGRG00000011872(A2M);ENSBGRG00000014234(IL1B);ENSBGRG00000018697(-);ENSBGRG00000023032(TREM2);ENSBGRG00000025983(C3)	ENSBGRG00000011114(C1QBP);ENSBGRG00000023453(-);ENSBGRG00000024586(FOXJ1)
GO:0014009	BP	glial cell proliferation	8	2	10	31	3.58968e-05	0.00112872	ENSBGRG00000000868(IL6);ENSBGRG00000008928(VEGFC);ENSBGRG00000014234(IL1B);ENSBGRG00000016918(LGI4);ENSBGRG00000018812(CX3CL1);ENSBGRG00000019467(IL34);ENSBGRG00000020676(CSF1R);ENSBGRG00000023032(TREM2)	ENSBGRG00000015914(SOX11);ENSBGRG00000025884(SOX4)
GO:0022838	MF	substrate-specific channel activity	19	27	46	340	3.77621e-05	0.00353201	ENSBGRG00000002833(ITGAV);ENSBGRG00000003543(ABCC9);ENSBGRG00000005550(HCN2);ENSBGRG00000006172(KCNK13);ENSBGRG00000009906(GLRA2);ENSBGRG00000009927(GRIA1);ENSBGRG00000010530(SLC26A7);ENSBGRG00000011713(SLC1A4);ENSBGRG00000012223(KCNC1);ENSBGRG00000015036(TMEM38A);ENSBGRG00000017839(GABRP);ENSBGRG00000019550(SCN3A);ENSBGRG00000020514(CACNA2D1);ENSBGRG00000020649(P2RX1);ENSBGRG00000022389(RYR2);EN…	ENSBGRG00000000082(GRIK1);ENSBGRG00000000613(GABRB2);ENSBGRG00000000709(MCOLN3);ENSBGRG00000000755(MCOLN2);ENSBGRG00000001621(AQP3);ENSBGRG00000004468(KCND3);ENSBGRG00000009357(KCNMB4);ENSBGRG00000009694(KCNJ11);ENSBGRG00000009802(GRIN1);ENSBGRG00000010173(LRRC26);ENSBGRG00000011226(SLC4A11);ENSBGRG00000011412(TRPC3);ENSBGRG00000011476(KCNN2);ENSBGRG00000013228(CACNA1B);ENSBGRG00000013700(SLC26A9…
GO:0048523	BP	negative regulation of cellular process	166	98	264	2993	3.79513e-05	0.00118816	ENSBGRG00000000252(CD84);ENSBGRG00000000290(IGF1);ENSBGRG00000000313(CCN1);ENSBGRG00000000314(NCKAP1L);ENSBGRG00000000399(CRLF1);ENSBGRG00000000652(PLPP3);ENSBGRG00000000703(ADRA1A);ENSBGRG00000000804(PTK2B);ENSBGRG00000000868(IL6);ENSBGRG00000001201(BCL6);ENSBGRG00000001670(BHLHE41);ENSBGRG00000001713(RERG);ENSBGRG00000001735(TNFAIP8L2);ENSBGRG00000001759(PTPRO);ENSBGRG00000001895(ZBTB20);ENSBGR…	ENSBGRG00000000205(MSTN);ENSBGRG00000000478(IHH);ENSBGRG00000000494(DNAI3);ENSBGRG00000000613(GABRB2);ENSBGRG00000000772(COMP);ENSBGRG00000001989(HOXA2);ENSBGRG00000002480(SOX7);ENSBGRG00000003062(NME5);ENSBGRG00000004041(SINHCAF);ENSBGRG00000004042(OSR2);ENSBGRG00000004595(TDRD9);ENSBGRG00000004819(AGTPBP1);ENSBGRG00000004985(RFX3);ENSBGRG00000004995(KIF26A);ENSBGRG00000005622(BPIFA1);ENSBGRG000…
GO:0048519	BP	negative regulation of biological process	186	104	290	3334	3.88039e-05	0.00120961	ENSBGRG00000000252(CD84);ENSBGRG00000000266(PROS1);ENSBGRG00000000290(IGF1);ENSBGRG00000000313(CCN1);ENSBGRG00000000314(NCKAP1L);ENSBGRG00000000399(CRLF1);ENSBGRG00000000652(PLPP3);ENSBGRG00000000703(ADRA1A);ENSBGRG00000000804(PTK2B);ENSBGRG00000000868(IL6);ENSBGRG00000001201(BCL6);ENSBGRG00000001275(DOCK4);ENSBGRG00000001670(BHLHE41);ENSBGRG00000001713(RERG);ENSBGRG00000001735(TNFAIP8L2);ENSBGRG…	ENSBGRG00000000205(MSTN);ENSBGRG00000000478(IHH);ENSBGRG00000000494(DNAI3);ENSBGRG00000000613(GABRB2);ENSBGRG00000000772(COMP);ENSBGRG00000001989(HOXA2);ENSBGRG00000002480(SOX7);ENSBGRG00000002634(-);ENSBGRG00000003062(NME5);ENSBGRG00000003810(-);ENSBGRG00000004041(SINHCAF);ENSBGRG00000004042(OSR2);ENSBGRG00000004595(TDRD9);ENSBGRG00000004819(AGTPBP1);ENSBGRG00000004985(RFX3);ENSBGRG00000004995(K…
GO:0005216	MF	ion channel activity	19	26	45	331	4.05801e-05	0.00353555	ENSBGRG00000002833(ITGAV);ENSBGRG00000003543(ABCC9);ENSBGRG00000005550(HCN2);ENSBGRG00000006172(KCNK13);ENSBGRG00000009906(GLRA2);ENSBGRG00000009927(GRIA1);ENSBGRG00000010530(SLC26A7);ENSBGRG00000011713(SLC1A4);ENSBGRG00000012223(KCNC1);ENSBGRG00000015036(TMEM38A);ENSBGRG00000017839(GABRP);ENSBGRG00000019550(SCN3A);ENSBGRG00000020514(CACNA2D1);ENSBGRG00000020649(P2RX1);ENSBGRG00000022389(RYR2);EN…	ENSBGRG00000000082(GRIK1);ENSBGRG00000000613(GABRB2);ENSBGRG00000000709(MCOLN3);ENSBGRG00000000755(MCOLN2);ENSBGRG00000004468(KCND3);ENSBGRG00000009357(KCNMB4);ENSBGRG00000009694(KCNJ11);ENSBGRG00000009802(GRIN1);ENSBGRG00000010173(LRRC26);ENSBGRG00000011226(SLC4A11);ENSBGRG00000011412(TRPC3);ENSBGRG00000011476(KCNN2);ENSBGRG00000013228(CACNA1B);ENSBGRG00000013700(SLC26A9);ENSBGRG00000014531(KCNH…
GO:0046883	BP	regulation of hormone secretion	12	11	23	130	4.18178e-05	0.00129797	ENSBGRG00000000868(IL6);ENSBGRG00000003559(SLC9B2);ENSBGRG00000007842(KLF7);ENSBGRG00000009678(INHBA);ENSBGRG00000011484(SFRP1);ENSBGRG00000014234(IL1B);ENSBGRG00000015642(PRKN);ENSBGRG00000018227(ALOX5);ENSBGRG00000018331(ADRA2A);ENSBGRG00000020407(SPP1);ENSBGRG00000023252(LIF);ENSBGRG00000023316(OSM)	ENSBGRG00000004985(RFX3);ENSBGRG00000009694(KCNJ11);ENSBGRG00000013185(IRS1);ENSBGRG00000013238(HNF4A);ENSBGRG00000018280(SLC8B1);ENSBGRG00000019689(ADCY8);ENSBGRG00000020213(EFNA5);ENSBGRG00000020754(NKX6-1);ENSBGRG00000023043(RASL10B);ENSBGRG00000025884(SOX4);ENSBGRG00000026523(BAIAP3)
GO:0046427	BP	positive regulation of JAK-STAT cascade	12	1	13	51	4.20557e-05	0.00129977	ENSBGRG00000000290(IGF1);ENSBGRG00000000399(CRLF1);ENSBGRG00000000804(PTK2B);ENSBGRG00000000868(IL6);ENSBGRG00000003280(HCLS1);ENSBGRG00000005982(JAK2);ENSBGRG00000008627(IL18);ENSBGRG00000012695(PRLR);ENSBGRG00000014254(CYP1B1);ENSBGRG00000020676(CSF1R);ENSBGRG00000023252(LIF);ENSBGRG00000023316(OSM)	ENSBGRG00000008348(AGAP2)
GO:0044449	CC	contractile fiber part	12	7	19	96	4.22468e-05	0.00244327	ENSBGRG00000003543(ABCC9);ENSBGRG00000005981(SYNM);ENSBGRG00000006560(PPP1R12A);ENSBGRG00000007893(ATP2B4);ENSBGRG00000009349(CFL2);ENSBGRG00000009486(CRYAB);ENSBGRG00000014570(MYL9);ENSBGRG00000020017(DES);ENSBGRG00000022389(RYR2);ENSBGRG00000022822(MYOZ3);ENSBGRG00000023487(FLNA);ENSBGRG00000024670(LMOD2)	ENSBGRG00000000485(CAVIN4);ENSBGRG00000009309(SMPX);ENSBGRG00000011476(KCNN2);ENSBGRG00000011489(C10orf71);ENSBGRG00000020572(NEBL);ENSBGRG00000022019(MYOM1);ENSBGRG00000026141(TNNI1)
GO:0022804	MF	active transmembrane transporter activity	17	19	36	244	4.28399e-05	0.00353555	ENSBGRG00000000195(SLC9A9);ENSBGRG00000002022(SLC24A2);ENSBGRG00000003543(ABCC9);ENSBGRG00000003559(SLC9B2);ENSBGRG00000007400(SLC36A2);ENSBGRG00000007893(ATP2B4);ENSBGRG00000010379(SLC39A14);ENSBGRG00000010530(SLC26A7);ENSBGRG00000011713(SLC1A4);ENSBGRG00000016156(ATP2C2);ENSBGRG00000019084(ATP2B3);ENSBGRG00000021440(SLC37A2);ENSBGRG00000022600(SLC38A2);ENSBGRG00000023554(SLC47A2);ENSBGRG0000002…	ENSBGRG00000002931(ATP6V0A4);ENSBGRG00000004152(SLC28A3);ENSBGRG00000004479(SLC15A2);ENSBGRG00000006627(SLC7A8);ENSBGRG00000008888(CDH17);ENSBGRG00000009846(ATP2A1);ENSBGRG00000011226(SLC4A11);ENSBGRG00000012616(SLC34A2);ENSBGRG00000013700(SLC26A9);ENSBGRG00000017210(ABCG1);ENSBGRG00000018280(SLC8B1);ENSBGRG00000019240(SLC37A4);ENSBGRG00000019655(SLC29A4);ENSBGRG00000020975(SLC22A3);ENSBGRG000000…
GO:0010810	BP	regulation of cell-substrate adhesion	18	6	24	139	4.32925e-05	0.0013323	ENSBGRG00000000313(CCN1);ENSBGRG00000000804(PTK2B);ENSBGRG00000001201(BCL6);ENSBGRG00000001992(ACER2);ENSBGRG00000002584(COL8A1);ENSBGRG00000002639(SPOCK1);ENSBGRG00000002952(CCL21);ENSBGRG00000003226(ABI3BP);ENSBGRG00000003717(KANK1);ENSBGRG00000005982(JAK2);ENSBGRG00000008142(ANGPT2);ENSBGRG00000014203(THY1);ENSBGRG00000015972(DOCK5);ENSBGRG00000018034(PLAU);ENSBGRG00000018217(CDH13);ENSBGRG000…	ENSBGRG00000007227(FERMT1);ENSBGRG00000011114(C1QBP);ENSBGRG00000013247(NEDD9);ENSBGRG00000020213(EFNA5);ENSBGRG00000025649(COL26A1);ENSBGRG00000026642(EMP2)
GO:0002687	BP	positive regulation of leukocyte migration	16	3	19	97	4.56776e-05	0.00139975	ENSBGRG00000000314(NCKAP1L);ENSBGRG00000000804(PTK2B);ENSBGRG00000002923(CCL19);ENSBGRG00000002952(CCL21);ENSBGRG00000008928(VEGFC);ENSBGRG00000009274(C3AR1);ENSBGRG00000009380(CCL24);ENSBGRG00000010316(-);ENSBGRG00000014203(THY1);ENSBGRG00000014737(C5AR1);ENSBGRG00000018200(SPI1);ENSBGRG00000018812(CX3CL1);ENSBGRG00000019467(IL34);ENSBGRG00000020676(CSF1R);ENSBGRG00000022744(PYCARD);ENSBGRG00000…	ENSBGRG00000000205(MSTN);ENSBGRG00000011114(C1QBP);ENSBGRG00000013247(NEDD9)
GO:0001822	BP	kidney development	15	17	32	213	4.60994e-05	0.00140671	ENSBGRG00000000399(CRLF1);ENSBGRG00000001759(PTPRO);ENSBGRG00000005665(ZBTB16);ENSBGRG00000007477(C1GALT1);ENSBGRG00000009618(FAT4);ENSBGRG00000009720(GLI3);ENSBGRG00000011484(SFRP1);ENSBGRG00000016253(GREB1L);ENSBGRG00000016692(SLIT2);ENSBGRG00000019277(NID1);ENSBGRG00000020065(PROX1);ENSBGRG00000023252(LIF);ENSBGRG00000024258(PDGFRA);ENSBGRG00000024729(BICC1);ENSBGRG00000024803(PLCE1)	ENSBGRG00000004042(OSR2);ENSBGRG00000004535(STRA6);ENSBGRG00000005655(LRP2);ENSBGRG00000007158(SOX8);ENSBGRG00000007775(WNK4);ENSBGRG00000009313(PTCH1);ENSBGRG00000009570(SMO);ENSBGRG00000010780(FREM2);ENSBGRG00000015539(HS3ST3B1);ENSBGRG00000015892(HS3ST3A1);ENSBGRG00000017533(WNT11);ENSBGRG00000017903(FGF10);ENSBGRG00000020409(LGR4);ENSBGRG00000024586(FOXJ1);ENSBGRG00000024802(GPC3);ENSBGRG0000…
GO:0030016	CC	myofibril	13	7	20	105	4.76693e-05	0.00245289	ENSBGRG00000003543(ABCC9);ENSBGRG00000005981(SYNM);ENSBGRG00000006560(PPP1R12A);ENSBGRG00000007893(ATP2B4);ENSBGRG00000008965(MYH7B);ENSBGRG00000009349(CFL2);ENSBGRG00000009486(CRYAB);ENSBGRG00000014570(MYL9);ENSBGRG00000020017(DES);ENSBGRG00000022389(RYR2);ENSBGRG00000022822(MYOZ3);ENSBGRG00000023487(FLNA);ENSBGRG00000024670(LMOD2)	ENSBGRG00000000485(CAVIN4);ENSBGRG00000009309(SMPX);ENSBGRG00000011476(KCNN2);ENSBGRG00000011489(C10orf71);ENSBGRG00000020572(NEBL);ENSBGRG00000022019(MYOM1);ENSBGRG00000026141(TNNI1)
GO:0007596	BP	blood coagulation	16	5	21	114	4.83024e-05	0.00146774	ENSBGRG00000000266(PROS1);ENSBGRG00000000868(IL6);ENSBGRG00000005774(SERPING1);ENSBGRG00000005982(JAK2);ENSBGRG00000010835(SERPINF2);ENSBGRG00000013031(ADTRP);ENSBGRG00000014296(P2RY12);ENSBGRG00000014351(SH2B3);ENSBGRG00000018034(PLAU);ENSBGRG00000018331(ADRA2A);ENSBGRG00000018916(F13A1);ENSBGRG00000019844(CD36);ENSBGRG00000020649(P2RX1);ENSBGRG00000022987(MMRN1);ENSBGRG00000023128(TREML1);ENSBG…	ENSBGRG00000000772(COMP);ENSBGRG00000002634(-);ENSBGRG00000013238(HNF4A);ENSBGRG00000021481(EMILIN2);ENSBGRG00000024315(ADAMTS18)
GO:0001101	BP	response to acid chemical	17	7	24	140	4.8795e-05	0.00147651	ENSBGRG00000000804(PTK2B);ENSBGRG00000001992(ACER2);ENSBGRG00000002923(CCL19);ENSBGRG00000002952(CCL21);ENSBGRG00000004372(NTRK2);ENSBGRG00000007893(ATP2B4);ENSBGRG00000008799(PDK4);ENSBGRG00000009672(PID1);ENSBGRG00000009906(GLRA2);ENSBGRG00000011484(SFRP1);ENSBGRG00000011794(SESN3);ENSBGRG00000012907(CPEB4);ENSBGRG00000014010(SESN2);ENSBGRG00000019844(CD36);ENSBGRG00000022600(SLC38A2);ENSBGRG00…	ENSBGRG00000001621(AQP3);ENSBGRG00000001989(HOXA2);ENSBGRG00000009313(PTCH1);ENSBGRG00000009802(GRIN1);ENSBGRG00000015338(TEAD2);ENSBGRG00000021133(ASCL1);ENSBGRG00000024009(ABCB4)
GO:0070372	BP	regulation of ERK1 and ERK2 cascade	23	4	27	167	4.92065e-05	0.00148276	ENSBGRG00000000290(IGF1);ENSBGRG00000000313(CCN1);ENSBGRG00000000804(PTK2B);ENSBGRG00000002923(CCL19);ENSBGRG00000002952(CCL21);ENSBGRG00000006109(FLT4);ENSBGRG00000010835(SERPINF2);ENSBGRG00000013772(SEMA6A);ENSBGRG00000014234(IL1B);ENSBGRG00000014737(C5AR1);ENSBGRG00000018261(TNFRSF11A);ENSBGRG00000019844(CD36);ENSBGRG00000020676(CSF1R);ENSBGRG00000020868(HTR2A);ENSBGRG00000021213(ATF3);ENSBGRG…	ENSBGRG00000007455(DUSP10);ENSBGRG00000016457(FGFR4);ENSBGRG00000016855(FGF18);ENSBGRG00000017903(FGF10)
GO:0030017	CC	sarcomere	11	7	18	89	4.94819e-05	0.00245289	ENSBGRG00000003543(ABCC9);ENSBGRG00000006560(PPP1R12A);ENSBGRG00000007893(ATP2B4);ENSBGRG00000009349(CFL2);ENSBGRG00000009486(CRYAB);ENSBGRG00000014570(MYL9);ENSBGRG00000020017(DES);ENSBGRG00000022389(RYR2);ENSBGRG00000022822(MYOZ3);ENSBGRG00000023487(FLNA);ENSBGRG00000024670(LMOD2)	ENSBGRG00000000485(CAVIN4);ENSBGRG00000009309(SMPX);ENSBGRG00000011476(KCNN2);ENSBGRG00000011489(C10orf71);ENSBGRG00000020572(NEBL);ENSBGRG00000022019(MYOM1);ENSBGRG00000026141(TNNI1)
GO:0014070	BP	response to organic cyclic compound	32	14	46	354	5.1734e-05	0.00155245	ENSBGRG00000000868(IL6);ENSBGRG00000003543(ABCC9);ENSBGRG00000004317(AOC1);ENSBGRG00000005550(HCN2);ENSBGRG00000005982(JAK2);ENSBGRG00000006412(CYP24A1);ENSBGRG00000007268(PIK3CG);ENSBGRG00000007893(ATP2B4);ENSBGRG00000007990(RORA);ENSBGRG00000008627(IL18);ENSBGRG00000009828(PIM1);ENSBGRG00000010403(CCR5);ENSBGRG00000010583(NR0B1);ENSBGRG00000011484(SFRP1);ENSBGRG00000013031(ADTRP);ENSBGRG0000001…	ENSBGRG00000000205(MSTN);ENSBGRG00000007496(ABAT);ENSBGRG00000007757(CASQ2);ENSBGRG00000009313(PTCH1);ENSBGRG00000009570(SMO);ENSBGRG00000009694(KCNJ11);ENSBGRG00000011295(PPP1R1B);ENSBGRG00000011412(TRPC3);ENSBGRG00000012638(ESR2);ENSBGRG00000013158(EZH2);ENSBGRG00000019689(ADCY8);ENSBGRG00000020213(EFNA5);ENSBGRG00000024009(ABCB4);ENSBGRG00000025506(CYP1A1)
GO:0003012	BP	muscle system process	20	11	31	205	5.31023e-05	0.00158692	ENSBGRG00000000290(IGF1);ENSBGRG00000000703(ADRA1A);ENSBGRG00000001275(DOCK4);ENSBGRG00000003543(ABCC9);ENSBGRG00000004004(-);ENSBGRG00000005981(SYNM);ENSBGRG00000007893(ATP2B4);ENSBGRG00000012611(GSN);ENSBGRG00000014320(STC1);ENSBGRG00000015036(TMEM38A);ENSBGRG00000015972(DOCK5);ENSBGRG00000017338(BDKRB2);ENSBGRG00000018331(ADRA2A);ENSBGRG00000018513(HTR7);ENSBGRG00000020514(CACNA2D1);ENSBGRG000…	ENSBGRG00000000772(COMP);ENSBGRG00000007757(CASQ2);ENSBGRG00000009846(ATP2A1);ENSBGRG00000011412(TRPC3);ENSBGRG00000011476(KCNN2);ENSBGRG00000013158(EZH2);ENSBGRG00000018838(CACNA1D);ENSBGRG00000020750(GTF2IRD1);ENSBGRG00000022019(MYOM1);ENSBGRG00000022705(DSG2);ENSBGRG00000026141(TNNI1)
GO:0051896	BP	regulation of protein kinase B signaling	15	6	21	115	5.52032e-05	0.00163527	ENSBGRG00000002809(BANK1);ENSBGRG00000002923(CCL19);ENSBGRG00000002952(CCL21);ENSBGRG00000003280(HCLS1);ENSBGRG00000004372(NTRK2);ENSBGRG00000006054(XDH);ENSBGRG00000007268(PIK3CG);ENSBGRG00000008627(IL18);ENSBGRG00000011794(SESN3);ENSBGRG00000014351(SH2B3);ENSBGRG00000018812(CX3CL1);ENSBGRG00000019849(FAM110C);ENSBGRG00000019961(GPX1);ENSBGRG00000023316(OSM);ENSBGRG00000026316(CHI3L1)	ENSBGRG00000000205(MSTN);ENSBGRG00000005655(LRP2);ENSBGRG00000007091(HSP90AB1);ENSBGRG00000010395(STOX1);ENSBGRG00000011114(C1QBP);ENSBGRG00000015612(F10)
GO:1902107	BP	positive regulation of leukocyte differentiation	15	6	21	115	5.52032e-05	0.00163527	ENSBGRG00000000314(NCKAP1L);ENSBGRG00000001201(BCL6);ENSBGRG00000002635(RUNX1);ENSBGRG00000003280(HCLS1);ENSBGRG00000003559(SLC9B2);ENSBGRG00000005665(ZBTB16);ENSBGRG00000008627(IL18);ENSBGRG00000009096(FOS);ENSBGRG00000009720(GLI3);ENSBGRG00000015582(EVI2B);ENSBGRG00000019467(IL34);ENSBGRG00000020424(VNN1);ENSBGRG00000023032(TREM2);ENSBGRG00000023252(LIF);ENSBGRG00000023721(VSIR)	ENSBGRG00000000478(IHH);ENSBGRG00000007455(DUSP10);ENSBGRG00000013247(NEDD9);ENSBGRG00000017062(MYB);ENSBGRG00000025884(SOX4);ENSBGRG00000026534(PNP)
GO:0002791	BP	regulation of peptide secretion	11	15	26	159	5.53983e-05	0.00163527	ENSBGRG00000000290(IGF1);ENSBGRG00000000868(IL6);ENSBGRG00000003559(SLC9B2);ENSBGRG00000007842(KLF7);ENSBGRG00000011484(SFRP1);ENSBGRG00000013031(ADTRP);ENSBGRG00000014234(IL1B);ENSBGRG00000015642(PRKN);ENSBGRG00000018227(ALOX5);ENSBGRG00000018331(ADRA2A);ENSBGRG00000023032(TREM2)	ENSBGRG00000004985(RFX3);ENSBGRG00000009694(KCNJ11);ENSBGRG00000013185(IRS1);ENSBGRG00000013238(HNF4A);ENSBGRG00000016100(KRT20);ENSBGRG00000017210(ABCG1);ENSBGRG00000018280(SLC8B1);ENSBGRG00000019689(ADCY8);ENSBGRG00000019973(RHBDD3);ENSBGRG00000020213(EFNA5);ENSBGRG00000020754(NKX6-1);ENSBGRG00000022019(MYOM1);ENSBGRG00000023043(RASL10B);ENSBGRG00000025884(SOX4);ENSBGRG00000026523(BAIAP3)
GO:0030036	BP	actin cytoskeleton organization	38	16	54	440	5.82658e-05	0.00171292	ENSBGRG00000000314(NCKAP1L);ENSBGRG00000000804(PTK2B);ENSBGRG00000001201(BCL6);ENSBGRG00000002354(-);ENSBGRG00000002855(PALM2AKAP2);ENSBGRG00000002952(CCL21);ENSBGRG00000003280(HCLS1);ENSBGRG00000003717(KANK1);ENSBGRG00000003900(TLN1);ENSBGRG00000004262(GPR65);ENSBGRG00000007471(RHOQ);ENSBGRG00000008651(-);ENSBGRG00000009255(DIXDC1);ENSBGRG00000009349(CFL2);ENSBGRG00000009380(CCL24);ENSBGRG000000…	ENSBGRG00000000037(CXADR);ENSBGRG00000000350(PLS1);ENSBGRG00000000396(SHROOM1);ENSBGRG00000000494(DNAI3);ENSBGRG00000001407(CELSR1);ENSBGRG00000001579(CATIP);ENSBGRG00000002266(ARHGEF19);ENSBGRG00000011144(ARHGAP26);ENSBGRG00000013247(NEDD9);ENSBGRG00000017533(WNT11);ENSBGRG00000017903(FGF10);ENSBGRG00000020213(EFNA5);ENSBGRG00000020572(NEBL);ENSBGRG00000020626(PACSIN1);ENSBGRG00000024586(FOXJ1);…
GO:0043549	BP	regulation of kinase activity	38	14	52	419	5.93849e-05	0.00173221	ENSBGRG00000000290(IGF1);ENSBGRG00000000313(CCN1);ENSBGRG00000000703(ADRA1A);ENSBGRG00000000804(PTK2B);ENSBGRG00000001759(PTPRO);ENSBGRG00000002923(CCL19);ENSBGRG00000002952(CCL21);ENSBGRG00000005982(JAK2);ENSBGRG00000006027(PRNP);ENSBGRG00000007268(PIK3CG);ENSBGRG00000007893(ATP2B4);ENSBGRG00000008627(IL18);ENSBGRG00000008928(VEGFC);ENSBGRG00000009814(RELN);ENSBGRG00000010521(LTF);ENSBGRG0000001…	ENSBGRG00000000205(MSTN);ENSBGRG00000007091(HSP90AB1);ENSBGRG00000007455(DUSP10);ENSBGRG00000007775(WNK4);ENSBGRG00000009617(PTPRT);ENSBGRG00000010395(STOX1);ENSBGRG00000012133(TPD52L1);ENSBGRG00000013158(EZH2);ENSBGRG00000013247(NEDD9);ENSBGRG00000016855(FGF18);ENSBGRG00000020317(MMD2);ENSBGRG00000022298(ERN2);ENSBGRG00000022762(TRAF4);ENSBGRG00000026642(EMP2)
GO:0022409	BP	positive regulation of cell-cell adhesion	21	7	28	178	5.94009e-05	0.00173221	ENSBGRG00000000290(IGF1);ENSBGRG00000000314(NCKAP1L);ENSBGRG00000000652(PLPP3);ENSBGRG00000000868(IL6);ENSBGRG00000001201(BCL6);ENSBGRG00000002242(IGFBP2);ENSBGRG00000005665(ZBTB16);ENSBGRG00000005982(JAK2);ENSBGRG00000006751(SLC7A1);ENSBGRG00000008627(IL18);ENSBGRG00000009720(GLI3);ENSBGRG00000014203(THY1);ENSBGRG00000014234(IL1B);ENSBGRG00000016318(DPP4);ENSBGRG00000018227(ALOX5);ENSBGRG0000001…	ENSBGRG00000000478(IHH);ENSBGRG00000007455(DUSP10);ENSBGRG00000013255(EFNB3);ENSBGRG00000017062(MYB);ENSBGRG00000021481(EMILIN2);ENSBGRG00000025884(SOX4);ENSBGRG00000026534(PNP)
GO:0008285	BP	negative regulation of cell proliferation	33	20	53	430	6.07388e-05	0.00176051	ENSBGRG00000000804(PTK2B);ENSBGRG00000001201(BCL6);ENSBGRG00000001713(RERG);ENSBGRG00000003226(ABI3BP);ENSBGRG00000005021(SFRP4);ENSBGRG00000005665(ZBTB16);ENSBGRG00000005982(JAK2);ENSBGRG00000006054(XDH);ENSBGRG00000007902(CD109);ENSBGRG00000009149(VSIG4);ENSBGRG00000009168(TENT5B);ENSBGRG00000009678(INHBA);ENSBGRG00000009720(GLI3);ENSBGRG00000011484(SFRP1);ENSBGRG00000013580(CNN1);ENSBGRG000000…	ENSBGRG00000000478(IHH);ENSBGRG00000002480(SOX7);ENSBGRG00000004819(AGTPBP1);ENSBGRG00000006424(DACH1);ENSBGRG00000007227(FERMT1);ENSBGRG00000007455(DUSP10);ENSBGRG00000009082(KDF1);ENSBGRG00000009313(PTCH1);ENSBGRG00000010388(MSX1);ENSBGRG00000010927(JARID2);ENSBGRG00000013238(HNF4A);ENSBGRG00000015914(SOX11);ENSBGRG00000017533(WNT11);ENSBGRG00000017903(FGF10);ENSBGRG00000019194(AXIN2);ENSBGRG00…
GO:0030198	BP	extracellular matrix organization	21	9	30	197	6.10661e-05	0.00176051	ENSBGRG00000000313(CCN1);ENSBGRG00000000868(IL6);ENSBGRG00000002309(LUM);ENSBGRG00000002438(TGFBI);ENSBGRG00000003226(ABI3BP);ENSBGRG00000007838(CST3);ENSBGRG00000010745(QSOX1);ENSBGRG00000010835(SERPINF2);ENSBGRG00000011094(AEBP1);ENSBGRG00000011551(VWA1);ENSBGRG00000013031(ADTRP);ENSBGRG00000014147(DPT);ENSBGRG00000014254(CYP1B1);ENSBGRG00000015743(ADAMTSL3);ENSBGRG00000016318(DPP4);ENSBGRG0000…	ENSBGRG00000000478(IHH);ENSBGRG00000000772(COMP);ENSBGRG00000003687(ADAMTS13);ENSBGRG00000007227(FERMT1);ENSBGRG00000011788(FOXF2);ENSBGRG00000015288(SMPD3);ENSBGRG00000016457(FGFR4);ENSBGRG00000022489(ADAMTS14);ENSBGRG00000024315(ADAMTS18)
GO:0032970	BP	regulation of actin filament-based process	29	7	36	255	6.11019e-05	0.00176051	ENSBGRG00000000314(NCKAP1L);ENSBGRG00000000804(PTK2B);ENSBGRG00000002952(CCL21);ENSBGRG00000003280(HCLS1);ENSBGRG00000003543(ABCC9);ENSBGRG00000003717(KANK1);ENSBGRG00000004262(GPR65);ENSBGRG00000009255(DIXDC1);ENSBGRG00000009349(CFL2);ENSBGRG00000009380(CCL24);ENSBGRG00000010835(SERPINF2);ENSBGRG00000012611(GSN);ENSBGRG00000013380(STAP1);ENSBGRG00000014320(STC1);ENSBGRG00000015642(PRKN);ENSBGRG0…	ENSBGRG00000000494(DNAI3);ENSBGRG00000001407(CELSR1);ENSBGRG00000002266(ARHGEF19);ENSBGRG00000013247(NEDD9);ENSBGRG00000017533(WNT11);ENSBGRG00000020213(EFNA5);ENSBGRG00000022705(DSG2)
GO:0061061	BP	muscle structure development	28	23	51	409	6.17025e-05	0.00177076	ENSBGRG00000000290(IGF1);ENSBGRG00000000392(SGCB);ENSBGRG00000000703(ADRA1A);ENSBGRG00000001406(SYPL2);ENSBGRG00000001670(BHLHE41);ENSBGRG00000002378(MAFF);ENSBGRG00000003195(CD53);ENSBGRG00000005403(CTH);ENSBGRG00000007990(RORA);ENSBGRG00000008627(IL18);ENSBGRG00000009096(FOS);ENSBGRG00000009349(CFL2);ENSBGRG00000009486(CRYAB);ENSBGRG00000009828(PIM1);ENSBGRG00000012223(KCNC1);ENSBGRG00000017698…	ENSBGRG00000000205(MSTN);ENSBGRG00000000772(COMP);ENSBGRG00000001600(OLFM2);ENSBGRG00000001989(HOXA2);ENSBGRG00000004535(STRA6);ENSBGRG00000005655(LRP2);ENSBGRG00000005831(KLF5);ENSBGRG00000006350(GPCPD1);ENSBGRG00000006415(GLI1);ENSBGRG00000007158(SOX8);ENSBGRG00000008760(SOX6);ENSBGRG00000009570(SMO);ENSBGRG00000009981(PRDM6);ENSBGRG00000010388(MSX1);ENSBGRG00000010927(JARID2);ENSBGRG0000001315…
GO:0006909	BP	phagocytosis	21	0	21	116	6.29695e-05	0.001787	ENSBGRG00000000314(NCKAP1L);ENSBGRG00000002833(ITGAV);ENSBGRG00000004617(LRP1);ENSBGRG00000007944(NCF4);ENSBGRG00000009456(MSR1);ENSBGRG00000010957(CAMK1D);ENSBGRG00000011623(ANXA3);ENSBGRG00000012611(GSN);ENSBGRG00000013380(STAP1);ENSBGRG00000013640(TIMD4);ENSBGRG00000014234(IL1B);ENSBGRG00000017279(HCK);ENSBGRG00000017564(APPL2);ENSBGRG00000019242(COLEC12);ENSBGRG00000019387(DOCK2);ENSBGRG00000…	-
GO:0007599	BP	hemostasis	16	5	21	116	6.29695e-05	0.001787	ENSBGRG00000000266(PROS1);ENSBGRG00000000868(IL6);ENSBGRG00000005774(SERPING1);ENSBGRG00000005982(JAK2);ENSBGRG00000010835(SERPINF2);ENSBGRG00000013031(ADTRP);ENSBGRG00000014296(P2RY12);ENSBGRG00000014351(SH2B3);ENSBGRG00000018034(PLAU);ENSBGRG00000018331(ADRA2A);ENSBGRG00000018916(F13A1);ENSBGRG00000019844(CD36);ENSBGRG00000020649(P2RX1);ENSBGRG00000022987(MMRN1);ENSBGRG00000023128(TREML1);ENSBG…	ENSBGRG00000000772(COMP);ENSBGRG00000002634(-);ENSBGRG00000013238(HNF4A);ENSBGRG00000021481(EMILIN2);ENSBGRG00000024315(ADAMTS18)
GO:0010811	BP	positive regulation of cell-substrate adhesion	12	5	17	83	6.30094e-05	0.001787	ENSBGRG00000000313(CCN1);ENSBGRG00000000804(PTK2B);ENSBGRG00000002584(COL8A1);ENSBGRG00000002952(CCL21);ENSBGRG00000003226(ABI3BP);ENSBGRG00000005982(JAK2);ENSBGRG00000014203(THY1);ENSBGRG00000015972(DOCK5);ENSBGRG00000018217(CDH13);ENSBGRG00000019277(NID1);ENSBGRG00000019844(CD36);ENSBGRG00000023487(FLNA)	ENSBGRG00000007227(FERMT1);ENSBGRG00000011114(C1QBP);ENSBGRG00000013247(NEDD9);ENSBGRG00000025649(COL26A1);ENSBGRG00000026642(EMP2)
GO:0030278	BP	regulation of ossification	14	11	25	152	6.94067e-05	0.00196074	ENSBGRG00000000290(IGF1);ENSBGRG00000000313(CCN1);ENSBGRG00000000804(PTK2B);ENSBGRG00000000868(IL6);ENSBGRG00000005665(ZBTB16);ENSBGRG00000008891(SCUBE2);ENSBGRG00000008928(VEGFC);ENSBGRG00000009720(GLI3);ENSBGRG00000010106(CRIM1);ENSBGRG00000010521(LTF);ENSBGRG00000011484(SFRP1);ENSBGRG00000018227(ALOX5);ENSBGRG00000025453(RUNX2);ENSBGRG00000026238(JUND)	ENSBGRG00000000494(DNAI3);ENSBGRG00000000772(COMP);ENSBGRG00000001989(HOXA2);ENSBGRG00000004042(OSR2);ENSBGRG00000006415(GLI1);ENSBGRG00000006565(FBN2);ENSBGRG00000009313(PTCH1);ENSBGRG00000015914(SOX11);ENSBGRG00000018756(KREMEN1);ENSBGRG00000019194(AXIN2);ENSBGRG00000021739(RORB)
GO:0001578	BP	microtubule bundle formation	1	16	17	84	7.38406e-05	0.00207788	ENSBGRG00000023382(CAPN6)	ENSBGRG00000000510(CFAP65);ENSBGRG00000000918(STK36);ENSBGRG00000000948(CCDC65);ENSBGRG00000001051(CFAP44);ENSBGRG00000004694(DNAJB13);ENSBGRG00000006752(TTC12);ENSBGRG00000008005(DNAH1);ENSBGRG00000011513(DNAH2);ENSBGRG00000013496(ODAD4);ENSBGRG00000019614(DNAAF6);ENSBGRG00000020558(CFAP69);ENSBGRG00000021204(CCDC40);ENSBGRG00000022305(-);ENSBGRG00000023089(GAS2L2);ENSBGRG00000024449(ZMYND10);EN…
GO:0030182	BP	neuron differentiation	45	40	85	791	7.6992e-05	0.00215816	ENSBGRG00000000804(PTK2B);ENSBGRG00000000868(IL6);ENSBGRG00000001201(BCL6);ENSBGRG00000001759(PTPRO);ENSBGRG00000002639(SPOCK1);ENSBGRG00000003262(TMEM106B);ENSBGRG00000003422(C1QA);ENSBGRG00000003457(NLGN1);ENSBGRG00000003717(KANK1);ENSBGRG00000003727(UGCG);ENSBGRG00000004372(NTRK2);ENSBGRG00000007842(KLF7);ENSBGRG00000007990(RORA);ENSBGRG00000008389(TNC);ENSBGRG00000009255(DIXDC1);ENSBGRG000000…	ENSBGRG00000000350(PLS1);ENSBGRG00000000478(IHH);ENSBGRG00000000513(MYCL);ENSBGRG00000000613(GABRB2);ENSBGRG00000000709(MCOLN3);ENSBGRG00000001261(NRTN);ENSBGRG00000001989(HOXA2);ENSBGRG00000004553(CSMD3);ENSBGRG00000004819(AGTPBP1);ENSBGRG00000005122(LNX2);ENSBGRG00000005218(NRCAM);ENSBGRG00000005655(LRP2);ENSBGRG00000007091(HSP90AB1);ENSBGRG00000007158(SOX8);ENSBGRG00000007837(TENM3);ENSBGRG000…
GO:0046906	MF	tetrapyrrole binding	15	7	22	123	7.81184e-05	0.00608889	ENSBGRG00000005982(JAK2);ENSBGRG00000006412(CYP24A1);ENSBGRG00000006920(AMBP);ENSBGRG00000007179(CYBB);ENSBGRG00000008360(-);ENSBGRG00000011277(-);ENSBGRG00000013682(TCN1);ENSBGRG00000013735(STC2);ENSBGRG00000013821(PTGS1);ENSBGRG00000014254(CYP1B1);ENSBGRG00000014632(-);ENSBGRG00000020969(STEAP4);ENSBGRG00000022745(CYP4F22);ENSBGRG00000023587(-);ENSBGRG00000024596(TCN2)	ENSBGRG00000002471(CYP27C1);ENSBGRG00000004363(CYP11A1);ENSBGRG00000011955(IDO2);ENSBGRG00000022876(-);ENSBGRG00000025285(-);ENSBGRG00000025350(-);ENSBGRG00000025506(CYP1A1)
GO:0006915	BP	apoptotic process	74	38	112	1109	7.98047e-05	0.00222837	ENSBGRG00000000290(IGF1);ENSBGRG00000000313(CCN1);ENSBGRG00000000314(NCKAP1L);ENSBGRG00000000399(CRLF1);ENSBGRG00000000804(PTK2B);ENSBGRG00000000868(IL6);ENSBGRG00000001201(BCL6);ENSBGRG00000001735(TNFAIP8L2);ENSBGRG00000001992(ACER2);ENSBGRG00000002833(ITGAV);ENSBGRG00000002923(CCL19);ENSBGRG00000002952(CCL21);ENSBGRG00000003280(HCLS1);ENSBGRG00000004372(NTRK2);ENSBGRG00000005021(SFRP4);ENSBGRG0…	ENSBGRG00000000613(GABRB2);ENSBGRG00000000772(COMP);ENSBGRG00000002480(SOX7);ENSBGRG00000002966(GLS2);ENSBGRG00000003062(NME5);ENSBGRG00000005655(LRP2);ENSBGRG00000006515(STPG1);ENSBGRG00000007091(HSP90AB1);ENSBGRG00000007158(SOX8);ENSBGRG00000007850(TERT);ENSBGRG00000008348(AGAP2);ENSBGRG00000009071(PIP);ENSBGRG00000009570(SMO);ENSBGRG00000009846(ATP2A1);ENSBGRG00000010087(NSG1);ENSBGRG000000103…
GO:1904894	BP	positive regulation of STAT cascade	12	1	13	54	8.01333e-05	0.00222894	ENSBGRG00000000290(IGF1);ENSBGRG00000000399(CRLF1);ENSBGRG00000000804(PTK2B);ENSBGRG00000000868(IL6);ENSBGRG00000003280(HCLS1);ENSBGRG00000005982(JAK2);ENSBGRG00000008627(IL18);ENSBGRG00000012695(PRLR);ENSBGRG00000014254(CYP1B1);ENSBGRG00000020676(CSF1R);ENSBGRG00000023252(LIF);ENSBGRG00000023316(OSM)	ENSBGRG00000008348(AGAP2)
GO:0003008	BP	system process	54	46	100	967	8.08768e-05	0.002241	ENSBGRG00000000290(IGF1);ENSBGRG00000000703(ADRA1A);ENSBGRG00000001275(DOCK4);ENSBGRG00000001644(SNX10);ENSBGRG00000001759(PTPRO);ENSBGRG00000002022(SLC24A2);ENSBGRG00000002309(LUM);ENSBGRG00000003191(SLC22A5);ENSBGRG00000003457(NLGN1);ENSBGRG00000003543(ABCC9);ENSBGRG00000003727(UGCG);ENSBGRG00000004004(-);ENSBGRG00000004372(NTRK2);ENSBGRG00000004809(PKHD1L1);ENSBGRG00000005981(SYNM);ENSBGRG0000…	ENSBGRG00000000350(PLS1);ENSBGRG00000000613(GABRB2);ENSBGRG00000000772(COMP);ENSBGRG00000001054(DNAH11);ENSBGRG00000001621(AQP3);ENSBGRG00000001965(ATP8A1);ENSBGRG00000002365(S100B);ENSBGRG00000002931(ATP6V0A4);ENSBGRG00000004468(KCND3);ENSBGRG00000004535(STRA6);ENSBGRG00000004819(AGTPBP1);ENSBGRG00000005655(LRP2);ENSBGRG00000007152(LRRN4);ENSBGRG00000007757(CASQ2);ENSBGRG00000007775(WNK4);ENSBGR…
GO:0090276	BP	regulation of peptide hormone secretion	8	11	19	101	8.12908e-05	0.00224387	ENSBGRG00000000868(IL6);ENSBGRG00000003559(SLC9B2);ENSBGRG00000007842(KLF7);ENSBGRG00000011484(SFRP1);ENSBGRG00000014234(IL1B);ENSBGRG00000015642(PRKN);ENSBGRG00000018227(ALOX5);ENSBGRG00000018331(ADRA2A)	ENSBGRG00000004985(RFX3);ENSBGRG00000009694(KCNJ11);ENSBGRG00000013185(IRS1);ENSBGRG00000013238(HNF4A);ENSBGRG00000018280(SLC8B1);ENSBGRG00000019689(ADCY8);ENSBGRG00000020213(EFNA5);ENSBGRG00000020754(NKX6-1);ENSBGRG00000023043(RASL10B);ENSBGRG00000025884(SOX4);ENSBGRG00000026523(BAIAP3)
GO:0051247	BP	positive regulation of protein metabolic process	75	30	105	1027	8.38173e-05	0.00230482	ENSBGRG00000000290(IGF1);ENSBGRG00000000313(CCN1);ENSBGRG00000000399(CRLF1);ENSBGRG00000000652(PLPP3);ENSBGRG00000000703(ADRA1A);ENSBGRG00000000804(PTK2B);ENSBGRG00000000868(IL6);ENSBGRG00000001201(BCL6);ENSBGRG00000001992(ACER2);ENSBGRG00000002809(BANK1);ENSBGRG00000002923(CCL19);ENSBGRG00000002952(CCL21);ENSBGRG00000003280(HCLS1);ENSBGRG00000004372(NTRK2);ENSBGRG00000004570(RELL1);ENSBGRG000000…	ENSBGRG00000001263(PXYLP1);ENSBGRG00000002480(SOX7);ENSBGRG00000004819(AGTPBP1);ENSBGRG00000007091(HSP90AB1);ENSBGRG00000007093(NKD1);ENSBGRG00000007775(WNK4);ENSBGRG00000008397(MID1);ENSBGRG00000010395(STOX1);ENSBGRG00000010927(JARID2);ENSBGRG00000012133(TPD52L1);ENSBGRG00000013158(EZH2);ENSBGRG00000013247(NEDD9);ENSBGRG00000016457(FGFR4);ENSBGRG00000016855(FGF18);ENSBGRG00000017062(MYB);ENSBGRG…
GO:0030165	MF	PDZ domain binding	6	6	12	46	8.47953e-05	0.00626147	ENSBGRG00000001275(DOCK4);ENSBGRG00000003191(SLC22A5);ENSBGRG00000010106(CRIM1);ENSBGRG00000010581(FZD8);ENSBGRG00000015642(PRKN);ENSBGRG00000024165(GPR37)	ENSBGRG00000000037(CXADR);ENSBGRG00000005122(LNX2);ENSBGRG00000007093(NKD1);ENSBGRG00000013265(PDZK1);ENSBGRG00000019559(LLGL2);ENSBGRG00000025139(FZD2)
GO:0002921	BP	negative regulation of humoral immune response	4	1	5	8	8.49128e-05	0.00231732	ENSBGRG00000005774(SERPING1);ENSBGRG00000009149(VSIG4);ENSBGRG00000011872(A2M);ENSBGRG00000018697(-)	ENSBGRG00000024586(FOXJ1)
GO:0006958	BP	complement activation, classical pathway	5	0	5	8	8.49128e-05	0.00231732	ENSBGRG00000003422(C1QA);ENSBGRG00000003430(C1QC);ENSBGRG00000020276(-);ENSBGRG00000020327(C1S);ENSBGRG00000023032(TREM2)	-
GO:0030073	BP	insulin secretion	10	10	20	110	8.77563e-05	0.00238591	ENSBGRG00000000868(IL6);ENSBGRG00000003559(SLC9B2);ENSBGRG00000005073(MAFA);ENSBGRG00000007842(KLF7);ENSBGRG00000011484(SFRP1);ENSBGRG00000012465(STX1A);ENSBGRG00000014234(IL1B);ENSBGRG00000015642(PRKN);ENSBGRG00000018227(ALOX5);ENSBGRG00000018331(ADRA2A)	ENSBGRG00000004985(RFX3);ENSBGRG00000009694(KCNJ11);ENSBGRG00000013185(IRS1);ENSBGRG00000013238(HNF4A);ENSBGRG00000018280(SLC8B1);ENSBGRG00000019689(ADCY8);ENSBGRG00000020213(EFNA5);ENSBGRG00000020754(NKX6-1);ENSBGRG00000025884(SOX4);ENSBGRG00000026523(BAIAP3)
GO:0030193	BP	regulation of blood coagulation	11	3	14	62	9.12597e-05	0.00245349	ENSBGRG00000000266(PROS1);ENSBGRG00000000868(IL6);ENSBGRG00000005774(SERPING1);ENSBGRG00000005982(JAK2);ENSBGRG00000010835(SERPINF2);ENSBGRG00000013031(ADTRP);ENSBGRG00000014351(SH2B3);ENSBGRG00000018034(PLAU);ENSBGRG00000019844(CD36);ENSBGRG00000022987(MMRN1);ENSBGRG00000024258(PDGFRA)	ENSBGRG00000002634(-);ENSBGRG00000021481(EMILIN2);ENSBGRG00000024315(ADAMTS18)
GO:0035082	BP	axoneme assembly	0	14	14	62	9.12597e-05	0.00245349	-	ENSBGRG00000000510(CFAP65);ENSBGRG00000000918(STK36);ENSBGRG00000000948(CCDC65);ENSBGRG00000001051(CFAP44);ENSBGRG00000004694(DNAJB13);ENSBGRG00000006752(TTC12);ENSBGRG00000008005(DNAH1);ENSBGRG00000011513(DNAH2);ENSBGRG00000013496(ODAD4);ENSBGRG00000019614(DNAAF6);ENSBGRG00000020558(CFAP69);ENSBGRG00000021204(CCDC40);ENSBGRG00000024449(ZMYND10);ENSBGRG00000024586(FOXJ1)
GO:0072088	BP	nephron epithelium morphogenesis	4	10	14	62	9.12597e-05	0.00245349	ENSBGRG00000009618(FAT4);ENSBGRG00000009720(GLI3);ENSBGRG00000016253(GREB1L);ENSBGRG00000023252(LIF)	ENSBGRG00000007158(SOX8);ENSBGRG00000007775(WNK4);ENSBGRG00000009313(PTCH1);ENSBGRG00000009570(SMO);ENSBGRG00000015539(HS3ST3B1);ENSBGRG00000015892(HS3ST3A1);ENSBGRG00000017533(WNT11);ENSBGRG00000020409(LGR4);ENSBGRG00000024802(GPC3);ENSBGRG00000025421(SALL1)
GO:0007264	BP	small GTPase mediated signal transduction	24	13	37	270	9.17031e-05	0.00245628	ENSBGRG00000000290(IGF1);ENSBGRG00000001201(BCL6);ENSBGRG00000001275(DOCK4);ENSBGRG00000002833(ITGAV);ENSBGRG00000003717(KANK1);ENSBGRG00000003995(RAB15);ENSBGRG00000006329(CYTH4);ENSBGRG00000006461(DOK2);ENSBGRG00000007268(PIK3CG);ENSBGRG00000009656(RASGRP3);ENSBGRG00000009814(RELN);ENSBGRG00000015972(DOCK5);ENSBGRG00000016692(SLIT2);ENSBGRG00000018217(CDH13);ENSBGRG00000019207(WAS);ENSBGRG00000…	ENSBGRG00000000112(TIAM1);ENSBGRG00000000485(CAVIN4);ENSBGRG00000001407(CELSR1);ENSBGRG00000005760(CNKSR1);ENSBGRG00000011144(ARHGAP26);ENSBGRG00000013577(ARFGEF3);ENSBGRG00000017903(FGF10);ENSBGRG00000019801(RAPGEFL1);ENSBGRG00000020317(MMD2);ENSBGRG00000022729(RAP1GAP2);ENSBGRG00000024738(RAB39B);ENSBGRG00000025789(RAB33A);ENSBGRG00000026193(PSD)
GO:0050817	BP	coagulation	16	5	21	119	9.24291e-05	0.00246659	ENSBGRG00000000266(PROS1);ENSBGRG00000000868(IL6);ENSBGRG00000005774(SERPING1);ENSBGRG00000005982(JAK2);ENSBGRG00000010835(SERPINF2);ENSBGRG00000013031(ADTRP);ENSBGRG00000014296(P2RY12);ENSBGRG00000014351(SH2B3);ENSBGRG00000018034(PLAU);ENSBGRG00000018331(ADRA2A);ENSBGRG00000018916(F13A1);ENSBGRG00000019844(CD36);ENSBGRG00000020649(P2RX1);ENSBGRG00000022987(MMRN1);ENSBGRG00000023128(TREML1);ENSBG…	ENSBGRG00000000772(COMP);ENSBGRG00000002634(-);ENSBGRG00000013238(HNF4A);ENSBGRG00000021481(EMILIN2);ENSBGRG00000024315(ADAMTS18)
GO:0009306	BP	protein secretion	13	16	29	192	9.34823e-05	0.00248553	ENSBGRG00000000290(IGF1);ENSBGRG00000000868(IL6);ENSBGRG00000003559(SLC9B2);ENSBGRG00000005073(MAFA);ENSBGRG00000007842(KLF7);ENSBGRG00000011484(SFRP1);ENSBGRG00000012465(STX1A);ENSBGRG00000013031(ADTRP);ENSBGRG00000014234(IL1B);ENSBGRG00000015642(PRKN);ENSBGRG00000018227(ALOX5);ENSBGRG00000018331(ADRA2A);ENSBGRG00000023032(TREM2)	ENSBGRG00000000772(COMP);ENSBGRG00000001600(OLFM2);ENSBGRG00000004985(RFX3);ENSBGRG00000009694(KCNJ11);ENSBGRG00000013185(IRS1);ENSBGRG00000013238(HNF4A);ENSBGRG00000016100(KRT20);ENSBGRG00000017210(ABCG1);ENSBGRG00000018280(SLC8B1);ENSBGRG00000019689(ADCY8);ENSBGRG00000019973(RHBDD3);ENSBGRG00000020213(EFNA5);ENSBGRG00000020754(NKX6-1);ENSBGRG00000022019(MYOM1);ENSBGRG00000025884(SOX4);ENSBGRG00…
GO:0097435	BP	supramolecular fiber organization	39	16	55	459	9.53619e-05	0.00252622	ENSBGRG00000000314(NCKAP1L);ENSBGRG00000000804(PTK2B);ENSBGRG00000002309(LUM);ENSBGRG00000002855(PALM2AKAP2);ENSBGRG00000002952(CCL21);ENSBGRG00000003280(HCLS1);ENSBGRG00000003717(KANK1);ENSBGRG00000004262(GPR65);ENSBGRG00000006692(LTBP2);ENSBGRG00000007767(NAV3);ENSBGRG00000007838(CST3);ENSBGRG00000008651(-);ENSBGRG00000009349(CFL2);ENSBGRG00000009380(CCL24);ENSBGRG00000009486(CRYAB);ENSBGRG0000…	ENSBGRG00000000350(PLS1);ENSBGRG00000000396(SHROOM1);ENSBGRG00000000494(DNAI3);ENSBGRG00000000772(COMP);ENSBGRG00000001579(CATIP);ENSBGRG00000004415(BFSP1);ENSBGRG00000007091(HSP90AB1);ENSBGRG00000012086(KIF19);ENSBGRG00000016100(KRT20);ENSBGRG00000017533(WNT11);ENSBGRG00000020572(NEBL);ENSBGRG00000020626(PACSIN1);ENSBGRG00000022305(-);ENSBGRG00000022489(ADAMTS14);ENSBGRG00000025531(BMERB1);ENSBG…
GO:0004866	MF	endopeptidase inhibitor activity	20	4	24	142	9.58759e-05	0.00636558	ENSBGRG00000002639(SPOCK1);ENSBGRG00000005774(SERPING1);ENSBGRG00000006920(AMBP);ENSBGRG00000007838(CST3);ENSBGRG00000007902(CD109);ENSBGRG00000010065(RPS6KA3);ENSBGRG00000010106(CRIM1);ENSBGRG00000010521(LTF);ENSBGRG00000010835(SERPINF2);ENSBGRG00000011283(SLPI);ENSBGRG00000011872(A2M);ENSBGRG00000014955(SERPINA11);ENSBGRG00000015089(-);ENSBGRG00000015394(-);ENSBGRG00000015708(ITIH5);ENSBGRG0000…	ENSBGRG00000007346(COL28A1);ENSBGRG00000009344(SERPINI1);ENSBGRG00000011687(C5);ENSBGRG00000019909(SERPINB12)
GO:0050766	BP	positive regulation of phagocytosis	11	0	11	41	9.84628e-05	0.00259884	ENSBGRG00000000314(NCKAP1L);ENSBGRG00000010957(CAMK1D);ENSBGRG00000013380(STAP1);ENSBGRG00000014234(IL1B);ENSBGRG00000017564(APPL2);ENSBGRG00000019387(DOCK2);ENSBGRG00000019776(CLEC7A);ENSBGRG00000019844(CD36);ENSBGRG00000022744(PYCARD);ENSBGRG00000023032(TREM2);ENSBGRG00000025983(C3)	-
GO:0005178	MF	integrin binding	12	4	16	76	0.00010129	0.00636558	ENSBGRG00000000290(IGF1);ENSBGRG00000000313(CCN1);ENSBGRG00000000652(PLPP3);ENSBGRG00000002438(TGFBI);ENSBGRG00000002833(ITGAV);ENSBGRG00000003900(TLN1);ENSBGRG00000014203(THY1);ENSBGRG00000014234(IL1B);ENSBGRG00000015364(FBN1);ENSBGRG00000018812(CX3CL1);ENSBGRG00000020407(SPP1);ENSBGRG00000022849(CD151)	ENSBGRG00000000037(CXADR);ENSBGRG00000000772(COMP);ENSBGRG00000008888(CDH17);ENSBGRG00000026642(EMP2)
GO:0007584	BP	response to nutrient	9	3	12	48	0.00010133	0.0026648	ENSBGRG00000003543(ABCC9);ENSBGRG00000006412(CYP24A1);ENSBGRG00000009828(PIM1);ENSBGRG00000011484(SFRP1);ENSBGRG00000014296(P2RY12);ENSBGRG00000020407(SPP1);ENSBGRG00000020649(P2RX1);ENSBGRG00000020931(NT5E);ENSBGRG00000025453(RUNX2)	ENSBGRG00000009694(KCNJ11);ENSBGRG00000009802(GRIN1);ENSBGRG00000011412(TRPC3)
GO:0030018	CC	Z disc	9	4	13	55	0.000103706	0.00466271	ENSBGRG00000006560(PPP1R12A);ENSBGRG00000007893(ATP2B4);ENSBGRG00000009349(CFL2);ENSBGRG00000009486(CRYAB);ENSBGRG00000014570(MYL9);ENSBGRG00000020017(DES);ENSBGRG00000022389(RYR2);ENSBGRG00000022822(MYOZ3);ENSBGRG00000023487(FLNA)	ENSBGRG00000000485(CAVIN4);ENSBGRG00000011476(KCNN2);ENSBGRG00000011489(C10orf71);ENSBGRG00000020572(NEBL)
GO:0006936	BP	muscle contraction	19	7	26	165	0.000104558	0.00273973	ENSBGRG00000000703(ADRA1A);ENSBGRG00000001275(DOCK4);ENSBGRG00000003543(ABCC9);ENSBGRG00000004004(-);ENSBGRG00000005981(SYNM);ENSBGRG00000007893(ATP2B4);ENSBGRG00000012611(GSN);ENSBGRG00000014320(STC1);ENSBGRG00000015036(TMEM38A);ENSBGRG00000015972(DOCK5);ENSBGRG00000017338(BDKRB2);ENSBGRG00000018331(ADRA2A);ENSBGRG00000018513(HTR7);ENSBGRG00000020514(CACNA2D1);ENSBGRG00000020649(P2RX1);ENSBGRG00…	ENSBGRG00000000772(COMP);ENSBGRG00000007757(CASQ2);ENSBGRG00000009846(ATP2A1);ENSBGRG00000011476(KCNN2);ENSBGRG00000018838(CACNA1D);ENSBGRG00000022019(MYOM1);ENSBGRG00000022705(DSG2)
GO:0045859	BP	regulation of protein kinase activity	34	13	47	375	0.000104951	0.00274009	ENSBGRG00000000290(IGF1);ENSBGRG00000000313(CCN1);ENSBGRG00000000703(ADRA1A);ENSBGRG00000000804(PTK2B);ENSBGRG00000001759(PTPRO);ENSBGRG00000002923(CCL19);ENSBGRG00000002952(CCL21);ENSBGRG00000005982(JAK2);ENSBGRG00000006027(PRNP);ENSBGRG00000007268(PIK3CG);ENSBGRG00000007893(ATP2B4);ENSBGRG00000008627(IL18);ENSBGRG00000008928(VEGFC);ENSBGRG00000009814(RELN);ENSBGRG00000010521(LTF);ENSBGRG0000001…	ENSBGRG00000007091(HSP90AB1);ENSBGRG00000007455(DUSP10);ENSBGRG00000007775(WNK4);ENSBGRG00000009617(PTPRT);ENSBGRG00000010395(STOX1);ENSBGRG00000012133(TPD52L1);ENSBGRG00000013158(EZH2);ENSBGRG00000013247(NEDD9);ENSBGRG00000016855(FGF18);ENSBGRG00000020317(MMD2);ENSBGRG00000022298(ERN2);ENSBGRG00000022762(TRAF4);ENSBGRG00000026642(EMP2)
GO:0015267	MF	channel activity	19	28	47	365	0.000106828	0.00636558	ENSBGRG00000002833(ITGAV);ENSBGRG00000003543(ABCC9);ENSBGRG00000005550(HCN2);ENSBGRG00000006172(KCNK13);ENSBGRG00000009906(GLRA2);ENSBGRG00000009927(GRIA1);ENSBGRG00000010530(SLC26A7);ENSBGRG00000011713(SLC1A4);ENSBGRG00000012223(KCNC1);ENSBGRG00000015036(TMEM38A);ENSBGRG00000017839(GABRP);ENSBGRG00000019550(SCN3A);ENSBGRG00000020514(CACNA2D1);ENSBGRG00000020649(P2RX1);ENSBGRG00000022389(RYR2);EN…	ENSBGRG00000000082(GRIK1);ENSBGRG00000000613(GABRB2);ENSBGRG00000000709(MCOLN3);ENSBGRG00000000755(MCOLN2);ENSBGRG00000001621(AQP3);ENSBGRG00000004468(KCND3);ENSBGRG00000009357(KCNMB4);ENSBGRG00000009694(KCNJ11);ENSBGRG00000009802(GRIN1);ENSBGRG00000010173(LRRC26);ENSBGRG00000011226(SLC4A11);ENSBGRG00000011412(TRPC3);ENSBGRG00000011476(KCNN2);ENSBGRG00000013228(CACNA1B);ENSBGRG00000013700(SLC26A9…
GO:0022803	MF	passive transmembrane transporter activity	19	28	47	365	0.000106828	0.00636558	ENSBGRG00000002833(ITGAV);ENSBGRG00000003543(ABCC9);ENSBGRG00000005550(HCN2);ENSBGRG00000006172(KCNK13);ENSBGRG00000009906(GLRA2);ENSBGRG00000009927(GRIA1);ENSBGRG00000010530(SLC26A7);ENSBGRG00000011713(SLC1A4);ENSBGRG00000012223(KCNC1);ENSBGRG00000015036(TMEM38A);ENSBGRG00000017839(GABRP);ENSBGRG00000019550(SCN3A);ENSBGRG00000020514(CACNA2D1);ENSBGRG00000020649(P2RX1);ENSBGRG00000022389(RYR2);EN…	ENSBGRG00000000082(GRIK1);ENSBGRG00000000613(GABRB2);ENSBGRG00000000709(MCOLN3);ENSBGRG00000000755(MCOLN2);ENSBGRG00000001621(AQP3);ENSBGRG00000004468(KCND3);ENSBGRG00000009357(KCNMB4);ENSBGRG00000009694(KCNJ11);ENSBGRG00000009802(GRIN1);ENSBGRG00000010173(LRRC26);ENSBGRG00000011226(SLC4A11);ENSBGRG00000011412(TRPC3);ENSBGRG00000011476(KCNN2);ENSBGRG00000013228(CACNA1B);ENSBGRG00000013700(SLC26A9…
GO:0043292	CC	contractile fiber	13	7	20	111	0.000107498	0.00466271	ENSBGRG00000003543(ABCC9);ENSBGRG00000005981(SYNM);ENSBGRG00000006560(PPP1R12A);ENSBGRG00000007893(ATP2B4);ENSBGRG00000008965(MYH7B);ENSBGRG00000009349(CFL2);ENSBGRG00000009486(CRYAB);ENSBGRG00000014570(MYL9);ENSBGRG00000020017(DES);ENSBGRG00000022389(RYR2);ENSBGRG00000022822(MYOZ3);ENSBGRG00000023487(FLNA);ENSBGRG00000024670(LMOD2)	ENSBGRG00000000485(CAVIN4);ENSBGRG00000009309(SMPX);ENSBGRG00000011476(KCNN2);ENSBGRG00000011489(C10orf71);ENSBGRG00000020572(NEBL);ENSBGRG00000022019(MYOM1);ENSBGRG00000026141(TNNI1)
GO:0061135	MF	endopeptidase regulator activity	21	4	25	152	0.000108891	0.00636558	ENSBGRG00000002639(SPOCK1);ENSBGRG00000005774(SERPING1);ENSBGRG00000006920(AMBP);ENSBGRG00000007838(CST3);ENSBGRG00000007902(CD109);ENSBGRG00000010065(RPS6KA3);ENSBGRG00000010106(CRIM1);ENSBGRG00000010521(LTF);ENSBGRG00000010835(SERPINF2);ENSBGRG00000011283(SLPI);ENSBGRG00000011872(A2M);ENSBGRG00000014955(SERPINA11);ENSBGRG00000015089(-);ENSBGRG00000015394(-);ENSBGRG00000015708(ITIH5);ENSBGRG0000…	ENSBGRG00000007346(COL28A1);ENSBGRG00000009344(SERPINI1);ENSBGRG00000011687(C5);ENSBGRG00000019909(SERPINB12)
GO:0051960	BP	regulation of nervous system development	37	24	61	527	0.000108908	0.00283318	ENSBGRG00000000804(PTK2B);ENSBGRG00000000868(IL6);ENSBGRG00000001201(BCL6);ENSBGRG00000002639(SPOCK1);ENSBGRG00000003457(NLGN1);ENSBGRG00000003717(KANK1);ENSBGRG00000004372(NTRK2);ENSBGRG00000008928(VEGFC);ENSBGRG00000009255(DIXDC1);ENSBGRG00000009720(GLI3);ENSBGRG00000009814(RELN);ENSBGRG00000010957(CAMK1D);ENSBGRG00000010972(BDNF);ENSBGRG00000011484(SFRP1);ENSBGRG00000011953(PCP4);ENSBGRG000000…	ENSBGRG00000000513(MYCL);ENSBGRG00000001407(CELSR1);ENSBGRG00000001989(HOXA2);ENSBGRG00000004553(CSMD3);ENSBGRG00000005655(LRP2);ENSBGRG00000006415(GLI1);ENSBGRG00000007158(SOX8);ENSBGRG00000007905(SYNDIG1);ENSBGRG00000009570(SMO);ENSBGRG00000013158(EZH2);ENSBGRG00000013255(EFNB3);ENSBGRG00000014633(TGIF2);ENSBGRG00000015914(SOX11);ENSBGRG00000017403(LRRC4B);ENSBGRG00000018178(UST);ENSBGRG0000001…
GO:0002690	BP	positive regulation of leukocyte chemotaxis	11	3	14	63	0.000109752	0.00283473	ENSBGRG00000000314(NCKAP1L);ENSBGRG00000000804(PTK2B);ENSBGRG00000002923(CCL19);ENSBGRG00000002952(CCL21);ENSBGRG00000008928(VEGFC);ENSBGRG00000009274(C3AR1);ENSBGRG00000010316(-);ENSBGRG00000014737(C5AR1);ENSBGRG00000018200(SPI1);ENSBGRG00000019467(IL34);ENSBGRG00000020676(CSF1R)	ENSBGRG00000000205(MSTN);ENSBGRG00000011114(C1QBP);ENSBGRG00000013247(NEDD9)
GO:0030048	BP	actin filament-based movement	10	4	14	63	0.000109752	0.00283473	ENSBGRG00000003543(ABCC9);ENSBGRG00000004974(EPDR1);ENSBGRG00000012611(GSN);ENSBGRG00000014320(STC1);ENSBGRG00000017940(MYO5A);ENSBGRG00000019207(WAS);ENSBGRG00000020514(CACNA2D1);ENSBGRG00000022389(RYR2);ENSBGRG00000022985(SCN4B);ENSBGRG00000026471(KCNJ2)	ENSBGRG00000011476(KCNN2);ENSBGRG00000018838(CACNA1D);ENSBGRG00000022705(DSG2);ENSBGRG00000026642(EMP2)
GO:0007517	BP	muscle organ development	17	15	32	223	0.000112855	0.00289422	ENSBGRG00000000290(IGF1);ENSBGRG00000000392(SGCB);ENSBGRG00000002378(MAFF);ENSBGRG00000009096(FOS);ENSBGRG00000009349(CFL2);ENSBGRG00000009486(CRYAB);ENSBGRG00000009828(PIM1);ENSBGRG00000012223(KCNC1);ENSBGRG00000017698(DKK1);ENSBGRG00000017838(KLHL40);ENSBGRG00000019961(GPX1);ENSBGRG00000020065(PROX1);ENSBGRG00000020582(SRPK3);ENSBGRG00000021213(ATF3);ENSBGRG00000022389(RYR2);ENSBGRG00000023252(…	ENSBGRG00000000205(MSTN);ENSBGRG00000004535(STRA6);ENSBGRG00000005655(LRP2);ENSBGRG00000005831(KLF5);ENSBGRG00000006350(GPCPD1);ENSBGRG00000006415(GLI1);ENSBGRG00000007158(SOX8);ENSBGRG00000008760(SOX6);ENSBGRG00000009570(SMO);ENSBGRG00000010388(MSX1);ENSBGRG00000010927(JARID2);ENSBGRG00000020691(TP73);ENSBGRG00000024159(BARX2);ENSBGRG00000025139(FZD2);ENSBGRG00000026141(TNNI1)
GO:0072001	BP	renal system development	15	17	32	223	0.000112855	0.00289422	ENSBGRG00000000399(CRLF1);ENSBGRG00000001759(PTPRO);ENSBGRG00000005665(ZBTB16);ENSBGRG00000007477(C1GALT1);ENSBGRG00000009618(FAT4);ENSBGRG00000009720(GLI3);ENSBGRG00000011484(SFRP1);ENSBGRG00000016253(GREB1L);ENSBGRG00000016692(SLIT2);ENSBGRG00000019277(NID1);ENSBGRG00000020065(PROX1);ENSBGRG00000023252(LIF);ENSBGRG00000024258(PDGFRA);ENSBGRG00000024729(BICC1);ENSBGRG00000024803(PLCE1)	ENSBGRG00000004042(OSR2);ENSBGRG00000004535(STRA6);ENSBGRG00000005655(LRP2);ENSBGRG00000007158(SOX8);ENSBGRG00000007775(WNK4);ENSBGRG00000009313(PTCH1);ENSBGRG00000009570(SMO);ENSBGRG00000010780(FREM2);ENSBGRG00000015539(HS3ST3B1);ENSBGRG00000015892(HS3ST3A1);ENSBGRG00000017533(WNT11);ENSBGRG00000017903(FGF10);ENSBGRG00000020409(LGR4);ENSBGRG00000024586(FOXJ1);ENSBGRG00000024802(GPC3);ENSBGRG0000…
GO:0002695	BP	negative regulation of leukocyte activation	16	4	20	112	0.000113766	0.00290726	ENSBGRG00000000252(CD84);ENSBGRG00000000314(NCKAP1L);ENSBGRG00000001201(BCL6);ENSBGRG00000001735(TNFAIP8L2);ENSBGRG00000002809(BANK1);ENSBGRG00000009149(VSIG4);ENSBGRG00000009720(GLI3);ENSBGRG00000010980(MILR1);ENSBGRG00000011484(SFRP1);ENSBGRG00000014055(FGL2);ENSBGRG00000015132(RASSF5);ENSBGRG00000018200(SPI1);ENSBGRG00000019910(BTK);ENSBGRG00000023721(VSIR);ENSBGRG00000024134(IL13RA2);ENSBGRG0…	ENSBGRG00000000478(IHH);ENSBGRG00000015914(SOX11);ENSBGRG00000019973(RHBDD3);ENSBGRG00000024586(FOXJ1)
GO:0043167	MF	ion binding	163	140	303	3449	0.000114509	0.00642623	ENSBGRG00000000123(EVA1C);ENSBGRG00000000220(CA14);ENSBGRG00000000266(PROS1);ENSBGRG00000000320(-);ENSBGRG00000000616(ADA2);ENSBGRG00000000721(AOAH);ENSBGRG00000000804(PTK2B);ENSBGRG00000001306(MASP1);ENSBGRG00000001644(SNX10);ENSBGRG00000001713(RERG);ENSBGRG00000001718(PLA2G12A);ENSBGRG00000001847(ADH6);ENSBGRG00000002635(RUNX1);ENSBGRG00000002639(SPOCK1);ENSBGRG00000002827(PKD2L2);ENSBGRG000000…	ENSBGRG00000000119(HUNK);ENSBGRG00000000205(MSTN);ENSBGRG00000000350(PLS1);ENSBGRG00000000478(IHH);ENSBGRG00000000772(COMP);ENSBGRG00000000777(HPCAL4);ENSBGRG00000000918(STK36);ENSBGRG00000000932(TUBA8);ENSBGRG00000000999(EPHX2);ENSBGRG00000001054(DNAH11);ENSBGRG00000001069(-);ENSBGRG00000001148(ZNF385B);ENSBGRG00000001193(CAPS);ENSBGRG00000001203(CELSR2);ENSBGRG00000001407(CELSR1);ENSBGRG0000000…
GO:0030097	BP	hemopoiesis	48	18	66	584	0.000117242	0.00298554	ENSBGRG00000000314(NCKAP1L);ENSBGRG00000000804(PTK2B);ENSBGRG00000000868(IL6);ENSBGRG00000001201(BCL6);ENSBGRG00000001644(SNX10);ENSBGRG00000002635(RUNX1);ENSBGRG00000003280(HCLS1);ENSBGRG00000003430(C1QC);ENSBGRG00000003559(SLC9B2);ENSBGRG00000005665(ZBTB16);ENSBGRG00000005982(JAK2);ENSBGRG00000006220(JUNB);ENSBGRG00000006785(MAFB);ENSBGRG00000006844(OSTM1);ENSBGRG00000007902(CD109);ENSBGRG00000…	ENSBGRG00000000478(IHH);ENSBGRG00000000961(KRT75);ENSBGRG00000007455(DUSP10);ENSBGRG00000008888(CDH17);ENSBGRG00000010458(KCP);ENSBGRG00000012943(IL17D);ENSBGRG00000013158(EZH2);ENSBGRG00000013247(NEDD9);ENSBGRG00000015288(SMPD3);ENSBGRG00000017062(MYB);ENSBGRG00000019240(SLC37A4);ENSBGRG00000019909(SERPINB12);ENSBGRG00000021618(HOXB8);ENSBGRG00000024586(FOXJ1);ENSBGRG00000024802(GPC3);ENSBGRG000…
GO:0032270	BP	positive regulation of cellular protein metabolic process	74	25	99	965	0.000118912	0.00299434	ENSBGRG00000000290(IGF1);ENSBGRG00000000313(CCN1);ENSBGRG00000000399(CRLF1);ENSBGRG00000000652(PLPP3);ENSBGRG00000000703(ADRA1A);ENSBGRG00000000804(PTK2B);ENSBGRG00000000868(IL6);ENSBGRG00000001201(BCL6);ENSBGRG00000001992(ACER2);ENSBGRG00000002809(BANK1);ENSBGRG00000002923(CCL19);ENSBGRG00000002952(CCL21);ENSBGRG00000003280(HCLS1);ENSBGRG00000004372(NTRK2);ENSBGRG00000004570(RELL1);ENSBGRG000000…	ENSBGRG00000002480(SOX7);ENSBGRG00000004819(AGTPBP1);ENSBGRG00000007091(HSP90AB1);ENSBGRG00000007775(WNK4);ENSBGRG00000008397(MID1);ENSBGRG00000010395(STOX1);ENSBGRG00000010927(JARID2);ENSBGRG00000012133(TPD52L1);ENSBGRG00000013158(EZH2);ENSBGRG00000013247(NEDD9);ENSBGRG00000016457(FGFR4);ENSBGRG00000016855(FGF18);ENSBGRG00000017062(MYB);ENSBGRG00000017903(FGF10);ENSBGRG00000019194(AXIN2);ENSBGRG…
GO:0010942	BP	positive regulation of cell death	33	14	47	377	0.000119306	0.00299434	ENSBGRG00000000313(CCN1);ENSBGRG00000000868(IL6);ENSBGRG00000001201(BCL6);ENSBGRG00000001992(ACER2);ENSBGRG00000003422(C1QA);ENSBGRG00000004617(LRP1);ENSBGRG00000005021(SFRP4);ENSBGRG00000005665(ZBTB16);ENSBGRG00000005982(JAK2);ENSBGRG00000006027(PRNP);ENSBGRG00000006054(XDH);ENSBGRG00000006204(SKIL);ENSBGRG00000009678(INHBA);ENSBGRG00000010195(IRF5);ENSBGRG00000011484(SFRP1);ENSBGRG00000012579(F…	ENSBGRG00000002480(SOX7);ENSBGRG00000006515(STPG1);ENSBGRG00000010388(MSX1);ENSBGRG00000011114(C1QBP);ENSBGRG00000012133(TPD52L1);ENSBGRG00000017533(WNT11);ENSBGRG00000017574(IL19);ENSBGRG00000019194(AXIN2);ENSBGRG00000020519(SPDEF);ENSBGRG00000021133(ASCL1);ENSBGRG00000021481(EMILIN2);ENSBGRG00000021834(CSRNP3);ENSBGRG00000024151(G0S2);ENSBGRG00000025884(SOX4)
GO:0070286	BP	axonemal dynein complex assembly	0	8	8	23	0.000120515	0.00299434	-	ENSBGRG00000000948(CCDC65);ENSBGRG00000006752(TTC12);ENSBGRG00000008005(DNAH1);ENSBGRG00000011513(DNAH2);ENSBGRG00000013496(ODAD4);ENSBGRG00000019614(DNAAF6);ENSBGRG00000021204(CCDC40);ENSBGRG00000024449(ZMYND10)
GO:0045916	BP	negative regulation of complement activation	4	0	4	5	0.0001209	0.00299434	ENSBGRG00000005774(SERPING1);ENSBGRG00000009149(VSIG4);ENSBGRG00000011872(A2M);ENSBGRG00000018697(-)	-
GO:1901731	BP	positive regulation of platelet aggregation	3	1	4	5	0.0001209	0.00299434	ENSBGRG00000000868(IL6);ENSBGRG00000005982(JAK2);ENSBGRG00000022987(MMRN1)	ENSBGRG00000021481(EMILIN2)
GO:1904124	BP	microglial cell migration	4	0	4	5	0.0001209	0.00299434	ENSBGRG00000013380(STAP1);ENSBGRG00000014296(P2RY12);ENSBGRG00000018812(CX3CL1);ENSBGRG00000023032(TREM2)	-
GO:1904139	BP	regulation of microglial cell migration	4	0	4	5	0.0001209	0.00299434	ENSBGRG00000013380(STAP1);ENSBGRG00000014296(P2RY12);ENSBGRG00000018812(CX3CL1);ENSBGRG00000023032(TREM2)	-
GO:2000258	BP	negative regulation of protein activation cascade	4	0	4	5	0.0001209	0.00299434	ENSBGRG00000005774(SERPING1);ENSBGRG00000009149(VSIG4);ENSBGRG00000011872(A2M);ENSBGRG00000018697(-)	-
GO:0032872	BP	regulation of stress-activated MAPK cascade	17	6	23	139	0.000121588	0.00300111	ENSBGRG00000000804(PTK2B);ENSBGRG00000002028(MDFIC);ENSBGRG00000002923(CCL19);ENSBGRG00000002952(CCL21);ENSBGRG00000004570(RELL1);ENSBGRG00000006054(XDH);ENSBGRG00000006109(FLT4);ENSBGRG00000010835(SERPINF2);ENSBGRG00000011484(SFRP1);ENSBGRG00000012579(FOXO1);ENSBGRG00000017698(DKK1);ENSBGRG00000018200(SPI1);ENSBGRG00000018261(TNFRSF11A);ENSBGRG00000021502(NCF1);ENSBGRG00000022744(PYCARD);ENSBGRG…	ENSBGRG00000007455(DUSP10);ENSBGRG00000008397(MID1);ENSBGRG00000012133(TPD52L1);ENSBGRG00000022298(ERN2);ENSBGRG00000022762(TRAF4);ENSBGRG00000023372(UNC5CL)
GO:0001525	BP	angiogenesis	33	9	42	325	0.000122574	0.00301516	ENSBGRG00000000313(CCN1);ENSBGRG00000000804(PTK2B);ENSBGRG00000002168(DCN);ENSBGRG00000002438(TGFBI);ENSBGRG00000002833(ITGAV);ENSBGRG00000007477(C1GALT1);ENSBGRG00000007893(ATP2B4);ENSBGRG00000007990(RORA);ENSBGRG00000008142(ANGPT2);ENSBGRG00000008627(IL18);ENSBGRG00000008928(VEGFC);ENSBGRG00000009274(C3AR1);ENSBGRG00000009361(STAB1);ENSBGRG00000009380(CCL24);ENSBGRG00000011623(ANXA3);ENSBGRG000…	ENSBGRG00000000478(IHH);ENSBGRG00000003810(-);ENSBGRG00000005218(NRCAM);ENSBGRG00000005831(KLF5);ENSBGRG00000011687(C5);ENSBGRG00000014436(LRG1);ENSBGRG00000016855(FGF18);ENSBGRG00000021481(EMILIN2);ENSBGRG00000026642(EMP2)
GO:0071417	BP	cellular response to organonitrogen compound	31	8	39	295	0.000130816	0.0031998	ENSBGRG00000000290(IGF1);ENSBGRG00000003717(KANK1);ENSBGRG00000004317(AOC1);ENSBGRG00000004372(NTRK2);ENSBGRG00000005550(HCN2);ENSBGRG00000005982(JAK2);ENSBGRG00000006027(PRNP);ENSBGRG00000007268(PIK3CG);ENSBGRG00000007471(RHOQ);ENSBGRG00000007893(ATP2B4);ENSBGRG00000008799(PDK4);ENSBGRG00000009672(PID1);ENSBGRG00000009906(GLRA2);ENSBGRG00000010379(SLC39A14);ENSBGRG00000011484(SFRP1);ENSBGRG00000…	ENSBGRG00000000205(MSTN);ENSBGRG00000007757(CASQ2);ENSBGRG00000011295(PPP1R1B);ENSBGRG00000013158(EZH2);ENSBGRG00000013185(IRS1);ENSBGRG00000015288(SMPD3);ENSBGRG00000019689(ADCY8);ENSBGRG00000025236(VWA2)
GO:0045682	BP	regulation of epidermis development	7	7	14	64	0.000131408	0.0031998	ENSBGRG00000002378(MAFF);ENSBGRG00000005021(SFRP4);ENSBGRG00000007842(KLF7);ENSBGRG00000007902(CD109);ENSBGRG00000009678(INHBA);ENSBGRG00000011624(SGPP1);ENSBGRG00000024292(ZFP36)	ENSBGRG00000000513(MYCL);ENSBGRG00000003621(PTCH2);ENSBGRG00000007227(FERMT1);ENSBGRG00000009082(KDF1);ENSBGRG00000009313(PTCH1);ENSBGRG00000009570(SMO);ENSBGRG00000013158(EZH2)
GO:0072028	BP	nephron morphogenesis	4	10	14	64	0.000131408	0.0031998	ENSBGRG00000009618(FAT4);ENSBGRG00000009720(GLI3);ENSBGRG00000016253(GREB1L);ENSBGRG00000023252(LIF)	ENSBGRG00000007158(SOX8);ENSBGRG00000007775(WNK4);ENSBGRG00000009313(PTCH1);ENSBGRG00000009570(SMO);ENSBGRG00000015539(HS3ST3B1);ENSBGRG00000015892(HS3ST3A1);ENSBGRG00000017533(WNT11);ENSBGRG00000020409(LGR4);ENSBGRG00000024802(GPC3);ENSBGRG00000025421(SALL1)
GO:0002009	BP	morphogenesis of an epithelium	18	28	46	368	0.000131959	0.00320245	ENSBGRG00000000313(CCN1);ENSBGRG00000008389(TNC);ENSBGRG00000008928(VEGFC);ENSBGRG00000009368(ASTN2);ENSBGRG00000009618(FAT4);ENSBGRG00000009720(GLI3);ENSBGRG00000011484(SFRP1);ENSBGRG00000016253(GREB1L);ENSBGRG00000016692(SLIT2);ENSBGRG00000020065(PROX1);ENSBGRG00000020231(SEMA3C);ENSBGRG00000022389(RYR2);ENSBGRG00000022849(CD151);ENSBGRG00000023252(LIF);ENSBGRG00000023487(FLNA);ENSBGRG000000236…	ENSBGRG00000000478(IHH);ENSBGRG00000001407(CELSR1);ENSBGRG00000005655(LRP2);ENSBGRG00000007093(NKD1);ENSBGRG00000007158(SOX8);ENSBGRG00000007227(FERMT1);ENSBGRG00000007775(WNK4);ENSBGRG00000009082(KDF1);ENSBGRG00000009313(PTCH1);ENSBGRG00000009570(SMO);ENSBGRG00000010395(STOX1);ENSBGRG00000010780(FREM2);ENSBGRG00000011788(FOXF2);ENSBGRG00000014436(LRG1);ENSBGRG00000015338(TEAD2);ENSBGRG0000001553…
GO:0002253	BP	activation of immune response	32	5	37	275	0.000134519	0.00325365	ENSBGRG00000000314(NCKAP1L);ENSBGRG00000001306(MASP1);ENSBGRG00000001459(KLHL6);ENSBGRG00000003422(C1QA);ENSBGRG00000003430(C1QC);ENSBGRG00000005774(SERPING1);ENSBGRG00000007555(-);ENSBGRG00000009149(VSIG4);ENSBGRG00000009274(C3AR1);ENSBGRG00000010521(LTF);ENSBGRG00000011056(LPXN);ENSBGRG00000011872(A2M);ENSBGRG00000012596(THEMIS2);ENSBGRG00000013380(STAP1);ENSBGRG00000014203(THY1);ENSBGRG0000001…	ENSBGRG00000005686(BPIFB1);ENSBGRG00000011114(C1QBP);ENSBGRG00000011687(C5);ENSBGRG00000020409(LGR4);ENSBGRG00000025854(NONO)
GO:0030323	BP	respiratory tube development	7	16	23	140	0.000135898	0.00326712	ENSBGRG00000009720(GLI3);ENSBGRG00000009917(THRB);ENSBGRG00000020065(PROX1);ENSBGRG00000023252(LIF);ENSBGRG00000024258(PDGFRA);ENSBGRG00000024860(CTSZ);ENSBGRG00000026316(CHI3L1)	ENSBGRG00000001407(CELSR1);ENSBGRG00000004535(STRA6);ENSBGRG00000006415(GLI1);ENSBGRG00000013496(ODAD4);ENSBGRG00000015288(SMPD3);ENSBGRG00000016855(FGF18);ENSBGRG00000017533(WNT11);ENSBGRG00000017903(FGF10);ENSBGRG00000020519(SPDEF);ENSBGRG00000020691(TP73);ENSBGRG00000021133(ASCL1);ENSBGRG00000021204(CCDC40);ENSBGRG00000022762(TRAF4);ENSBGRG00000024286(LAMA1);ENSBGRG00000024586(FOXJ1);ENSBGRG00…
GO:0042981	BP	regulation of apoptotic process	66	30	96	933	0.000135979	0.00326712	ENSBGRG00000000290(IGF1);ENSBGRG00000000313(CCN1);ENSBGRG00000000314(NCKAP1L);ENSBGRG00000000399(CRLF1);ENSBGRG00000000804(PTK2B);ENSBGRG00000000868(IL6);ENSBGRG00000001201(BCL6);ENSBGRG00000001735(TNFAIP8L2);ENSBGRG00000001992(ACER2);ENSBGRG00000002833(ITGAV);ENSBGRG00000002923(CCL19);ENSBGRG00000002952(CCL21);ENSBGRG00000003280(HCLS1);ENSBGRG00000004372(NTRK2);ENSBGRG00000005021(SFRP4);ENSBGRG0…	ENSBGRG00000000613(GABRB2);ENSBGRG00000000772(COMP);ENSBGRG00000002480(SOX7);ENSBGRG00000002966(GLS2);ENSBGRG00000003062(NME5);ENSBGRG00000005655(LRP2);ENSBGRG00000006515(STPG1);ENSBGRG00000007091(HSP90AB1);ENSBGRG00000007158(SOX8);ENSBGRG00000007850(TERT);ENSBGRG00000008348(AGAP2);ENSBGRG00000009071(PIP);ENSBGRG00000009570(SMO);ENSBGRG00000010388(MSX1);ENSBGRG00000011114(C1QBP);ENSBGRG0000001213…
GO:0050764	BP	regulation of phagocytosis	13	0	13	57	0.000145015	0.00346121	ENSBGRG00000000314(NCKAP1L);ENSBGRG00000002833(ITGAV);ENSBGRG00000010957(CAMK1D);ENSBGRG00000013380(STAP1);ENSBGRG00000014234(IL1B);ENSBGRG00000017279(HCK);ENSBGRG00000017564(APPL2);ENSBGRG00000019387(DOCK2);ENSBGRG00000019776(CLEC7A);ENSBGRG00000019844(CD36);ENSBGRG00000022744(PYCARD);ENSBGRG00000023032(TREM2);ENSBGRG00000025983(C3)	-
GO:1902882	BP	regulation of response to oxidative stress	10	3	13	57	0.000145015	0.00346121	ENSBGRG00000011794(SESN3);ENSBGRG00000014010(SESN2);ENSBGRG00000015642(PRKN);ENSBGRG00000018227(ALOX5);ENSBGRG00000019844(CD36);ENSBGRG00000019961(GPX1);ENSBGRG00000020424(VNN1);ENSBGRG00000023032(TREM2);ENSBGRG00000024165(GPR37);ENSBGRG00000026285(ACOX2)	ENSBGRG00000003062(NME5);ENSBGRG00000010395(STOX1);ENSBGRG00000025854(NONO)
GO:0048534	BP	hematopoietic or lymphoid organ development	48	20	68	611	0.000146646	0.00348476	ENSBGRG00000000314(NCKAP1L);ENSBGRG00000000804(PTK2B);ENSBGRG00000000868(IL6);ENSBGRG00000001201(BCL6);ENSBGRG00000001644(SNX10);ENSBGRG00000002635(RUNX1);ENSBGRG00000003280(HCLS1);ENSBGRG00000003430(C1QC);ENSBGRG00000003559(SLC9B2);ENSBGRG00000005665(ZBTB16);ENSBGRG00000005982(JAK2);ENSBGRG00000006220(JUNB);ENSBGRG00000006785(MAFB);ENSBGRG00000006844(OSTM1);ENSBGRG00000007902(CD109);ENSBGRG00000…	ENSBGRG00000000478(IHH);ENSBGRG00000000961(KRT75);ENSBGRG00000007455(DUSP10);ENSBGRG00000008888(CDH17);ENSBGRG00000010458(KCP);ENSBGRG00000010927(JARID2);ENSBGRG00000012943(IL17D);ENSBGRG00000013158(EZH2);ENSBGRG00000013247(NEDD9);ENSBGRG00000015288(SMPD3);ENSBGRG00000017062(MYB);ENSBGRG00000017903(FGF10);ENSBGRG00000019240(SLC37A4);ENSBGRG00000019909(SERPINB12);ENSBGRG00000021618(HOXB8);ENSBGRG0…
GO:0007169	BP	transmembrane receptor protein tyrosine kinase signaling pathway	35	13	48	391	0.000147331	0.00348476	ENSBGRG00000000290(IGF1);ENSBGRG00000000804(PTK2B);ENSBGRG00000002168(DCN);ENSBGRG00000003717(KANK1);ENSBGRG00000004372(NTRK2);ENSBGRG00000005982(JAK2);ENSBGRG00000006054(XDH);ENSBGRG00000006109(FLT4);ENSBGRG00000006461(DOK2);ENSBGRG00000007471(RHOQ);ENSBGRG00000007986(ANGPTL1);ENSBGRG00000008142(ANGPT2);ENSBGRG00000008799(PDK4);ENSBGRG00000008928(VEGFC);ENSBGRG00000009618(FAT4);ENSBGRG0000000967…	ENSBGRG00000000205(MSTN);ENSBGRG00000001261(NRTN);ENSBGRG00000009617(PTPRT);ENSBGRG00000013185(IRS1);ENSBGRG00000013255(EFNB3);ENSBGRG00000015288(SMPD3);ENSBGRG00000016246(-);ENSBGRG00000016457(FGFR4);ENSBGRG00000016855(FGF18);ENSBGRG00000017903(FGF10);ENSBGRG00000020213(EFNA5);ENSBGRG00000025236(VWA2);ENSBGRG00000025263(AFAP1L2)
GO:0001655	BP	urogenital system development	17	17	34	246	0.000147447	0.00348476	ENSBGRG00000000399(CRLF1);ENSBGRG00000001759(PTPRO);ENSBGRG00000005665(ZBTB16);ENSBGRG00000007477(C1GALT1);ENSBGRG00000008389(TNC);ENSBGRG00000009618(FAT4);ENSBGRG00000009720(GLI3);ENSBGRG00000011484(SFRP1);ENSBGRG00000012695(PRLR);ENSBGRG00000016253(GREB1L);ENSBGRG00000016692(SLIT2);ENSBGRG00000019277(NID1);ENSBGRG00000020065(PROX1);ENSBGRG00000023252(LIF);ENSBGRG00000024258(PDGFRA);ENSBGRG00000…	ENSBGRG00000004042(OSR2);ENSBGRG00000004535(STRA6);ENSBGRG00000005655(LRP2);ENSBGRG00000007158(SOX8);ENSBGRG00000007775(WNK4);ENSBGRG00000009313(PTCH1);ENSBGRG00000009570(SMO);ENSBGRG00000010780(FREM2);ENSBGRG00000015539(HS3ST3B1);ENSBGRG00000015892(HS3ST3A1);ENSBGRG00000017533(WNT11);ENSBGRG00000017903(FGF10);ENSBGRG00000020409(LGR4);ENSBGRG00000024586(FOXJ1);ENSBGRG00000024802(GPC3);ENSBGRG0000…
GO:1902105	BP	regulation of leukocyte differentiation	21	8	29	197	0.000148349	0.00349465	ENSBGRG00000000314(NCKAP1L);ENSBGRG00000001201(BCL6);ENSBGRG00000002635(RUNX1);ENSBGRG00000003280(HCLS1);ENSBGRG00000003430(C1QC);ENSBGRG00000003559(SLC9B2);ENSBGRG00000005665(ZBTB16);ENSBGRG00000006785(MAFB);ENSBGRG00000008627(IL18);ENSBGRG00000009096(FOS);ENSBGRG00000009720(GLI3);ENSBGRG00000011484(SFRP1);ENSBGRG00000014055(FGL2);ENSBGRG00000015364(FBN1);ENSBGRG00000015582(EVI2B);ENSBGRG0000001…	ENSBGRG00000000478(IHH);ENSBGRG00000007455(DUSP10);ENSBGRG00000013247(NEDD9);ENSBGRG00000017062(MYB);ENSBGRG00000024586(FOXJ1);ENSBGRG00000025884(SOX4);ENSBGRG00000026197(PRXL2A);ENSBGRG00000026534(PNP)
GO:0071466	BP	cellular response to xenobiotic stimulus	9	9	18	97	0.000148877	0.0034957	ENSBGRG00000001992(ACER2);ENSBGRG00000005982(JAK2);ENSBGRG00000006560(PPP1R12A);ENSBGRG00000007990(RORA);ENSBGRG00000014234(IL1B);ENSBGRG00000014254(CYP1B1);ENSBGRG00000015036(TMEM38A);ENSBGRG00000022389(RYR2);ENSBGRG00000022874(GPLD1)	ENSBGRG00000000205(MSTN);ENSBGRG00000002112(GSTM3);ENSBGRG00000007757(CASQ2);ENSBGRG00000007775(WNK4);ENSBGRG00000011295(PPP1R1B);ENSBGRG00000012503(PHGDH);ENSBGRG00000013238(HNF4A);ENSBGRG00000019689(ADCY8);ENSBGRG00000025506(CYP1A1)
GO:0070302	BP	regulation of stress-activated protein kinase signaling cascade	17	6	23	141	0.000151682	0.00355005	ENSBGRG00000000804(PTK2B);ENSBGRG00000002028(MDFIC);ENSBGRG00000002923(CCL19);ENSBGRG00000002952(CCL21);ENSBGRG00000004570(RELL1);ENSBGRG00000006054(XDH);ENSBGRG00000006109(FLT4);ENSBGRG00000010835(SERPINF2);ENSBGRG00000011484(SFRP1);ENSBGRG00000012579(FOXO1);ENSBGRG00000017698(DKK1);ENSBGRG00000018200(SPI1);ENSBGRG00000018261(TNFRSF11A);ENSBGRG00000021502(NCF1);ENSBGRG00000022744(PYCARD);ENSBGRG…	ENSBGRG00000007455(DUSP10);ENSBGRG00000008397(MID1);ENSBGRG00000012133(TPD52L1);ENSBGRG00000022298(ERN2);ENSBGRG00000022762(TRAF4);ENSBGRG00000023372(UNC5CL)
GO:0002526	BP	acute inflammatory response	10	2	12	50	0.000154687	0.00359709	ENSBGRG00000000868(IL6);ENSBGRG00000005774(SERPING1);ENSBGRG00000009149(VSIG4);ENSBGRG00000011872(A2M);ENSBGRG00000014234(IL1B);ENSBGRG00000015945(FCGR1A);ENSBGRG00000018697(-);ENSBGRG00000020424(VNN1);ENSBGRG00000023032(TREM2);ENSBGRG00000025983(C3)	ENSBGRG00000011114(C1QBP);ENSBGRG00000019973(RHBDD3)
GO:0070252	BP	actin-mediated cell contraction	8	4	12	50	0.000154687	0.00359709	ENSBGRG00000003543(ABCC9);ENSBGRG00000004974(EPDR1);ENSBGRG00000012611(GSN);ENSBGRG00000014320(STC1);ENSBGRG00000020514(CACNA2D1);ENSBGRG00000022389(RYR2);ENSBGRG00000022985(SCN4B);ENSBGRG00000026471(KCNJ2)	ENSBGRG00000011476(KCNN2);ENSBGRG00000018838(CACNA1D);ENSBGRG00000022705(DSG2);ENSBGRG00000026642(EMP2)
GO:0006955	BP	immune response	76	14	90	866	0.000156864	0.00363603	ENSBGRG00000000252(CD84);ENSBGRG00000000314(NCKAP1L);ENSBGRG00000000804(PTK2B);ENSBGRG00000000868(IL6);ENSBGRG00000001201(BCL6);ENSBGRG00000001306(MASP1);ENSBGRG00000001459(KLHL6);ENSBGRG00000002923(CCL19);ENSBGRG00000002952(CCL21);ENSBGRG00000003422(C1QA);ENSBGRG00000003430(C1QC);ENSBGRG00000004215(CADM1);ENSBGRG00000005774(SERPING1);ENSBGRG00000007179(CYBB);ENSBGRG00000007555(-);ENSBGRG00000007…	ENSBGRG00000005622(BPIFA1);ENSBGRG00000005686(BPIFB1);ENSBGRG00000007455(DUSP10);ENSBGRG00000008888(CDH17);ENSBGRG00000011114(C1QBP);ENSBGRG00000011413(EXO1);ENSBGRG00000011687(C5);ENSBGRG00000017062(MYB);ENSBGRG00000020409(LGR4);ENSBGRG00000023453(-);ENSBGRG00000024586(FOXJ1);ENSBGRG00000025854(NONO);ENSBGRG00000026534(PNP);ENSBGRG00000026642(EMP2)
GO:0090092	BP	regulation of transmembrane receptor protein serine/threonine kinase signaling pathway	15	12	27	179	0.00016469	0.00380522	ENSBGRG00000000313(CCN1);ENSBGRG00000005982(JAK2);ENSBGRG00000006204(SKIL);ENSBGRG00000007902(CD109);ENSBGRG00000009678(INHBA);ENSBGRG00000010106(CRIM1);ENSBGRG00000011484(SFRP1);ENSBGRG00000015364(FBN1);ENSBGRG00000017698(DKK1);ENSBGRG00000022668(CHRDL1);ENSBGRG00000022852(ELAPOR2);ENSBGRG00000023646(CITED2);ENSBGRG00000024066(DAB2);ENSBGRG00000025045(HTRA1);ENSBGRG00000025282(RASL11B)	ENSBGRG00000005655(LRP2);ENSBGRG00000006565(FBN2);ENSBGRG00000007091(HSP90AB1);ENSBGRG00000007227(FERMT1);ENSBGRG00000010388(MSX1);ENSBGRG00000010458(KCP);ENSBGRG00000014436(LRG1);ENSBGRG00000015914(SOX11);ENSBGRG00000017903(FGF10);ENSBGRG00000020284(GDF7);ENSBGRG00000024802(GPC3);ENSBGRG00000025460(IGSF1)
GO:0070374	BP	positive regulation of ERK1 and ERK2 cascade	17	3	20	115	0.000165555	0.00381305	ENSBGRG00000000290(IGF1);ENSBGRG00000000804(PTK2B);ENSBGRG00000002923(CCL19);ENSBGRG00000002952(CCL21);ENSBGRG00000006109(FLT4);ENSBGRG00000010835(SERPINF2);ENSBGRG00000014737(C5AR1);ENSBGRG00000018261(TNFRSF11A);ENSBGRG00000019844(CD36);ENSBGRG00000020676(CSF1R);ENSBGRG00000020868(HTR2A);ENSBGRG00000022744(PYCARD);ENSBGRG00000023032(TREM2);ENSBGRG00000023186(GPR183);ENSBGRG00000023441(ARRB1);ENS…	ENSBGRG00000016457(FGFR4);ENSBGRG00000016855(FGF18);ENSBGRG00000017903(FGF10)
GO:0090287	BP	regulation of cellular response to growth factor stimulus	19	11	30	208	0.000166579	0.00382445	ENSBGRG00000000313(CCN1);ENSBGRG00000002168(DCN);ENSBGRG00000006054(XDH);ENSBGRG00000006204(SKIL);ENSBGRG00000007893(ATP2B4);ENSBGRG00000007902(CD109);ENSBGRG00000010106(CRIM1);ENSBGRG00000011484(SFRP1);ENSBGRG00000013772(SEMA6A);ENSBGRG00000015364(FBN1);ENSBGRG00000016692(SLIT2);ENSBGRG00000022668(CHRDL1);ENSBGRG00000022852(ELAPOR2);ENSBGRG00000023646(CITED2);ENSBGRG00000024066(DAB2);ENSBGRG0000…	ENSBGRG00000005655(LRP2);ENSBGRG00000006565(FBN2);ENSBGRG00000007091(HSP90AB1);ENSBGRG00000007227(FERMT1);ENSBGRG00000010388(MSX1);ENSBGRG00000010458(KCP);ENSBGRG00000014436(LRG1);ENSBGRG00000015914(SOX11);ENSBGRG00000016855(FGF18);ENSBGRG00000017903(FGF10);ENSBGRG00000024802(GPC3)
GO:0006911	BP	phagocytosis, engulfment	8	0	8	24	0.000169554	0.00385601	ENSBGRG00000000314(NCKAP1L);ENSBGRG00000009456(MSR1);ENSBGRG00000012611(GSN);ENSBGRG00000013380(STAP1);ENSBGRG00000017564(APPL2);ENSBGRG00000019844(CD36);ENSBGRG00000023032(TREM2);ENSBGRG00000025983(C3)	-
GO:0048246	BP	macrophage chemotaxis	6	2	8	24	0.000169554	0.00385601	ENSBGRG00000000804(PTK2B);ENSBGRG00000009274(C3AR1);ENSBGRG00000013380(STAP1);ENSBGRG00000014737(C5AR1);ENSBGRG00000019467(IL34);ENSBGRG00000020676(CSF1R)	ENSBGRG00000000205(MSTN);ENSBGRG00000011687(C5)
GO:2000647	BP	negative regulation of stem cell proliferation	3	5	8	24	0.000169554	0.00385601	ENSBGRG00000007902(CD109);ENSBGRG00000009720(GLI3);ENSBGRG00000020065(PROX1)	ENSBGRG00000007227(FERMT1);ENSBGRG00000009082(KDF1);ENSBGRG00000009313(PTCH1);ENSBGRG00000017533(WNT11);ENSBGRG00000017903(FGF10)
GO:0030030	BP	cell projection organization	44	50	94	916	0.000176004	0.00399017	ENSBGRG00000000804(PTK2B);ENSBGRG00000000868(IL6);ENSBGRG00000001644(SNX10);ENSBGRG00000001759(PTPRO);ENSBGRG00000002639(SPOCK1);ENSBGRG00000002952(CCL21);ENSBGRG00000003262(TMEM106B);ENSBGRG00000003457(NLGN1);ENSBGRG00000003717(KANK1);ENSBGRG00000004372(NTRK2);ENSBGRG00000007471(RHOQ);ENSBGRG00000007842(KLF7);ENSBGRG00000008389(TNC);ENSBGRG00000009618(FAT4);ENSBGRG00000009720(GLI3);ENSBGRG000000…	ENSBGRG00000000205(MSTN);ENSBGRG00000000350(PLS1);ENSBGRG00000000510(CFAP65);ENSBGRG00000000645(GMNC);ENSBGRG00000000918(STK36);ENSBGRG00000000948(CCDC65);ENSBGRG00000001051(CFAP44);ENSBGRG00000001203(CELSR2);ENSBGRG00000001261(NRTN);ENSBGRG00000001579(CATIP);ENSBGRG00000001989(HOXA2);ENSBGRG00000003062(NME5);ENSBGRG00000004553(CSMD3);ENSBGRG00000004694(DNAJB13);ENSBGRG00000004985(RFX3);ENSBGRG00…
GO:0005506	MF	iron ion binding	16	8	24	148	0.000185418	0.0100054	ENSBGRG00000003823(P4HA3);ENSBGRG00000005629(-);ENSBGRG00000006054(XDH);ENSBGRG00000006412(CYP24A1);ENSBGRG00000007156(-);ENSBGRG00000008360(-);ENSBGRG00000010521(LTF);ENSBGRG00000013272(CDO1);ENSBGRG00000013885(ACP5);ENSBGRG00000014254(CYP1B1);ENSBGRG00000014632(-);ENSBGRG00000018227(ALOX5);ENSBGRG00000022376(-);ENSBGRG00000022745(CYP4F22);ENSBGRG00000023587(-);ENSBGRG00000026739(ALOXE3)	ENSBGRG00000002471(CYP27C1);ENSBGRG00000004363(CYP11A1);ENSBGRG00000022876(-);ENSBGRG00000023761(-);ENSBGRG00000025285(-);ENSBGRG00000025350(-);ENSBGRG00000025506(CYP1A1);ENSBGRG00000026310(-)
GO:0055074	BP	calcium ion homeostasis	20	12	32	229	0.000186279	0.0042099	ENSBGRG00000000748(GNA15);ENSBGRG00000000804(PTK2B);ENSBGRG00000001406(SYPL2);ENSBGRG00000001644(SNX10);ENSBGRG00000002022(SLC24A2);ENSBGRG00000002923(CCL19);ENSBGRG00000002952(CCL21);ENSBGRG00000007893(ATP2B4);ENSBGRG00000009274(C3AR1);ENSBGRG00000010403(CCR5);ENSBGRG00000014320(STC1);ENSBGRG00000015036(TMEM38A);ENSBGRG00000018812(CX3CL1);ENSBGRG00000019084(ATP2B3);ENSBGRG00000019844(CD36);ENSBG…	ENSBGRG00000001558(MCUB);ENSBGRG00000006090(TACR1);ENSBGRG00000007480(KCTD17);ENSBGRG00000007757(CASQ2);ENSBGRG00000007775(WNK4);ENSBGRG00000009802(GRIN1);ENSBGRG00000009846(ATP2A1);ENSBGRG00000011412(TRPC3);ENSBGRG00000018280(SLC8B1);ENSBGRG00000019240(SLC37A4);ENSBGRG00000019689(ADCY8);ENSBGRG00000023163(ABCC6)
GO:0023061	BP	signal release	18	15	33	239	0.000186948	0.00421187	ENSBGRG00000000868(IL6);ENSBGRG00000003457(NLGN1);ENSBGRG00000003559(SLC9B2);ENSBGRG00000005073(MAFA);ENSBGRG00000007842(KLF7);ENSBGRG00000009678(INHBA);ENSBGRG00000011484(SFRP1);ENSBGRG00000012465(STX1A);ENSBGRG00000014234(IL1B);ENSBGRG00000015642(PRKN);ENSBGRG00000016717(LTBP4);ENSBGRG00000018227(ALOX5);ENSBGRG00000018331(ADRA2A);ENSBGRG00000020407(SPP1);ENSBGRG00000023252(LIF);ENSBGRG000000233…	ENSBGRG00000004985(RFX3);ENSBGRG00000007775(WNK4);ENSBGRG00000009694(KCNJ11);ENSBGRG00000013185(IRS1);ENSBGRG00000013238(HNF4A);ENSBGRG00000015288(SMPD3);ENSBGRG00000016886(UNC13C);ENSBGRG00000018280(SLC8B1);ENSBGRG00000019689(ADCY8);ENSBGRG00000020213(EFNA5);ENSBGRG00000020754(NKX6-1);ENSBGRG00000021980(ERC2);ENSBGRG00000023043(RASL10B);ENSBGRG00000025884(SOX4);ENSBGRG00000026523(BAIAP3)
GO:0050789	BP	regulation of biological process	372	256	628	8080	0.000188392	0.00423121	ENSBGRG00000000252(CD84);ENSBGRG00000000266(PROS1);ENSBGRG00000000290(IGF1);ENSBGRG00000000313(CCN1);ENSBGRG00000000314(NCKAP1L);ENSBGRG00000000399(CRLF1);ENSBGRG00000000652(PLPP3);ENSBGRG00000000703(ADRA1A);ENSBGRG00000000748(GNA15);ENSBGRG00000000804(PTK2B);ENSBGRG00000000821(-);ENSBGRG00000000868(IL6);ENSBGRG00000000881(ARHGAP30);ENSBGRG00000000899(PTGER1);ENSBGRG00000001201(BCL6);ENSBGRG00000…	ENSBGRG00000000112(TIAM1);ENSBGRG00000000205(MSTN);ENSBGRG00000000350(PLS1);ENSBGRG00000000478(IHH);ENSBGRG00000000485(CAVIN4);ENSBGRG00000000494(DNAI3);ENSBGRG00000000513(MYCL);ENSBGRG00000000613(GABRB2);ENSBGRG00000000755(MCOLN2);ENSBGRG00000000772(COMP);ENSBGRG00000000777(HPCAL4);ENSBGRG00000000918(STK36);ENSBGRG00000000922(CDCA7L);ENSBGRG00000000948(CCDC65);ENSBGRG00000000999(EPHX2);ENSBGRG00…
GO:0051249	BP	regulation of lymphocyte activation	27	11	38	290	0.00019093	0.00427493	ENSBGRG00000000290(IGF1);ENSBGRG00000000314(NCKAP1L);ENSBGRG00000000868(IL6);ENSBGRG00000001201(BCL6);ENSBGRG00000001735(TNFAIP8L2);ENSBGRG00000002242(IGFBP2);ENSBGRG00000002809(BANK1);ENSBGRG00000005665(ZBTB16);ENSBGRG00000005982(JAK2);ENSBGRG00000006751(SLC7A1);ENSBGRG00000008627(IL18);ENSBGRG00000009149(VSIG4);ENSBGRG00000009720(GLI3);ENSBGRG00000011484(SFRP1);ENSBGRG00000012596(THEMIS2);ENSBG…	ENSBGRG00000000478(IHH);ENSBGRG00000007455(DUSP10);ENSBGRG00000013247(NEDD9);ENSBGRG00000013255(EFNB3);ENSBGRG00000015914(SOX11);ENSBGRG00000017062(MYB);ENSBGRG00000017903(FGF10);ENSBGRG00000019973(RHBDD3);ENSBGRG00000024586(FOXJ1);ENSBGRG00000025884(SOX4);ENSBGRG00000026534(PNP)
GO:1905114	BP	cell surface receptor signaling pathway involved in cell-cell signaling	20	20	40	311	0.000195137	0.00435565	ENSBGRG00000000652(PLPP3);ENSBGRG00000001759(PTPRO);ENSBGRG00000002028(MDFIC);ENSBGRG00000002113(SHISA3);ENSBGRG00000003457(NLGN1);ENSBGRG00000003717(KANK1);ENSBGRG00000005021(SFRP4);ENSBGRG00000009255(DIXDC1);ENSBGRG00000009720(GLI3);ENSBGRG00000009814(RELN);ENSBGRG00000010581(FZD8);ENSBGRG00000011484(SFRP1);ENSBGRG00000012465(STX1A);ENSBGRG00000013720(CUX2);ENSBGRG00000015642(PRKN);ENSBGRG00000…	ENSBGRG00000001203(CELSR2);ENSBGRG00000001407(CELSR1);ENSBGRG00000002480(SOX7);ENSBGRG00000006415(GLI1);ENSBGRG00000007093(NKD1);ENSBGRG00000007227(FERMT1);ENSBGRG00000007850(TERT);ENSBGRG00000008025(DLX5);ENSBGRG00000009570(SMO);ENSBGRG00000012174(RNF43);ENSBGRG00000014025(TLE1);ENSBGRG00000017533(WNT11);ENSBGRG00000017903(FGF10);ENSBGRG00000018756(KREMEN1);ENSBGRG00000019194(AXIN2);ENSBGRG00000…
GO:1903706	BP	regulation of hemopoiesis	26	10	36	270	0.000197667	0.00439855	ENSBGRG00000000314(NCKAP1L);ENSBGRG00000000804(PTK2B);ENSBGRG00000001201(BCL6);ENSBGRG00000002635(RUNX1);ENSBGRG00000003280(HCLS1);ENSBGRG00000003430(C1QC);ENSBGRG00000003559(SLC9B2);ENSBGRG00000005665(ZBTB16);ENSBGRG00000006785(MAFB);ENSBGRG00000008627(IL18);ENSBGRG00000009096(FOS);ENSBGRG00000009678(INHBA);ENSBGRG00000009720(GLI3);ENSBGRG00000009828(PIM1);ENSBGRG00000011484(SFRP1);ENSBGRG000000…	ENSBGRG00000000478(IHH);ENSBGRG00000007455(DUSP10);ENSBGRG00000012943(IL17D);ENSBGRG00000013247(NEDD9);ENSBGRG00000017062(MYB);ENSBGRG00000021618(HOXB8);ENSBGRG00000024586(FOXJ1);ENSBGRG00000025884(SOX4);ENSBGRG00000026197(PRXL2A);ENSBGRG00000026534(PNP)
GO:0002790	BP	peptide secretion	13	18	31	220	0.000200528	0.00444852	ENSBGRG00000000290(IGF1);ENSBGRG00000000868(IL6);ENSBGRG00000003559(SLC9B2);ENSBGRG00000005073(MAFA);ENSBGRG00000007842(KLF7);ENSBGRG00000011484(SFRP1);ENSBGRG00000012465(STX1A);ENSBGRG00000013031(ADTRP);ENSBGRG00000014234(IL1B);ENSBGRG00000015642(PRKN);ENSBGRG00000018227(ALOX5);ENSBGRG00000018331(ADRA2A);ENSBGRG00000023032(TREM2)	ENSBGRG00000000772(COMP);ENSBGRG00000001600(OLFM2);ENSBGRG00000004985(RFX3);ENSBGRG00000009694(KCNJ11);ENSBGRG00000013185(IRS1);ENSBGRG00000013238(HNF4A);ENSBGRG00000015288(SMPD3);ENSBGRG00000016100(KRT20);ENSBGRG00000017210(ABCG1);ENSBGRG00000018280(SLC8B1);ENSBGRG00000019689(ADCY8);ENSBGRG00000019973(RHBDD3);ENSBGRG00000020213(EFNA5);ENSBGRG00000020754(NKX6-1);ENSBGRG00000022019(MYOM1);ENSBGRG0…
GO:0051716	BP	cellular response to stimulus	254	153	407	4984	0.00020552	0.00454532	ENSBGRG00000000290(IGF1);ENSBGRG00000000313(CCN1);ENSBGRG00000000314(NCKAP1L);ENSBGRG00000000399(CRLF1);ENSBGRG00000000652(PLPP3);ENSBGRG00000000703(ADRA1A);ENSBGRG00000000748(GNA15);ENSBGRG00000000804(PTK2B);ENSBGRG00000000868(IL6);ENSBGRG00000000881(ARHGAP30);ENSBGRG00000000899(PTGER1);ENSBGRG00000001201(BCL6);ENSBGRG00000001275(DOCK4);ENSBGRG00000001355(PLXNC1);ENSBGRG00000001459(KLHL6);ENSBGR…	ENSBGRG00000000037(CXADR);ENSBGRG00000000112(TIAM1);ENSBGRG00000000205(MSTN);ENSBGRG00000000478(IHH);ENSBGRG00000000485(CAVIN4);ENSBGRG00000000613(GABRB2);ENSBGRG00000000772(COMP);ENSBGRG00000000777(HPCAL4);ENSBGRG00000000918(STK36);ENSBGRG00000001203(CELSR2);ENSBGRG00000001261(NRTN);ENSBGRG00000001407(CELSR1);ENSBGRG00000001621(AQP3);ENSBGRG00000001643(PPP1R1C);ENSBGRG00000001989(HOXA2);ENSBGRG0…
GO:0048565	BP	digestive tract development	5	12	17	91	0.000207174	0.00456793	ENSBGRG00000007477(C1GALT1);ENSBGRG00000009618(FAT4);ENSBGRG00000009720(GLI3);ENSBGRG00000011484(SFRP1);ENSBGRG00000024258(PDGFRA)	ENSBGRG00000000478(IHH);ENSBGRG00000004535(STRA6);ENSBGRG00000005831(KLF5);ENSBGRG00000009570(SMO);ENSBGRG00000011788(FOXF2);ENSBGRG00000017533(WNT11);ENSBGRG00000017903(FGF10);ENSBGRG00000020409(LGR4);ENSBGRG00000020519(SPDEF);ENSBGRG00000021133(ASCL1);ENSBGRG00000021204(CCDC40);ENSBGRG00000025421(SALL1)
GO:0002455	BP	humoral immune response mediated by circulating immunoglobulin	5	2	7	19	0.000214857	0.00470862	ENSBGRG00000003422(C1QA);ENSBGRG00000003430(C1QC);ENSBGRG00000020276(-);ENSBGRG00000020327(C1S);ENSBGRG00000023032(TREM2)	ENSBGRG00000011413(EXO1);ENSBGRG00000024586(FOXJ1)
GO:0030325	BP	adrenal gland development	3	4	7	19	0.000214857	0.00470862	ENSBGRG00000010583(NR0B1);ENSBGRG00000023646(CITED2);ENSBGRG00000024258(PDGFRA)	ENSBGRG00000004535(STRA6);ENSBGRG00000017533(WNT11);ENSBGRG00000021133(ASCL1);ENSBGRG00000025421(SALL1)
GO:0050867	BP	positive regulation of cell activation	22	9	31	221	0.000217756	0.00475773	ENSBGRG00000000290(IGF1);ENSBGRG00000000314(NCKAP1L);ENSBGRG00000000868(IL6);ENSBGRG00000001201(BCL6);ENSBGRG00000002242(IGFBP2);ENSBGRG00000005665(ZBTB16);ENSBGRG00000005982(JAK2);ENSBGRG00000006751(SLC7A1);ENSBGRG00000008627(IL18);ENSBGRG00000009720(GLI3);ENSBGRG00000013380(STAP1);ENSBGRG00000014234(IL1B);ENSBGRG00000016318(DPP4);ENSBGRG00000019776(CLEC7A);ENSBGRG00000020424(VNN1);ENSBGRG000000…	ENSBGRG00000000478(IHH);ENSBGRG00000007455(DUSP10);ENSBGRG00000013247(NEDD9);ENSBGRG00000013255(EFNB3);ENSBGRG00000017062(MYB);ENSBGRG00000017903(FGF10);ENSBGRG00000021481(EMILIN2);ENSBGRG00000025884(SOX4);ENSBGRG00000026534(PNP)
GO:0061098	BP	positive regulation of protein tyrosine kinase activity	8	1	9	31	0.000219723	0.00477183	ENSBGRG00000000703(ADRA1A);ENSBGRG00000006027(PRNP);ENSBGRG00000009814(RELN);ENSBGRG00000015945(FCGR1A);ENSBGRG00000018331(ADRA2A);ENSBGRG00000019467(IL34);ENSBGRG00000020676(CSF1R);ENSBGRG00000021502(NCF1)	ENSBGRG00000013247(NEDD9)
GO:0001656	BP	metanephros development	5	9	14	67	0.000219976	0.00477183	ENSBGRG00000009618(FAT4);ENSBGRG00000009720(GLI3);ENSBGRG00000016253(GREB1L);ENSBGRG00000023252(LIF);ENSBGRG00000024258(PDGFRA)	ENSBGRG00000004042(OSR2);ENSBGRG00000007158(SOX8);ENSBGRG00000009313(PTCH1);ENSBGRG00000009570(SMO);ENSBGRG00000017903(FGF10);ENSBGRG00000020409(LGR4);ENSBGRG00000024586(FOXJ1);ENSBGRG00000024802(GPC3);ENSBGRG00000025421(SALL1)
GO:0120036	BP	plasma membrane bounded cell projection organization	43	50	93	910	0.000220381	0.00477183	ENSBGRG00000000804(PTK2B);ENSBGRG00000000868(IL6);ENSBGRG00000001644(SNX10);ENSBGRG00000001759(PTPRO);ENSBGRG00000002639(SPOCK1);ENSBGRG00000002952(CCL21);ENSBGRG00000003262(TMEM106B);ENSBGRG00000003457(NLGN1);ENSBGRG00000003717(KANK1);ENSBGRG00000004372(NTRK2);ENSBGRG00000007471(RHOQ);ENSBGRG00000007842(KLF7);ENSBGRG00000008389(TNC);ENSBGRG00000009618(FAT4);ENSBGRG00000009720(GLI3);ENSBGRG000000…	ENSBGRG00000000205(MSTN);ENSBGRG00000000350(PLS1);ENSBGRG00000000510(CFAP65);ENSBGRG00000000645(GMNC);ENSBGRG00000000918(STK36);ENSBGRG00000000948(CCDC65);ENSBGRG00000001051(CFAP44);ENSBGRG00000001203(CELSR2);ENSBGRG00000001261(NRTN);ENSBGRG00000001579(CATIP);ENSBGRG00000001989(HOXA2);ENSBGRG00000003062(NME5);ENSBGRG00000004553(CSMD3);ENSBGRG00000004694(DNAJB13);ENSBGRG00000004985(RFX3);ENSBGRG00…
GO:0032874	BP	positive regulation of stress-activated MAPK cascade	13	5	18	100	0.000221979	0.0047921	ENSBGRG00000000804(PTK2B);ENSBGRG00000002923(CCL19);ENSBGRG00000002952(CCL21);ENSBGRG00000004570(RELL1);ENSBGRG00000006054(XDH);ENSBGRG00000006109(FLT4);ENSBGRG00000010835(SERPINF2);ENSBGRG00000017698(DKK1);ENSBGRG00000018200(SPI1);ENSBGRG00000018261(TNFRSF11A);ENSBGRG00000021502(NCF1);ENSBGRG00000022744(PYCARD);ENSBGRG00000026173(WNT16)	ENSBGRG00000008397(MID1);ENSBGRG00000012133(TPD52L1);ENSBGRG00000022298(ERN2);ENSBGRG00000022762(TRAF4);ENSBGRG00000023372(UNC5CL)
GO:0006897	BP	endocytosis	37	4	41	324	0.000231672	0.00498647	ENSBGRG00000000314(NCKAP1L);ENSBGRG00000001644(SNX10);ENSBGRG00000002833(ITGAV);ENSBGRG00000003457(NLGN1);ENSBGRG00000003559(SLC9B2);ENSBGRG00000004617(LRP1);ENSBGRG00000005021(SFRP4);ENSBGRG00000007944(NCF4);ENSBGRG00000009456(MSR1);ENSBGRG00000009927(GRIA1);ENSBGRG00000010690(STON1);ENSBGRG00000010957(CAMK1D);ENSBGRG00000011623(ANXA3);ENSBGRG00000012465(STX1A);ENSBGRG00000012611(GSN);ENSBGRG000…	ENSBGRG00000005655(LRP2);ENSBGRG00000017228(TPCN1);ENSBGRG00000020626(PACSIN1);ENSBGRG00000024802(GPC3)
GO:0042391	BP	regulation of membrane potential	20	10	30	212	0.00023412	0.0050242	ENSBGRG00000002168(DCN);ENSBGRG00000003457(NLGN1);ENSBGRG00000003543(ABCC9);ENSBGRG00000004372(NTRK2);ENSBGRG00000005550(HCN2);ENSBGRG00000008291(BCO2);ENSBGRG00000009672(PID1);ENSBGRG00000009814(RELN);ENSBGRG00000009927(GRIA1);ENSBGRG00000012465(STX1A);ENSBGRG00000013720(CUX2);ENSBGRG00000015642(PRKN);ENSBGRG00000019844(CD36);ENSBGRG00000020514(CACNA2D1);ENSBGRG00000022389(RYR2);ENSBGRG000000229…	ENSBGRG00000004468(KCND3);ENSBGRG00000009357(KCNMB4);ENSBGRG00000009694(KCNJ11);ENSBGRG00000009802(GRIN1);ENSBGRG00000010395(STOX1);ENSBGRG00000011226(SLC4A11);ENSBGRG00000011476(KCNN2);ENSBGRG00000018838(CACNA1D);ENSBGRG00000021011(KCNQ3);ENSBGRG00000022705(DSG2)
GO:1903975	BP	regulation of glial cell migration	5	1	6	14	0.000235329	0.0050275	ENSBGRG00000013380(STAP1);ENSBGRG00000014296(P2RY12);ENSBGRG00000018812(CX3CL1);ENSBGRG00000023032(TREM2);ENSBGRG00000023186(GPR183)	ENSBGRG00000025531(BMERB1)
GO:0050769	BP	positive regulation of neurogenesis	22	11	33	242	0.000236554	0.0050275	ENSBGRG00000000804(PTK2B);ENSBGRG00000000868(IL6);ENSBGRG00000001201(BCL6);ENSBGRG00000003457(NLGN1);ENSBGRG00000004372(NTRK2);ENSBGRG00000008928(VEGFC);ENSBGRG00000009720(GLI3);ENSBGRG00000009814(RELN);ENSBGRG00000010972(BDNF);ENSBGRG00000011953(PCP4);ENSBGRG00000013720(CUX2);ENSBGRG00000014234(IL1B);ENSBGRG00000015642(PRKN);ENSBGRG00000016476(CNTN1);ENSBGRG00000018812(CX3CL1);ENSBGRG00000019467…	ENSBGRG00000005655(LRP2);ENSBGRG00000007158(SOX8);ENSBGRG00000009570(SMO);ENSBGRG00000014633(TGIF2);ENSBGRG00000015914(SOX11);ENSBGRG00000020213(EFNA5);ENSBGRG00000020284(GDF7);ENSBGRG00000020317(MMD2);ENSBGRG00000020754(NKX6-1);ENSBGRG00000021133(ASCL1);ENSBGRG00000022294(SYT17)
GO:0045637	BP	regulation of myeloid cell differentiation	19	3	22	136	0.000236694	0.0050275	ENSBGRG00000000314(NCKAP1L);ENSBGRG00000000804(PTK2B);ENSBGRG00000002635(RUNX1);ENSBGRG00000003280(HCLS1);ENSBGRG00000003430(C1QC);ENSBGRG00000003559(SLC9B2);ENSBGRG00000005665(ZBTB16);ENSBGRG00000006785(MAFB);ENSBGRG00000009096(FOS);ENSBGRG00000009678(INHBA);ENSBGRG00000011484(SFRP1);ENSBGRG00000015364(FBN1);ENSBGRG00000015582(EVI2B);ENSBGRG00000018017(SIGLEC15);ENSBGRG00000018200(SPI1);ENSBGRG0…	ENSBGRG00000013247(NEDD9);ENSBGRG00000021618(HOXB8);ENSBGRG00000026197(PRXL2A)
GO:0032956	BP	regulation of actin cytoskeleton organization	26	6	32	232	0.000237054	0.0050275	ENSBGRG00000000314(NCKAP1L);ENSBGRG00000000804(PTK2B);ENSBGRG00000002952(CCL21);ENSBGRG00000003280(HCLS1);ENSBGRG00000003717(KANK1);ENSBGRG00000004262(GPR65);ENSBGRG00000009255(DIXDC1);ENSBGRG00000009349(CFL2);ENSBGRG00000009380(CCL24);ENSBGRG00000010835(SERPINF2);ENSBGRG00000012611(GSN);ENSBGRG00000013380(STAP1);ENSBGRG00000015642(PRKN);ENSBGRG00000016692(SLIT2);ENSBGRG00000017279(HCK);ENSBGRG00…	ENSBGRG00000000494(DNAI3);ENSBGRG00000001407(CELSR1);ENSBGRG00000002266(ARHGEF19);ENSBGRG00000013247(NEDD9);ENSBGRG00000017533(WNT11);ENSBGRG00000020213(EFNA5)
GO:2000027	BP	regulation of animal organ morphogenesis	8	13	21	127	0.000238488	0.00504311	ENSBGRG00000009828(PIM1);ENSBGRG00000011484(SFRP1);ENSBGRG00000017698(DKK1);ENSBGRG00000020231(SEMA3C);ENSBGRG00000023252(LIF);ENSBGRG00000023646(CITED2);ENSBGRG00000024066(DAB2);ENSBGRG00000025453(RUNX2)	ENSBGRG00000001407(CELSR1);ENSBGRG00000006415(GLI1);ENSBGRG00000007093(NKD1);ENSBGRG00000007158(SOX8);ENSBGRG00000009570(SMO);ENSBGRG00000010388(MSX1);ENSBGRG00000010395(STOX1);ENSBGRG00000017533(WNT11);ENSBGRG00000017903(FGF10);ENSBGRG00000020409(LGR4);ENSBGRG00000024802(GPC3);ENSBGRG00000025139(FZD2);ENSBGRG00000026642(EMP2)
GO:0086003	BP	cardiac muscle cell contraction	7	3	10	38	0.000242134	0.00509786	ENSBGRG00000003543(ABCC9);ENSBGRG00000012611(GSN);ENSBGRG00000014320(STC1);ENSBGRG00000020514(CACNA2D1);ENSBGRG00000022389(RYR2);ENSBGRG00000022985(SCN4B);ENSBGRG00000026471(KCNJ2)	ENSBGRG00000011476(KCNN2);ENSBGRG00000018838(CACNA1D);ENSBGRG00000022705(DSG2)
GO:0034109	BP	homotypic cell-cell adhesion	7	4	11	45	0.000243192	0.00509786	ENSBGRG00000000652(PLPP3);ENSBGRG00000000868(IL6);ENSBGRG00000005982(JAK2);ENSBGRG00000014296(P2RY12);ENSBGRG00000014351(SH2B3);ENSBGRG00000022987(MMRN1);ENSBGRG00000024258(PDGFRA)	ENSBGRG00000000772(COMP);ENSBGRG00000021481(EMILIN2);ENSBGRG00000022705(DSG2);ENSBGRG00000024315(ADAMTS18)
GO:0045604	BP	regulation of epidermal cell differentiation	6	5	11	45	0.000243192	0.00509786	ENSBGRG00000002378(MAFF);ENSBGRG00000005021(SFRP4);ENSBGRG00000007842(KLF7);ENSBGRG00000007902(CD109);ENSBGRG00000011624(SGPP1);ENSBGRG00000024292(ZFP36)	ENSBGRG00000000513(MYCL);ENSBGRG00000003621(PTCH2);ENSBGRG00000009082(KDF1);ENSBGRG00000009313(PTCH1);ENSBGRG00000013158(EZH2)
GO:0050767	BP	regulation of neurogenesis	34	19	53	454	0.000246091	0.00514373	ENSBGRG00000000804(PTK2B);ENSBGRG00000000868(IL6);ENSBGRG00000001201(BCL6);ENSBGRG00000002639(SPOCK1);ENSBGRG00000003457(NLGN1);ENSBGRG00000003717(KANK1);ENSBGRG00000004372(NTRK2);ENSBGRG00000008928(VEGFC);ENSBGRG00000009255(DIXDC1);ENSBGRG00000009720(GLI3);ENSBGRG00000009814(RELN);ENSBGRG00000010957(CAMK1D);ENSBGRG00000010972(BDNF);ENSBGRG00000011484(SFRP1);ENSBGRG00000011953(PCP4);ENSBGRG000000…	ENSBGRG00000000513(MYCL);ENSBGRG00000001989(HOXA2);ENSBGRG00000004553(CSMD3);ENSBGRG00000005655(LRP2);ENSBGRG00000007158(SOX8);ENSBGRG00000009570(SMO);ENSBGRG00000013158(EZH2);ENSBGRG00000013255(EFNB3);ENSBGRG00000014633(TGIF2);ENSBGRG00000015914(SOX11);ENSBGRG00000018178(UST);ENSBGRG00000018756(KREMEN1);ENSBGRG00000020213(EFNA5);ENSBGRG00000020284(GDF7);ENSBGRG00000020317(MMD2);ENSBGRG0000002075…
GO:0060537	BP	muscle tissue development	18	17	35	263	0.000250161	0.00521373	ENSBGRG00000000290(IGF1);ENSBGRG00000000392(SGCB);ENSBGRG00000000703(ADRA1A);ENSBGRG00000002378(MAFF);ENSBGRG00000009096(FOS);ENSBGRG00000009349(CFL2);ENSBGRG00000009828(PIM1);ENSBGRG00000017698(DKK1);ENSBGRG00000017838(KLHL40);ENSBGRG00000019961(GPX1);ENSBGRG00000020065(PROX1);ENSBGRG00000020231(SEMA3C);ENSBGRG00000020582(SRPK3);ENSBGRG00000021213(ATF3);ENSBGRG00000022389(RYR2);ENSBGRG0000002364…	ENSBGRG00000000205(MSTN);ENSBGRG00000000478(IHH);ENSBGRG00000004535(STRA6);ENSBGRG00000005655(LRP2);ENSBGRG00000005831(KLF5);ENSBGRG00000006350(GPCPD1);ENSBGRG00000006415(GLI1);ENSBGRG00000007158(SOX8);ENSBGRG00000008760(SOX6);ENSBGRG00000009313(PTCH1);ENSBGRG00000009570(SMO);ENSBGRG00000010927(JARID2);ENSBGRG00000020572(NEBL);ENSBGRG00000020691(TP73);ENSBGRG00000022705(DSG2);ENSBGRG00000024159(B…
GO:0005261	MF	cation channel activity	15	19	34	246	0.000250688	0.0130265	ENSBGRG00000002833(ITGAV);ENSBGRG00000003543(ABCC9);ENSBGRG00000005550(HCN2);ENSBGRG00000006172(KCNK13);ENSBGRG00000009927(GRIA1);ENSBGRG00000012223(KCNC1);ENSBGRG00000015036(TMEM38A);ENSBGRG00000019550(SCN3A);ENSBGRG00000020514(CACNA2D1);ENSBGRG00000020649(P2RX1);ENSBGRG00000022389(RYR2);ENSBGRG00000022985(SCN4B);ENSBGRG00000026465(-);ENSBGRG00000026466(-);ENSBGRG00000026471(KCNJ2)	ENSBGRG00000000709(MCOLN3);ENSBGRG00000000755(MCOLN2);ENSBGRG00000004468(KCND3);ENSBGRG00000009357(KCNMB4);ENSBGRG00000009694(KCNJ11);ENSBGRG00000009802(GRIN1);ENSBGRG00000010173(LRRC26);ENSBGRG00000011226(SLC4A11);ENSBGRG00000011412(TRPC3);ENSBGRG00000011476(KCNN2);ENSBGRG00000013228(CACNA1B);ENSBGRG00000014531(KCNH6);ENSBGRG00000016143(-);ENSBGRG00000017228(TPCN1);ENSBGRG00000018838(CACNA1D);EN…
GO:0070304	BP	positive regulation of stress-activated protein kinase signaling cascade	13	5	18	101	0.00025249	0.005235	ENSBGRG00000000804(PTK2B);ENSBGRG00000002923(CCL19);ENSBGRG00000002952(CCL21);ENSBGRG00000004570(RELL1);ENSBGRG00000006054(XDH);ENSBGRG00000006109(FLT4);ENSBGRG00000010835(SERPINF2);ENSBGRG00000017698(DKK1);ENSBGRG00000018200(SPI1);ENSBGRG00000018261(TNFRSF11A);ENSBGRG00000021502(NCF1);ENSBGRG00000022744(PYCARD);ENSBGRG00000026173(WNT16)	ENSBGRG00000008397(MID1);ENSBGRG00000012133(TPD52L1);ENSBGRG00000022298(ERN2);ENSBGRG00000022762(TRAF4);ENSBGRG00000023372(UNC5CL)
GO:0043269	BP	regulation of ion transport	25	13	38	294	0.000252795	0.005235	ENSBGRG00000000252(CD84);ENSBGRG00000000804(PTK2B);ENSBGRG00000003457(NLGN1);ENSBGRG00000003543(ABCC9);ENSBGRG00000005021(SFRP4);ENSBGRG00000006027(PRNP);ENSBGRG00000007268(PIK3CG);ENSBGRG00000009814(RELN);ENSBGRG00000011981(STIM1);ENSBGRG00000012301(SLC43A2);ENSBGRG00000012680(PLA2R1);ENSBGRG00000014296(P2RY12);ENSBGRG00000014320(STC1);ENSBGRG00000015036(TMEM38A);ENSBGRG00000015106(KCNIP4);ENSBG…	ENSBGRG00000001965(ATP8A1);ENSBGRG00000005622(BPIFA1);ENSBGRG00000007757(CASQ2);ENSBGRG00000010173(LRRC26);ENSBGRG00000011412(TRPC3);ENSBGRG00000011424(CNIH3);ENSBGRG00000013265(PDZK1);ENSBGRG00000018280(SLC8B1);ENSBGRG00000018838(CACNA1D);ENSBGRG00000019969(SPTBN4);ENSBGRG00000020047(CLDN10);ENSBGRG00000024009(ABCB4);ENSBGRG00000026896(RRAD)
GO:0008015	BP	blood circulation	25	9	34	253	0.000253353	0.005235	ENSBGRG00000000703(ADRA1A);ENSBGRG00000001275(DOCK4);ENSBGRG00000001759(PTPRO);ENSBGRG00000003543(ABCC9);ENSBGRG00000006669(NPR1);ENSBGRG00000007298(OXTR);ENSBGRG00000007893(ATP2B4);ENSBGRG00000009917(THRB);ENSBGRG00000010835(SERPINF2);ENSBGRG00000012611(GSN);ENSBGRG00000013821(PTGS1);ENSBGRG00000014320(STC1);ENSBGRG00000015036(TMEM38A);ENSBGRG00000015972(DOCK5);ENSBGRG00000016692(SLIT2);ENSBGRG0…	ENSBGRG00000000772(COMP);ENSBGRG00000004468(KCND3);ENSBGRG00000007757(CASQ2);ENSBGRG00000011476(KCNN2);ENSBGRG00000018838(CACNA1D);ENSBGRG00000019969(SPTBN4);ENSBGRG00000022705(DSG2);ENSBGRG00000023043(RASL10B);ENSBGRG00000026642(EMP2)
GO:0012501	BP	programmed cell death	74	38	112	1142	0.000257614	0.00530787	ENSBGRG00000000290(IGF1);ENSBGRG00000000313(CCN1);ENSBGRG00000000314(NCKAP1L);ENSBGRG00000000399(CRLF1);ENSBGRG00000000804(PTK2B);ENSBGRG00000000868(IL6);ENSBGRG00000001201(BCL6);ENSBGRG00000001735(TNFAIP8L2);ENSBGRG00000001992(ACER2);ENSBGRG00000002833(ITGAV);ENSBGRG00000002923(CCL19);ENSBGRG00000002952(CCL21);ENSBGRG00000003280(HCLS1);ENSBGRG00000004372(NTRK2);ENSBGRG00000005021(SFRP4);ENSBGRG0…	ENSBGRG00000000613(GABRB2);ENSBGRG00000000772(COMP);ENSBGRG00000002480(SOX7);ENSBGRG00000002966(GLS2);ENSBGRG00000003062(NME5);ENSBGRG00000005655(LRP2);ENSBGRG00000006515(STPG1);ENSBGRG00000007091(HSP90AB1);ENSBGRG00000007158(SOX8);ENSBGRG00000007850(TERT);ENSBGRG00000008348(AGAP2);ENSBGRG00000009071(PIP);ENSBGRG00000009570(SMO);ENSBGRG00000009846(ATP2A1);ENSBGRG00000010087(NSG1);ENSBGRG000000103…
GO:0050818	BP	regulation of coagulation	11	3	14	68	0.000259144	0.00532423	ENSBGRG00000000266(PROS1);ENSBGRG00000000868(IL6);ENSBGRG00000005774(SERPING1);ENSBGRG00000005982(JAK2);ENSBGRG00000010835(SERPINF2);ENSBGRG00000013031(ADTRP);ENSBGRG00000014351(SH2B3);ENSBGRG00000018034(PLAU);ENSBGRG00000019844(CD36);ENSBGRG00000022987(MMRN1);ENSBGRG00000024258(PDGFRA)	ENSBGRG00000002634(-);ENSBGRG00000021481(EMILIN2);ENSBGRG00000024315(ADAMTS18)
GO:0030324	BP	lung development	7	15	22	137	0.000263433	0.00539702	ENSBGRG00000009720(GLI3);ENSBGRG00000009917(THRB);ENSBGRG00000020065(PROX1);ENSBGRG00000023252(LIF);ENSBGRG00000024258(PDGFRA);ENSBGRG00000024860(CTSZ);ENSBGRG00000026316(CHI3L1)	ENSBGRG00000001407(CELSR1);ENSBGRG00000004535(STRA6);ENSBGRG00000006415(GLI1);ENSBGRG00000013496(ODAD4);ENSBGRG00000015288(SMPD3);ENSBGRG00000016855(FGF18);ENSBGRG00000017533(WNT11);ENSBGRG00000017903(FGF10);ENSBGRG00000020519(SPDEF);ENSBGRG00000020691(TP73);ENSBGRG00000021133(ASCL1);ENSBGRG00000021204(CCDC40);ENSBGRG00000024286(LAMA1);ENSBGRG00000024586(FOXJ1);ENSBGRG00000024802(GPC3)
GO:0031674	CC	I band	9	4	13	60	0.000264412	0.0107942	ENSBGRG00000006560(PPP1R12A);ENSBGRG00000007893(ATP2B4);ENSBGRG00000009349(CFL2);ENSBGRG00000009486(CRYAB);ENSBGRG00000014570(MYL9);ENSBGRG00000020017(DES);ENSBGRG00000022389(RYR2);ENSBGRG00000022822(MYOZ3);ENSBGRG00000023487(FLNA)	ENSBGRG00000000485(CAVIN4);ENSBGRG00000011476(KCNN2);ENSBGRG00000011489(C10orf71);ENSBGRG00000020572(NEBL)
GO:1903522	BP	regulation of blood circulation	15	6	21	128	0.000266565	0.00544576	ENSBGRG00000000703(ADRA1A);ENSBGRG00000001275(DOCK4);ENSBGRG00000003543(ABCC9);ENSBGRG00000007893(ATP2B4);ENSBGRG00000009917(THRB);ENSBGRG00000014320(STC1);ENSBGRG00000015036(TMEM38A);ENSBGRG00000015972(DOCK5);ENSBGRG00000018331(ADRA2A);ENSBGRG00000020514(CACNA2D1);ENSBGRG00000020649(P2RX1);ENSBGRG00000021492(GAA);ENSBGRG00000022389(RYR2);ENSBGRG00000022985(SCN4B);ENSBGRG00000026471(KCNJ2)	ENSBGRG00000004468(KCND3);ENSBGRG00000007757(CASQ2);ENSBGRG00000011476(KCNN2);ENSBGRG00000018838(CACNA1D);ENSBGRG00000019969(SPTBN4);ENSBGRG00000022705(DSG2)
GO:0030099	BP	myeloid cell differentiation	31	4	35	264	0.0002692	0.0054841	ENSBGRG00000000314(NCKAP1L);ENSBGRG00000000804(PTK2B);ENSBGRG00000001201(BCL6);ENSBGRG00000001644(SNX10);ENSBGRG00000002635(RUNX1);ENSBGRG00000003280(HCLS1);ENSBGRG00000003430(C1QC);ENSBGRG00000003559(SLC9B2);ENSBGRG00000005665(ZBTB16);ENSBGRG00000005982(JAK2);ENSBGRG00000006220(JUNB);ENSBGRG00000006785(MAFB);ENSBGRG00000006844(OSTM1);ENSBGRG00000007902(CD109);ENSBGRG00000009096(FOS);ENSBGRG00000…	ENSBGRG00000013247(NEDD9);ENSBGRG00000021618(HOXB8);ENSBGRG00000024802(GPC3);ENSBGRG00000026197(PRXL2A)
GO:0006952	BP	defense response	73	18	91	892	0.000273856	0.00556328	ENSBGRG00000000290(IGF1);ENSBGRG00000000821(-);ENSBGRG00000000868(IL6);ENSBGRG00000001201(BCL6);ENSBGRG00000001306(MASP1);ENSBGRG00000001735(TNFAIP8L2);ENSBGRG00000003226(ABI3BP);ENSBGRG00000003422(C1QA);ENSBGRG00000003543(ABCC9);ENSBGRG00000004215(CADM1);ENSBGRG00000005774(SERPING1);ENSBGRG00000005982(JAK2);ENSBGRG00000007179(CYBB);ENSBGRG00000007328(ALOX5AP);ENSBGRG00000007555(-);ENSBGRG0000000…	ENSBGRG00000005622(BPIFA1);ENSBGRG00000005686(BPIFB1);ENSBGRG00000007455(DUSP10);ENSBGRG00000007775(WNK4);ENSBGRG00000009570(SMO);ENSBGRG00000011114(C1QBP);ENSBGRG00000011687(C5);ENSBGRG00000012181(AGBL5);ENSBGRG00000012943(IL17D);ENSBGRG00000019689(ADCY8);ENSBGRG00000019973(RHBDD3);ENSBGRG00000020409(LGR4);ENSBGRG00000021481(EMILIN2);ENSBGRG00000021788(PLAC8);ENSBGRG00000023386(-);ENSBGRG0000002…
GO:0030169	MF	low-density lipoprotein particle binding	6	0	6	14	0.000274513	0.0137551	ENSBGRG00000009361(STAB1);ENSBGRG00000009456(MSR1);ENSBGRG00000018217(CDH13);ENSBGRG00000019242(COLEC12);ENSBGRG00000019844(CD36);ENSBGRG00000023032(TREM2)	-
GO:0070588	BP	calcium ion transmembrane transport	17	9	26	175	0.000276056	0.00559225	ENSBGRG00000000804(PTK2B);ENSBGRG00000002022(SLC24A2);ENSBGRG00000002833(ITGAV);ENSBGRG00000002923(CCL19);ENSBGRG00000002952(CCL21);ENSBGRG00000007268(PIK3CG);ENSBGRG00000007893(ATP2B4);ENSBGRG00000010403(CCR5);ENSBGRG00000011981(STIM1);ENSBGRG00000015036(TMEM38A);ENSBGRG00000016156(ATP2C2);ENSBGRG00000018812(CX3CL1);ENSBGRG00000019084(ATP2B3);ENSBGRG00000020514(CACNA2D1);ENSBGRG00000020868(HTR2A…	ENSBGRG00000001558(MCUB);ENSBGRG00000007757(CASQ2);ENSBGRG00000009802(GRIN1);ENSBGRG00000011412(TRPC3);ENSBGRG00000013228(CACNA1B);ENSBGRG00000018280(SLC8B1);ENSBGRG00000018838(CACNA1D);ENSBGRG00000021666(ITPR3);ENSBGRG00000026896(RRAD)
GO:0016323	CC	basolateral plasma membrane	11	10	21	128	0.000286344	0.0110401	ENSBGRG00000000652(PLPP3);ENSBGRG00000003559(SLC9B2);ENSBGRG00000003645(SLC40A1);ENSBGRG00000004617(LRP1);ENSBGRG00000006751(SLC7A1);ENSBGRG00000010379(SLC39A14);ENSBGRG00000010530(SLC26A7);ENSBGRG00000013518(SLC27A5);ENSBGRG00000014471(ITGA9);ENSBGRG00000014737(C5AR1);ENSBGRG00000026286(SLC4A4)	ENSBGRG00000000037(CXADR);ENSBGRG00000001621(AQP3);ENSBGRG00000005334(SLC43A3);ENSBGRG00000006627(SLC7A8);ENSBGRG00000008888(CDH17);ENSBGRG00000011226(SLC4A11);ENSBGRG00000019655(SLC29A4);ENSBGRG00000019689(ADCY8);ENSBGRG00000023163(ABCC6);ENSBGRG00000023586(ABCC1)
GO:0033628	BP	regulation of cell adhesion mediated by integrin	8	1	9	32	0.000286565	0.00575677	ENSBGRG00000000314(NCKAP1L);ENSBGRG00000001992(ACER2);ENSBGRG00000002952(CCL21);ENSBGRG00000011056(LPXN);ENSBGRG00000014254(CYP1B1);ENSBGRG00000016318(DPP4);ENSBGRG00000018034(PLAU);ENSBGRG00000023252(LIF)	ENSBGRG00000007227(FERMT1)
GO:0070527	BP	platelet aggregation	6	3	9	32	0.000286565	0.00575677	ENSBGRG00000000868(IL6);ENSBGRG00000005982(JAK2);ENSBGRG00000014296(P2RY12);ENSBGRG00000014351(SH2B3);ENSBGRG00000022987(MMRN1);ENSBGRG00000024258(PDGFRA)	ENSBGRG00000000772(COMP);ENSBGRG00000021481(EMILIN2);ENSBGRG00000024315(ADAMTS18)
GO:1900047	BP	negative regulation of hemostasis	6	3	9	32	0.000286565	0.00575677	ENSBGRG00000000266(PROS1);ENSBGRG00000010835(SERPINF2);ENSBGRG00000013031(ADTRP);ENSBGRG00000014351(SH2B3);ENSBGRG00000018034(PLAU);ENSBGRG00000024258(PDGFRA)	ENSBGRG00000000772(COMP);ENSBGRG00000002634(-);ENSBGRG00000024315(ADAMTS18)
GO:0051347	BP	positive regulation of transferase activity	28	12	40	317	0.00029167	0.00584309	ENSBGRG00000000290(IGF1);ENSBGRG00000000313(CCN1);ENSBGRG00000000703(ADRA1A);ENSBGRG00000000804(PTK2B);ENSBGRG00000002923(CCL19);ENSBGRG00000002952(CCL21);ENSBGRG00000005982(JAK2);ENSBGRG00000006027(PRNP);ENSBGRG00000007268(PIK3CG);ENSBGRG00000007893(ATP2B4);ENSBGRG00000008627(IL18);ENSBGRG00000008928(VEGFC);ENSBGRG00000009814(RELN);ENSBGRG00000010521(LTF);ENSBGRG00000012695(PRLR);ENSBGRG00000014…	ENSBGRG00000007091(HSP90AB1);ENSBGRG00000007318(CHTF18);ENSBGRG00000007775(WNK4);ENSBGRG00000010395(STOX1);ENSBGRG00000012133(TPD52L1);ENSBGRG00000013158(EZH2);ENSBGRG00000013247(NEDD9);ENSBGRG00000016855(FGF18);ENSBGRG00000020317(MMD2);ENSBGRG00000022298(ERN2);ENSBGRG00000022762(TRAF4);ENSBGRG00000026642(EMP2)
GO:0043062	BP	extracellular structure organization	23	9	32	235	0.000299833	0.00597376	ENSBGRG00000000313(CCN1);ENSBGRG00000000868(IL6);ENSBGRG00000002309(LUM);ENSBGRG00000002438(TGFBI);ENSBGRG00000003226(ABI3BP);ENSBGRG00000007838(CST3);ENSBGRG00000010745(QSOX1);ENSBGRG00000010835(SERPINF2);ENSBGRG00000011094(AEBP1);ENSBGRG00000011551(VWA1);ENSBGRG00000013031(ADTRP);ENSBGRG00000014147(DPT);ENSBGRG00000014254(CYP1B1);ENSBGRG00000015743(ADAMTSL3);ENSBGRG00000016318(DPP4);ENSBGRG0000…	ENSBGRG00000000478(IHH);ENSBGRG00000000772(COMP);ENSBGRG00000003687(ADAMTS13);ENSBGRG00000007227(FERMT1);ENSBGRG00000011788(FOXF2);ENSBGRG00000015288(SMPD3);ENSBGRG00000016457(FGFR4);ENSBGRG00000022489(ADAMTS14);ENSBGRG00000024315(ADAMTS18)
GO:0051897	BP	positive regulation of protein kinase B signaling	10	5	15	77	0.000299844	0.00597376	ENSBGRG00000002923(CCL19);ENSBGRG00000002952(CCL21);ENSBGRG00000003280(HCLS1);ENSBGRG00000007268(PIK3CG);ENSBGRG00000008627(IL18);ENSBGRG00000018812(CX3CL1);ENSBGRG00000019849(FAM110C);ENSBGRG00000019961(GPX1);ENSBGRG00000023316(OSM);ENSBGRG00000026316(CHI3L1)	ENSBGRG00000005655(LRP2);ENSBGRG00000007091(HSP90AB1);ENSBGRG00000010395(STOX1);ENSBGRG00000011114(C1QBP);ENSBGRG00000015612(F10)
GO:0060048	BP	cardiac muscle contraction	10	4	14	69	0.000304151	0.00604291	ENSBGRG00000000703(ADRA1A);ENSBGRG00000003543(ABCC9);ENSBGRG00000012611(GSN);ENSBGRG00000014320(STC1);ENSBGRG00000015036(TMEM38A);ENSBGRG00000020514(CACNA2D1);ENSBGRG00000021492(GAA);ENSBGRG00000022389(RYR2);ENSBGRG00000022985(SCN4B);ENSBGRG00000026471(KCNJ2)	ENSBGRG00000007757(CASQ2);ENSBGRG00000011476(KCNN2);ENSBGRG00000018838(CACNA1D);ENSBGRG00000022705(DSG2)
GO:0020037	MF	heme binding	13	7	20	117	0.000305202	0.0137714	ENSBGRG00000005982(JAK2);ENSBGRG00000006412(CYP24A1);ENSBGRG00000006920(AMBP);ENSBGRG00000007179(CYBB);ENSBGRG00000008360(-);ENSBGRG00000011277(-);ENSBGRG00000013735(STC2);ENSBGRG00000013821(PTGS1);ENSBGRG00000014254(CYP1B1);ENSBGRG00000014632(-);ENSBGRG00000020969(STEAP4);ENSBGRG00000022745(CYP4F22);ENSBGRG00000023587(-)	ENSBGRG00000002471(CYP27C1);ENSBGRG00000004363(CYP11A1);ENSBGRG00000011955(IDO2);ENSBGRG00000022876(-);ENSBGRG00000025285(-);ENSBGRG00000025350(-);ENSBGRG00000025506(CYP1A1)
GO:0043067	BP	regulation of programmed cell death	66	30	96	955	0.000312495	0.00619168	ENSBGRG00000000290(IGF1);ENSBGRG00000000313(CCN1);ENSBGRG00000000314(NCKAP1L);ENSBGRG00000000399(CRLF1);ENSBGRG00000000804(PTK2B);ENSBGRG00000000868(IL6);ENSBGRG00000001201(BCL6);ENSBGRG00000001735(TNFAIP8L2);ENSBGRG00000001992(ACER2);ENSBGRG00000002833(ITGAV);ENSBGRG00000002923(CCL19);ENSBGRG00000002952(CCL21);ENSBGRG00000003280(HCLS1);ENSBGRG00000004372(NTRK2);ENSBGRG00000005021(SFRP4);ENSBGRG0…	ENSBGRG00000000613(GABRB2);ENSBGRG00000000772(COMP);ENSBGRG00000002480(SOX7);ENSBGRG00000002966(GLS2);ENSBGRG00000003062(NME5);ENSBGRG00000005655(LRP2);ENSBGRG00000006515(STPG1);ENSBGRG00000007091(HSP90AB1);ENSBGRG00000007158(SOX8);ENSBGRG00000007850(TERT);ENSBGRG00000008348(AGAP2);ENSBGRG00000009071(PIP);ENSBGRG00000009570(SMO);ENSBGRG00000010388(MSX1);ENSBGRG00000011114(C1QBP);ENSBGRG0000001213…
GO:0030545	MF	receptor regulator activity	29	13	42	330	0.000313921	0.0137714	ENSBGRG00000000290(IGF1);ENSBGRG00000000399(CRLF1);ENSBGRG00000000868(IL6);ENSBGRG00000002923(CCL19);ENSBGRG00000002952(CCL21);ENSBGRG00000004297(LYNX1);ENSBGRG00000005574(LYPD6B);ENSBGRG00000008327(-);ENSBGRG00000008627(IL18);ENSBGRG00000008928(VEGFC);ENSBGRG00000009380(CCL24);ENSBGRG00000009678(INHBA);ENSBGRG00000013735(STC2);ENSBGRG00000014021(FLT3LG);ENSBGRG00000014234(IL1B);ENSBGRG0000001432…	ENSBGRG00000000205(MSTN);ENSBGRG00000001261(NRTN);ENSBGRG00000004537(-);ENSBGRG00000011843(-);ENSBGRG00000012888(-);ENSBGRG00000012943(IL17D);ENSBGRG00000016855(FGF18);ENSBGRG00000017903(FGF10);ENSBGRG00000017985(NTF4);ENSBGRG00000020213(EFNA5);ENSBGRG00000020284(GDF7);ENSBGRG00000020396(NRG4);ENSBGRG00000025460(IGSF1)
GO:0043169	MF	cation binding	92	73	165	1754	0.000313981	0.0137714	ENSBGRG00000000220(CA14);ENSBGRG00000000266(PROS1);ENSBGRG00000000616(ADA2);ENSBGRG00000000721(AOAH);ENSBGRG00000001306(MASP1);ENSBGRG00000001718(PLA2G12A);ENSBGRG00000001847(ADH6);ENSBGRG00000002639(SPOCK1);ENSBGRG00000002827(PKD2L2);ENSBGRG00000003074(PPP2R3A);ENSBGRG00000003823(P4HA3);ENSBGRG00000004317(AOC1);ENSBGRG00000004617(LRP1);ENSBGRG00000004974(EPDR1);ENSBGRG00000005488(MARCHF1);ENSBGR…	ENSBGRG00000000350(PLS1);ENSBGRG00000000478(IHH);ENSBGRG00000000772(COMP);ENSBGRG00000000777(HPCAL4);ENSBGRG00000000999(EPHX2);ENSBGRG00000001148(ZNF385B);ENSBGRG00000001193(CAPS);ENSBGRG00000001203(CELSR2);ENSBGRG00000001407(CELSR1);ENSBGRG00000001965(ATP8A1);ENSBGRG00000002365(S100B);ENSBGRG00000002471(CYP27C1);ENSBGRG00000002634(-);ENSBGRG00000004156(TCEA3);ENSBGRG00000004363(CYP11A1);ENSBGRG0…
GO:0015291	MF	secondary active transmembrane transporter activity	12	11	23	144	0.000314101	0.0137714	ENSBGRG00000000195(SLC9A9);ENSBGRG00000002022(SLC24A2);ENSBGRG00000003559(SLC9B2);ENSBGRG00000007400(SLC36A2);ENSBGRG00000010379(SLC39A14);ENSBGRG00000010530(SLC26A7);ENSBGRG00000011713(SLC1A4);ENSBGRG00000021440(SLC37A2);ENSBGRG00000022600(SLC38A2);ENSBGRG00000023554(SLC47A2);ENSBGRG00000026060(SLC5A5);ENSBGRG00000026286(SLC4A4)	ENSBGRG00000004152(SLC28A3);ENSBGRG00000004479(SLC15A2);ENSBGRG00000006627(SLC7A8);ENSBGRG00000008888(CDH17);ENSBGRG00000011226(SLC4A11);ENSBGRG00000012616(SLC34A2);ENSBGRG00000013700(SLC26A9);ENSBGRG00000018280(SLC8B1);ENSBGRG00000019240(SLC37A4);ENSBGRG00000022943(SLC6A2);ENSBGRG00000023166(SLC41A3)
GO:0090022	BP	regulation of neutrophil chemotaxis	7	1	8	26	0.000316905	0.00626191	ENSBGRG00000000314(NCKAP1L);ENSBGRG00000002923(CCL19);ENSBGRG00000002952(CCL21);ENSBGRG00000009274(C3AR1);ENSBGRG00000014737(C5AR1);ENSBGRG00000016318(DPP4);ENSBGRG00000016692(SLIT2)	ENSBGRG00000011114(C1QBP)
GO:0031589	BP	cell-substrate adhesion	23	8	31	226	0.000325292	0.00641012	ENSBGRG00000000313(CCN1);ENSBGRG00000000804(PTK2B);ENSBGRG00000001201(BCL6);ENSBGRG00000001992(ACER2);ENSBGRG00000002584(COL8A1);ENSBGRG00000002639(SPOCK1);ENSBGRG00000002833(ITGAV);ENSBGRG00000002952(CCL21);ENSBGRG00000003226(ABI3BP);ENSBGRG00000003717(KANK1);ENSBGRG00000004974(EPDR1);ENSBGRG00000005982(JAK2);ENSBGRG00000008142(ANGPT2);ENSBGRG00000010690(STON1);ENSBGRG00000014203(THY1);ENSBGRG00…	ENSBGRG00000000112(TIAM1);ENSBGRG00000007227(FERMT1);ENSBGRG00000011114(C1QBP);ENSBGRG00000013247(NEDD9);ENSBGRG00000020213(EFNA5);ENSBGRG00000025236(VWA2);ENSBGRG00000025649(COL26A1);ENSBGRG00000026642(EMP2)
GO:0046872	MF	metal ion binding	89	70	159	1682	0.000326696	0.0138895	ENSBGRG00000000220(CA14);ENSBGRG00000000266(PROS1);ENSBGRG00000000616(ADA2);ENSBGRG00000000721(AOAH);ENSBGRG00000001306(MASP1);ENSBGRG00000001718(PLA2G12A);ENSBGRG00000001847(ADH6);ENSBGRG00000002639(SPOCK1);ENSBGRG00000002827(PKD2L2);ENSBGRG00000003074(PPP2R3A);ENSBGRG00000003823(P4HA3);ENSBGRG00000004317(AOC1);ENSBGRG00000004617(LRP1);ENSBGRG00000004974(EPDR1);ENSBGRG00000005488(MARCHF1);ENSBGR…	ENSBGRG00000000350(PLS1);ENSBGRG00000000478(IHH);ENSBGRG00000000772(COMP);ENSBGRG00000000777(HPCAL4);ENSBGRG00000000999(EPHX2);ENSBGRG00000001148(ZNF385B);ENSBGRG00000001193(CAPS);ENSBGRG00000001203(CELSR2);ENSBGRG00000001407(CELSR1);ENSBGRG00000001965(ATP8A1);ENSBGRG00000002365(S100B);ENSBGRG00000002471(CYP27C1);ENSBGRG00000002634(-);ENSBGRG00000004156(TCEA3);ENSBGRG00000004363(CYP11A1);ENSBGRG0…
GO:1903317	BP	regulation of protein maturation	10	2	12	54	0.000335575	0.00659478	ENSBGRG00000005774(SERPING1);ENSBGRG00000009149(VSIG4);ENSBGRG00000010835(SERPINF2);ENSBGRG00000011872(A2M);ENSBGRG00000012611(GSN);ENSBGRG00000014234(IL1B);ENSBGRG00000018697(-);ENSBGRG00000023032(TREM2);ENSBGRG00000024860(CTSZ);ENSBGRG00000025983(C3)	ENSBGRG00000011114(C1QBP);ENSBGRG00000025884(SOX4)
GO:0002520	BP	immune system development	49	21	70	652	0.00034041	0.00666969	ENSBGRG00000000314(NCKAP1L);ENSBGRG00000000804(PTK2B);ENSBGRG00000000868(IL6);ENSBGRG00000001201(BCL6);ENSBGRG00000001644(SNX10);ENSBGRG00000002635(RUNX1);ENSBGRG00000003280(HCLS1);ENSBGRG00000003430(C1QC);ENSBGRG00000003559(SLC9B2);ENSBGRG00000005665(ZBTB16);ENSBGRG00000005982(JAK2);ENSBGRG00000006220(JUNB);ENSBGRG00000006785(MAFB);ENSBGRG00000006844(OSTM1);ENSBGRG00000007902(CD109);ENSBGRG00000…	ENSBGRG00000000478(IHH);ENSBGRG00000000961(KRT75);ENSBGRG00000007455(DUSP10);ENSBGRG00000008888(CDH17);ENSBGRG00000010458(KCP);ENSBGRG00000010927(JARID2);ENSBGRG00000011413(EXO1);ENSBGRG00000012943(IL17D);ENSBGRG00000013158(EZH2);ENSBGRG00000013247(NEDD9);ENSBGRG00000015288(SMPD3);ENSBGRG00000017062(MYB);ENSBGRG00000017903(FGF10);ENSBGRG00000019240(SLC37A4);ENSBGRG00000019909(SERPINB12);ENSBGRG00…
GO:0009986	CC	cell surface	37	13	50	425	0.000341838	0.0124861	ENSBGRG00000002833(ITGAV);ENSBGRG00000003457(NLGN1);ENSBGRG00000005021(SFRP4);ENSBGRG00000006027(PRNP);ENSBGRG00000007861(CX3CR1);ENSBGRG00000009927(GRIA1);ENSBGRG00000010403(CCR5);ENSBGRG00000010521(LTF);ENSBGRG00000010835(SERPINF2);ENSBGRG00000011484(SFRP1);ENSBGRG00000012680(PLA2R1);ENSBGRG00000012695(PRLR);ENSBGRG00000013031(ADTRP);ENSBGRG00000014203(THY1);ENSBGRG00000015317(MCAM);ENSBGRG0000…	ENSBGRG00000005505(RTN4RL2);ENSBGRG00000005655(LRP2);ENSBGRG00000008888(CDH17);ENSBGRG00000009617(PTPRT);ENSBGRG00000011114(C1QBP);ENSBGRG00000013700(SLC26A9);ENSBGRG00000013828(FAM234A);ENSBGRG00000017210(ABCG1);ENSBGRG00000017903(FGF10);ENSBGRG00000018968(CAPN5);ENSBGRG00000020213(EFNA5);ENSBGRG00000021011(KCNQ3);ENSBGRG00000026642(EMP2)
GO:0061518	BP	microglial cell proliferation	4	0	4	6	0.000342153	0.00666969	ENSBGRG00000018812(CX3CL1);ENSBGRG00000019467(IL34);ENSBGRG00000020676(CSF1R);ENSBGRG00000023032(TREM2)	-
GO:0098883	BP	synapse pruning	4	0	4	6	0.000342153	0.00666969	ENSBGRG00000003422(C1QA);ENSBGRG00000003430(C1QC);ENSBGRG00000023032(TREM2);ENSBGRG00000025983(C3)	-
GO:0031399	BP	regulation of protein modification process	82	30	112	1151	0.000348053	0.00676645	ENSBGRG00000000290(IGF1);ENSBGRG00000000313(CCN1);ENSBGRG00000000314(NCKAP1L);ENSBGRG00000000399(CRLF1);ENSBGRG00000000652(PLPP3);ENSBGRG00000000703(ADRA1A);ENSBGRG00000000804(PTK2B);ENSBGRG00000000868(IL6);ENSBGRG00000001201(BCL6);ENSBGRG00000001759(PTPRO);ENSBGRG00000001992(ACER2);ENSBGRG00000002028(MDFIC);ENSBGRG00000002809(BANK1);ENSBGRG00000002923(CCL19);ENSBGRG00000002952(CCL21);ENSBGRG0000…	ENSBGRG00000007091(HSP90AB1);ENSBGRG00000007455(DUSP10);ENSBGRG00000007775(WNK4);ENSBGRG00000008397(MID1);ENSBGRG00000009617(PTPRT);ENSBGRG00000010395(STOX1);ENSBGRG00000010927(JARID2);ENSBGRG00000011295(PPP1R1B);ENSBGRG00000011788(FOXF2);ENSBGRG00000012133(TPD52L1);ENSBGRG00000013158(EZH2);ENSBGRG00000013247(NEDD9);ENSBGRG00000014197(PPP4R4);ENSBGRG00000015288(SMPD3);ENSBGRG00000016457(FGFR4);EN…
GO:0010035	BP	response to inorganic substance	26	6	32	237	0.000349513	0.00677662	ENSBGRG00000000868(IL6);ENSBGRG00000002923(CCL19);ENSBGRG00000004317(AOC1);ENSBGRG00000006027(PRNP);ENSBGRG00000006220(JUNB);ENSBGRG00000007328(ALOX5AP);ENSBGRG00000007893(ATP2B4);ENSBGRG00000009096(FOS);ENSBGRG00000009455(CYBRD1);ENSBGRG00000009486(CRYAB);ENSBGRG00000009906(GLRA2);ENSBGRG00000014254(CYP1B1);ENSBGRG00000018494(PAM);ENSBGRG00000019844(CD36);ENSBGRG00000019961(GPX1);ENSBGRG00000020…	ENSBGRG00000009313(PTCH1);ENSBGRG00000009357(KCNMB4);ENSBGRG00000011412(TRPC3);ENSBGRG00000013158(EZH2);ENSBGRG00000015288(SMPD3);ENSBGRG00000021666(ITPR3)
GO:0002252	BP	immune effector process	43	11	54	472	0.000356826	0.00688469	ENSBGRG00000000252(CD84);ENSBGRG00000000314(NCKAP1L);ENSBGRG00000000804(PTK2B);ENSBGRG00000000868(IL6);ENSBGRG00000001201(BCL6);ENSBGRG00000001306(MASP1);ENSBGRG00000003422(C1QA);ENSBGRG00000003430(C1QC);ENSBGRG00000003543(ABCC9);ENSBGRG00000004215(CADM1);ENSBGRG00000005774(SERPING1);ENSBGRG00000007555(-);ENSBGRG00000007990(RORA);ENSBGRG00000008627(IL18);ENSBGRG00000009149(VSIG4);ENSBGRG000000101…	ENSBGRG00000005622(BPIFA1);ENSBGRG00000007455(DUSP10);ENSBGRG00000008888(CDH17);ENSBGRG00000011114(C1QBP);ENSBGRG00000011413(EXO1);ENSBGRG00000011687(C5);ENSBGRG00000012181(AGBL5);ENSBGRG00000017062(MYB);ENSBGRG00000023453(-);ENSBGRG00000024586(FOXJ1);ENSBGRG00000026642(EMP2)
GO:0030072	BP	peptide hormone secretion	10	12	22	140	0.000360237	0.00688469	ENSBGRG00000000868(IL6);ENSBGRG00000003559(SLC9B2);ENSBGRG00000005073(MAFA);ENSBGRG00000007842(KLF7);ENSBGRG00000011484(SFRP1);ENSBGRG00000012465(STX1A);ENSBGRG00000014234(IL1B);ENSBGRG00000015642(PRKN);ENSBGRG00000018227(ALOX5);ENSBGRG00000018331(ADRA2A)	ENSBGRG00000004985(RFX3);ENSBGRG00000009694(KCNJ11);ENSBGRG00000013185(IRS1);ENSBGRG00000013238(HNF4A);ENSBGRG00000015288(SMPD3);ENSBGRG00000018280(SLC8B1);ENSBGRG00000019689(ADCY8);ENSBGRG00000020213(EFNA5);ENSBGRG00000020754(NKX6-1);ENSBGRG00000023043(RASL10B);ENSBGRG00000025884(SOX4);ENSBGRG00000026523(BAIAP3)
GO:0002430	BP	complement receptor mediated signaling pathway	3	0	3	3	0.000360799	0.00688469	ENSBGRG00000009274(C3AR1);ENSBGRG00000014737(C5AR1);ENSBGRG00000022874(GPLD1)	-
GO:0006957	BP	complement activation, alternative pathway	3	0	3	3	0.000360799	0.00688469	ENSBGRG00000007555(-);ENSBGRG00000009149(VSIG4);ENSBGRG00000016091(CFP)	-
GO:0035610	BP	protein side chain deglutamylation	0	3	3	3	0.000360799	0.00688469	-	ENSBGRG00000004819(AGTPBP1);ENSBGRG00000012181(AGBL5);ENSBGRG00000019908(AGBL2)
GO:0150062	BP	complement-mediated synapse pruning	3	0	3	3	0.000360799	0.00688469	ENSBGRG00000003422(C1QA);ENSBGRG00000023032(TREM2);ENSBGRG00000025983(C3)	-
GO:0003341	BP	cilium movement	0	11	11	47	0.000365964	0.00696488	-	ENSBGRG00000000918(STK36);ENSBGRG00000000948(CCDC65);ENSBGRG00000001054(DNAH11);ENSBGRG00000001203(CELSR2);ENSBGRG00000003062(NME5);ENSBGRG00000004985(RFX3);ENSBGRG00000013496(ODAD4);ENSBGRG00000019614(DNAAF6);ENSBGRG00000021204(CCDC40);ENSBGRG00000023089(GAS2L2);ENSBGRG00000024449(ZMYND10)
GO:0009158	BP	ribonucleoside monophosphate catabolic process	4	2	6	15	0.000368654	0.00699765	ENSBGRG00000005648(DPYD);ENSBGRG00000006054(XDH);ENSBGRG00000020931(NT5E);ENSBGRG00000022461(GDA)	ENSBGRG00000016708(NT5C);ENSBGRG00000026534(PNP)
GO:0005125	MF	cytokine activity	17	2	19	110	0.000373293	0.0153284	ENSBGRG00000000399(CRLF1);ENSBGRG00000000868(IL6);ENSBGRG00000002923(CCL19);ENSBGRG00000002952(CCL21);ENSBGRG00000008627(IL18);ENSBGRG00000009380(CCL24);ENSBGRG00000009678(INHBA);ENSBGRG00000014021(FLT3LG);ENSBGRG00000014234(IL1B);ENSBGRG00000015795(TIMP1);ENSBGRG00000017442(IL7);ENSBGRG00000018812(CX3CL1);ENSBGRG00000020373(-);ENSBGRG00000023252(LIF);ENSBGRG00000023316(OSM);ENSBGRG00000023792(CC…	ENSBGRG00000000205(MSTN);ENSBGRG00000012943(IL17D)
GO:0072006	BP	nephron development	8	11	19	113	0.000373387	0.00705049	ENSBGRG00000001759(PTPRO);ENSBGRG00000009618(FAT4);ENSBGRG00000009720(GLI3);ENSBGRG00000016253(GREB1L);ENSBGRG00000019277(NID1);ENSBGRG00000023252(LIF);ENSBGRG00000024258(PDGFRA);ENSBGRG00000024803(PLCE1)	ENSBGRG00000007158(SOX8);ENSBGRG00000007775(WNK4);ENSBGRG00000009313(PTCH1);ENSBGRG00000009570(SMO);ENSBGRG00000015539(HS3ST3B1);ENSBGRG00000015892(HS3ST3A1);ENSBGRG00000017533(WNT11);ENSBGRG00000020409(LGR4);ENSBGRG00000024586(FOXJ1);ENSBGRG00000024802(GPC3);ENSBGRG00000025421(SALL1)
GO:0072073	BP	kidney epithelium development	8	11	19	113	0.000373387	0.00705049	ENSBGRG00000000399(CRLF1);ENSBGRG00000001759(PTPRO);ENSBGRG00000009618(FAT4);ENSBGRG00000009720(GLI3);ENSBGRG00000011484(SFRP1);ENSBGRG00000016253(GREB1L);ENSBGRG00000016692(SLIT2);ENSBGRG00000023252(LIF)	ENSBGRG00000007158(SOX8);ENSBGRG00000007775(WNK4);ENSBGRG00000009313(PTCH1);ENSBGRG00000009570(SMO);ENSBGRG00000015539(HS3ST3B1);ENSBGRG00000015892(HS3ST3A1);ENSBGRG00000017533(WNT11);ENSBGRG00000020409(LGR4);ENSBGRG00000024586(FOXJ1);ENSBGRG00000024802(GPC3);ENSBGRG00000025421(SALL1)
GO:0001667	BP	ameboidal-type cell migration	25	13	38	300	0.000379455	0.00713218	ENSBGRG00000000652(PLPP3);ENSBGRG00000000804(PTK2B);ENSBGRG00000001914(TNS1);ENSBGRG00000002168(DCN);ENSBGRG00000003717(KANK1);ENSBGRG00000005773(ARSB);ENSBGRG00000006109(FLT4);ENSBGRG00000007268(PIK3CG);ENSBGRG00000007893(ATP2B4);ENSBGRG00000008142(ANGPT2);ENSBGRG00000011623(ANXA3);ENSBGRG00000013031(ADTRP);ENSBGRG00000014254(CYP1B1);ENSBGRG00000014320(STC1);ENSBGRG00000015795(TIMP1);ENSBGRG0000…	ENSBGRG00000001261(NRTN);ENSBGRG00000007158(SOX8);ENSBGRG00000007227(FERMT1);ENSBGRG00000007455(DUSP10);ENSBGRG00000009570(SMO);ENSBGRG00000011114(C1QBP);ENSBGRG00000014436(LRG1);ENSBGRG00000016855(FGF18);ENSBGRG00000017533(WNT11);ENSBGRG00000017903(FGF10);ENSBGRG00000022700(RAB25);ENSBGRG00000023331(PRR5L);ENSBGRG00000026642(EMP2)
GO:0048729	BP	tissue morphogenesis	21	30	51	440	0.000379686	0.00713218	ENSBGRG00000000313(CCN1);ENSBGRG00000008389(TNC);ENSBGRG00000008928(VEGFC);ENSBGRG00000009368(ASTN2);ENSBGRG00000009618(FAT4);ENSBGRG00000009678(INHBA);ENSBGRG00000009720(GLI3);ENSBGRG00000011484(SFRP1);ENSBGRG00000014320(STC1);ENSBGRG00000016253(GREB1L);ENSBGRG00000016692(SLIT2);ENSBGRG00000017698(DKK1);ENSBGRG00000020065(PROX1);ENSBGRG00000020231(SEMA3C);ENSBGRG00000022389(RYR2);ENSBGRG00000022…	ENSBGRG00000000478(IHH);ENSBGRG00000001407(CELSR1);ENSBGRG00000005655(LRP2);ENSBGRG00000007093(NKD1);ENSBGRG00000007158(SOX8);ENSBGRG00000007227(FERMT1);ENSBGRG00000007775(WNK4);ENSBGRG00000009082(KDF1);ENSBGRG00000009313(PTCH1);ENSBGRG00000009570(SMO);ENSBGRG00000010388(MSX1);ENSBGRG00000010395(STOX1);ENSBGRG00000010780(FREM2);ENSBGRG00000011788(FOXF2);ENSBGRG00000014436(LRG1);ENSBGRG00000015338…
GO:0017022	MF	myosin binding	6	4	10	39	0.000382391	0.0153284	ENSBGRG00000004004(-);ENSBGRG00000011945(RAB3D);ENSBGRG00000012611(GSN);ENSBGRG00000014570(MYL9);ENSBGRG00000022744(PYCARD);ENSBGRG00000025270(LMTK2)	ENSBGRG00000000396(SHROOM1);ENSBGRG00000019683(MLPH);ENSBGRG00000022700(RAB25);ENSBGRG00000024738(RAB39B)
GO:0007010	BP	cytoskeleton organization	48	43	91	901	0.000384034	0.00717969	ENSBGRG00000000314(NCKAP1L);ENSBGRG00000000804(PTK2B);ENSBGRG00000001201(BCL6);ENSBGRG00000002354(-);ENSBGRG00000002855(PALM2AKAP2);ENSBGRG00000002952(CCL21);ENSBGRG00000003280(HCLS1);ENSBGRG00000003457(NLGN1);ENSBGRG00000003717(KANK1);ENSBGRG00000003900(TLN1);ENSBGRG00000004262(GPR65);ENSBGRG00000005981(SYNM);ENSBGRG00000006560(PPP1R12A);ENSBGRG00000007471(RHOQ);ENSBGRG00000007767(NAV3);ENSBGRG0…	ENSBGRG00000000037(CXADR);ENSBGRG00000000350(PLS1);ENSBGRG00000000396(SHROOM1);ENSBGRG00000000494(DNAI3);ENSBGRG00000000510(CFAP65);ENSBGRG00000000918(STK36);ENSBGRG00000000948(CCDC65);ENSBGRG00000001051(CFAP44);ENSBGRG00000001266(PSRC1);ENSBGRG00000001407(CELSR1);ENSBGRG00000001579(CATIP);ENSBGRG00000002266(ARHGEF19);ENSBGRG00000004415(BFSP1);ENSBGRG00000004694(DNAJB13);ENSBGRG00000006752(TTC12)…
GO:0006820	BP	anion transport	24	20	44	364	0.000385152	0.00717969	ENSBGRG00000001437(-);ENSBGRG00000001718(PLA2G12A);ENSBGRG00000004372(NTRK2);ENSBGRG00000005021(SFRP4);ENSBGRG00000006027(PRNP);ENSBGRG00000006593(-);ENSBGRG00000006751(SLC7A1);ENSBGRG00000006844(OSTM1);ENSBGRG00000007400(SLC36A2);ENSBGRG00000009906(GLRA2);ENSBGRG00000010530(SLC26A7);ENSBGRG00000011713(SLC1A4);ENSBGRG00000012301(SLC43A2);ENSBGRG00000012550(ATP8B4);ENSBGRG00000012680(PLA2R1);ENSBG…	ENSBGRG00000000613(GABRB2);ENSBGRG00000001965(ATP8A1);ENSBGRG00000005655(LRP2);ENSBGRG00000006627(SLC7A8);ENSBGRG00000007095(SLC27A3);ENSBGRG00000007140(SLC7A3);ENSBGRG00000007775(WNK4);ENSBGRG00000011226(SLC4A11);ENSBGRG00000012616(SLC34A2);ENSBGRG00000013700(SLC26A9);ENSBGRG00000017210(ABCG1);ENSBGRG00000017921(TTYH1);ENSBGRG00000019240(SLC37A4);ENSBGRG00000019559(LLGL2);ENSBGRG00000020268(LRRC…
GO:0071407	BP	cellular response to organic cyclic compound	24	11	35	269	0.000385194	0.00717969	ENSBGRG00000004317(AOC1);ENSBGRG00000005550(HCN2);ENSBGRG00000005982(JAK2);ENSBGRG00000007268(PIK3CG);ENSBGRG00000007893(ATP2B4);ENSBGRG00000007990(RORA);ENSBGRG00000008627(IL18);ENSBGRG00000009828(PIM1);ENSBGRG00000010583(NR0B1);ENSBGRG00000011484(SFRP1);ENSBGRG00000013031(ADTRP);ENSBGRG00000014234(IL1B);ENSBGRG00000014254(CYP1B1);ENSBGRG00000014296(P2RY12);ENSBGRG00000014357(P2RY13);ENSBGRG0000…	ENSBGRG00000000205(MSTN);ENSBGRG00000007757(CASQ2);ENSBGRG00000009313(PTCH1);ENSBGRG00000009570(SMO);ENSBGRG00000011295(PPP1R1B);ENSBGRG00000012638(ESR2);ENSBGRG00000013158(EZH2);ENSBGRG00000019689(ADCY8);ENSBGRG00000020213(EFNA5);ENSBGRG00000024009(ABCB4);ENSBGRG00000025506(CYP1A1)
GO:1901699	BP	cellular response to nitrogen compound	33	8	41	332	0.000387379	0.00720186	ENSBGRG00000000290(IGF1);ENSBGRG00000003717(KANK1);ENSBGRG00000004317(AOC1);ENSBGRG00000004372(NTRK2);ENSBGRG00000005550(HCN2);ENSBGRG00000005982(JAK2);ENSBGRG00000006027(PRNP);ENSBGRG00000007268(PIK3CG);ENSBGRG00000007471(RHOQ);ENSBGRG00000007893(ATP2B4);ENSBGRG00000008799(PDK4);ENSBGRG00000009672(PID1);ENSBGRG00000009906(GLRA2);ENSBGRG00000009927(GRIA1);ENSBGRG00000010379(SLC39A14);ENSBGRG00000…	ENSBGRG00000000205(MSTN);ENSBGRG00000007757(CASQ2);ENSBGRG00000011295(PPP1R1B);ENSBGRG00000013158(EZH2);ENSBGRG00000013185(IRS1);ENSBGRG00000015288(SMPD3);ENSBGRG00000019689(ADCY8);ENSBGRG00000025236(VWA2)
GO:0010243	BP	response to organonitrogen compound	39	13	52	452	0.000399629	0.00734839	ENSBGRG00000000290(IGF1);ENSBGRG00000003543(ABCC9);ENSBGRG00000003717(KANK1);ENSBGRG00000004317(AOC1);ENSBGRG00000004372(NTRK2);ENSBGRG00000005550(HCN2);ENSBGRG00000005982(JAK2);ENSBGRG00000006027(PRNP);ENSBGRG00000007268(PIK3CG);ENSBGRG00000007471(RHOQ);ENSBGRG00000007893(ATP2B4);ENSBGRG00000008799(PDK4);ENSBGRG00000009304(MAN1A1);ENSBGRG00000009672(PID1);ENSBGRG00000009906(GLRA2);ENSBGRG0000001…	ENSBGRG00000000205(MSTN);ENSBGRG00000007496(ABAT);ENSBGRG00000007757(CASQ2);ENSBGRG00000009694(KCNJ11);ENSBGRG00000009802(GRIN1);ENSBGRG00000011295(PPP1R1B);ENSBGRG00000011412(TRPC3);ENSBGRG00000013158(EZH2);ENSBGRG00000013185(IRS1);ENSBGRG00000013228(CACNA1B);ENSBGRG00000015288(SMPD3);ENSBGRG00000019689(ADCY8);ENSBGRG00000025236(VWA2)
GO:0050801	BP	ion homeostasis	34	18	52	452	0.000399629	0.00734839	ENSBGRG00000000195(SLC9A9);ENSBGRG00000000748(GNA15);ENSBGRG00000000804(PTK2B);ENSBGRG00000001406(SYPL2);ENSBGRG00000001644(SNX10);ENSBGRG00000002022(SLC24A2);ENSBGRG00000002168(DCN);ENSBGRG00000002923(CCL19);ENSBGRG00000002952(CCL21);ENSBGRG00000003645(SLC40A1);ENSBGRG00000005021(SFRP4);ENSBGRG00000005550(HCN2);ENSBGRG00000005629(-);ENSBGRG00000007156(-);ENSBGRG00000007893(ATP2B4);ENSBGRG0000000…	ENSBGRG00000001558(MCUB);ENSBGRG00000002931(ATP6V0A4);ENSBGRG00000006090(TACR1);ENSBGRG00000007480(KCTD17);ENSBGRG00000007757(CASQ2);ENSBGRG00000007775(WNK4);ENSBGRG00000009802(GRIN1);ENSBGRG00000009846(ATP2A1);ENSBGRG00000011226(SLC4A11);ENSBGRG00000011412(TRPC3);ENSBGRG00000012616(SLC34A2);ENSBGRG00000013238(HNF4A);ENSBGRG00000016295(CYB561);ENSBGRG00000017210(ABCG1);ENSBGRG00000018280(SLC8B1);…
GO:0001657	BP	ureteric bud development	6	9	15	79	0.000400903	0.00734839	ENSBGRG00000000399(CRLF1);ENSBGRG00000009618(FAT4);ENSBGRG00000009720(GLI3);ENSBGRG00000011484(SFRP1);ENSBGRG00000016253(GREB1L);ENSBGRG00000016692(SLIT2)	ENSBGRG00000007158(SOX8);ENSBGRG00000009313(PTCH1);ENSBGRG00000009570(SMO);ENSBGRG00000015539(HS3ST3B1);ENSBGRG00000015892(HS3ST3A1);ENSBGRG00000017533(WNT11);ENSBGRG00000020409(LGR4);ENSBGRG00000024586(FOXJ1);ENSBGRG00000024802(GPC3)
GO:0072163	BP	mesonephric epithelium development	6	9	15	79	0.000400903	0.00734839	ENSBGRG00000000399(CRLF1);ENSBGRG00000009618(FAT4);ENSBGRG00000009720(GLI3);ENSBGRG00000011484(SFRP1);ENSBGRG00000016253(GREB1L);ENSBGRG00000016692(SLIT2)	ENSBGRG00000007158(SOX8);ENSBGRG00000009313(PTCH1);ENSBGRG00000009570(SMO);ENSBGRG00000015539(HS3ST3B1);ENSBGRG00000015892(HS3ST3A1);ENSBGRG00000017533(WNT11);ENSBGRG00000020409(LGR4);ENSBGRG00000024586(FOXJ1);ENSBGRG00000024802(GPC3)
GO:0072164	BP	mesonephric tubule development	6	9	15	79	0.000400903	0.00734839	ENSBGRG00000000399(CRLF1);ENSBGRG00000009618(FAT4);ENSBGRG00000009720(GLI3);ENSBGRG00000011484(SFRP1);ENSBGRG00000016253(GREB1L);ENSBGRG00000016692(SLIT2)	ENSBGRG00000007158(SOX8);ENSBGRG00000009313(PTCH1);ENSBGRG00000009570(SMO);ENSBGRG00000015539(HS3ST3B1);ENSBGRG00000015892(HS3ST3A1);ENSBGRG00000017533(WNT11);ENSBGRG00000020409(LGR4);ENSBGRG00000024586(FOXJ1);ENSBGRG00000024802(GPC3)
GO:0055123	BP	digestive system development	5	12	17	96	0.000401357	0.00734839	ENSBGRG00000007477(C1GALT1);ENSBGRG00000009618(FAT4);ENSBGRG00000009720(GLI3);ENSBGRG00000011484(SFRP1);ENSBGRG00000024258(PDGFRA)	ENSBGRG00000000478(IHH);ENSBGRG00000004535(STRA6);ENSBGRG00000005831(KLF5);ENSBGRG00000009570(SMO);ENSBGRG00000011788(FOXF2);ENSBGRG00000017533(WNT11);ENSBGRG00000017903(FGF10);ENSBGRG00000020409(LGR4);ENSBGRG00000020519(SPDEF);ENSBGRG00000021133(ASCL1);ENSBGRG00000021204(CCDC40);ENSBGRG00000025421(SALL1)
GO:0060627	BP	regulation of vesicle-mediated transport	34	4	38	301	0.000405347	0.00740269	ENSBGRG00000000252(CD84);ENSBGRG00000000314(NCKAP1L);ENSBGRG00000002833(ITGAV);ENSBGRG00000003457(NLGN1);ENSBGRG00000003995(RAB15);ENSBGRG00000004617(LRP1);ENSBGRG00000005021(SFRP4);ENSBGRG00000010690(STON1);ENSBGRG00000010957(CAMK1D);ENSBGRG00000011945(RAB3D);ENSBGRG00000012465(STX1A);ENSBGRG00000013298(DNAJC6);ENSBGRG00000013380(STAP1);ENSBGRG00000014234(IL1B);ENSBGRG00000015642(PRKN);ENSBGRG00…	ENSBGRG00000020626(PACSIN1);ENSBGRG00000022700(RAB25);ENSBGRG00000024802(GPC3);ENSBGRG00000026523(BAIAP3)
GO:0048015	BP	phosphatidylinositol-mediated signaling	15	3	18	105	0.00041403	0.00754222	ENSBGRG00000000290(IGF1);ENSBGRG00000002168(DCN);ENSBGRG00000003280(HCLS1);ENSBGRG00000005982(JAK2);ENSBGRG00000007268(PIK3CG);ENSBGRG00000008627(IL18);ENSBGRG00000009814(RELN);ENSBGRG00000013703(PTAFR);ENSBGRG00000020676(CSF1R);ENSBGRG00000020868(HTR2A);ENSBGRG00000021502(NCF1);ENSBGRG00000023032(TREM2);ENSBGRG00000023316(OSM);ENSBGRG00000024258(PDGFRA);ENSBGRG00000026173(WNT16)	ENSBGRG00000011114(C1QBP);ENSBGRG00000013185(IRS1);ENSBGRG00000023331(PRR5L)
GO:0019725	BP	cellular homeostasis	35	19	54	475	0.000416648	0.00757085	ENSBGRG00000000748(GNA15);ENSBGRG00000000804(PTK2B);ENSBGRG00000001406(SYPL2);ENSBGRG00000001644(SNX10);ENSBGRG00000001895(ZBTB20);ENSBGRG00000002022(SLC24A2);ENSBGRG00000002923(CCL19);ENSBGRG00000002952(CCL21);ENSBGRG00000003559(SLC9B2);ENSBGRG00000003645(SLC40A1);ENSBGRG00000005629(-);ENSBGRG00000007156(-);ENSBGRG00000007842(KLF7);ENSBGRG00000007893(ATP2B4);ENSBGRG00000009274(C3AR1);ENSBGRG0000…	ENSBGRG00000000205(MSTN);ENSBGRG00000001558(MCUB);ENSBGRG00000006090(TACR1);ENSBGRG00000007480(KCTD17);ENSBGRG00000007757(CASQ2);ENSBGRG00000007775(WNK4);ENSBGRG00000009802(GRIN1);ENSBGRG00000009846(ATP2A1);ENSBGRG00000011226(SLC4A11);ENSBGRG00000011412(TRPC3);ENSBGRG00000012616(SLC34A2);ENSBGRG00000016295(CYB561);ENSBGRG00000018280(SLC8B1);ENSBGRG00000019240(SLC37A4);ENSBGRG00000019689(ADCY8);EN…
GO:0033687	BP	osteoblast proliferation	5	3	8	27	0.00042247	0.00765741	ENSBGRG00000000313(CCN1);ENSBGRG00000002833(ITGAV);ENSBGRG00000006220(JUNB);ENSBGRG00000010521(LTF);ENSBGRG00000011484(SFRP1)	ENSBGRG00000004042(OSR2);ENSBGRG00000007158(SOX8);ENSBGRG00000019194(AXIN2)
GO:0002250	BP	adaptive immune response	22	4	26	180	0.000432021	0.00781094	ENSBGRG00000000314(NCKAP1L);ENSBGRG00000000868(IL6);ENSBGRG00000001201(BCL6);ENSBGRG00000001459(KLHL6);ENSBGRG00000003422(C1QA);ENSBGRG00000003430(C1QC);ENSBGRG00000007990(RORA);ENSBGRG00000008627(IL18);ENSBGRG00000014234(IL1B);ENSBGRG00000015945(FCGR1A);ENSBGRG00000018261(TNFRSF11A);ENSBGRG00000019207(WAS);ENSBGRG00000019910(BTK);ENSBGRG00000020276(-);ENSBGRG00000020327(C1S);ENSBGRG00000022744(P…	ENSBGRG00000007455(DUSP10);ENSBGRG00000011413(EXO1);ENSBGRG00000024586(FOXJ1);ENSBGRG00000026642(EMP2)
GO:0061900	BP	glial cell activation	6	1	7	21	0.000437072	0.00788256	ENSBGRG00000003422(C1QA);ENSBGRG00000005982(JAK2);ENSBGRG00000013380(STAP1);ENSBGRG00000014737(C5AR1);ENSBGRG00000023032(TREM2);ENSBGRG00000025732(CTSC)	ENSBGRG00000009570(SMO)
GO:0055080	BP	cation homeostasis	31	15	46	388	0.000441844	0.0079488	ENSBGRG00000000195(SLC9A9);ENSBGRG00000000748(GNA15);ENSBGRG00000000804(PTK2B);ENSBGRG00000001406(SYPL2);ENSBGRG00000001644(SNX10);ENSBGRG00000002022(SLC24A2);ENSBGRG00000002923(CCL19);ENSBGRG00000002952(CCL21);ENSBGRG00000003645(SLC40A1);ENSBGRG00000005629(-);ENSBGRG00000007156(-);ENSBGRG00000007893(ATP2B4);ENSBGRG00000008799(PDK4);ENSBGRG00000009274(C3AR1);ENSBGRG00000009455(CYBRD1);ENSBGRG0000…	ENSBGRG00000001558(MCUB);ENSBGRG00000002931(ATP6V0A4);ENSBGRG00000006090(TACR1);ENSBGRG00000007480(KCTD17);ENSBGRG00000007757(CASQ2);ENSBGRG00000007775(WNK4);ENSBGRG00000009802(GRIN1);ENSBGRG00000009846(ATP2A1);ENSBGRG00000011226(SLC4A11);ENSBGRG00000011412(TRPC3);ENSBGRG00000016295(CYB561);ENSBGRG00000018280(SLC8B1);ENSBGRG00000019240(SLC37A4);ENSBGRG00000019689(ADCY8);ENSBGRG00000023163(ABCC6)
GO:0043235	CC	receptor complex	23	8	31	229	0.000448189	0.0155522	ENSBGRG00000000868(IL6);ENSBGRG00000002833(ITGAV);ENSBGRG00000003457(NLGN1);ENSBGRG00000004372(NTRK2);ENSBGRG00000004617(LRP1);ENSBGRG00000005982(JAK2);ENSBGRG00000006109(FLT4);ENSBGRG00000006669(NPR1);ENSBGRG00000009927(GRIA1);ENSBGRG00000012680(PLA2R1);ENSBGRG00000014471(ITGA9);ENSBGRG00000018040(CD14);ENSBGRG00000018331(ADRA2A);ENSBGRG00000018652(IL4R);ENSBGRG00000019844(CD36);ENSBGRG000000202…	ENSBGRG00000000613(GABRB2);ENSBGRG00000005655(LRP2);ENSBGRG00000007091(HSP90AB1);ENSBGRG00000008610(ITGA7);ENSBGRG00000009802(GRIN1);ENSBGRG00000019755(CHRNA3);ENSBGRG00000021666(ITPR3);ENSBGRG00000026154(GRM7)
GO:0051962	BP	positive regulation of nervous system development	22	14	36	282	0.000461259	0.00827749	ENSBGRG00000000804(PTK2B);ENSBGRG00000000868(IL6);ENSBGRG00000001201(BCL6);ENSBGRG00000003457(NLGN1);ENSBGRG00000004372(NTRK2);ENSBGRG00000008928(VEGFC);ENSBGRG00000009720(GLI3);ENSBGRG00000009814(RELN);ENSBGRG00000010972(BDNF);ENSBGRG00000011953(PCP4);ENSBGRG00000013720(CUX2);ENSBGRG00000014234(IL1B);ENSBGRG00000015642(PRKN);ENSBGRG00000016476(CNTN1);ENSBGRG00000018812(CX3CL1);ENSBGRG00000019467…	ENSBGRG00000005655(LRP2);ENSBGRG00000006415(GLI1);ENSBGRG00000007158(SOX8);ENSBGRG00000007905(SYNDIG1);ENSBGRG00000009570(SMO);ENSBGRG00000014633(TGIF2);ENSBGRG00000015914(SOX11);ENSBGRG00000017403(LRRC4B);ENSBGRG00000020213(EFNA5);ENSBGRG00000020284(GDF7);ENSBGRG00000020317(MMD2);ENSBGRG00000020754(NKX6-1);ENSBGRG00000021133(ASCL1);ENSBGRG00000022294(SYT17)
GO:0072507	BP	divalent inorganic cation homeostasis	21	12	33	251	0.000463191	0.00829158	ENSBGRG00000000748(GNA15);ENSBGRG00000000804(PTK2B);ENSBGRG00000001406(SYPL2);ENSBGRG00000001644(SNX10);ENSBGRG00000002022(SLC24A2);ENSBGRG00000002923(CCL19);ENSBGRG00000002952(CCL21);ENSBGRG00000007893(ATP2B4);ENSBGRG00000009274(C3AR1);ENSBGRG00000010379(SLC39A14);ENSBGRG00000010403(CCR5);ENSBGRG00000014320(STC1);ENSBGRG00000015036(TMEM38A);ENSBGRG00000018812(CX3CL1);ENSBGRG00000019084(ATP2B3);E…	ENSBGRG00000001558(MCUB);ENSBGRG00000006090(TACR1);ENSBGRG00000007480(KCTD17);ENSBGRG00000007757(CASQ2);ENSBGRG00000007775(WNK4);ENSBGRG00000009802(GRIN1);ENSBGRG00000009846(ATP2A1);ENSBGRG00000011412(TRPC3);ENSBGRG00000018280(SLC8B1);ENSBGRG00000019240(SLC37A4);ENSBGRG00000019689(ADCY8);ENSBGRG00000023163(ABCC6)
GO:0098771	BP	inorganic ion homeostasis	32	15	47	400	0.000469941	0.00837242	ENSBGRG00000000195(SLC9A9);ENSBGRG00000000748(GNA15);ENSBGRG00000000804(PTK2B);ENSBGRG00000001406(SYPL2);ENSBGRG00000001644(SNX10);ENSBGRG00000002022(SLC24A2);ENSBGRG00000002923(CCL19);ENSBGRG00000002952(CCL21);ENSBGRG00000003645(SLC40A1);ENSBGRG00000005021(SFRP4);ENSBGRG00000005629(-);ENSBGRG00000007156(-);ENSBGRG00000007893(ATP2B4);ENSBGRG00000008799(PDK4);ENSBGRG00000009274(C3AR1);ENSBGRG00000…	ENSBGRG00000001558(MCUB);ENSBGRG00000002931(ATP6V0A4);ENSBGRG00000006090(TACR1);ENSBGRG00000007480(KCTD17);ENSBGRG00000007757(CASQ2);ENSBGRG00000007775(WNK4);ENSBGRG00000009802(GRIN1);ENSBGRG00000009846(ATP2A1);ENSBGRG00000011412(TRPC3);ENSBGRG00000012616(SLC34A2);ENSBGRG00000016295(CYB561);ENSBGRG00000018280(SLC8B1);ENSBGRG00000019240(SLC37A4);ENSBGRG00000019689(ADCY8);ENSBGRG00000023163(ABCC6)
GO:0010604	BP	positive regulation of macromolecule metabolic process	123	72	195	2204	0.000470978	0.00837242	ENSBGRG00000000290(IGF1);ENSBGRG00000000313(CCN1);ENSBGRG00000000399(CRLF1);ENSBGRG00000000652(PLPP3);ENSBGRG00000000703(ADRA1A);ENSBGRG00000000804(PTK2B);ENSBGRG00000000868(IL6);ENSBGRG00000001201(BCL6);ENSBGRG00000001992(ACER2);ENSBGRG00000002028(MDFIC);ENSBGRG00000002059(TFEC);ENSBGRG00000002168(DCN);ENSBGRG00000002309(LUM);ENSBGRG00000002378(MAFF);ENSBGRG00000002635(RUNX1);ENSBGRG00000002809(…	ENSBGRG00000000205(MSTN);ENSBGRG00000000478(IHH);ENSBGRG00000000485(CAVIN4);ENSBGRG00000000999(EPHX2);ENSBGRG00000001263(PXYLP1);ENSBGRG00000001496(MACC1);ENSBGRG00000001989(HOXA2);ENSBGRG00000002480(SOX7);ENSBGRG00000004042(OSR2);ENSBGRG00000004819(AGTPBP1);ENSBGRG00000004985(RFX3);ENSBGRG00000005831(KLF5);ENSBGRG00000006415(GLI1);ENSBGRG00000007091(HSP90AB1);ENSBGRG00000007093(NKD1);ENSBGRG0000…
GO:0015849	BP	organic acid transport	14	12	26	181	0.00047118	0.00837242	ENSBGRG00000001437(-);ENSBGRG00000001718(PLA2G12A);ENSBGRG00000004372(NTRK2);ENSBGRG00000006751(SLC7A1);ENSBGRG00000007400(SLC36A2);ENSBGRG00000010530(SLC26A7);ENSBGRG00000011713(SLC1A4);ENSBGRG00000012301(SLC43A2);ENSBGRG00000012680(PLA2R1);ENSBGRG00000013518(SLC27A5);ENSBGRG00000016504(SLC16A5);ENSBGRG00000017338(BDKRB2);ENSBGRG00000019844(CD36);ENSBGRG00000022600(SLC38A2)	ENSBGRG00000005655(LRP2);ENSBGRG00000006627(SLC7A8);ENSBGRG00000007095(SLC27A3);ENSBGRG00000007140(SLC7A3);ENSBGRG00000019559(LLGL2);ENSBGRG00000019655(SLC29A4);ENSBGRG00000020268(LRRC8E);ENSBGRG00000020975(SLC22A3);ENSBGRG00000023163(ABCC6);ENSBGRG00000023206(PROCA1);ENSBGRG00000023586(ABCC1);ENSBGRG00000024009(ABCB4)
GO:0008201	MF	heparin binding	9	5	14	70	0.000472833	0.0184273	ENSBGRG00000000123(EVA1C);ENSBGRG00000003226(ABI3BP);ENSBGRG00000004317(AOC1);ENSBGRG00000010521(LTF);ENSBGRG00000011484(SFRP1);ENSBGRG00000013043(REG4);ENSBGRG00000015364(FBN1);ENSBGRG00000016692(SLIT2);ENSBGRG00000020493(PCOLCE)	ENSBGRG00000000205(MSTN);ENSBGRG00000000772(COMP);ENSBGRG00000009313(PTCH1);ENSBGRG00000016457(FGFR4);ENSBGRG00000017903(FGF10)
GO:0051173	BP	positive regulation of nitrogen compound metabolic process	120	66	186	2089	0.000477329	0.00846089	ENSBGRG00000000290(IGF1);ENSBGRG00000000313(CCN1);ENSBGRG00000000399(CRLF1);ENSBGRG00000000652(PLPP3);ENSBGRG00000000703(ADRA1A);ENSBGRG00000000804(PTK2B);ENSBGRG00000000868(IL6);ENSBGRG00000001201(BCL6);ENSBGRG00000001895(ZBTB20);ENSBGRG00000001992(ACER2);ENSBGRG00000002028(MDFIC);ENSBGRG00000002059(TFEC);ENSBGRG00000002168(DCN);ENSBGRG00000002309(LUM);ENSBGRG00000002378(MAFF);ENSBGRG00000002635…	ENSBGRG00000000205(MSTN);ENSBGRG00000000478(IHH);ENSBGRG00000000485(CAVIN4);ENSBGRG00000001263(PXYLP1);ENSBGRG00000001496(MACC1);ENSBGRG00000001989(HOXA2);ENSBGRG00000002480(SOX7);ENSBGRG00000004042(OSR2);ENSBGRG00000004819(AGTPBP1);ENSBGRG00000004985(RFX3);ENSBGRG00000005831(KLF5);ENSBGRG00000006415(GLI1);ENSBGRG00000007091(HSP90AB1);ENSBGRG00000007093(NKD1);ENSBGRG00000007158(SOX8);ENSBGRG00000…
GO:0002696	BP	positive regulation of leukocyte activation	21	8	29	211	0.000483706	0.0085321	ENSBGRG00000000290(IGF1);ENSBGRG00000000314(NCKAP1L);ENSBGRG00000000868(IL6);ENSBGRG00000001201(BCL6);ENSBGRG00000002242(IGFBP2);ENSBGRG00000005665(ZBTB16);ENSBGRG00000005982(JAK2);ENSBGRG00000006751(SLC7A1);ENSBGRG00000008627(IL18);ENSBGRG00000009720(GLI3);ENSBGRG00000013380(STAP1);ENSBGRG00000014234(IL1B);ENSBGRG00000016318(DPP4);ENSBGRG00000019776(CLEC7A);ENSBGRG00000020424(VNN1);ENSBGRG000000…	ENSBGRG00000000478(IHH);ENSBGRG00000007455(DUSP10);ENSBGRG00000013247(NEDD9);ENSBGRG00000013255(EFNB3);ENSBGRG00000017062(MYB);ENSBGRG00000017903(FGF10);ENSBGRG00000025884(SOX4);ENSBGRG00000026534(PNP)
GO:1903037	BP	regulation of leukocyte cell-cell adhesion	22	7	29	211	0.000483706	0.0085321	ENSBGRG00000000290(IGF1);ENSBGRG00000000314(NCKAP1L);ENSBGRG00000000868(IL6);ENSBGRG00000001201(BCL6);ENSBGRG00000001735(TNFAIP8L2);ENSBGRG00000002242(IGFBP2);ENSBGRG00000002952(CCL21);ENSBGRG00000005665(ZBTB16);ENSBGRG00000005982(JAK2);ENSBGRG00000006751(SLC7A1);ENSBGRG00000008323(ASS1);ENSBGRG00000008627(IL18);ENSBGRG00000009149(VSIG4);ENSBGRG00000009720(GLI3);ENSBGRG00000013031(ADTRP);ENSBGRG0…	ENSBGRG00000000478(IHH);ENSBGRG00000007455(DUSP10);ENSBGRG00000013255(EFNB3);ENSBGRG00000017062(MYB);ENSBGRG00000024586(FOXJ1);ENSBGRG00000025884(SOX4);ENSBGRG00000026534(PNP)
GO:0051403	BP	stress-activated MAPK cascade	18	6	24	162	0.000486931	0.00856808	ENSBGRG00000000804(PTK2B);ENSBGRG00000002028(MDFIC);ENSBGRG00000002923(CCL19);ENSBGRG00000002952(CCL21);ENSBGRG00000004570(RELL1);ENSBGRG00000006054(XDH);ENSBGRG00000006109(FLT4);ENSBGRG00000010835(SERPINF2);ENSBGRG00000011484(SFRP1);ENSBGRG00000012579(FOXO1);ENSBGRG00000017698(DKK1);ENSBGRG00000018200(SPI1);ENSBGRG00000018261(TNFRSF11A);ENSBGRG00000021502(NCF1);ENSBGRG00000022744(PYCARD);ENSBGRG…	ENSBGRG00000007455(DUSP10);ENSBGRG00000008397(MID1);ENSBGRG00000012133(TPD52L1);ENSBGRG00000022298(ERN2);ENSBGRG00000022762(TRAF4);ENSBGRG00000023372(UNC5CL)
GO:0072009	BP	nephron epithelium development	5	11	16	89	0.000494496	0.00868008	ENSBGRG00000001759(PTPRO);ENSBGRG00000009618(FAT4);ENSBGRG00000009720(GLI3);ENSBGRG00000016253(GREB1L);ENSBGRG00000023252(LIF)	ENSBGRG00000007158(SOX8);ENSBGRG00000007775(WNK4);ENSBGRG00000009313(PTCH1);ENSBGRG00000009570(SMO);ENSBGRG00000015539(HS3ST3B1);ENSBGRG00000015892(HS3ST3A1);ENSBGRG00000017533(WNT11);ENSBGRG00000020409(LGR4);ENSBGRG00000024586(FOXJ1);ENSBGRG00000024802(GPC3);ENSBGRG00000025421(SALL1)
GO:0003013	BP	circulatory system process	25	9	34	263	0.000521732	0.009136	ENSBGRG00000000703(ADRA1A);ENSBGRG00000001275(DOCK4);ENSBGRG00000001759(PTPRO);ENSBGRG00000003543(ABCC9);ENSBGRG00000006669(NPR1);ENSBGRG00000007298(OXTR);ENSBGRG00000007893(ATP2B4);ENSBGRG00000009917(THRB);ENSBGRG00000010835(SERPINF2);ENSBGRG00000012611(GSN);ENSBGRG00000013821(PTGS1);ENSBGRG00000014320(STC1);ENSBGRG00000015036(TMEM38A);ENSBGRG00000015972(DOCK5);ENSBGRG00000016692(SLIT2);ENSBGRG0…	ENSBGRG00000000772(COMP);ENSBGRG00000004468(KCND3);ENSBGRG00000007757(CASQ2);ENSBGRG00000011476(KCNN2);ENSBGRG00000018838(CACNA1D);ENSBGRG00000019969(SPTBN4);ENSBGRG00000022705(DSG2);ENSBGRG00000023043(RASL10B);ENSBGRG00000026642(EMP2)
GO:0070661	BP	leukocyte proliferation	22	6	28	202	0.000523407	0.00914319	ENSBGRG00000000290(IGF1);ENSBGRG00000000314(NCKAP1L);ENSBGRG00000000868(IL6);ENSBGRG00000001201(BCL6);ENSBGRG00000002242(IGFBP2);ENSBGRG00000005982(JAK2);ENSBGRG00000006220(JUNB);ENSBGRG00000006751(SLC7A1);ENSBGRG00000008627(IL18);ENSBGRG00000009149(VSIG4);ENSBGRG00000014234(IL1B);ENSBGRG00000015132(RASSF5);ENSBGRG00000018812(CX3CL1);ENSBGRG00000019387(DOCK2);ENSBGRG00000019467(IL34);ENSBGRG00000…	ENSBGRG00000000478(IHH);ENSBGRG00000015914(SOX11);ENSBGRG00000017903(FGF10);ENSBGRG00000024586(FOXJ1);ENSBGRG00000026534(PNP);ENSBGRG00000026642(EMP2)
GO:1901698	BP	response to nitrogen compound	42	14	56	502	0.000524822	0.00914581	ENSBGRG00000000290(IGF1);ENSBGRG00000002923(CCL19);ENSBGRG00000003543(ABCC9);ENSBGRG00000003717(KANK1);ENSBGRG00000004317(AOC1);ENSBGRG00000004372(NTRK2);ENSBGRG00000005550(HCN2);ENSBGRG00000005982(JAK2);ENSBGRG00000006027(PRNP);ENSBGRG00000007268(PIK3CG);ENSBGRG00000007471(RHOQ);ENSBGRG00000007893(ATP2B4);ENSBGRG00000008799(PDK4);ENSBGRG00000009304(MAN1A1);ENSBGRG00000009672(PID1);ENSBGRG0000000…	ENSBGRG00000000205(MSTN);ENSBGRG00000002112(GSTM3);ENSBGRG00000007496(ABAT);ENSBGRG00000007757(CASQ2);ENSBGRG00000009694(KCNJ11);ENSBGRG00000009802(GRIN1);ENSBGRG00000011295(PPP1R1B);ENSBGRG00000011412(TRPC3);ENSBGRG00000013158(EZH2);ENSBGRG00000013185(IRS1);ENSBGRG00000013228(CACNA1B);ENSBGRG00000015288(SMPD3);ENSBGRG00000019689(ADCY8);ENSBGRG00000025236(VWA2)
GO:1903036	BP	positive regulation of response to wounding	9	2	11	49	0.000536993	0.00933541	ENSBGRG00000000868(IL6);ENSBGRG00000003717(KANK1);ENSBGRG00000005982(JAK2);ENSBGRG00000010835(SERPINF2);ENSBGRG00000018331(ADRA2A);ENSBGRG00000019776(CLEC7A);ENSBGRG00000019844(CD36);ENSBGRG00000022987(MMRN1);ENSBGRG00000023487(FLNA)	ENSBGRG00000007227(FERMT1);ENSBGRG00000021481(EMILIN2)
GO:0010955	BP	negative regulation of protein processing	6	0	6	16	0.000554462	0.00957128	ENSBGRG00000005774(SERPING1);ENSBGRG00000009149(VSIG4);ENSBGRG00000010835(SERPINF2);ENSBGRG00000011872(A2M);ENSBGRG00000018697(-);ENSBGRG00000024860(CTSZ)	-
GO:1903318	BP	negative regulation of protein maturation	6	0	6	16	0.000554462	0.00957128	ENSBGRG00000005774(SERPING1);ENSBGRG00000009149(VSIG4);ENSBGRG00000010835(SERPINF2);ENSBGRG00000011872(A2M);ENSBGRG00000018697(-);ENSBGRG00000024860(CTSZ)	-
GO:0007423	BP	sensory organ development	19	28	47	403	0.000554531	0.00957128	ENSBGRG00000002584(COL8A1);ENSBGRG00000004372(NTRK2);ENSBGRG00000006204(SKIL);ENSBGRG00000006785(MAFB);ENSBGRG00000009486(CRYAB);ENSBGRG00000009618(FAT4);ENSBGRG00000009678(INHBA);ENSBGRG00000009720(GLI3);ENSBGRG00000009917(THRB);ENSBGRG00000012308(TMIE);ENSBGRG00000013536(LIM2);ENSBGRG00000014203(THY1);ENSBGRG00000014254(CYP1B1);ENSBGRG00000015364(FBN1);ENSBGRG00000020065(PROX1);ENSBGRG000000226…	ENSBGRG00000000350(PLS1);ENSBGRG00000000478(IHH);ENSBGRG00000000513(MYCL);ENSBGRG00000000613(GABRB2);ENSBGRG00000000709(MCOLN3);ENSBGRG00000001407(CELSR1);ENSBGRG00000001989(HOXA2);ENSBGRG00000004042(OSR2);ENSBGRG00000004415(BFSP1);ENSBGRG00000004535(STRA6);ENSBGRG00000004819(AGTPBP1);ENSBGRG00000006565(FBN2);ENSBGRG00000007158(SOX8);ENSBGRG00000007837(TENM3);ENSBGRG00000008025(DLX5);ENSBGRG00000…
GO:0051250	BP	negative regulation of lymphocyte activation	12	4	16	90	0.00056245	0.00968485	ENSBGRG00000000314(NCKAP1L);ENSBGRG00000001201(BCL6);ENSBGRG00000001735(TNFAIP8L2);ENSBGRG00000002809(BANK1);ENSBGRG00000009149(VSIG4);ENSBGRG00000009720(GLI3);ENSBGRG00000011484(SFRP1);ENSBGRG00000014055(FGL2);ENSBGRG00000015132(RASSF5);ENSBGRG00000019910(BTK);ENSBGRG00000023721(VSIR);ENSBGRG00000025863(PARP3)	ENSBGRG00000000478(IHH);ENSBGRG00000015914(SOX11);ENSBGRG00000019973(RHBDD3);ENSBGRG00000024586(FOXJ1)
GO:2000146	BP	negative regulation of cell motility	17	10	27	193	0.000564925	0.00969343	ENSBGRG00000002168(DCN);ENSBGRG00000002952(CCL21);ENSBGRG00000003717(KANK1);ENSBGRG00000007767(NAV3);ENSBGRG00000007893(ATP2B4);ENSBGRG00000008142(ANGPT2);ENSBGRG00000011484(SFRP1);ENSBGRG00000013031(ADTRP);ENSBGRG00000013380(STAP1);ENSBGRG00000014254(CYP1B1);ENSBGRG00000014320(STC1);ENSBGRG00000015795(TIMP1);ENSBGRG00000016318(DPP4);ENSBGRG00000016692(SLIT2);ENSBGRG00000018812(CX3CL1);ENSBGRG000…	ENSBGRG00000000494(DNAI3);ENSBGRG00000004041(SINHCAF);ENSBGRG00000006424(DACH1);ENSBGRG00000007455(DUSP10);ENSBGRG00000009617(PTPRT);ENSBGRG00000011687(C5);ENSBGRG00000013247(NEDD9);ENSBGRG00000017533(WNT11);ENSBGRG00000021481(EMILIN2);ENSBGRG00000025531(BMERB1)
GO:0030111	BP	regulation of Wnt signaling pathway	13	16	29	213	0.000565629	0.00969343	ENSBGRG00000000652(PLPP3);ENSBGRG00000001759(PTPRO);ENSBGRG00000002028(MDFIC);ENSBGRG00000002113(SHISA3);ENSBGRG00000003717(KANK1);ENSBGRG00000005021(SFRP4);ENSBGRG00000009255(DIXDC1);ENSBGRG00000009720(GLI3);ENSBGRG00000011484(SFRP1);ENSBGRG00000015642(PRKN);ENSBGRG00000017698(DKK1);ENSBGRG00000024066(DAB2);ENSBGRG00000024729(BICC1)	ENSBGRG00000002480(SOX7);ENSBGRG00000006415(GLI1);ENSBGRG00000007093(NKD1);ENSBGRG00000007227(FERMT1);ENSBGRG00000007850(TERT);ENSBGRG00000008025(DLX5);ENSBGRG00000012174(RNF43);ENSBGRG00000014025(TLE1);ENSBGRG00000017533(WNT11);ENSBGRG00000017903(FGF10);ENSBGRG00000018756(KREMEN1);ENSBGRG00000019194(AXIN2);ENSBGRG00000020409(LGR4);ENSBGRG00000024802(GPC3);ENSBGRG00000025421(SALL1);ENSBGRG0000002…
GO:0009128	BP	purine nucleoside monophosphate catabolic process	3	2	5	11	0.000584308	0.00994285	ENSBGRG00000006054(XDH);ENSBGRG00000020931(NT5E);ENSBGRG00000022461(GDA)	ENSBGRG00000016708(NT5C);ENSBGRG00000026534(PNP)
GO:0009169	BP	purine ribonucleoside monophosphate catabolic process	3	2	5	11	0.000584308	0.00994285	ENSBGRG00000006054(XDH);ENSBGRG00000020931(NT5E);ENSBGRG00000022461(GDA)	ENSBGRG00000016708(NT5C);ENSBGRG00000026534(PNP)
GO:0010759	BP	positive regulation of macrophage chemotaxis	4	1	5	11	0.000584308	0.00994285	ENSBGRG00000009274(C3AR1);ENSBGRG00000014737(C5AR1);ENSBGRG00000019467(IL34);ENSBGRG00000020676(CSF1R)	ENSBGRG00000000205(MSTN)
GO:0048017	BP	inositol lipid-mediated signaling	15	3	18	108	0.000587839	0.00997947	ENSBGRG00000000290(IGF1);ENSBGRG00000002168(DCN);ENSBGRG00000003280(HCLS1);ENSBGRG00000005982(JAK2);ENSBGRG00000007268(PIK3CG);ENSBGRG00000008627(IL18);ENSBGRG00000009814(RELN);ENSBGRG00000013703(PTAFR);ENSBGRG00000020676(CSF1R);ENSBGRG00000020868(HTR2A);ENSBGRG00000021502(NCF1);ENSBGRG00000023032(TREM2);ENSBGRG00000023316(OSM);ENSBGRG00000024258(PDGFRA);ENSBGRG00000026173(WNT16)	ENSBGRG00000011114(C1QBP);ENSBGRG00000013185(IRS1);ENSBGRG00000023331(PRR5L)
GO:0016310	BP	phosphorylation	98	43	141	1527	0.000593909	0.0100589	ENSBGRG00000000290(IGF1);ENSBGRG00000000313(CCN1);ENSBGRG00000000314(NCKAP1L);ENSBGRG00000000399(CRLF1);ENSBGRG00000000652(PLPP3);ENSBGRG00000000703(ADRA1A);ENSBGRG00000000758(FAM126A);ENSBGRG00000000804(PTK2B);ENSBGRG00000000868(IL6);ENSBGRG00000001759(PTPRO);ENSBGRG00000001895(ZBTB20);ENSBGRG00000002028(MDFIC);ENSBGRG00000002809(BANK1);ENSBGRG00000002833(ITGAV);ENSBGRG00000002923(CCL19);ENSBGRG…	ENSBGRG00000000119(HUNK);ENSBGRG00000000205(MSTN);ENSBGRG00000000918(STK36);ENSBGRG00000003062(NME5);ENSBGRG00000007091(HSP90AB1);ENSBGRG00000007455(DUSP10);ENSBGRG00000007775(WNK4);ENSBGRG00000008397(MID1);ENSBGRG00000008541(ETNK2);ENSBGRG00000009617(PTPRT);ENSBGRG00000010395(STOX1);ENSBGRG00000011533(DYRK4);ENSBGRG00000011859(DCLK2);ENSBGRG00000012133(TPD52L1);ENSBGRG00000012136(SGK2);ENSBGRG00…
GO:0007162	BP	negative regulation of cell adhesion	20	5	25	174	0.000598417	0.0101116	ENSBGRG00000000314(NCKAP1L);ENSBGRG00000001201(BCL6);ENSBGRG00000001735(TNFAIP8L2);ENSBGRG00000001992(ACER2);ENSBGRG00000002639(SPOCK1);ENSBGRG00000002952(CCL21);ENSBGRG00000003717(KANK1);ENSBGRG00000008142(ANGPT2);ENSBGRG00000008323(ASS1);ENSBGRG00000009149(VSIG4);ENSBGRG00000009720(GLI3);ENSBGRG00000011056(LPXN);ENSBGRG00000013031(ADTRP);ENSBGRG00000013772(SEMA6A);ENSBGRG00000014055(FGL2);ENSBG…	ENSBGRG00000000478(IHH);ENSBGRG00000020213(EFNA5);ENSBGRG00000022672(B4GALNT2);ENSBGRG00000024315(ADAMTS18);ENSBGRG00000024586(FOXJ1)
GO:0099622	BP	cardiac muscle cell membrane repolarization	5	2	7	22	0.000601931	0.0101472	ENSBGRG00000003543(ABCC9);ENSBGRG00000020514(CACNA2D1);ENSBGRG00000022985(SCN4B);ENSBGRG00000023487(FLNA);ENSBGRG00000026471(KCNJ2)	ENSBGRG00000004468(KCND3);ENSBGRG00000011476(KCNN2)
GO:0002761	BP	regulation of myeloid leukocyte differentiation	13	2	15	82	0.000606596	0.0101784	ENSBGRG00000002635(RUNX1);ENSBGRG00000003280(HCLS1);ENSBGRG00000003430(C1QC);ENSBGRG00000003559(SLC9B2);ENSBGRG00000006785(MAFB);ENSBGRG00000009096(FOS);ENSBGRG00000011484(SFRP1);ENSBGRG00000015364(FBN1);ENSBGRG00000015582(EVI2B);ENSBGRG00000018017(SIGLEC15);ENSBGRG00000019467(IL34);ENSBGRG00000023032(TREM2);ENSBGRG00000023252(LIF)	ENSBGRG00000013247(NEDD9);ENSBGRG00000026197(PRXL2A)
GO:1904892	BP	regulation of STAT cascade	13	2	15	82	0.000606596	0.0101784	ENSBGRG00000000290(IGF1);ENSBGRG00000000399(CRLF1);ENSBGRG00000000804(PTK2B);ENSBGRG00000000868(IL6);ENSBGRG00000003280(HCLS1);ENSBGRG00000005982(JAK2);ENSBGRG00000008627(IL18);ENSBGRG00000012695(PRLR);ENSBGRG00000014254(CYP1B1);ENSBGRG00000014351(SH2B3);ENSBGRG00000020676(CSF1R);ENSBGRG00000023252(LIF);ENSBGRG00000023316(OSM)	ENSBGRG00000008348(AGAP2);ENSBGRG00000009617(PTPRT)
GO:0060541	BP	respiratory system development	7	16	23	155	0.000618039	0.0103464	ENSBGRG00000009720(GLI3);ENSBGRG00000009917(THRB);ENSBGRG00000020065(PROX1);ENSBGRG00000023252(LIF);ENSBGRG00000024258(PDGFRA);ENSBGRG00000024860(CTSZ);ENSBGRG00000026316(CHI3L1)	ENSBGRG00000001407(CELSR1);ENSBGRG00000004535(STRA6);ENSBGRG00000006415(GLI1);ENSBGRG00000008025(DLX5);ENSBGRG00000013496(ODAD4);ENSBGRG00000015288(SMPD3);ENSBGRG00000016855(FGF18);ENSBGRG00000017533(WNT11);ENSBGRG00000017903(FGF10);ENSBGRG00000020519(SPDEF);ENSBGRG00000020691(TP73);ENSBGRG00000021133(ASCL1);ENSBGRG00000021204(CCDC40);ENSBGRG00000024286(LAMA1);ENSBGRG00000024586(FOXJ1);ENSBGRG000…
GO:0006941	BP	striated muscle contraction	11	5	16	91	0.000638242	0.0106357	ENSBGRG00000000703(ADRA1A);ENSBGRG00000003543(ABCC9);ENSBGRG00000005981(SYNM);ENSBGRG00000012611(GSN);ENSBGRG00000014320(STC1);ENSBGRG00000015036(TMEM38A);ENSBGRG00000020514(CACNA2D1);ENSBGRG00000021492(GAA);ENSBGRG00000022389(RYR2);ENSBGRG00000022985(SCN4B);ENSBGRG00000026471(KCNJ2)	ENSBGRG00000007757(CASQ2);ENSBGRG00000009846(ATP2A1);ENSBGRG00000011476(KCNN2);ENSBGRG00000018838(CACNA1D);ENSBGRG00000022705(DSG2)
GO:0043065	BP	positive regulation of apoptotic process	29	13	42	351	0.000638258	0.0106357	ENSBGRG00000000313(CCN1);ENSBGRG00000000868(IL6);ENSBGRG00000001201(BCL6);ENSBGRG00000001992(ACER2);ENSBGRG00000005021(SFRP4);ENSBGRG00000005665(ZBTB16);ENSBGRG00000005982(JAK2);ENSBGRG00000006027(PRNP);ENSBGRG00000006054(XDH);ENSBGRG00000006204(SKIL);ENSBGRG00000009678(INHBA);ENSBGRG00000010195(IRF5);ENSBGRG00000011484(SFRP1);ENSBGRG00000012579(FOXO1);ENSBGRG00000012611(GSN);ENSBGRG00000012680(P…	ENSBGRG00000002480(SOX7);ENSBGRG00000006515(STPG1);ENSBGRG00000010388(MSX1);ENSBGRG00000011114(C1QBP);ENSBGRG00000012133(TPD52L1);ENSBGRG00000017533(WNT11);ENSBGRG00000017574(IL19);ENSBGRG00000020519(SPDEF);ENSBGRG00000021133(ASCL1);ENSBGRG00000021481(EMILIN2);ENSBGRG00000021834(CSRNP3);ENSBGRG00000024151(G0S2);ENSBGRG00000025884(SOX4)
GO:0043274	MF	phospholipase binding	5	1	6	16	0.000644447	0.0244367	ENSBGRG00000002809(BANK1);ENSBGRG00000012680(PLA2R1);ENSBGRG00000015642(PRKN);ENSBGRG00000019207(WAS);ENSBGRG00000019910(BTK)	ENSBGRG00000009066(LMNB1)
GO:0070848	BP	response to growth factor	29	20	49	428	0.000648771	0.010786	ENSBGRG00000000313(CCN1);ENSBGRG00000002168(DCN);ENSBGRG00000006054(XDH);ENSBGRG00000006109(FLT4);ENSBGRG00000006204(SKIL);ENSBGRG00000007893(ATP2B4);ENSBGRG00000007902(CD109);ENSBGRG00000008117(FNDC4);ENSBGRG00000009096(FOS);ENSBGRG00000009618(FAT4);ENSBGRG00000010106(CRIM1);ENSBGRG00000011030(HPGD);ENSBGRG00000011484(SFRP1);ENSBGRG00000013772(SEMA6A);ENSBGRG00000015364(FBN1);ENSBGRG00000016692(…	ENSBGRG00000000205(MSTN);ENSBGRG00000000772(COMP);ENSBGRG00000005655(LRP2);ENSBGRG00000006565(FBN2);ENSBGRG00000007091(HSP90AB1);ENSBGRG00000007227(FERMT1);ENSBGRG00000008025(DLX5);ENSBGRG00000008760(SOX6);ENSBGRG00000010388(MSX1);ENSBGRG00000010458(KCP);ENSBGRG00000010725(KNSTRN);ENSBGRG00000014436(LRG1);ENSBGRG00000015288(SMPD3);ENSBGRG00000015914(SOX11);ENSBGRG00000016457(FGFR4);ENSBGRG0000001…
GO:0030336	BP	negative regulation of cell migration	16	10	26	185	0.000660719	0.0109594	ENSBGRG00000002168(DCN);ENSBGRG00000002952(CCL21);ENSBGRG00000003717(KANK1);ENSBGRG00000007767(NAV3);ENSBGRG00000007893(ATP2B4);ENSBGRG00000008142(ANGPT2);ENSBGRG00000011484(SFRP1);ENSBGRG00000013031(ADTRP);ENSBGRG00000013380(STAP1);ENSBGRG00000014254(CYP1B1);ENSBGRG00000014320(STC1);ENSBGRG00000015795(TIMP1);ENSBGRG00000016318(DPP4);ENSBGRG00000016692(SLIT2);ENSBGRG00000018812(CX3CL1);ENSBGRG000…	ENSBGRG00000000494(DNAI3);ENSBGRG00000004041(SINHCAF);ENSBGRG00000006424(DACH1);ENSBGRG00000007455(DUSP10);ENSBGRG00000009617(PTPRT);ENSBGRG00000011687(C5);ENSBGRG00000013247(NEDD9);ENSBGRG00000017533(WNT11);ENSBGRG00000021481(EMILIN2);ENSBGRG00000025531(BMERB1)
GO:0014706	BP	striated muscle tissue development	18	14	32	246	0.000675253	0.0111749	ENSBGRG00000000290(IGF1);ENSBGRG00000000392(SGCB);ENSBGRG00000000703(ADRA1A);ENSBGRG00000002378(MAFF);ENSBGRG00000009096(FOS);ENSBGRG00000009349(CFL2);ENSBGRG00000009828(PIM1);ENSBGRG00000017698(DKK1);ENSBGRG00000017838(KLHL40);ENSBGRG00000019961(GPX1);ENSBGRG00000020065(PROX1);ENSBGRG00000020231(SEMA3C);ENSBGRG00000020582(SRPK3);ENSBGRG00000021213(ATF3);ENSBGRG00000022389(RYR2);ENSBGRG0000002364…	ENSBGRG00000000205(MSTN);ENSBGRG00000005655(LRP2);ENSBGRG00000005831(KLF5);ENSBGRG00000006350(GPCPD1);ENSBGRG00000006415(GLI1);ENSBGRG00000007158(SOX8);ENSBGRG00000008760(SOX6);ENSBGRG00000009570(SMO);ENSBGRG00000010927(JARID2);ENSBGRG00000020572(NEBL);ENSBGRG00000020691(TP73);ENSBGRG00000022705(DSG2);ENSBGRG00000024159(BARX2);ENSBGRG00000026141(TNNI1)
GO:0044877	MF	protein-containing complex binding	56	15	71	661	0.000679454	0.0250862	ENSBGRG00000000290(IGF1);ENSBGRG00000000313(CCN1);ENSBGRG00000000314(NCKAP1L);ENSBGRG00000000652(PLPP3);ENSBGRG00000000748(GNA15);ENSBGRG00000002168(DCN);ENSBGRG00000002309(LUM);ENSBGRG00000002438(TGFBI);ENSBGRG00000002833(ITGAV);ENSBGRG00000003113(GNB4);ENSBGRG00000003226(ABI3BP);ENSBGRG00000003280(HCLS1);ENSBGRG00000003900(TLN1);ENSBGRG00000004317(AOC1);ENSBGRG00000004617(LRP1);ENSBGRG000000059…	ENSBGRG00000000037(CXADR);ENSBGRG00000000350(PLS1);ENSBGRG00000000396(SHROOM1);ENSBGRG00000000494(DNAI3);ENSBGRG00000000772(COMP);ENSBGRG00000007227(FERMT1);ENSBGRG00000008888(CDH17);ENSBGRG00000009071(PIP);ENSBGRG00000009313(PTCH1);ENSBGRG00000013158(EZH2);ENSBGRG00000013185(IRS1);ENSBGRG00000020572(NEBL);ENSBGRG00000021489(ZNF185);ENSBGRG00000023453(-);ENSBGRG00000026642(EMP2)
GO:0050870	BP	positive regulation of T cell activation	15	6	21	137	0.000680351	0.0112336	ENSBGRG00000000290(IGF1);ENSBGRG00000000314(NCKAP1L);ENSBGRG00000000868(IL6);ENSBGRG00000001201(BCL6);ENSBGRG00000002242(IGFBP2);ENSBGRG00000005665(ZBTB16);ENSBGRG00000005982(JAK2);ENSBGRG00000006751(SLC7A1);ENSBGRG00000008627(IL18);ENSBGRG00000009720(GLI3);ENSBGRG00000014234(IL1B);ENSBGRG00000016318(DPP4);ENSBGRG00000020424(VNN1);ENSBGRG00000022744(PYCARD);ENSBGRG00000023721(VSIR)	ENSBGRG00000000478(IHH);ENSBGRG00000007455(DUSP10);ENSBGRG00000013255(EFNB3);ENSBGRG00000017062(MYB);ENSBGRG00000025884(SOX4);ENSBGRG00000026534(PNP)
GO:0150063	BP	visual system development	19	15	34	267	0.000685607	0.0112835	ENSBGRG00000002584(COL8A1);ENSBGRG00000003422(C1QA);ENSBGRG00000004372(NTRK2);ENSBGRG00000006204(SKIL);ENSBGRG00000009486(CRYAB);ENSBGRG00000009678(INHBA);ENSBGRG00000009720(GLI3);ENSBGRG00000009917(THRB);ENSBGRG00000013536(LIM2);ENSBGRG00000014203(THY1);ENSBGRG00000014254(CYP1B1);ENSBGRG00000014296(P2RY12);ENSBGRG00000015364(FBN1);ENSBGRG00000020065(PROX1);ENSBGRG00000022668(CHRDL1);ENSBGRG00000…	ENSBGRG00000000478(IHH);ENSBGRG00000004042(OSR2);ENSBGRG00000004415(BFSP1);ENSBGRG00000004535(STRA6);ENSBGRG00000004819(AGTPBP1);ENSBGRG00000006565(FBN2);ENSBGRG00000007158(SOX8);ENSBGRG00000007837(TENM3);ENSBGRG00000010780(FREM2);ENSBGRG00000011788(FOXF2);ENSBGRG00000014633(TGIF2);ENSBGRG00000017903(FGF10);ENSBGRG00000021739(RORB);ENSBGRG00000024286(LAMA1);ENSBGRG00000024315(ADAMTS18)
GO:0071363	BP	cellular response to growth factor stimulus	28	20	48	418	0.000686497	0.0112835	ENSBGRG00000000313(CCN1);ENSBGRG00000002168(DCN);ENSBGRG00000006054(XDH);ENSBGRG00000006109(FLT4);ENSBGRG00000006204(SKIL);ENSBGRG00000007893(ATP2B4);ENSBGRG00000007902(CD109);ENSBGRG00000009096(FOS);ENSBGRG00000009618(FAT4);ENSBGRG00000010106(CRIM1);ENSBGRG00000011030(HPGD);ENSBGRG00000011484(SFRP1);ENSBGRG00000013772(SEMA6A);ENSBGRG00000015364(FBN1);ENSBGRG00000016692(SLIT2);ENSBGRG00000016717(…	ENSBGRG00000000205(MSTN);ENSBGRG00000000772(COMP);ENSBGRG00000005655(LRP2);ENSBGRG00000006565(FBN2);ENSBGRG00000007091(HSP90AB1);ENSBGRG00000007227(FERMT1);ENSBGRG00000008025(DLX5);ENSBGRG00000008760(SOX6);ENSBGRG00000010388(MSX1);ENSBGRG00000010458(KCP);ENSBGRG00000010725(KNSTRN);ENSBGRG00000014436(LRG1);ENSBGRG00000015288(SMPD3);ENSBGRG00000015914(SOX11);ENSBGRG00000016457(FGFR4);ENSBGRG0000001…
GO:0031098	BP	stress-activated protein kinase signaling cascade	18	6	24	166	0.000696869	0.011428	ENSBGRG00000000804(PTK2B);ENSBGRG00000002028(MDFIC);ENSBGRG00000002923(CCL19);ENSBGRG00000002952(CCL21);ENSBGRG00000004570(RELL1);ENSBGRG00000006054(XDH);ENSBGRG00000006109(FLT4);ENSBGRG00000010835(SERPINF2);ENSBGRG00000011484(SFRP1);ENSBGRG00000012579(FOXO1);ENSBGRG00000017698(DKK1);ENSBGRG00000018200(SPI1);ENSBGRG00000018261(TNFRSF11A);ENSBGRG00000021502(NCF1);ENSBGRG00000022744(PYCARD);ENSBGRG…	ENSBGRG00000007455(DUSP10);ENSBGRG00000008397(MID1);ENSBGRG00000012133(TPD52L1);ENSBGRG00000022298(ERN2);ENSBGRG00000022762(TRAF4);ENSBGRG00000023372(UNC5CL)
GO:0048562	BP	embryonic organ morphogenesis	9	20	29	216	0.000711378	0.0116396	ENSBGRG00000006785(MAFB);ENSBGRG00000009720(GLI3);ENSBGRG00000012308(TMIE);ENSBGRG00000015364(FBN1);ENSBGRG00000020065(PROX1);ENSBGRG00000022389(RYR2);ENSBGRG00000023646(CITED2);ENSBGRG00000024258(PDGFRA);ENSBGRG00000025453(RUNX2)	ENSBGRG00000000350(PLS1);ENSBGRG00000000478(IHH);ENSBGRG00000001407(CELSR1);ENSBGRG00000001989(HOXA2);ENSBGRG00000004042(OSR2);ENSBGRG00000004535(STRA6);ENSBGRG00000006415(GLI1);ENSBGRG00000006565(FBN2);ENSBGRG00000008025(DLX5);ENSBGRG00000009570(SMO);ENSBGRG00000010388(MSX1);ENSBGRG00000010395(STOX1);ENSBGRG00000011788(FOXF2);ENSBGRG00000015338(TEAD2);ENSBGRG00000017533(WNT11);ENSBGRG00000017903…
GO:1903708	BP	positive regulation of hemopoiesis	16	6	22	147	0.000714957	0.0116717	ENSBGRG00000000314(NCKAP1L);ENSBGRG00000001201(BCL6);ENSBGRG00000002635(RUNX1);ENSBGRG00000003280(HCLS1);ENSBGRG00000003559(SLC9B2);ENSBGRG00000005665(ZBTB16);ENSBGRG00000008627(IL18);ENSBGRG00000009096(FOS);ENSBGRG00000009678(INHBA);ENSBGRG00000009720(GLI3);ENSBGRG00000015582(EVI2B);ENSBGRG00000019467(IL34);ENSBGRG00000020424(VNN1);ENSBGRG00000023032(TREM2);ENSBGRG00000023252(LIF);ENSBGRG0000002…	ENSBGRG00000000478(IHH);ENSBGRG00000007455(DUSP10);ENSBGRG00000013247(NEDD9);ENSBGRG00000017062(MYB);ENSBGRG00000025884(SOX4);ENSBGRG00000026534(PNP)
GO:0046888	BP	negative regulation of hormone secretion	6	2	8	29	0.000718951	0.0116842	ENSBGRG00000007842(KLF7);ENSBGRG00000011484(SFRP1);ENSBGRG00000015642(PRKN);ENSBGRG00000018331(ADRA2A);ENSBGRG00000023252(LIF);ENSBGRG00000023316(OSM)	ENSBGRG00000009694(KCNJ11);ENSBGRG00000013185(IRS1)
GO:0086002	BP	cardiac muscle cell action potential involved in contraction	5	3	8	29	0.000718951	0.0116842	ENSBGRG00000003543(ABCC9);ENSBGRG00000020514(CACNA2D1);ENSBGRG00000022389(RYR2);ENSBGRG00000022985(SCN4B);ENSBGRG00000026471(KCNJ2)	ENSBGRG00000011476(KCNN2);ENSBGRG00000018838(CACNA1D);ENSBGRG00000022705(DSG2)
GO:0034762	BP	regulation of transmembrane transport	23	9	32	247	0.000724298	0.0117447	ENSBGRG00000000290(IGF1);ENSBGRG00000000804(PTK2B);ENSBGRG00000003457(NLGN1);ENSBGRG00000003543(ABCC9);ENSBGRG00000006027(PRNP);ENSBGRG00000007268(PIK3CG);ENSBGRG00000007471(RHOQ);ENSBGRG00000009672(PID1);ENSBGRG00000009814(RELN);ENSBGRG00000009828(PIM1);ENSBGRG00000011981(STIM1);ENSBGRG00000012301(SLC43A2);ENSBGRG00000015036(TMEM38A);ENSBGRG00000015106(KCNIP4);ENSBGRG00000017564(APPL2);ENSBGRG00…	ENSBGRG00000005622(BPIFA1);ENSBGRG00000007757(CASQ2);ENSBGRG00000007850(TERT);ENSBGRG00000010173(LRRC26);ENSBGRG00000011424(CNIH3);ENSBGRG00000013185(IRS1);ENSBGRG00000013265(PDZK1);ENSBGRG00000024802(GPC3);ENSBGRG00000026896(RRAD)
GO:0048666	BP	neuron development	38	29	67	635	0.000727903	0.0117722	ENSBGRG00000000804(PTK2B);ENSBGRG00000000868(IL6);ENSBGRG00000001759(PTPRO);ENSBGRG00000002639(SPOCK1);ENSBGRG00000003262(TMEM106B);ENSBGRG00000003422(C1QA);ENSBGRG00000003457(NLGN1);ENSBGRG00000003717(KANK1);ENSBGRG00000003727(UGCG);ENSBGRG00000004372(NTRK2);ENSBGRG00000007842(KLF7);ENSBGRG00000008389(TNC);ENSBGRG00000009618(FAT4);ENSBGRG00000009720(GLI3);ENSBGRG00000009814(RELN);ENSBGRG00000009…	ENSBGRG00000000350(PLS1);ENSBGRG00000000478(IHH);ENSBGRG00000000613(GABRB2);ENSBGRG00000001261(NRTN);ENSBGRG00000001989(HOXA2);ENSBGRG00000004553(CSMD3);ENSBGRG00000004819(AGTPBP1);ENSBGRG00000005218(NRCAM);ENSBGRG00000005655(LRP2);ENSBGRG00000007091(HSP90AB1);ENSBGRG00000007837(TENM3);ENSBGRG00000008025(DLX5);ENSBGRG00000012503(PHGDH);ENSBGRG00000013255(EFNB3);ENSBGRG00000013549(IGSF9);ENSBGRG00…
GO:0009893	BP	positive regulation of metabolic process	133	75	208	2391	0.000729252	0.0117722	ENSBGRG00000000290(IGF1);ENSBGRG00000000313(CCN1);ENSBGRG00000000314(NCKAP1L);ENSBGRG00000000399(CRLF1);ENSBGRG00000000652(PLPP3);ENSBGRG00000000703(ADRA1A);ENSBGRG00000000804(PTK2B);ENSBGRG00000000868(IL6);ENSBGRG00000001201(BCL6);ENSBGRG00000001895(ZBTB20);ENSBGRG00000001992(ACER2);ENSBGRG00000002028(MDFIC);ENSBGRG00000002059(TFEC);ENSBGRG00000002168(DCN);ENSBGRG00000002309(LUM);ENSBGRG00000002…	ENSBGRG00000000205(MSTN);ENSBGRG00000000478(IHH);ENSBGRG00000000485(CAVIN4);ENSBGRG00000000999(EPHX2);ENSBGRG00000001263(PXYLP1);ENSBGRG00000001496(MACC1);ENSBGRG00000001989(HOXA2);ENSBGRG00000002480(SOX7);ENSBGRG00000004042(OSR2);ENSBGRG00000004819(AGTPBP1);ENSBGRG00000004985(RFX3);ENSBGRG00000005831(KLF5);ENSBGRG00000006415(GLI1);ENSBGRG00000007091(HSP90AB1);ENSBGRG00000007093(NKD1);ENSBGRG0000…
GO:0010648	BP	negative regulation of cell communication	56	31	87	871	0.000731921	0.011789	ENSBGRG00000000290(IGF1);ENSBGRG00000001201(BCL6);ENSBGRG00000001759(PTPRO);ENSBGRG00000002113(SHISA3);ENSBGRG00000002168(DCN);ENSBGRG00000002809(BANK1);ENSBGRG00000002833(ITGAV);ENSBGRG00000003717(KANK1);ENSBGRG00000005021(SFRP4);ENSBGRG00000005403(CTH);ENSBGRG00000006054(XDH);ENSBGRG00000006204(SKIL);ENSBGRG00000007842(KLF7);ENSBGRG00000007893(ATP2B4);ENSBGRG00000007902(CD109);ENSBGRG0000000799…	ENSBGRG00000000205(MSTN);ENSBGRG00000003062(NME5);ENSBGRG00000004995(KIF26A);ENSBGRG00000005655(LRP2);ENSBGRG00000005686(BPIFB1);ENSBGRG00000006415(GLI1);ENSBGRG00000006565(FBN2);ENSBGRG00000007093(NKD1);ENSBGRG00000007227(FERMT1);ENSBGRG00000007455(DUSP10);ENSBGRG00000007757(CASQ2);ENSBGRG00000007850(TERT);ENSBGRG00000009313(PTCH1);ENSBGRG00000009617(PTPRT);ENSBGRG00000009694(KCNJ11);ENSBGRG0000…
GO:0045778	BP	positive regulation of ossification	10	4	14	75	0.000739978	0.011837	ENSBGRG00000000290(IGF1);ENSBGRG00000000313(CCN1);ENSBGRG00000000868(IL6);ENSBGRG00000005665(ZBTB16);ENSBGRG00000008891(SCUBE2);ENSBGRG00000009720(GLI3);ENSBGRG00000010521(LTF);ENSBGRG00000018227(ALOX5);ENSBGRG00000025453(RUNX2);ENSBGRG00000026238(JUND)	ENSBGRG00000000494(DNAI3);ENSBGRG00000004042(OSR2);ENSBGRG00000006565(FBN2);ENSBGRG00000015914(SOX11)
GO:1903825	BP	organic acid transmembrane transport	8	6	14	75	0.000739978	0.011837	ENSBGRG00000001437(-);ENSBGRG00000006751(SLC7A1);ENSBGRG00000007400(SLC36A2);ENSBGRG00000011713(SLC1A4);ENSBGRG00000012301(SLC43A2);ENSBGRG00000013518(SLC27A5);ENSBGRG00000019844(CD36);ENSBGRG00000022600(SLC38A2)	ENSBGRG00000005655(LRP2);ENSBGRG00000006627(SLC7A8);ENSBGRG00000007140(SLC7A3);ENSBGRG00000019655(SLC29A4);ENSBGRG00000020268(LRRC8E);ENSBGRG00000023586(ABCC1)
GO:0007159	BP	leukocyte cell-cell adhesion	23	8	31	237	0.000740981	0.011837	ENSBGRG00000000290(IGF1);ENSBGRG00000000314(NCKAP1L);ENSBGRG00000000868(IL6);ENSBGRG00000001201(BCL6);ENSBGRG00000001735(TNFAIP8L2);ENSBGRG00000002242(IGFBP2);ENSBGRG00000002952(CCL21);ENSBGRG00000005665(ZBTB16);ENSBGRG00000005982(JAK2);ENSBGRG00000006751(SLC7A1);ENSBGRG00000008323(ASS1);ENSBGRG00000008627(IL18);ENSBGRG00000009149(VSIG4);ENSBGRG00000009720(GLI3);ENSBGRG00000013031(ADTRP);ENSBGRG0…	ENSBGRG00000000478(IHH);ENSBGRG00000007455(DUSP10);ENSBGRG00000013255(EFNB3);ENSBGRG00000014436(LRG1);ENSBGRG00000017062(MYB);ENSBGRG00000024586(FOXJ1);ENSBGRG00000025884(SOX4);ENSBGRG00000026534(PNP)
GO:0042531	BP	positive regulation of tyrosine phosphorylation of STAT protein	9	0	9	36	0.000743087	0.011837	ENSBGRG00000000290(IGF1);ENSBGRG00000000399(CRLF1);ENSBGRG00000000868(IL6);ENSBGRG00000003280(HCLS1);ENSBGRG00000005982(JAK2);ENSBGRG00000008627(IL18);ENSBGRG00000020676(CSF1R);ENSBGRG00000023252(LIF);ENSBGRG00000023316(OSM)	-
GO:0043616	BP	keratinocyte proliferation	4	5	9	36	0.000743087	0.011837	ENSBGRG00000007902(CD109);ENSBGRG00000018217(CDH13);ENSBGRG00000024292(ZFP36);ENSBGRG00000026173(WNT16)	ENSBGRG00000007227(FERMT1);ENSBGRG00000009082(KDF1);ENSBGRG00000009313(PTCH1);ENSBGRG00000014436(LRG1);ENSBGRG00000017903(FGF10)
GO:0034112	BP	positive regulation of homotypic cell-cell adhesion	3	1	4	7	0.000753245	0.011894	ENSBGRG00000000868(IL6);ENSBGRG00000005982(JAK2);ENSBGRG00000022987(MMRN1)	ENSBGRG00000021481(EMILIN2)
GO:0043301	BP	negative regulation of leukocyte degranulation	4	0	4	7	0.000753245	0.011894	ENSBGRG00000000252(CD84);ENSBGRG00000000314(NCKAP1L);ENSBGRG00000018200(SPI1);ENSBGRG00000024134(IL13RA2)	-
GO:0061517	BP	macrophage proliferation	4	0	4	7	0.000753245	0.011894	ENSBGRG00000018812(CX3CL1);ENSBGRG00000019467(IL34);ENSBGRG00000020676(CSF1R);ENSBGRG00000023032(TREM2)	-
GO:0140052	BP	cellular response to oxidised low-density lipoprotein particle stimulus	3	1	4	7	0.000753245	0.011894	ENSBGRG00000013031(ADTRP);ENSBGRG00000019844(CD36);ENSBGRG00000023032(TREM2)	ENSBGRG00000015288(SMPD3)
GO:0051338	BP	regulation of transferase activity	40	15	55	499	0.000781958	0.0123164	ENSBGRG00000000290(IGF1);ENSBGRG00000000313(CCN1);ENSBGRG00000000703(ADRA1A);ENSBGRG00000000804(PTK2B);ENSBGRG00000001759(PTPRO);ENSBGRG00000002923(CCL19);ENSBGRG00000002952(CCL21);ENSBGRG00000005982(JAK2);ENSBGRG00000006027(PRNP);ENSBGRG00000007268(PIK3CG);ENSBGRG00000007893(ATP2B4);ENSBGRG00000008627(IL18);ENSBGRG00000008928(VEGFC);ENSBGRG00000009814(RELN);ENSBGRG00000010521(LTF);ENSBGRG0000001…	ENSBGRG00000000205(MSTN);ENSBGRG00000007091(HSP90AB1);ENSBGRG00000007318(CHTF18);ENSBGRG00000007455(DUSP10);ENSBGRG00000007775(WNK4);ENSBGRG00000009617(PTPRT);ENSBGRG00000010395(STOX1);ENSBGRG00000012133(TPD52L1);ENSBGRG00000013158(EZH2);ENSBGRG00000013247(NEDD9);ENSBGRG00000016855(FGF18);ENSBGRG00000020317(MMD2);ENSBGRG00000022298(ERN2);ENSBGRG00000022762(TRAF4);ENSBGRG00000026642(EMP2)
GO:0015711	BP	organic anion transport	18	16	34	269	0.0007834	0.0123164	ENSBGRG00000001437(-);ENSBGRG00000001718(PLA2G12A);ENSBGRG00000004372(NTRK2);ENSBGRG00000006593(-);ENSBGRG00000006751(SLC7A1);ENSBGRG00000007400(SLC36A2);ENSBGRG00000010530(SLC26A7);ENSBGRG00000011713(SLC1A4);ENSBGRG00000012301(SLC43A2);ENSBGRG00000012550(ATP8B4);ENSBGRG00000012680(PLA2R1);ENSBGRG00000013518(SLC27A5);ENSBGRG00000016504(SLC16A5);ENSBGRG00000017338(BDKRB2);ENSBGRG00000019844(CD36);…	ENSBGRG00000001965(ATP8A1);ENSBGRG00000005655(LRP2);ENSBGRG00000006627(SLC7A8);ENSBGRG00000007095(SLC27A3);ENSBGRG00000007140(SLC7A3);ENSBGRG00000011226(SLC4A11);ENSBGRG00000013700(SLC26A9);ENSBGRG00000017210(ABCG1);ENSBGRG00000019240(SLC37A4);ENSBGRG00000019559(LLGL2);ENSBGRG00000020268(LRRC8E);ENSBGRG00000020975(SLC22A3);ENSBGRG00000023163(ABCC6);ENSBGRG00000023206(PROCA1);ENSBGRG00000023586(AB…
GO:0008589	BP	regulation of smoothened signaling pathway	5	7	12	59	0.00078783	0.0123592	ENSBGRG00000007990(RORA);ENSBGRG00000008891(SCUBE2);ENSBGRG00000009720(GLI3);ENSBGRG00000011484(SFRP1);ENSBGRG00000025453(RUNX2)	ENSBGRG00000000478(IHH);ENSBGRG00000000918(STK36);ENSBGRG00000006415(GLI1);ENSBGRG00000009313(PTCH1);ENSBGRG00000009570(SMO);ENSBGRG00000017903(FGF10);ENSBGRG00000024802(GPC3)
GO:0036336	BP	dendritic cell migration	5	1	6	17	0.000805568	0.0125558	ENSBGRG00000002923(CCL19);ENSBGRG00000002952(CCL21);ENSBGRG00000018200(SPI1);ENSBGRG00000018227(ALOX5);ENSBGRG00000023186(GPR183)	ENSBGRG00000011114(C1QBP)
GO:0046676	BP	negative regulation of insulin secretion	4	2	6	17	0.000805568	0.0125558	ENSBGRG00000007842(KLF7);ENSBGRG00000011484(SFRP1);ENSBGRG00000015642(PRKN);ENSBGRG00000018331(ADRA2A)	ENSBGRG00000009694(KCNJ11);ENSBGRG00000013185(IRS1)
GO:0090330	BP	regulation of platelet aggregation	4	2	6	17	0.000805568	0.0125558	ENSBGRG00000000868(IL6);ENSBGRG00000005982(JAK2);ENSBGRG00000014351(SH2B3);ENSBGRG00000022987(MMRN1)	ENSBGRG00000021481(EMILIN2);ENSBGRG00000024315(ADAMTS18)
GO:0045730	BP	respiratory burst	5	2	7	23	0.000812551	0.0126102	ENSBGRG00000007179(CYBB);ENSBGRG00000007944(NCF4);ENSBGRG00000010957(CAMK1D);ENSBGRG00000019776(CLEC7A);ENSBGRG00000023032(TREM2)	ENSBGRG00000007455(DUSP10);ENSBGRG00000019240(SLC37A4)
GO:0048566	BP	embryonic digestive tract development	2	5	7	23	0.000812551	0.0126102	ENSBGRG00000009720(GLI3);ENSBGRG00000024258(PDGFRA)	ENSBGRG00000000478(IHH);ENSBGRG00000004535(STRA6);ENSBGRG00000011788(FOXF2);ENSBGRG00000017903(FGF10);ENSBGRG00000025421(SALL1)
GO:0050839	MF	cell adhesion molecule binding	14	6	20	126	0.000817232	0.0293994	ENSBGRG00000000290(IGF1);ENSBGRG00000000313(CCN1);ENSBGRG00000000652(PLPP3);ENSBGRG00000001759(PTPRO);ENSBGRG00000002438(TGFBI);ENSBGRG00000002833(ITGAV);ENSBGRG00000003900(TLN1);ENSBGRG00000014203(THY1);ENSBGRG00000014234(IL1B);ENSBGRG00000015364(FBN1);ENSBGRG00000018217(CDH13);ENSBGRG00000018812(CX3CL1);ENSBGRG00000020407(SPP1);ENSBGRG00000022849(CD151)	ENSBGRG00000000037(CXADR);ENSBGRG00000000772(COMP);ENSBGRG00000008888(CDH17);ENSBGRG00000009617(PTPRT);ENSBGRG00000022705(DSG2);ENSBGRG00000026642(EMP2)
GO:0090257	BP	regulation of muscle system process	12	6	18	111	0.000821113	0.0127158	ENSBGRG00000000290(IGF1);ENSBGRG00000000703(ADRA1A);ENSBGRG00000001275(DOCK4);ENSBGRG00000003543(ABCC9);ENSBGRG00000007893(ATP2B4);ENSBGRG00000014320(STC1);ENSBGRG00000015036(TMEM38A);ENSBGRG00000015972(DOCK5);ENSBGRG00000018331(ADRA2A);ENSBGRG00000020649(P2RX1);ENSBGRG00000022389(RYR2);ENSBGRG00000026471(KCNJ2)	ENSBGRG00000007757(CASQ2);ENSBGRG00000009846(ATP2A1);ENSBGRG00000011412(TRPC3);ENSBGRG00000020750(GTF2IRD1);ENSBGRG00000022705(DSG2);ENSBGRG00000026141(TNNI1)
GO:0023057	BP	negative regulation of signaling	56	31	87	875	0.000843536	0.0130352	ENSBGRG00000000290(IGF1);ENSBGRG00000001201(BCL6);ENSBGRG00000001759(PTPRO);ENSBGRG00000002113(SHISA3);ENSBGRG00000002168(DCN);ENSBGRG00000002809(BANK1);ENSBGRG00000002833(ITGAV);ENSBGRG00000003717(KANK1);ENSBGRG00000005021(SFRP4);ENSBGRG00000005403(CTH);ENSBGRG00000006054(XDH);ENSBGRG00000006204(SKIL);ENSBGRG00000007842(KLF7);ENSBGRG00000007893(ATP2B4);ENSBGRG00000007902(CD109);ENSBGRG0000000799…	ENSBGRG00000000205(MSTN);ENSBGRG00000003062(NME5);ENSBGRG00000004995(KIF26A);ENSBGRG00000005655(LRP2);ENSBGRG00000005686(BPIFB1);ENSBGRG00000006415(GLI1);ENSBGRG00000006565(FBN2);ENSBGRG00000007093(NKD1);ENSBGRG00000007227(FERMT1);ENSBGRG00000007455(DUSP10);ENSBGRG00000007757(CASQ2);ENSBGRG00000007850(TERT);ENSBGRG00000009313(PTCH1);ENSBGRG00000009617(PTPRT);ENSBGRG00000009694(KCNJ11);ENSBGRG0000…
GO:0043068	BP	positive regulation of programmed cell death	29	13	42	356	0.000849922	0.0131058	ENSBGRG00000000313(CCN1);ENSBGRG00000000868(IL6);ENSBGRG00000001201(BCL6);ENSBGRG00000001992(ACER2);ENSBGRG00000005021(SFRP4);ENSBGRG00000005665(ZBTB16);ENSBGRG00000005982(JAK2);ENSBGRG00000006027(PRNP);ENSBGRG00000006054(XDH);ENSBGRG00000006204(SKIL);ENSBGRG00000009678(INHBA);ENSBGRG00000010195(IRF5);ENSBGRG00000011484(SFRP1);ENSBGRG00000012579(FOXO1);ENSBGRG00000012611(GSN);ENSBGRG00000012680(P…	ENSBGRG00000002480(SOX7);ENSBGRG00000006515(STPG1);ENSBGRG00000010388(MSX1);ENSBGRG00000011114(C1QBP);ENSBGRG00000012133(TPD52L1);ENSBGRG00000017533(WNT11);ENSBGRG00000017574(IL19);ENSBGRG00000020519(SPDEF);ENSBGRG00000021133(ASCL1);ENSBGRG00000021481(EMILIN2);ENSBGRG00000021834(CSRNP3);ENSBGRG00000024151(G0S2);ENSBGRG00000025884(SOX4)
GO:0004857	MF	enzyme inhibitor activity	27	7	34	263	0.000856704	0.0300489	ENSBGRG00000002639(SPOCK1);ENSBGRG00000005774(SERPING1);ENSBGRG00000006560(PPP1R12A);ENSBGRG00000006920(AMBP);ENSBGRG00000007838(CST3);ENSBGRG00000007893(ATP2B4);ENSBGRG00000007902(CD109);ENSBGRG00000010065(RPS6KA3);ENSBGRG00000010106(CRIM1);ENSBGRG00000010521(LTF);ENSBGRG00000010835(SERPINF2);ENSBGRG00000011283(SLPI);ENSBGRG00000011592(-);ENSBGRG00000011623(ANXA3);ENSBGRG00000011872(A2M);ENSBGRG…	ENSBGRG00000001643(PPP1R1C);ENSBGRG00000007346(COL28A1);ENSBGRG00000009344(SERPINI1);ENSBGRG00000011295(PPP1R1B);ENSBGRG00000011687(C5);ENSBGRG00000019909(SERPINB12);ENSBGRG00000024802(GPC3)
GO:0048880	BP	sensory system development	19	15	34	271	0.000893255	0.0137003	ENSBGRG00000002584(COL8A1);ENSBGRG00000003422(C1QA);ENSBGRG00000004372(NTRK2);ENSBGRG00000006204(SKIL);ENSBGRG00000009486(CRYAB);ENSBGRG00000009678(INHBA);ENSBGRG00000009720(GLI3);ENSBGRG00000009917(THRB);ENSBGRG00000013536(LIM2);ENSBGRG00000014203(THY1);ENSBGRG00000014254(CYP1B1);ENSBGRG00000014296(P2RY12);ENSBGRG00000015364(FBN1);ENSBGRG00000020065(PROX1);ENSBGRG00000022668(CHRDL1);ENSBGRG00000…	ENSBGRG00000000478(IHH);ENSBGRG00000004042(OSR2);ENSBGRG00000004415(BFSP1);ENSBGRG00000004535(STRA6);ENSBGRG00000004819(AGTPBP1);ENSBGRG00000006565(FBN2);ENSBGRG00000007158(SOX8);ENSBGRG00000007837(TENM3);ENSBGRG00000010780(FREM2);ENSBGRG00000011788(FOXF2);ENSBGRG00000014633(TGIF2);ENSBGRG00000017903(FGF10);ENSBGRG00000021739(RORB);ENSBGRG00000024286(LAMA1);ENSBGRG00000024315(ADAMTS18)
GO:0055082	BP	cellular chemical homeostasis	30	17	47	412	0.000895529	0.0137003	ENSBGRG00000000748(GNA15);ENSBGRG00000000804(PTK2B);ENSBGRG00000001406(SYPL2);ENSBGRG00000001895(ZBTB20);ENSBGRG00000002022(SLC24A2);ENSBGRG00000002923(CCL19);ENSBGRG00000002952(CCL21);ENSBGRG00000003559(SLC9B2);ENSBGRG00000003645(SLC40A1);ENSBGRG00000005629(-);ENSBGRG00000007156(-);ENSBGRG00000007842(KLF7);ENSBGRG00000007893(ATP2B4);ENSBGRG00000009274(C3AR1);ENSBGRG00000009455(CYBRD1);ENSBGRG000…	ENSBGRG00000001558(MCUB);ENSBGRG00000006090(TACR1);ENSBGRG00000007480(KCTD17);ENSBGRG00000007757(CASQ2);ENSBGRG00000007775(WNK4);ENSBGRG00000009802(GRIN1);ENSBGRG00000009846(ATP2A1);ENSBGRG00000011226(SLC4A11);ENSBGRG00000011412(TRPC3);ENSBGRG00000012616(SLC34A2);ENSBGRG00000016295(CYB561);ENSBGRG00000018280(SLC8B1);ENSBGRG00000019240(SLC37A4);ENSBGRG00000019689(ADCY8);ENSBGRG00000020213(EFNA5);E…
GO:0014065	BP	phosphatidylinositol 3-kinase signaling	12	3	15	85	0.000896053	0.0137003	ENSBGRG00000000290(IGF1);ENSBGRG00000002168(DCN);ENSBGRG00000003280(HCLS1);ENSBGRG00000005982(JAK2);ENSBGRG00000007268(PIK3CG);ENSBGRG00000008627(IL18);ENSBGRG00000009814(RELN);ENSBGRG00000020868(HTR2A);ENSBGRG00000021502(NCF1);ENSBGRG00000023032(TREM2);ENSBGRG00000023316(OSM);ENSBGRG00000026173(WNT16)	ENSBGRG00000011114(C1QBP);ENSBGRG00000013185(IRS1);ENSBGRG00000023331(PRR5L)
GO:0072091	BP	regulation of stem cell proliferation	6	9	15	85	0.000896053	0.0137003	ENSBGRG00000007902(CD109);ENSBGRG00000008928(VEGFC);ENSBGRG00000009720(GLI3);ENSBGRG00000009828(PIM1);ENSBGRG00000020065(PROX1);ENSBGRG00000025453(RUNX2)	ENSBGRG00000004042(OSR2);ENSBGRG00000007227(FERMT1);ENSBGRG00000007850(TERT);ENSBGRG00000009082(KDF1);ENSBGRG00000009313(PTCH1);ENSBGRG00000009570(SMO);ENSBGRG00000015914(SOX11);ENSBGRG00000017533(WNT11);ENSBGRG00000017903(FGF10)
GO:0008083	MF	growth factor activity	8	9	17	100	0.00089699	0.0306946	ENSBGRG00000000290(IGF1);ENSBGRG00000000868(IL6);ENSBGRG00000008928(VEGFC);ENSBGRG00000009678(INHBA);ENSBGRG00000017442(IL7);ENSBGRG00000023252(LIF);ENSBGRG00000023316(OSM);ENSBGRG00000024306(FGF14)	ENSBGRG00000000205(MSTN);ENSBGRG00000001261(NRTN);ENSBGRG00000004537(-);ENSBGRG00000011843(-);ENSBGRG00000012888(-);ENSBGRG00000016855(FGF18);ENSBGRG00000017903(FGF10);ENSBGRG00000017985(NTF4);ENSBGRG00000020284(GDF7)
GO:0033500	BP	carbohydrate homeostasis	13	8	21	140	0.000907648	0.0138192	ENSBGRG00000000868(IL6);ENSBGRG00000001895(ZBTB20);ENSBGRG00000003559(SLC9B2);ENSBGRG00000007842(KLF7);ENSBGRG00000008799(PDK4);ENSBGRG00000010379(SLC39A14);ENSBGRG00000011794(SESN3);ENSBGRG00000014010(SESN2);ENSBGRG00000017564(APPL2);ENSBGRG00000018227(ALOX5);ENSBGRG00000018331(ADRA2A);ENSBGRG00000021445(SLC2A4);ENSBGRG00000025237(BHLHA15)	ENSBGRG00000009313(PTCH1);ENSBGRG00000013238(HNF4A);ENSBGRG00000018280(SLC8B1);ENSBGRG00000019240(SLC37A4);ENSBGRG00000019689(ADCY8);ENSBGRG00000020213(EFNA5);ENSBGRG00000025884(SOX4);ENSBGRG00000026523(BAIAP3)
GO:0042593	BP	glucose homeostasis	13	8	21	140	0.000907648	0.0138192	ENSBGRG00000000868(IL6);ENSBGRG00000001895(ZBTB20);ENSBGRG00000003559(SLC9B2);ENSBGRG00000007842(KLF7);ENSBGRG00000008799(PDK4);ENSBGRG00000010379(SLC39A14);ENSBGRG00000011794(SESN3);ENSBGRG00000014010(SESN2);ENSBGRG00000017564(APPL2);ENSBGRG00000018227(ALOX5);ENSBGRG00000018331(ADRA2A);ENSBGRG00000021445(SLC2A4);ENSBGRG00000025237(BHLHA15)	ENSBGRG00000009313(PTCH1);ENSBGRG00000013238(HNF4A);ENSBGRG00000018280(SLC8B1);ENSBGRG00000019240(SLC37A4);ENSBGRG00000019689(ADCY8);ENSBGRG00000020213(EFNA5);ENSBGRG00000025884(SOX4);ENSBGRG00000026523(BAIAP3)
GO:0090596	BP	sensory organ morphogenesis	10	17	27	199	0.000910272	0.01383	ENSBGRG00000002584(COL8A1);ENSBGRG00000004372(NTRK2);ENSBGRG00000006785(MAFB);ENSBGRG00000009720(GLI3);ENSBGRG00000009917(THRB);ENSBGRG00000012308(TMIE);ENSBGRG00000014203(THY1);ENSBGRG00000015364(FBN1);ENSBGRG00000020065(PROX1);ENSBGRG00000023646(CITED2)	ENSBGRG00000000350(PLS1);ENSBGRG00000000478(IHH);ENSBGRG00000001407(CELSR1);ENSBGRG00000001989(HOXA2);ENSBGRG00000004042(OSR2);ENSBGRG00000004535(STRA6);ENSBGRG00000004819(AGTPBP1);ENSBGRG00000006565(FBN2);ENSBGRG00000007158(SOX8);ENSBGRG00000007837(TENM3);ENSBGRG00000008025(DLX5);ENSBGRG00000010388(MSX1);ENSBGRG00000010395(STOX1);ENSBGRG00000011788(FOXF2);ENSBGRG00000017903(FGF10);ENSBGRG0000002…
GO:0070613	BP	regulation of protein processing	10	1	11	52	0.00091487	0.0138707	ENSBGRG00000005774(SERPING1);ENSBGRG00000009149(VSIG4);ENSBGRG00000010835(SERPINF2);ENSBGRG00000011872(A2M);ENSBGRG00000012611(GSN);ENSBGRG00000014234(IL1B);ENSBGRG00000018697(-);ENSBGRG00000023032(TREM2);ENSBGRG00000024860(CTSZ);ENSBGRG00000025983(C3)	ENSBGRG00000011114(C1QBP)
GO:0048568	BP	embryonic organ development	15	23	38	314	0.000916952	0.0138732	ENSBGRG00000000313(CCN1);ENSBGRG00000006220(JUNB);ENSBGRG00000006785(MAFB);ENSBGRG00000009720(GLI3);ENSBGRG00000012308(TMIE);ENSBGRG00000014021(FLT3LG);ENSBGRG00000014351(SH2B3);ENSBGRG00000015364(FBN1);ENSBGRG00000020065(PROX1);ENSBGRG00000022389(RYR2);ENSBGRG00000023149(RNF112);ENSBGRG00000023252(LIF);ENSBGRG00000023646(CITED2);ENSBGRG00000024258(PDGFRA);ENSBGRG00000025453(RUNX2)	ENSBGRG00000000350(PLS1);ENSBGRG00000000478(IHH);ENSBGRG00000001407(CELSR1);ENSBGRG00000001989(HOXA2);ENSBGRG00000004042(OSR2);ENSBGRG00000004535(STRA6);ENSBGRG00000006415(GLI1);ENSBGRG00000006565(FBN2);ENSBGRG00000008025(DLX5);ENSBGRG00000009313(PTCH1);ENSBGRG00000009570(SMO);ENSBGRG00000010388(MSX1);ENSBGRG00000010395(STOX1);ENSBGRG00000011788(FOXF2);ENSBGRG00000015338(TEAD2);ENSBGRG00000017533…
GO:0072078	BP	nephron tubule morphogenesis	3	9	12	60	0.0009221	0.013922	ENSBGRG00000009618(FAT4);ENSBGRG00000009720(GLI3);ENSBGRG00000016253(GREB1L)	ENSBGRG00000007158(SOX8);ENSBGRG00000007775(WNK4);ENSBGRG00000009313(PTCH1);ENSBGRG00000009570(SMO);ENSBGRG00000015539(HS3ST3B1);ENSBGRG00000015892(HS3ST3A1);ENSBGRG00000017533(WNT11);ENSBGRG00000020409(LGR4);ENSBGRG00000024802(GPC3)
GO:0002407	BP	dendritic cell chemotaxis	4	1	5	12	0.000943111	0.0142095	ENSBGRG00000002923(CCL19);ENSBGRG00000002952(CCL21);ENSBGRG00000018200(SPI1);ENSBGRG00000023186(GPR183)	ENSBGRG00000011114(C1QBP)
GO:0070838	BP	divalent metal ion transport	22	12	34	272	0.000953087	0.0142729	ENSBGRG00000000252(CD84);ENSBGRG00000000804(PTK2B);ENSBGRG00000002022(SLC24A2);ENSBGRG00000002833(ITGAV);ENSBGRG00000002923(CCL19);ENSBGRG00000002952(CCL21);ENSBGRG00000007268(PIK3CG);ENSBGRG00000007893(ATP2B4);ENSBGRG00000010379(SLC39A14);ENSBGRG00000010403(CCR5);ENSBGRG00000011981(STIM1);ENSBGRG00000014320(STC1);ENSBGRG00000015036(TMEM38A);ENSBGRG00000016156(ATP2C2);ENSBGRG00000018812(CX3CL1);E…	ENSBGRG00000001558(MCUB);ENSBGRG00000007757(CASQ2);ENSBGRG00000009802(GRIN1);ENSBGRG00000009846(ATP2A1);ENSBGRG00000011412(TRPC3);ENSBGRG00000013228(CACNA1B);ENSBGRG00000018123(CACNG5);ENSBGRG00000018280(SLC8B1);ENSBGRG00000018838(CACNA1D);ENSBGRG00000021666(ITPR3);ENSBGRG00000023166(SLC41A3);ENSBGRG00000026896(RRAD)
GO:0072511	BP	divalent inorganic cation transport	22	12	34	272	0.000953087	0.0142729	ENSBGRG00000000252(CD84);ENSBGRG00000000804(PTK2B);ENSBGRG00000002022(SLC24A2);ENSBGRG00000002833(ITGAV);ENSBGRG00000002923(CCL19);ENSBGRG00000002952(CCL21);ENSBGRG00000007268(PIK3CG);ENSBGRG00000007893(ATP2B4);ENSBGRG00000010379(SLC39A14);ENSBGRG00000010403(CCR5);ENSBGRG00000011981(STIM1);ENSBGRG00000014320(STC1);ENSBGRG00000015036(TMEM38A);ENSBGRG00000016156(ATP2C2);ENSBGRG00000018812(CX3CL1);E…	ENSBGRG00000001558(MCUB);ENSBGRG00000007757(CASQ2);ENSBGRG00000009802(GRIN1);ENSBGRG00000009846(ATP2A1);ENSBGRG00000011412(TRPC3);ENSBGRG00000013228(CACNA1B);ENSBGRG00000018123(CACNG5);ENSBGRG00000018280(SLC8B1);ENSBGRG00000018838(CACNA1D);ENSBGRG00000021666(ITPR3);ENSBGRG00000023166(SLC41A3);ENSBGRG00000026896(RRAD)
GO:0033993	BP	response to lipid	32	12	44	380	0.000953234	0.0142729	ENSBGRG00000000804(PTK2B);ENSBGRG00000000868(IL6);ENSBGRG00000000899(PTGER1);ENSBGRG00000001992(ACER2);ENSBGRG00000002923(CCL19);ENSBGRG00000002952(CCL21);ENSBGRG00000005982(JAK2);ENSBGRG00000006412(CYP24A1);ENSBGRG00000007990(RORA);ENSBGRG00000008627(IL18);ENSBGRG00000008799(PDK4);ENSBGRG00000009672(PID1);ENSBGRG00000009828(PIM1);ENSBGRG00000010403(CCR5);ENSBGRG00000010521(LTF);ENSBGRG0000001058…	ENSBGRG00000000205(MSTN);ENSBGRG00000001621(AQP3);ENSBGRG00000001989(HOXA2);ENSBGRG00000007455(DUSP10);ENSBGRG00000009313(PTCH1);ENSBGRG00000009570(SMO);ENSBGRG00000012638(ESR2);ENSBGRG00000015338(TEAD2);ENSBGRG00000017210(ABCG1);ENSBGRG00000020213(EFNA5);ENSBGRG00000021133(ASCL1);ENSBGRG00000024009(ABCB4)
GO:0006813	BP	potassium ion transport	14	9	23	160	0.000966323	0.0144389	ENSBGRG00000000804(PTK2B);ENSBGRG00000002022(SLC24A2);ENSBGRG00000003543(ABCC9);ENSBGRG00000005550(HCN2);ENSBGRG00000006172(KCNK13);ENSBGRG00000012223(KCNC1);ENSBGRG00000015036(TMEM38A);ENSBGRG00000015106(KCNIP4);ENSBGRG00000019473(KCNT1);ENSBGRG00000023032(TREM2);ENSBGRG00000023487(FLNA);ENSBGRG00000026465(-);ENSBGRG00000026466(-);ENSBGRG00000026471(KCNJ2)	ENSBGRG00000004468(KCND3);ENSBGRG00000007775(WNK4);ENSBGRG00000009357(KCNMB4);ENSBGRG00000009694(KCNJ11);ENSBGRG00000010173(LRRC26);ENSBGRG00000011476(KCNN2);ENSBGRG00000014531(KCNH6);ENSBGRG00000021011(KCNQ3);ENSBGRG00000024709(KCNF1)
GO:0046425	BP	regulation of JAK-STAT cascade	13	1	14	77	0.000970768	0.0144755	ENSBGRG00000000290(IGF1);ENSBGRG00000000399(CRLF1);ENSBGRG00000000804(PTK2B);ENSBGRG00000000868(IL6);ENSBGRG00000003280(HCLS1);ENSBGRG00000005982(JAK2);ENSBGRG00000008627(IL18);ENSBGRG00000012695(PRLR);ENSBGRG00000014254(CYP1B1);ENSBGRG00000014351(SH2B3);ENSBGRG00000020676(CSF1R);ENSBGRG00000023252(LIF);ENSBGRG00000023316(OSM)	ENSBGRG00000008348(AGAP2)
GO:0051271	BP	negative regulation of cellular component movement	17	10	27	200	0.000982891	0.0146261	ENSBGRG00000002168(DCN);ENSBGRG00000002952(CCL21);ENSBGRG00000003717(KANK1);ENSBGRG00000007767(NAV3);ENSBGRG00000007893(ATP2B4);ENSBGRG00000008142(ANGPT2);ENSBGRG00000011484(SFRP1);ENSBGRG00000013031(ADTRP);ENSBGRG00000013380(STAP1);ENSBGRG00000014254(CYP1B1);ENSBGRG00000014320(STC1);ENSBGRG00000015795(TIMP1);ENSBGRG00000016318(DPP4);ENSBGRG00000016692(SLIT2);ENSBGRG00000018812(CX3CL1);ENSBGRG000…	ENSBGRG00000000494(DNAI3);ENSBGRG00000004041(SINHCAF);ENSBGRG00000006424(DACH1);ENSBGRG00000007455(DUSP10);ENSBGRG00000009617(PTPRT);ENSBGRG00000011687(C5);ENSBGRG00000013247(NEDD9);ENSBGRG00000017533(WNT11);ENSBGRG00000021481(EMILIN2);ENSBGRG00000025531(BMERB1)
GO:0015893	BP	drug transport	10	9	19	122	0.000988569	0.0146522	ENSBGRG00000001437(-);ENSBGRG00000003191(SLC22A5);ENSBGRG00000006751(SLC7A1);ENSBGRG00000007400(SLC36A2);ENSBGRG00000009678(INHBA);ENSBGRG00000011277(-);ENSBGRG00000013682(TCN1);ENSBGRG00000014632(-);ENSBGRG00000015642(PRKN);ENSBGRG00000024596(TCN2)	ENSBGRG00000003770(SLC19A2);ENSBGRG00000005655(LRP2);ENSBGRG00000006627(SLC7A8);ENSBGRG00000007140(SLC7A3);ENSBGRG00000011226(SLC4A11);ENSBGRG00000019655(SLC29A4);ENSBGRG00000020975(SLC22A3);ENSBGRG00000023163(ABCC6);ENSBGRG00000023586(ABCC1)
GO:0046942	BP	carboxylic acid transport	14	11	25	180	0.000988697	0.0146522	ENSBGRG00000001437(-);ENSBGRG00000001718(PLA2G12A);ENSBGRG00000004372(NTRK2);ENSBGRG00000006751(SLC7A1);ENSBGRG00000007400(SLC36A2);ENSBGRG00000010530(SLC26A7);ENSBGRG00000011713(SLC1A4);ENSBGRG00000012301(SLC43A2);ENSBGRG00000012680(PLA2R1);ENSBGRG00000013518(SLC27A5);ENSBGRG00000016504(SLC16A5);ENSBGRG00000017338(BDKRB2);ENSBGRG00000019844(CD36);ENSBGRG00000022600(SLC38A2)	ENSBGRG00000005655(LRP2);ENSBGRG00000006627(SLC7A8);ENSBGRG00000007095(SLC27A3);ENSBGRG00000007140(SLC7A3);ENSBGRG00000019559(LLGL2);ENSBGRG00000020268(LRRC8E);ENSBGRG00000020975(SLC22A3);ENSBGRG00000023163(ABCC6);ENSBGRG00000023206(PROCA1);ENSBGRG00000023586(ABCC1);ENSBGRG00000024009(ABCB4)
GO:0010001	BP	glial cell differentiation	13	8	21	141	0.000996697	0.0147405	ENSBGRG00000000652(PLPP3);ENSBGRG00000003422(C1QA);ENSBGRG00000004372(NTRK2);ENSBGRG00000009720(GLI3);ENSBGRG00000009814(RELN);ENSBGRG00000014737(C5AR1);ENSBGRG00000016476(CNTN1);ENSBGRG00000016918(LGI4);ENSBGRG00000019467(IL34);ENSBGRG00000023032(TREM2);ENSBGRG00000023149(RNF112);ENSBGRG00000023252(LIF);ENSBGRG00000025826(ZNF365)	ENSBGRG00000007158(SOX8);ENSBGRG00000007455(DUSP10);ENSBGRG00000009570(SMO);ENSBGRG00000012503(PHGDH);ENSBGRG00000017903(FGF10);ENSBGRG00000020754(NKX6-1);ENSBGRG00000021133(ASCL1);ENSBGRG00000025884(SOX4)
GO:0005539	MF	glycosaminoglycan binding	12	6	18	110	0.00101841	0.0340198	ENSBGRG00000000123(EVA1C);ENSBGRG00000002168(DCN);ENSBGRG00000003226(ABI3BP);ENSBGRG00000004317(AOC1);ENSBGRG00000009361(STAB1);ENSBGRG00000010521(LTF);ENSBGRG00000011484(SFRP1);ENSBGRG00000013043(REG4);ENSBGRG00000015364(FBN1);ENSBGRG00000016692(SLIT2);ENSBGRG00000020493(PCOLCE);ENSBGRG00000023032(TREM2)	ENSBGRG00000000205(MSTN);ENSBGRG00000000772(COMP);ENSBGRG00000009313(PTCH1);ENSBGRG00000011114(C1QBP);ENSBGRG00000016457(FGFR4);ENSBGRG00000017903(FGF10)
GO:0031325	BP	positive regulation of cellular metabolic process	125	66	191	2186	0.00102506	0.015129	ENSBGRG00000000290(IGF1);ENSBGRG00000000313(CCN1);ENSBGRG00000000314(NCKAP1L);ENSBGRG00000000399(CRLF1);ENSBGRG00000000652(PLPP3);ENSBGRG00000000703(ADRA1A);ENSBGRG00000000804(PTK2B);ENSBGRG00000000868(IL6);ENSBGRG00000001201(BCL6);ENSBGRG00000001895(ZBTB20);ENSBGRG00000001992(ACER2);ENSBGRG00000002028(MDFIC);ENSBGRG00000002059(TFEC);ENSBGRG00000002168(DCN);ENSBGRG00000002309(LUM);ENSBGRG00000002…	ENSBGRG00000000205(MSTN);ENSBGRG00000000478(IHH);ENSBGRG00000000485(CAVIN4);ENSBGRG00000001263(PXYLP1);ENSBGRG00000001496(MACC1);ENSBGRG00000001989(HOXA2);ENSBGRG00000002480(SOX7);ENSBGRG00000004042(OSR2);ENSBGRG00000004819(AGTPBP1);ENSBGRG00000004985(RFX3);ENSBGRG00000005831(KLF5);ENSBGRG00000006415(GLI1);ENSBGRG00000007091(HSP90AB1);ENSBGRG00000007158(SOX8);ENSBGRG00000007318(CHTF18);ENSBGRG000…
GO:1903039	BP	positive regulation of leukocyte cell-cell adhesion	16	6	22	151	0.00103041	0.0151771	ENSBGRG00000000290(IGF1);ENSBGRG00000000314(NCKAP1L);ENSBGRG00000000868(IL6);ENSBGRG00000001201(BCL6);ENSBGRG00000002242(IGFBP2);ENSBGRG00000005665(ZBTB16);ENSBGRG00000005982(JAK2);ENSBGRG00000006751(SLC7A1);ENSBGRG00000008627(IL18);ENSBGRG00000009720(GLI3);ENSBGRG00000014234(IL1B);ENSBGRG00000016318(DPP4);ENSBGRG00000018227(ALOX5);ENSBGRG00000020424(VNN1);ENSBGRG00000022744(PYCARD);ENSBGRG000000…	ENSBGRG00000000478(IHH);ENSBGRG00000007455(DUSP10);ENSBGRG00000013255(EFNB3);ENSBGRG00000017062(MYB);ENSBGRG00000025884(SOX4);ENSBGRG00000026534(PNP)
GO:0016064	BP	immunoglobulin mediated immune response	11	2	13	69	0.0010336	0.0151931	ENSBGRG00000001201(BCL6);ENSBGRG00000003422(C1QA);ENSBGRG00000003430(C1QC);ENSBGRG00000015945(FCGR1A);ENSBGRG00000019910(BTK);ENSBGRG00000020276(-);ENSBGRG00000020327(C1S);ENSBGRG00000023032(TREM2);ENSBGRG00000024134(IL13RA2);ENSBGRG00000025863(PARP3);ENSBGRG00000025983(C3)	ENSBGRG00000011413(EXO1);ENSBGRG00000024586(FOXJ1)
GO:0042509	BP	regulation of tyrosine phosphorylation of STAT protein	10	0	10	45	0.00103644	0.0152039	ENSBGRG00000000290(IGF1);ENSBGRG00000000399(CRLF1);ENSBGRG00000000868(IL6);ENSBGRG00000003280(HCLS1);ENSBGRG00000005982(JAK2);ENSBGRG00000008627(IL18);ENSBGRG00000014351(SH2B3);ENSBGRG00000020676(CSF1R);ENSBGRG00000023252(LIF);ENSBGRG00000023316(OSM)	-
GO:0071702	BP	organic substance transport	63	57	120	1285	0.00104111	0.0152416	ENSBGRG00000000290(IGF1);ENSBGRG00000000868(IL6);ENSBGRG00000001229(ESYT1);ENSBGRG00000001437(-);ENSBGRG00000001644(SNX10);ENSBGRG00000001718(PLA2G12A);ENSBGRG00000002833(ITGAV);ENSBGRG00000003191(SLC22A5);ENSBGRG00000003280(HCLS1);ENSBGRG00000003435(-);ENSBGRG00000003559(SLC9B2);ENSBGRG00000003727(UGCG);ENSBGRG00000004372(NTRK2);ENSBGRG00000005073(MAFA);ENSBGRG00000006593(-);ENSBGRG00000006751(S…	ENSBGRG00000000350(PLS1);ENSBGRG00000000772(COMP);ENSBGRG00000001600(OLFM2);ENSBGRG00000001621(AQP3);ENSBGRG00000001965(ATP8A1);ENSBGRG00000003770(SLC19A2);ENSBGRG00000004152(SLC28A3);ENSBGRG00000004479(SLC15A2);ENSBGRG00000004535(STRA6);ENSBGRG00000004985(RFX3);ENSBGRG00000005334(SLC43A3);ENSBGRG00000005655(LRP2);ENSBGRG00000006627(SLC7A8);ENSBGRG00000007095(SLC27A3);ENSBGRG00000007140(SLC7A3);E…
GO:0006816	BP	calcium ion transport	20	11	31	242	0.00105025	0.0153443	ENSBGRG00000000252(CD84);ENSBGRG00000000804(PTK2B);ENSBGRG00000002022(SLC24A2);ENSBGRG00000002833(ITGAV);ENSBGRG00000002923(CCL19);ENSBGRG00000002952(CCL21);ENSBGRG00000007268(PIK3CG);ENSBGRG00000007893(ATP2B4);ENSBGRG00000010403(CCR5);ENSBGRG00000011981(STIM1);ENSBGRG00000014320(STC1);ENSBGRG00000015036(TMEM38A);ENSBGRG00000016156(ATP2C2);ENSBGRG00000018812(CX3CL1);ENSBGRG00000019084(ATP2B3);ENS…	ENSBGRG00000001558(MCUB);ENSBGRG00000007757(CASQ2);ENSBGRG00000009802(GRIN1);ENSBGRG00000009846(ATP2A1);ENSBGRG00000011412(TRPC3);ENSBGRG00000013228(CACNA1B);ENSBGRG00000018123(CACNG5);ENSBGRG00000018280(SLC8B1);ENSBGRG00000018838(CACNA1D);ENSBGRG00000021666(ITPR3);ENSBGRG00000026896(RRAD)
GO:0050790	BP	regulation of catalytic activity	69	30	99	1027	0.00106034	0.0154605	ENSBGRG00000000290(IGF1);ENSBGRG00000000313(CCN1);ENSBGRG00000000314(NCKAP1L);ENSBGRG00000000703(ADRA1A);ENSBGRG00000000804(PTK2B);ENSBGRG00000001201(BCL6);ENSBGRG00000001759(PTPRO);ENSBGRG00000001992(ACER2);ENSBGRG00000002639(SPOCK1);ENSBGRG00000002923(CCL19);ENSBGRG00000002952(CCL21);ENSBGRG00000004262(GPR65);ENSBGRG00000004372(NTRK2);ENSBGRG00000004500(RGS1);ENSBGRG00000005982(JAK2);ENSBGRG000…	ENSBGRG00000000112(TIAM1);ENSBGRG00000000205(MSTN);ENSBGRG00000002266(ARHGEF19);ENSBGRG00000002480(SOX7);ENSBGRG00000007091(HSP90AB1);ENSBGRG00000007318(CHTF18);ENSBGRG00000007455(DUSP10);ENSBGRG00000007775(WNK4);ENSBGRG00000007850(TERT);ENSBGRG00000009617(PTPRT);ENSBGRG00000010395(STOX1);ENSBGRG00000010580(MCM2);ENSBGRG00000011295(PPP1R1B);ENSBGRG00000012133(TPD52L1);ENSBGRG00000013158(EZH2);ENS…
GO:0003007	BP	heart morphogenesis	10	14	24	171	0.00106672	0.0155222	ENSBGRG00000000313(CCN1);ENSBGRG00000009618(FAT4);ENSBGRG00000009828(PIM1);ENSBGRG00000020065(PROX1);ENSBGRG00000020231(SEMA3C);ENSBGRG00000021492(GAA);ENSBGRG00000022389(RYR2);ENSBGRG00000023487(FLNA);ENSBGRG00000023646(CITED2);ENSBGRG00000026173(WNT16)	ENSBGRG00000000478(IHH);ENSBGRG00000001054(DNAH11);ENSBGRG00000005655(LRP2);ENSBGRG00000009313(PTCH1);ENSBGRG00000009570(SMO);ENSBGRG00000010388(MSX1);ENSBGRG00000015338(TEAD2);ENSBGRG00000017533(WNT11);ENSBGRG00000019194(AXIN2);ENSBGRG00000021204(CCDC40);ENSBGRG00000025139(FZD2);ENSBGRG00000025884(SOX4);ENSBGRG00000026141(TNNI1);ENSBGRG00000026642(EMP2)
GO:0030168	BP	platelet activation	9	3	12	61	0.00107489	0.0155799	ENSBGRG00000000868(IL6);ENSBGRG00000005982(JAK2);ENSBGRG00000014296(P2RY12);ENSBGRG00000014351(SH2B3);ENSBGRG00000018331(ADRA2A);ENSBGRG00000020649(P2RX1);ENSBGRG00000022987(MMRN1);ENSBGRG00000023128(TREML1);ENSBGRG00000024258(PDGFRA)	ENSBGRG00000000772(COMP);ENSBGRG00000021481(EMILIN2);ENSBGRG00000024315(ADAMTS18)
GO:0003338	BP	metanephros morphogenesis	1	6	7	24	0.00107731	0.0155799	ENSBGRG00000023252(LIF)	ENSBGRG00000007158(SOX8);ENSBGRG00000009570(SMO);ENSBGRG00000017903(FGF10);ENSBGRG00000020409(LGR4);ENSBGRG00000024586(FOXJ1);ENSBGRG00000025421(SALL1)
GO:0014068	BP	positive regulation of phosphatidylinositol 3-kinase signaling	10	1	11	53	0.00108146	0.0155799	ENSBGRG00000000290(IGF1);ENSBGRG00000002168(DCN);ENSBGRG00000003280(HCLS1);ENSBGRG00000005982(JAK2);ENSBGRG00000008627(IL18);ENSBGRG00000009814(RELN);ENSBGRG00000021502(NCF1);ENSBGRG00000023032(TREM2);ENSBGRG00000023316(OSM);ENSBGRG00000026173(WNT16)	ENSBGRG00000023331(PRR5L)
GO:0045669	BP	positive regulation of osteoblast differentiation	8	3	11	53	0.00108146	0.0155799	ENSBGRG00000000290(IGF1);ENSBGRG00000000313(CCN1);ENSBGRG00000000868(IL6);ENSBGRG00000008891(SCUBE2);ENSBGRG00000009720(GLI3);ENSBGRG00000010521(LTF);ENSBGRG00000025453(RUNX2);ENSBGRG00000026238(JUND)	ENSBGRG00000000494(DNAI3);ENSBGRG00000006565(FBN2);ENSBGRG00000015914(SOX11)
GO:0060675	BP	ureteric bud morphogenesis	3	8	11	53	0.00108146	0.0155799	ENSBGRG00000009618(FAT4);ENSBGRG00000009720(GLI3);ENSBGRG00000016253(GREB1L)	ENSBGRG00000007158(SOX8);ENSBGRG00000009313(PTCH1);ENSBGRG00000009570(SMO);ENSBGRG00000015539(HS3ST3B1);ENSBGRG00000015892(HS3ST3A1);ENSBGRG00000017533(WNT11);ENSBGRG00000020409(LGR4);ENSBGRG00000024802(GPC3)
GO:0051048	BP	negative regulation of secretion	11	3	14	78	0.00110717	0.015887	ENSBGRG00000000252(CD84);ENSBGRG00000000314(NCKAP1L);ENSBGRG00000007842(KLF7);ENSBGRG00000011484(SFRP1);ENSBGRG00000013031(ADTRP);ENSBGRG00000015642(PRKN);ENSBGRG00000018200(SPI1);ENSBGRG00000018331(ADRA2A);ENSBGRG00000023252(LIF);ENSBGRG00000023316(OSM);ENSBGRG00000024134(IL13RA2)	ENSBGRG00000007775(WNK4);ENSBGRG00000009694(KCNJ11);ENSBGRG00000013185(IRS1)
GO:1905330	BP	regulation of morphogenesis of an epithelium	3	11	14	78	0.00110717	0.015887	ENSBGRG00000011484(SFRP1);ENSBGRG00000023252(LIF);ENSBGRG00000024066(DAB2)	ENSBGRG00000001407(CELSR1);ENSBGRG00000007093(NKD1);ENSBGRG00000007158(SOX8);ENSBGRG00000007227(FERMT1);ENSBGRG00000009570(SMO);ENSBGRG00000010395(STOX1);ENSBGRG00000017533(WNT11);ENSBGRG00000017903(FGF10);ENSBGRG00000020409(LGR4);ENSBGRG00000024802(GPC3);ENSBGRG00000025139(FZD2)
GO:0033198	BP	response to ATP	4	2	6	18	0.00113608	0.0162054	ENSBGRG00000003543(ABCC9);ENSBGRG00000014296(P2RY12);ENSBGRG00000020649(P2RX1);ENSBGRG00000020931(NT5E)	ENSBGRG00000009694(KCNJ11);ENSBGRG00000011412(TRPC3)
GO:0050869	BP	negative regulation of B cell activation	5	1	6	18	0.00113608	0.0162054	ENSBGRG00000001201(BCL6);ENSBGRG00000002809(BANK1);ENSBGRG00000011484(SFRP1);ENSBGRG00000019910(BTK);ENSBGRG00000025863(PARP3)	ENSBGRG00000024586(FOXJ1)
GO:0090023	BP	positive regulation of neutrophil chemotaxis	5	1	6	18	0.00113608	0.0162054	ENSBGRG00000000314(NCKAP1L);ENSBGRG00000002923(CCL19);ENSBGRG00000002952(CCL21);ENSBGRG00000009274(C3AR1);ENSBGRG00000014737(C5AR1)	ENSBGRG00000011114(C1QBP)
GO:0046328	BP	regulation of JNK cascade	12	5	17	105	0.00115377	0.0164253	ENSBGRG00000000804(PTK2B);ENSBGRG00000002028(MDFIC);ENSBGRG00000002923(CCL19);ENSBGRG00000002952(CCL21);ENSBGRG00000006109(FLT4);ENSBGRG00000010835(SERPINF2);ENSBGRG00000011484(SFRP1);ENSBGRG00000017698(DKK1);ENSBGRG00000018261(TNFRSF11A);ENSBGRG00000021502(NCF1);ENSBGRG00000022744(PYCARD);ENSBGRG00000026173(WNT16)	ENSBGRG00000007455(DUSP10);ENSBGRG00000012133(TPD52L1);ENSBGRG00000022298(ERN2);ENSBGRG00000022762(TRAF4);ENSBGRG00000023372(UNC5CL)
GO:0030195	BP	negative regulation of blood coagulation	6	2	8	31	0.00116343	0.0165303	ENSBGRG00000000266(PROS1);ENSBGRG00000010835(SERPINF2);ENSBGRG00000013031(ADTRP);ENSBGRG00000014351(SH2B3);ENSBGRG00000018034(PLAU);ENSBGRG00000024258(PDGFRA)	ENSBGRG00000002634(-);ENSBGRG00000024315(ADAMTS18)
GO:0098636	CC	protein complex involved in cell adhesion	8	1	9	38	0.00117634	0.0388751	ENSBGRG00000002833(ITGAV);ENSBGRG00000008389(TNC);ENSBGRG00000014471(ITGA9);ENSBGRG00000018034(PLAU);ENSBGRG00000020271(ITGA1);ENSBGRG00000021881(ITGA11);ENSBGRG00000022052(ITGAM);ENSBGRG00000022987(MMRN1)	ENSBGRG00000008610(ITGA7)
GO:0019724	BP	B cell mediated immunity	11	2	13	70	0.00118821	0.0168164	ENSBGRG00000001201(BCL6);ENSBGRG00000003422(C1QA);ENSBGRG00000003430(C1QC);ENSBGRG00000015945(FCGR1A);ENSBGRG00000019910(BTK);ENSBGRG00000020276(-);ENSBGRG00000020327(C1S);ENSBGRG00000023032(TREM2);ENSBGRG00000024134(IL13RA2);ENSBGRG00000025863(PARP3);ENSBGRG00000025983(C3)	ENSBGRG00000011413(EXO1);ENSBGRG00000024586(FOXJ1)
GO:1903531	BP	negative regulation of secretion by cell	11	2	13	70	0.00118821	0.0168164	ENSBGRG00000000252(CD84);ENSBGRG00000000314(NCKAP1L);ENSBGRG00000007842(KLF7);ENSBGRG00000011484(SFRP1);ENSBGRG00000013031(ADTRP);ENSBGRG00000015642(PRKN);ENSBGRG00000018200(SPI1);ENSBGRG00000018331(ADRA2A);ENSBGRG00000023252(LIF);ENSBGRG00000023316(OSM);ENSBGRG00000024134(IL13RA2)	ENSBGRG00000009694(KCNJ11);ENSBGRG00000013185(IRS1)
GO:0060348	BP	bone development	14	8	22	153	0.00122877	0.0173564	ENSBGRG00000000290(IGF1);ENSBGRG00000001644(SNX10);ENSBGRG00000003559(SLC9B2);ENSBGRG00000005021(SFRP4);ENSBGRG00000008891(SCUBE2);ENSBGRG00000009618(FAT4);ENSBGRG00000009720(GLI3);ENSBGRG00000010521(LTF);ENSBGRG00000014320(STC1);ENSBGRG00000014351(SH2B3);ENSBGRG00000015364(FBN1);ENSBGRG00000018017(SIGLEC15);ENSBGRG00000023646(CITED2);ENSBGRG00000025453(RUNX2)	ENSBGRG00000000478(IHH);ENSBGRG00000000772(COMP);ENSBGRG00000004042(OSR2);ENSBGRG00000008025(DLX5);ENSBGRG00000010388(MSX1);ENSBGRG00000015288(SMPD3);ENSBGRG00000016855(FGF18);ENSBGRG00000019194(AXIN2)
GO:0009991	BP	response to extracellular stimulus	22	8	30	234	0.00123853	0.0174602	ENSBGRG00000003543(ABCC9);ENSBGRG00000004317(AOC1);ENSBGRG00000006412(CYP24A1);ENSBGRG00000008799(PDK4);ENSBGRG00000009096(FOS);ENSBGRG00000009828(PIM1);ENSBGRG00000011484(SFRP1);ENSBGRG00000011794(SESN3);ENSBGRG00000012579(FOXO1);ENSBGRG00000014010(SESN2);ENSBGRG00000014296(P2RY12);ENSBGRG00000017564(APPL2);ENSBGRG00000017992(PCSK1N);ENSBGRG00000018072(HTR4);ENSBGRG00000020407(SPP1);ENSBGRG00000…	ENSBGRG00000001621(AQP3);ENSBGRG00000004995(KIF26A);ENSBGRG00000007775(WNK4);ENSBGRG00000009694(KCNJ11);ENSBGRG00000009802(GRIN1);ENSBGRG00000011412(TRPC3);ENSBGRG00000016100(KRT20);ENSBGRG00000020975(SLC22A3)
GO:0090303	BP	positive regulation of wound healing	8	2	10	46	0.0012412	0.0174637	ENSBGRG00000000868(IL6);ENSBGRG00000003717(KANK1);ENSBGRG00000005982(JAK2);ENSBGRG00000010835(SERPINF2);ENSBGRG00000018331(ADRA2A);ENSBGRG00000019776(CLEC7A);ENSBGRG00000019844(CD36);ENSBGRG00000022987(MMRN1)	ENSBGRG00000007227(FERMT1);ENSBGRG00000021481(EMILIN2)
GO:0007229	BP	integrin-mediated signaling pathway	9	3	12	62	0.00124812	0.017493	ENSBGRG00000000652(PLPP3);ENSBGRG00000000804(PTK2B);ENSBGRG00000002833(ITGAV);ENSBGRG00000003900(TLN1);ENSBGRG00000014203(THY1);ENSBGRG00000015795(TIMP1);ENSBGRG00000021881(ITGA11);ENSBGRG00000023487(FLNA);ENSBGRG00000025777(VAV1)	ENSBGRG00000007227(FERMT1);ENSBGRG00000008888(CDH17);ENSBGRG00000026642(EMP2)
GO:0061333	BP	renal tubule morphogenesis	3	9	12	62	0.00124812	0.017493	ENSBGRG00000009618(FAT4);ENSBGRG00000009720(GLI3);ENSBGRG00000016253(GREB1L)	ENSBGRG00000007158(SOX8);ENSBGRG00000007775(WNK4);ENSBGRG00000009313(PTCH1);ENSBGRG00000009570(SMO);ENSBGRG00000015539(HS3ST3B1);ENSBGRG00000015892(HS3ST3A1);ENSBGRG00000017533(WNT11);ENSBGRG00000020409(LGR4);ENSBGRG00000024802(GPC3)
GO:0046330	BP	positive regulation of JNK cascade	10	4	14	79	0.00125929	0.0176154	ENSBGRG00000000804(PTK2B);ENSBGRG00000002923(CCL19);ENSBGRG00000002952(CCL21);ENSBGRG00000006109(FLT4);ENSBGRG00000010835(SERPINF2);ENSBGRG00000017698(DKK1);ENSBGRG00000018261(TNFRSF11A);ENSBGRG00000021502(NCF1);ENSBGRG00000022744(PYCARD);ENSBGRG00000026173(WNT16)	ENSBGRG00000012133(TPD52L1);ENSBGRG00000022298(ERN2);ENSBGRG00000022762(TRAF4);ENSBGRG00000023372(UNC5CL)
GO:0002532	BP	production of molecular mediator involved in inflammatory response	9	2	11	54	0.00127226	0.0177283	ENSBGRG00000000868(IL6);ENSBGRG00000007328(ALOX5AP);ENSBGRG00000017564(APPL2);ENSBGRG00000018227(ALOX5);ENSBGRG00000018652(IL4R);ENSBGRG00000019776(CLEC7A);ENSBGRG00000020649(P2RX1);ENSBGRG00000022744(PYCARD);ENSBGRG00000023032(TREM2)	ENSBGRG00000007455(DUSP10);ENSBGRG00000012943(IL17D)
GO:0072171	BP	mesonephric tubule morphogenesis	3	8	11	54	0.00127226	0.0177283	ENSBGRG00000009618(FAT4);ENSBGRG00000009720(GLI3);ENSBGRG00000016253(GREB1L)	ENSBGRG00000007158(SOX8);ENSBGRG00000009313(PTCH1);ENSBGRG00000009570(SMO);ENSBGRG00000015539(HS3ST3B1);ENSBGRG00000015892(HS3ST3A1);ENSBGRG00000017533(WNT11);ENSBGRG00000020409(LGR4);ENSBGRG00000024802(GPC3)
GO:0008016	BP	regulation of heart contraction	11	6	17	106	0.0012851	0.0178727	ENSBGRG00000000703(ADRA1A);ENSBGRG00000003543(ABCC9);ENSBGRG00000007893(ATP2B4);ENSBGRG00000009917(THRB);ENSBGRG00000014320(STC1);ENSBGRG00000015036(TMEM38A);ENSBGRG00000020514(CACNA2D1);ENSBGRG00000021492(GAA);ENSBGRG00000022389(RYR2);ENSBGRG00000022985(SCN4B);ENSBGRG00000026471(KCNJ2)	ENSBGRG00000004468(KCND3);ENSBGRG00000007757(CASQ2);ENSBGRG00000011476(KCNN2);ENSBGRG00000018838(CACNA1D);ENSBGRG00000019969(SPTBN4);ENSBGRG00000022705(DSG2)
GO:0090090	BP	negative regulation of canonical Wnt signaling pathway	9	7	16	97	0.00130113	0.0180609	ENSBGRG00000001759(PTPRO);ENSBGRG00000002113(SHISA3);ENSBGRG00000005021(SFRP4);ENSBGRG00000009720(GLI3);ENSBGRG00000011484(SFRP1);ENSBGRG00000015642(PRKN);ENSBGRG00000017698(DKK1);ENSBGRG00000024066(DAB2);ENSBGRG00000024729(BICC1)	ENSBGRG00000006415(GLI1);ENSBGRG00000007093(NKD1);ENSBGRG00000007227(FERMT1);ENSBGRG00000017533(WNT11);ENSBGRG00000018756(KREMEN1);ENSBGRG00000019194(AXIN2);ENSBGRG00000024802(GPC3)
GO:0016055	BP	Wnt signaling pathway	15	19	34	277	0.00130797	0.0181212	ENSBGRG00000000652(PLPP3);ENSBGRG00000001759(PTPRO);ENSBGRG00000002028(MDFIC);ENSBGRG00000002113(SHISA3);ENSBGRG00000003717(KANK1);ENSBGRG00000005021(SFRP4);ENSBGRG00000009255(DIXDC1);ENSBGRG00000009720(GLI3);ENSBGRG00000010581(FZD8);ENSBGRG00000011484(SFRP1);ENSBGRG00000015642(PRKN);ENSBGRG00000017698(DKK1);ENSBGRG00000024066(DAB2);ENSBGRG00000024729(BICC1);ENSBGRG00000026173(WNT16)	ENSBGRG00000001203(CELSR2);ENSBGRG00000001407(CELSR1);ENSBGRG00000002480(SOX7);ENSBGRG00000006415(GLI1);ENSBGRG00000007093(NKD1);ENSBGRG00000007227(FERMT1);ENSBGRG00000007850(TERT);ENSBGRG00000008025(DLX5);ENSBGRG00000012174(RNF43);ENSBGRG00000014025(TLE1);ENSBGRG00000017533(WNT11);ENSBGRG00000017903(FGF10);ENSBGRG00000018756(KREMEN1);ENSBGRG00000019194(AXIN2);ENSBGRG00000020409(LGR4);ENSBGRG0000…
GO:0030003	BP	cellular cation homeostasis	26	13	39	331	0.00131226	0.0181458	ENSBGRG00000000748(GNA15);ENSBGRG00000000804(PTK2B);ENSBGRG00000001406(SYPL2);ENSBGRG00000002022(SLC24A2);ENSBGRG00000002923(CCL19);ENSBGRG00000002952(CCL21);ENSBGRG00000003645(SLC40A1);ENSBGRG00000005629(-);ENSBGRG00000007156(-);ENSBGRG00000007893(ATP2B4);ENSBGRG00000009274(C3AR1);ENSBGRG00000009455(CYBRD1);ENSBGRG00000010379(SLC39A14);ENSBGRG00000010403(CCR5);ENSBGRG00000014320(STC1);ENSBGRG000…	ENSBGRG00000001558(MCUB);ENSBGRG00000006090(TACR1);ENSBGRG00000007480(KCTD17);ENSBGRG00000007757(CASQ2);ENSBGRG00000007775(WNK4);ENSBGRG00000009802(GRIN1);ENSBGRG00000009846(ATP2A1);ENSBGRG00000011226(SLC4A11);ENSBGRG00000011412(TRPC3);ENSBGRG00000016295(CYB561);ENSBGRG00000018280(SLC8B1);ENSBGRG00000019240(SLC37A4);ENSBGRG00000019689(ADCY8)
GO:0006873	BP	cellular ion homeostasis	26	14	40	342	0.00131748	0.0181832	ENSBGRG00000000748(GNA15);ENSBGRG00000000804(PTK2B);ENSBGRG00000001406(SYPL2);ENSBGRG00000002022(SLC24A2);ENSBGRG00000002923(CCL19);ENSBGRG00000002952(CCL21);ENSBGRG00000003645(SLC40A1);ENSBGRG00000005629(-);ENSBGRG00000007156(-);ENSBGRG00000007893(ATP2B4);ENSBGRG00000009274(C3AR1);ENSBGRG00000009455(CYBRD1);ENSBGRG00000010379(SLC39A14);ENSBGRG00000010403(CCR5);ENSBGRG00000014320(STC1);ENSBGRG000…	ENSBGRG00000001558(MCUB);ENSBGRG00000006090(TACR1);ENSBGRG00000007480(KCTD17);ENSBGRG00000007757(CASQ2);ENSBGRG00000007775(WNK4);ENSBGRG00000009802(GRIN1);ENSBGRG00000009846(ATP2A1);ENSBGRG00000011226(SLC4A11);ENSBGRG00000011412(TRPC3);ENSBGRG00000012616(SLC34A2);ENSBGRG00000016295(CYB561);ENSBGRG00000018280(SLC8B1);ENSBGRG00000019240(SLC37A4);ENSBGRG00000019689(ADCY8)
[truncated: 467 more rows]
