# Supplementary material for: Transcriptomics Reveals the Differences in mRNA Expression Patterns in Yak Uterus of Follicular, Luteal, and Pregnant Phases
Source: Animals (Basel). 2025 Mar 14;15(6):837. doi: 10.3390/ani15060837 (PMC11939727; doi:10.3390/ani15060837)
Supplement: Supplementary file 1 [file animals-15-00837-s001.zip › animals-3455919-supplementary/Supplementary Table S7.xlsx]

## Sheet: Supplementary Table S7
Supplementary Table S7: UFP_vs_ULP. KEGG significantly enriched signaling pathways
PathwayID	Pathway	level1	level2	Up	Down	DEG	Total	Pvalue	adjustPvalue	Up_gene	Down_gene	URL
ko00590	Arachidonic acid metabolism	Metabolism	Lipid metabolism	7	1	8	62	0.00015432	0.0258204	ENSBGRG00000000999(EPHX2|K08726);ENSBGRG00000025350(-|K07413);ENSBGRG00000025211(PLA2G3|K01047);ENSBGRG00000003388(GPX7|K00432);ENSBGRG00000025285(-|K07413);ENSBGRG00000005175(-|K01047);ENSBGRG00000005137(-|K01047)	ENSBGRG00000013821(PTGS1|K00509)	http://www.kegg.jp/kegg-bin/show_pathway?map00590/K08726%09%23FFFFFF,red/K07413%09%23FFFFFF,red/K01047%09%23FFFFFF,red/K00432%09%23FFFFFF,red/K00509%09%23FFFFFF,green
ko00830	Retinol metabolism	Metabolism	Metabolism of cofactors and vitamins	7	0	7	53	0.000346944	0.0258204	ENSBGRG00000018841(-|K00678);ENSBGRG00000003564(-|K13369);ENSBGRG00000025350(-|K07413);ENSBGRG00000002471(CYP27C1|K17951);ENSBGRG00000023761(-|K00157);ENSBGRG00000025285(-|K07413);ENSBGRG00000011499(-|K11147)	-	http://www.kegg.jp/kegg-bin/show_pathway?map00830/K00678%09%23FFFFFF,red/K13369%09%23FFFFFF,red/K07413%09%23FFFFFF,red/K17951%09%23FFFFFF,red/K00157%09%23FFFFFF,red/K11147%09%23FFFFFF,red
ko04024	cAMP signaling pathway	Environmental Information Processing	Signal transduction	9	5	14	200	0.000528409	0.0258204	ENSBGRG00000006415(GLI1|K16797);ENSBGRG00000003550(CRHR2|K04579);ENSBGRG00000009313(PTCH1|K06225);ENSBGRG00000019689(ADCY8|K08048);ENSBGRG00000009802(GRIN1|K05208);ENSBGRG00000000112(TIAM1|K05731);ENSBGRG00000011295(PPP1R1B|K15494);ENSBGRG00000018838(CACNA1D|K04851);ENSBGRG00000014260(TNNI3|K12044)	ENSBGRG00000009096(FOS|K04379);ENSBGRG00000009927(GRIA1|K05197);ENSBGRG00000024803(PLCE1|K05860);ENSBGRG00000005331(PTGER3|K04260);ENSBGRG00000006669(NPR1|K12323)	http://www.kegg.jp/kegg-bin/show_pathway?map04024/K16797%09%23FFFFFF,red/K04579%09%23FFFFFF,red/K06225%09%23FFFFFF,red/K08048%09%23FFFFFF,red/K05208%09%23FFFFFF,red/K05731%09%23FFFFFF,red/K15494%09%23FFFFFF,red/K04851%09%23FFFFFF,red/K12044%09%23FFFFFF,red/K04379%09%23FFFFFF,green/K05197%09%23FFFFFF,green/K05860%09%23FFFFFF,green/K04260%09%23FFFFFF,green/K12323%09%23FFFFFF,green
ko04927	Cortisol synthesis and secretion	Organismal Systems	Endocrine system	4	3	7	57	0.000546464	0.0258204	ENSBGRG00000019689(ADCY8|K08048);ENSBGRG00000007753(CACNA1G|K04854);ENSBGRG00000004363(CYP11A1|K00498);ENSBGRG00000018838(CACNA1D|K04851)	ENSBGRG00000000523(NR4A1|K04465);ENSBGRG00000010821(KCNK3|K04914);ENSBGRG00000018086(STAR|K16931)	http://www.kegg.jp/kegg-bin/show_pathway?map04927/K08048%09%23FFFFFF,red/K04854%09%23FFFFFF,red/K00498%09%23FFFFFF,red/K04851%09%23FFFFFF,red/K04465%09%23FFFFFF,green/K04914%09%23FFFFFF,green/K16931%09%23FFFFFF,green
ko00591	Linoleic acid metabolism	Metabolism	Lipid metabolism	5	0	5	30	0.000848368	0.0320683	ENSBGRG00000025350(-|K07413);ENSBGRG00000025211(PLA2G3|K01047);ENSBGRG00000025285(-|K07413);ENSBGRG00000005175(-|K01047);ENSBGRG00000005137(-|K01047)	-	http://www.kegg.jp/kegg-bin/show_pathway?map00591/K07413%09%23FFFFFF,red/K01047%09%23FFFFFF,red
ko04925	Aldosterone synthesis and secretion	Organismal Systems	Endocrine system	4	4	8	82	0.00105764	0.0333156	ENSBGRG00000019689(ADCY8|K08048);ENSBGRG00000007753(CACNA1G|K04854);ENSBGRG00000004363(CYP11A1|K00498);ENSBGRG00000018838(CACNA1D|K04851)	ENSBGRG00000000523(NR4A1|K04465);ENSBGRG00000010821(KCNK3|K04914);ENSBGRG00000006669(NPR1|K12323);ENSBGRG00000018086(STAR|K16931)	http://www.kegg.jp/kegg-bin/show_pathway?map04925/K08048%09%23FFFFFF,red/K04854%09%23FFFFFF,red/K00498%09%23FFFFFF,red/K04851%09%23FFFFFF,red/K04465%09%23FFFFFF,green/K04914%09%23FFFFFF,green/K12323%09%23FFFFFF,green/K16931%09%23FFFFFF,green
ko00270	Cysteine and methionine metabolism	Metabolism	Amino acid metabolism	5	1	6	48	0.00124534	0.033624	ENSBGRG00000012503(PHGDH|K00058);ENSBGRG00000008940(SMS|K00802);ENSBGRG00000007676(-|K01011);ENSBGRG00000015370(PSAT1|K00831);ENSBGRG00000007725(TST|K01011)	ENSBGRG00000013272(CDO1|K00456)	http://www.kegg.jp/kegg-bin/show_pathway?map00270/K00058%09%23FFFFFF,red/K00802%09%23FFFFFF,red/K01011%09%23FFFFFF,red/K00831%09%23FFFFFF,red/K00456%09%23FFFFFF,green
ko00140	Steroid hormone biosynthesis	Metabolism	Lipid metabolism	4	1	5	44	0.00485687	0.114744	ENSBGRG00000003564(-|K13369);ENSBGRG00000025350(-|K07413);ENSBGRG00000004363(CYP11A1|K00498);ENSBGRG00000025285(-|K07413)	ENSBGRG00000010949(CYP2D6|K07414)	http://www.kegg.jp/kegg-bin/show_pathway?map00140/K13369%09%23FFFFFF,red/K07413%09%23FFFFFF,red/K00498%09%23FFFFFF,red/K07414%09%23FFFFFF,green
ko04014	Ras signaling pathway	Environmental Information Processing	Signal transduction	9	3	12	215	0.0083744	0.169775	ENSBGRG00000025211(PLA2G3|K01047);ENSBGRG00000009802(GRIN1|K05208);ENSBGRG00000016285(-|K04570);ENSBGRG00000000112(TIAM1|K05731);ENSBGRG00000020213(EFNA5|K05462);ENSBGRG00000005175(-|K01047);ENSBGRG00000008113(PGF|K16859);ENSBGRG00000005137(-|K01047);ENSBGRG00000016591(RASAL1|K17632)	ENSBGRG00000015839(FGFR1|K04362);ENSBGRG00000022996(PAK3|K05733);ENSBGRG00000024803(PLCE1|K05860)	http://www.kegg.jp/kegg-bin/show_pathway?map04014/K01047%09%23FFFFFF,red/K05208%09%23FFFFFF,red/K04570%09%23FFFFFF,red/K05731%09%23FFFFFF,red/K05462%09%23FFFFFF,red/K16859%09%23FFFFFF,red/K17632%09%23FFFFFF,red/K04362%09%23FFFFFF,green/K05733%09%23FFFFFF,green/K05860%09%23FFFFFF,green
ko04923	Regulation of lipolysis in adipocytes	Organismal Systems	Endocrine system	2	3	5	51	0.00911369	0.169775	ENSBGRG00000019689(ADCY8|K08048);ENSBGRG00000016172(PNPLA3|K16816)	ENSBGRG00000013821(PTGS1|K00509);ENSBGRG00000005331(PTGER3|K04260);ENSBGRG00000006669(NPR1|K12323)	http://www.kegg.jp/kegg-bin/show_pathway?map04923/K08048%09%23FFFFFF,red/K16816%09%23FFFFFF,red/K00509%09%23FFFFFF,green/K04260%09%23FFFFFF,green/K12323%09%23FFFFFF,green
ko04340	Hedgehog signaling pathway	Environmental Information Processing	Signal transduction	4	1	5	52	0.00988107	0.169775	ENSBGRG00000000478(IHH|K11989);ENSBGRG00000006415(GLI1|K16797);ENSBGRG00000003621(PTCH2|K11101);ENSBGRG00000009313(PTCH1|K06225)	ENSBGRG00000023441(ARRB1|K04439)	http://www.kegg.jp/kegg-bin/show_pathway?map04340/K11989%09%23FFFFFF,red/K16797%09%23FFFFFF,red/K11101%09%23FFFFFF,red/K06225%09%23FFFFFF,red/K04439%09%23FFFFFF,green
ko04122	Sulfur relay system	Genetic Information Processing	Folding, sorting and degradation	2	0	2	7	0.0123825	0.180275	ENSBGRG00000007676(-|K01011);ENSBGRG00000007725(TST|K01011)	-	http://www.kegg.jp/kegg-bin/show_pathway?map04122/K01011%09%23FFFFFF,red
ko04929	GnRH secretion	Organismal Systems	Endocrine system	3	2	5	55	0.0124473	0.180275	ENSBGRG00000012638(ESR2|K08551);ENSBGRG00000007753(CACNA1G|K04854);ENSBGRG00000018838(CACNA1D|K04851)	ENSBGRG00000008715(KCNN3|K04944);ENSBGRG00000023441(ARRB1|K04439)	http://www.kegg.jp/kegg-bin/show_pathway?map04929/K08551%09%23FFFFFF,red/K04854%09%23FFFFFF,red/K04851%09%23FFFFFF,red/K04944%09%23FFFFFF,green/K04439%09%23FFFFFF,green
ko00100	Steroid biosynthesis	Metabolism	Lipid metabolism	3	0	3	20	0.0133537	0.180275	ENSBGRG00000019539(MSMO1|K07750);ENSBGRG00000026259(TM7SF2|K00222);ENSBGRG00000002753(FDFT1|K00801)	-	http://www.kegg.jp/kegg-bin/show_pathway?map00100/K07750%09%23FFFFFF,red/K00222%09%23FFFFFF,red/K00801%09%23FFFFFF,red
ko04977	Vitamin digestion and absorption	Organismal Systems	Digestive system	3	0	3	21	0.0152936	0.184169	ENSBGRG00000018841(-|K00678);ENSBGRG00000003770(SLC19A2|K14610);ENSBGRG00000023586(ABCC1|K05665)	-	http://www.kegg.jp/kegg-bin/show_pathway?map04977/K00678%09%23FFFFFF,red/K14610%09%23FFFFFF,red/K05665%09%23FFFFFF,red
ko00750	Vitamin B6 metabolism	Metabolism	Metabolism of cofactors and vitamins	2	0	2	8	0.0162364	0.184169	ENSBGRG00000015370(PSAT1|K00831);ENSBGRG00000023761(-|K00157)	-	http://www.kegg.jp/kegg-bin/show_pathway?map00750/K00831%09%23FFFFFF,red/K00157%09%23FFFFFF,red
ko00592	alpha-Linolenic acid metabolism	Metabolism	Lipid metabolism	3	0	3	22	0.0173841	0.184169	ENSBGRG00000025211(PLA2G3|K01047);ENSBGRG00000005175(-|K01047);ENSBGRG00000005137(-|K01047)	-	http://www.kegg.jp/kegg-bin/show_pathway?map00592/K01047%09%23FFFFFF,red
ko04713	Circadian entrainment	Organismal Systems	Environmental adaptation	4	2	6	82	0.0175399	0.184169	ENSBGRG00000019689(ADCY8|K08048);ENSBGRG00000009802(GRIN1|K05208);ENSBGRG00000007753(CACNA1G|K04854);ENSBGRG00000018838(CACNA1D|K04851)	ENSBGRG00000009096(FOS|K04379);ENSBGRG00000009927(GRIA1|K05197)	http://www.kegg.jp/kegg-bin/show_pathway?map04713/K08048%09%23FFFFFF,red/K05208%09%23FFFFFF,red/K04854%09%23FFFFFF,red/K04851%09%23FFFFFF,red/K04379%09%23FFFFFF,green/K05197%09%23FFFFFF,green
ko00920	Sulfur metabolism	Metabolism	Energy metabolism	2	0	2	9	0.0205302	0.204222	ENSBGRG00000007676(-|K01011);ENSBGRG00000007725(TST|K01011)	-	http://www.kegg.jp/kegg-bin/show_pathway?map00920/K01011%09%23FFFFFF,red
ko00230	Purine metabolism	Metabolism	Nucleotide metabolism	4	3	7	116	0.027791	0.262624	ENSBGRG00000019689(ADCY8|K08048);ENSBGRG00000016708(NT5C|K01081);ENSBGRG00000026534(PNP|K03783);ENSBGRG00000015381(AK8|K00939)	ENSBGRG00000001740(PDE1A|K13755);ENSBGRG00000023201(PDE6C|K13757);ENSBGRG00000006669(NPR1|K12323)	http://www.kegg.jp/kegg-bin/show_pathway?map00230/K08048%09%23FFFFFF,red/K01081%09%23FFFFFF,red/K03783%09%23FFFFFF,red/K00939%09%23FFFFFF,red/K13755%09%23FFFFFF,green/K13757%09%23FFFFFF,green/K12323%09%23FFFFFF,green
ko00052	Galactose metabolism	Metabolism	Carbohydrate metabolism	3	0	3	28	0.0331152	0.298037	ENSBGRG00000013005(-|K00011);ENSBGRG00000004261(-|K00011);ENSBGRG00000006169(HK2|K00844)	-	http://www.kegg.jp/kegg-bin/show_pathway?map00052/K00011%09%23FFFFFF,red/K00844%09%23FFFFFF,red
ko00051	Fructose and mannose metabolism	Metabolism	Carbohydrate metabolism	3	0	3	30	0.0395651	0.327203	ENSBGRG00000013005(-|K00011);ENSBGRG00000004261(-|K00011);ENSBGRG00000006169(HK2|K00844)	-	http://www.kegg.jp/kegg-bin/show_pathway?map00051/K00011%09%23FFFFFF,red/K00844%09%23FFFFFF,red
ko00480	Glutathione metabolism	Metabolism	Metabolism of other amino acids	4	0	4	51	0.0398183	0.327203	ENSBGRG00000010591(-|K01581);ENSBGRG00000008940(SMS|K00802);ENSBGRG00000006356(IDH2|K00031);ENSBGRG00000003388(GPX7|K00432)	-	http://www.kegg.jp/kegg-bin/show_pathway?map00480/K01581%09%23FFFFFF,red/K00802%09%23FFFFFF,red/K00031%09%23FFFFFF,red/K00432%09%23FFFFFF,red
ko00910	Nitrogen metabolism	Metabolism	Energy metabolism	2	0	2	14	0.0477705	0.351858	ENSBGRG00000014191(CA3|K01672);ENSBGRG00000014309(CA1|K01672)	-	http://www.kegg.jp/kegg-bin/show_pathway?map00910/K01672%09%23FFFFFF,red
ko04727	GABAergic synapse	Organismal Systems	Nervous system	3	2	5	79	0.0498496	0.351858	ENSBGRG00000007496(ABAT|K13524);ENSBGRG00000019689(ADCY8|K08048);ENSBGRG00000018838(CACNA1D|K04851)	ENSBGRG00000011203(-|K04647);ENSBGRG00000000742(GABRA1|K05175)	http://www.kegg.jp/kegg-bin/show_pathway?map04727/K13524%09%23FFFFFF,red/K08048%09%23FFFFFF,red/K04851%09%23FFFFFF,red/K04647%09%23FFFFFF,green/K05175%09%23FFFFFF,green
