# Supplementary material for: Transcriptomics Reveals the Differences in mRNA Expression Patterns in Yak Uterus of Follicular, Luteal, and Pregnant Phases
Source: Animals (Basel). 2025 Mar 14;15(6):837. doi: 10.3390/ani15060837 (PMC11939727; doi:10.3390/ani15060837)
Supplement: Supplementary file 1 [file animals-15-00837-s001.zip › animals-3455919-supplementary/Supplementary Table S8.xlsx]

## Sheet: Supplementary Table S8
Supplementary Table S8：ULP_vs_UPP. KEGG significantly enriched signaling pathways
PathwayID	Pathway	level1	level2	Up	Down	DEG	Total	Pvalue	adjustPvalue	Up_gene	Down_gene	URL
ko04610	Complement and coagulation cascades	Organismal Systems	Immune system	23	3	26	81	7.88624e-11	1.78229e-08	ENSBGRG00000020308(-|K04004);ENSBGRG00000011872(A2M|K03910);ENSBGRG00000010835(SERPINF2|K03983);ENSBGRG00000007555(-|K01334);ENSBGRG00000024642(C7|K03996);ENSBGRG00000018034(PLAU|K01348);ENSBGRG00000020276(-|K01330);ENSBGRG00000009149(VSIG4|K19822);ENSBGRG00000012431(CFHR5|K23817);ENSBGRG00000022052(ITGAM|K06461);ENSBGRG00000018916(F13A1|K03917);ENSBGRG00000019361(-|K04012);ENSBGRG00000014737(C5A…	ENSBGRG00000015612(F10|K01314);ENSBGRG00000002634(-|K01344);ENSBGRG00000011687(C5|K03994)	http://www.kegg.jp/kegg-bin/show_pathway?map04610/K04004%09%23FFFFFF,red/K03910%09%23FFFFFF,red/K03983%09%23FFFFFF,red/K01334%09%23FFFFFF,red/K03996%09%23FFFFFF,red/K01348%09%23FFFFFF,red/K01330%09%23FFFFFF,red/K19822%09%23FFFFFF,red/K23817%09%23FFFFFF,red/K06461%09%23FFFFFF,red/K03917%09%23FFFFFF,red/K04012%09%23FFFFFF,red/K04010%09%23FFFFFF,red/K03908%09%23FFFFFF,red/K03986%09%23FFFFFF,red/K039…
ko04020	Calcium signaling pathway	Environmental Information Processing	Signal transduction	25	14	39	219	2.8456e-07	3.21553e-05	ENSBGRG00000020649(P2RX1|K05215);ENSBGRG00000008928(VEGFC|K05449);ENSBGRG00000000804(PTK2B|K05871);ENSBGRG00000007298(OXTR|K04229);ENSBGRG00000018072(HTR4|K04160);ENSBGRG00000004372(NTRK2|K04360);ENSBGRG00000006109(FLT4|K05097);ENSBGRG00000018513(HTR7|K04163);ENSBGRG00000013703(PTAFR|K04279);ENSBGRG00000000703(ADRA1A|K04135);ENSBGRG00000024258(PDGFRA|K04363);ENSBGRG00000010957(CAMK1D|K08794);ENSB…	ENSBGRG00000006090(TACR1|K04222);ENSBGRG00000019689(ADCY8|K08048);ENSBGRG00000013228(CACNA1B|K04849);ENSBGRG00000016143(-|K04809);ENSBGRG00000017228(TPCN1|K16896);ENSBGRG00000009802(GRIN1|K05208);ENSBGRG00000016855(FGF18|K04358);ENSBGRG00000009846(ATP2A1|K05853);ENSBGRG00000007757(CASQ2|K23445);ENSBGRG00000000709(MCOLN3|K04994);ENSBGRG00000018838(CACNA1D|K04851);ENSBGRG00000016457(FGFR4|K05095);E…	http://www.kegg.jp/kegg-bin/show_pathway?map04020/K05215%09%23FFFFFF,red/K05449%09%23FFFFFF,red/K05871%09%23FFFFFF,red/K04229%09%23FFFFFF,red/K04160%09%23FFFFFF,red/K04360%09%23FFFFFF,red/K05097%09%23FFFFFF,red/K04163%09%23FFFFFF,red/K04279%09%23FFFFFF,red/K04135%09%23FFFFFF,red/K04363%09%23FFFFFF,red/K08794%09%23FFFFFF,red/K04637%09%23FFFFFF,red/K04962%09%23FFFFFF,red/K13755%09%23FFFFFF,red/K043…
ko04061	Viral protein interaction with cytokine and cytokine receptor	Environmental Information Processing	Signaling molecules and interaction	13	2	15	77	0.000526945	0.0268944	ENSBGRG00000010403(CCR5|K04180);ENSBGRG00000007861(CX3CR1|K04192);ENSBGRG00000008627(IL18|K05482);ENSBGRG00000002952(CCL21|K16062);ENSBGRG00000002923(CCL19|K05512);ENSBGRG00000020676(CSF1R|K05090);ENSBGRG00000009380(CCL24|K21097);ENSBGRG00000000868(IL6|K05405);ENSBGRG00000018812(CX3CL1|K05508);ENSBGRG00000019467(IL34|K22633);ENSBGRG00000023792(CCL14|K21092);ENSBGRG00000010316(-|K04176);ENSBGRG000…	ENSBGRG00000006043(IL22RA1|K05138);ENSBGRG00000017574(IL19|K05444)	http://www.kegg.jp/kegg-bin/show_pathway?map04061/K04180%09%23FFFFFF,red/K04192%09%23FFFFFF,red/K05482%09%23FFFFFF,red/K16062%09%23FFFFFF,red/K05512%09%23FFFFFF,red/K05090%09%23FFFFFF,red/K21097%09%23FFFFFF,red/K05405%09%23FFFFFF,red/K05508%09%23FFFFFF,red/K22633%09%23FFFFFF,red/K21092%09%23FFFFFF,red/K04176%09%23FFFFFF,red/K16596%09%23FFFFFF,red/K05138%09%23FFFFFF,green/K05444%09%23FFFFFF,green
ko04380	Osteoclast differentiation	Organismal Systems	Development and regeneration	18	0	18	103	0.000608099	0.0268944	ENSBGRG00000022191(-|K07992);ENSBGRG00000001772(-|K12560);ENSBGRG00000007944(NCF4|K08012);ENSBGRG00000014234(IL1B|K04519);ENSBGRG00000011162(-|K06551);ENSBGRG00000010717(-|K06551);ENSBGRG00000023032(TREM2|K14378);ENSBGRG00000018200(SPI1|K09438);ENSBGRG00000020676(CSF1R|K05090);ENSBGRG00000018670(-|K06512);ENSBGRG00000015945(FCGR1A|K06498);ENSBGRG00000009096(FOS|K04379);ENSBGRG00000022164(FOSB|K09…	-	http://www.kegg.jp/kegg-bin/show_pathway?map04380/K07992%09%23FFFFFF,red/K12560%09%23FFFFFF,red/K08012%09%23FFFFFF,red/K04519%09%23FFFFFF,red/K06551%09%23FFFFFF,red/K14378%09%23FFFFFF,red/K09438%09%23FFFFFF,red/K05090%09%23FFFFFF,red/K06512%09%23FFFFFF,red/K06498%09%23FFFFFF,red/K04379%09%23FFFFFF,red/K09029%09%23FFFFFF,red/K07370%09%23FFFFFF,red/K14379%09%23FFFFFF,red/K05147%09%23FFFFFF,red/K080…
ko04062	Chemokine signaling pathway	Organismal Systems	Immune system	21	3	24	157	0.000638684	0.0268944	ENSBGRG00000000804(PTK2B|K05871);ENSBGRG00000023441(ARRB1|K04439);ENSBGRG00000010403(CCR5|K04180);ENSBGRG00000007861(CX3CR1|K04192);ENSBGRG00000005982(JAK2|K04447);ENSBGRG00000002952(CCL21|K16062);ENSBGRG00000002923(CCL19|K05512);ENSBGRG00000009380(CCL24|K21097);ENSBGRG00000018812(CX3CL1|K05508);ENSBGRG00000014591(SHC4|K17449);ENSBGRG00000026658(PIK3R5|K21290);ENSBGRG00000019207(WAS|K05747);ENSBG…	ENSBGRG00000019689(ADCY8|K08048);ENSBGRG00000000112(TIAM1|K05731);ENSBGRG00000026011(JAK3|K11218)	http://www.kegg.jp/kegg-bin/show_pathway?map04062/K05871%09%23FFFFFF,red/K04439%09%23FFFFFF,red/K04180%09%23FFFFFF,red/K04192%09%23FFFFFF,red/K04447%09%23FFFFFF,red/K16062%09%23FFFFFF,red/K05512%09%23FFFFFF,red/K21097%09%23FFFFFF,red/K05508%09%23FFFFFF,red/K17449%09%23FFFFFF,red/K21290%09%23FFFFFF,red/K05747%09%23FFFFFF,red/K21289%09%23FFFFFF,red/K05730%09%23FFFFFF,red/K08893%09%23FFFFFF,red/K210…
ko04151	PI3K-Akt signaling pathway	Environmental Information Processing	Signal transduction	26	15	41	326	0.00071401	0.0268944	ENSBGRG00000000290(IGF1|K05459);ENSBGRG00000020271(ITGA1|K06480);ENSBGRG00000008928(VEGFC|K05449);ENSBGRG00000020407(SPP1|K06250);ENSBGRG00000012695(PRLR|K05081);ENSBGRG00000008389(TNC|K06252);ENSBGRG00000004372(NTRK2|K04360);ENSBGRG00000006109(FLT4|K05097);ENSBGRG00000003074(PPP2R3A|K11583);ENSBGRG00000024258(PDGFRA|K04363);ENSBGRG00000014021(FLT3LG|K05454);ENSBGRG00000005982(JAK2|K04447);ENSBGR…	ENSBGRG00000024286(LAMA1|K05637);ENSBGRG00000016246(-|K05462);ENSBGRG00000012136(SGK2|K13303);ENSBGRG00000017062(MYB|K09420);ENSBGRG00000017985(NTF4|K12457);ENSBGRG00000013185(IRS1|K16172);ENSBGRG00000020213(EFNA5|K05462);ENSBGRG00000008610(ITGA7|K06583);ENSBGRG00000016285(-|K04570);ENSBGRG00000016855(FGF18|K04358);ENSBGRG00000007091(HSP90AB1|K04079);ENSBGRG00000016457(FGFR4|K05095);ENSBGRG000000…	http://www.kegg.jp/kegg-bin/show_pathway?map04151/K05459%09%23FFFFFF,red/K06480%09%23FFFFFF,red/K05449%09%23FFFFFF,red/K06250%09%23FFFFFF,red/K05081%09%23FFFFFF,red/K06252%09%23FFFFFF,red/K04360%09%23FFFFFF,red/K05097%09%23FFFFFF,red/K11583%09%23FFFFFF,red/K04363%09%23FFFFFF,red/K05454%09%23FFFFFF,red/K04447%09%23FFFFFF,red/K06587%09%23FFFFFF,red/K05090%09%23FFFFFF,red/K06249%09%23FFFFFF,red/K064…
ko04640	Hematopoietic cell lineage	Organismal Systems	Immune system	15	0	15	91	0.00307442	0.0892334	ENSBGRG00000019844(CD36|K06259);ENSBGRG00000020271(ITGA1|K06480);ENSBGRG00000009746(CD1E|K06448);ENSBGRG00000014234(IL1B|K04519);ENSBGRG00000014021(FLT3LG|K05454);ENSBGRG00000022052(ITGAM|K06461);ENSBGRG00000020676(CSF1R|K05090);ENSBGRG00000019361(-|K04012);ENSBGRG00000014754(-|K06473);ENSBGRG00000000868(IL6|K05405);ENSBGRG00000015945(FCGR1A|K06498);ENSBGRG00000018652(IL4R|K05071);ENSBGRG00000017…	-	http://www.kegg.jp/kegg-bin/show_pathway?map04640/K06259%09%23FFFFFF,red/K06480%09%23FFFFFF,red/K06448%09%23FFFFFF,red/K04519%09%23FFFFFF,red/K05454%09%23FFFFFF,red/K06461%09%23FFFFFF,red/K05090%09%23FFFFFF,red/K04012%09%23FFFFFF,red/K06473%09%23FFFFFF,red/K05405%09%23FFFFFF,red/K06498%09%23FFFFFF,red/K05071%09%23FFFFFF,red/K05431%09%23FFFFFF,red/K04391%09%23FFFFFF,red/K04008%09%23FFFFFF,red
ko04010	MAPK signaling pathway	Environmental Information Processing	Signal transduction	21	11	32	257	0.0031587	0.0892334	ENSBGRG00000000290(IGF1|K05459);ENSBGRG00000008928(VEGFC|K05449);ENSBGRG00000023441(ARRB1|K04439);ENSBGRG00000014234(IL1B|K04519);ENSBGRG00000004372(NTRK2|K04360);ENSBGRG00000006109(FLT4|K05097);ENSBGRG00000024258(PDGFRA|K04363);ENSBGRG00000014021(FLT3LG|K05454);ENSBGRG00000026552(RASGRP4|K12363);ENSBGRG00000009656(RASGRP3|K12362);ENSBGRG00000010065(RPS6KA3|K04373);ENSBGRG00000020676(CSF1R|K05090…	ENSBGRG00000021687(CACNA2D3|K04860);ENSBGRG00000013228(CACNA1B|K04849);ENSBGRG00000016246(-|K05462);ENSBGRG00000017985(NTF4|K12457);ENSBGRG00000020213(EFNA5|K05462);ENSBGRG00000016855(FGF18|K04358);ENSBGRG00000018838(CACNA1D|K04851);ENSBGRG00000016457(FGFR4|K05095);ENSBGRG00000007455(DUSP10|K20216);ENSBGRG00000017903(FGF10|K04358);ENSBGRG00000018123(CACNG5|K04870)	http://www.kegg.jp/kegg-bin/show_pathway?map04010/K05459%09%23FFFFFF,red/K05449%09%23FFFFFF,red/K04439%09%23FFFFFF,red/K04519%09%23FFFFFF,red/K04360%09%23FFFFFF,red/K05097%09%23FFFFFF,red/K04363%09%23FFFFFF,red/K05454%09%23FFFFFF,red/K12363%09%23FFFFFF,red/K12362%09%23FFFFFF,red/K04373%09%23FFFFFF,red/K05090%09%23FFFFFF,red/K04459%09%23FFFFFF,red/K04437%09%23FFFFFF,red/K04355%09%23FFFFFF,red/K048…
ko04145	Phagosome	Cellular Processes	Transport and catabolism	17	2	19	131	0.00416904	0.104689	ENSBGRG00000012680(PLA2R1|K06560);ENSBGRG00000019844(CD36|K06259);ENSBGRG00000001772(-|K12560);ENSBGRG00000007944(NCF4|K08012);ENSBGRG00000019242(COLEC12|K10062);ENSBGRG00000020276(-|K01330);ENSBGRG00000022052(ITGAM|K06461);ENSBGRG00000019776(CLEC7A|K10074);ENSBGRG00000002833(ITGAV|K06487);ENSBGRG00000015945(FCGR1A|K06498);ENSBGRG00000018040(CD14|K04391);ENSBGRG00000019544(-|K06563);ENSBGRG000000…	ENSBGRG00000000772(COMP|K04659);ENSBGRG00000002931(ATP6V0A4|K02154)	http://www.kegg.jp/kegg-bin/show_pathway?map04145/K06560%09%23FFFFFF,red/K06259%09%23FFFFFF,red/K12560%09%23FFFFFF,red/K08012%09%23FFFFFF,red/K10062%09%23FFFFFF,red/K01330%09%23FFFFFF,red/K06461%09%23FFFFFF,red/K10074%09%23FFFFFF,red/K06487%09%23FFFFFF,red/K06498%09%23FFFFFF,red/K04391%09%23FFFFFF,red/K06563%09%23FFFFFF,red/K06558%09%23FFFFFF,red/K08011%09%23FFFFFF,red/K21421%09%23FFFFFF,red/K021…
ko00830	Retinol metabolism	Metabolism	Metabolism of cofactors and vitamins	2	8	10	53	0.00555731	0.118076	ENSBGRG00000023587(-|K07413);ENSBGRG00000001847(ADH6|K13952)	ENSBGRG00000018841(-|K00678);ENSBGRG00000002471(CYP27C1|K17951);ENSBGRG00000025506(CYP1A1|K07408);ENSBGRG00000023761(-|K00157);ENSBGRG00000003564(-|K13369);ENSBGRG00000025350(-|K07413);ENSBGRG00000026310(-|K00157);ENSBGRG00000025285(-|K07413)	http://www.kegg.jp/kegg-bin/show_pathway?map00830/K13952%09%23FFFFFF,red/K00678%09%23FFFFFF,green/K17951%09%23FFFFFF,green/K07408%09%23FFFFFF,green/K00157%09%23FFFFFF,green/K13369%09%23FFFFFF,green/K07413%09%23FFFFFF,purple
ko04014	Ras signaling pathway	Environmental Information Processing	Signal transduction	18	9	27	215	0.00574707	0.118076	ENSBGRG00000000290(IGF1|K05459);ENSBGRG00000008928(VEGFC|K05449);ENSBGRG00000004372(NTRK2|K04360);ENSBGRG00000006109(FLT4|K05097);ENSBGRG00000018513(HTR7|K04163);ENSBGRG00000022996(PAK3|K05733);ENSBGRG00000024258(PDGFRA|K04363);ENSBGRG00000014021(FLT3LG|K05454);ENSBGRG00000026552(RASGRP4|K12363);ENSBGRG00000015132(RASSF5|K08015);ENSBGRG00000009656(RASGRP3|K12362);ENSBGRG00000020676(CSF1R|K05090);…	ENSBGRG00000009802(GRIN1|K05208);ENSBGRG00000000112(TIAM1|K05731);ENSBGRG00000016246(-|K05462);ENSBGRG00000017985(NTF4|K12457);ENSBGRG00000020213(EFNA5|K05462);ENSBGRG00000016285(-|K04570);ENSBGRG00000016855(FGF18|K04358);ENSBGRG00000016457(FGFR4|K05095);ENSBGRG00000017903(FGF10|K04358)	http://www.kegg.jp/kegg-bin/show_pathway?map04014/K05459%09%23FFFFFF,red/K05449%09%23FFFFFF,red/K04360%09%23FFFFFF,red/K05097%09%23FFFFFF,red/K04163%09%23FFFFFF,red/K05733%09%23FFFFFF,red/K04363%09%23FFFFFF,red/K05454%09%23FFFFFF,red/K12363%09%23FFFFFF,red/K08015%09%23FFFFFF,red/K12362%09%23FFFFFF,red/K05090%09%23FFFFFF,red/K05860%09%23FFFFFF,red/K17449%09%23FFFFFF,red/K04355%09%23FFFFFF,red/K054…
ko04024	cAMP signaling pathway	Environmental Information Processing	Signal transduction	16	9	25	200	0.00817135	0.136562	ENSBGRG00000009927(GRIA1|K05197);ENSBGRG00000007298(OXTR|K04229);ENSBGRG00000018072(HTR4|K04160);ENSBGRG00000006560(PPP1R12A|K06270);ENSBGRG00000005550(HCN2|K04955);ENSBGRG00000006669(NPR1|K12323);ENSBGRG00000022389(RYR2|K04962);ENSBGRG00000007893(ATP2B4|K05850);ENSBGRG00000024803(PLCE1|K05860);ENSBGRG00000014570(MYL9|K12755);ENSBGRG00000003179(CAMK2D|K04515);ENSBGRG00000021420(CAMK2A|K04515);ENS…	ENSBGRG00000006415(GLI1|K16797);ENSBGRG00000019689(ADCY8|K08048);ENSBGRG00000011295(PPP1R1B|K15494);ENSBGRG00000009313(PTCH1|K06225);ENSBGRG00000009802(GRIN1|K05208);ENSBGRG00000000112(TIAM1|K05731);ENSBGRG00000009913(ACOX3|K00232);ENSBGRG00000009846(ATP2A1|K05853);ENSBGRG00000018838(CACNA1D|K04851)	http://www.kegg.jp/kegg-bin/show_pathway?map04024/K05197%09%23FFFFFF,red/K04229%09%23FFFFFF,red/K04160%09%23FFFFFF,red/K06270%09%23FFFFFF,red/K04955%09%23FFFFFF,red/K12323%09%23FFFFFF,red/K04962%09%23FFFFFF,red/K05850%09%23FFFFFF,red/K05860%09%23FFFFFF,red/K12755%09%23FFFFFF,red/K04515%09%23FFFFFF,red/K04355%09%23FFFFFF,red/K05730%09%23FFFFFF,red/K04379%09%23FFFFFF,red/K16797%09%23FFFFFF,green/K0…
ko04978	Mineral absorption	Organismal Systems	Digestive system	8	2	10	56	0.00828255	0.136562	ENSBGRG00000009455(CYBRD1|K08370);ENSBGRG00000003645(SLC40A1|K14685);ENSBGRG00000007893(ATP2B4|K05850);ENSBGRG00000022584(MT2A|K14739);ENSBGRG00000022376(-|K00522);ENSBGRG00000005629(-|K00522);ENSBGRG00000007156(-|K00522);ENSBGRG00000019084(ATP2B3|K05850)	ENSBGRG00000012616(SLC34A2|K14683);ENSBGRG00000013700(SLC26A9|K14706)	http://www.kegg.jp/kegg-bin/show_pathway?map04978/K08370%09%23FFFFFF,red/K14685%09%23FFFFFF,red/K05850%09%23FFFFFF,red/K14739%09%23FFFFFF,red/K00522%09%23FFFFFF,red/K14683%09%23FFFFFF,green/K14706%09%23FFFFFF,green
ko00600	Sphingolipid metabolism	Metabolism	Lipid metabolism	6	3	9	48	0.00871271	0.136562	ENSBGRG00000001992(ACER2|K01441);ENSBGRG00000000652(PLPP3|K01080);ENSBGRG00000006674(SGMS2|K04714);ENSBGRG00000009888(DEGS1|K04712);ENSBGRG00000003727(UGCG|K00720);ENSBGRG00000011624(SGPP1|K04716)	ENSBGRG00000015288(SMPD3|K12352);ENSBGRG00000024900(CERS4|K24621);ENSBGRG00000024414(GAL3ST1|K01019)	http://www.kegg.jp/kegg-bin/show_pathway?map00600/K01441%09%23FFFFFF,red/K01080%09%23FFFFFF,red/K04714%09%23FFFFFF,red/K04712%09%23FFFFFF,red/K00720%09%23FFFFFF,red/K04716%09%23FFFFFF,red/K12352%09%23FFFFFF,green/K24621%09%23FFFFFF,green/K01019%09%23FFFFFF,green
ko04060	Cytokine-cytokine receptor interaction	Environmental Information Processing	Signaling molecules and interaction	27	4	31	265	0.00906387	0.136562	ENSBGRG00000012695(PRLR|K05081);ENSBGRG00000023252(LIF|K05419);ENSBGRG00000014234(IL1B|K04519);ENSBGRG00000024134(IL13RA2|K05077);ENSBGRG00000010403(CCR5|K04180);ENSBGRG00000007861(CX3CR1|K04192);ENSBGRG00000008627(IL18|K05482);ENSBGRG00000002952(CCL21|K16062);ENSBGRG00000002923(CCL19|K05512);ENSBGRG00000009678(INHBA|K04667);ENSBGRG00000020676(CSF1R|K05090);ENSBGRG00000018543(IL21R|K05075);ENSBGR…	ENSBGRG00000006043(IL22RA1|K05138);ENSBGRG00000000205(MSTN|K05497);ENSBGRG00000012943(IL17D|K05492);ENSBGRG00000017574(IL19|K05444)	http://www.kegg.jp/kegg-bin/show_pathway?map04060/K05081%09%23FFFFFF,red/K05419%09%23FFFFFF,red/K04519%09%23FFFFFF,red/K05077%09%23FFFFFF,red/K04180%09%23FFFFFF,red/K04192%09%23FFFFFF,red/K05482%09%23FFFFFF,red/K16062%09%23FFFFFF,red/K05512%09%23FFFFFF,red/K04667%09%23FFFFFF,red/K05090%09%23FFFFFF,red/K05075%09%23FFFFFF,red/K21097%09%23FFFFFF,red/K05149%09%23FFFFFF,red/K05405%09%23FFFFFF,red/K055…
ko04725	Cholinergic synapse	Organismal Systems	Nervous system	8	6	14	94	0.0103402	0.141847	ENSBGRG00000005982(JAK2|K04447);ENSBGRG00000003179(CAMK2D|K04515);ENSBGRG00000026658(PIK3R5|K21290);ENSBGRG00000021420(CAMK2A|K04515);ENSBGRG00000007268(PIK3CG|K21289);ENSBGRG00000009096(FOS|K04379);ENSBGRG00000026471(KCNJ2|K04996);ENSBGRG00000003113(GNB4|K04538)	ENSBGRG00000019689(ADCY8|K08048);ENSBGRG00000013228(CACNA1B|K04849);ENSBGRG00000016143(-|K04809);ENSBGRG00000019755(CHRNA3|K04805);ENSBGRG00000021011(KCNQ3|K04928);ENSBGRG00000018838(CACNA1D|K04851)	http://www.kegg.jp/kegg-bin/show_pathway?map04725/K04447%09%23FFFFFF,red/K04515%09%23FFFFFF,red/K21290%09%23FFFFFF,red/K21289%09%23FFFFFF,red/K04379%09%23FFFFFF,red/K04996%09%23FFFFFF,red/K04538%09%23FFFFFF,red/K08048%09%23FFFFFF,green/K04849%09%23FFFFFF,green/K04809%09%23FFFFFF,green/K04805%09%23FFFFFF,green/K04928%09%23FFFFFF,green/K04851%09%23FFFFFF,green
ko04726	Serotonergic synapse	Organismal Systems	Nervous system	8	6	14	95	0.0113181	0.141847	ENSBGRG00000012905(MAOB|K00274);ENSBGRG00000023587(-|K07413);ENSBGRG00000018072(HTR4|K04160);ENSBGRG00000018513(HTR7|K04163);ENSBGRG00000018227(ALOX5|K00461);ENSBGRG00000013821(PTGS1|K00509);ENSBGRG00000020868(HTR2A|K04157);ENSBGRG00000003113(GNB4|K04538)	ENSBGRG00000013228(CACNA1B|K04849);ENSBGRG00000025350(-|K07413);ENSBGRG00000000613(GABRB2|K05181);ENSBGRG00000025285(-|K07413);ENSBGRG00000018838(CACNA1D|K04851);ENSBGRG00000011476(KCNN2|K04943)	http://www.kegg.jp/kegg-bin/show_pathway?map04726/K00274%09%23FFFFFF,red/K04160%09%23FFFFFF,red/K04163%09%23FFFFFF,red/K00461%09%23FFFFFF,red/K00509%09%23FFFFFF,red/K04157%09%23FFFFFF,red/K04538%09%23FFFFFF,red/K04849%09%23FFFFFF,green/K05181%09%23FFFFFF,green/K04851%09%23FFFFFF,green/K04943%09%23FFFFFF,green/K07413%09%23FFFFFF,purple
ko04921	Oxytocin signaling pathway	Organismal Systems	Endocrine system	13	4	17	124	0.011373	0.141847	ENSBGRG00000007298(OXTR|K04229);ENSBGRG00000006560(PPP1R12A|K06270);ENSBGRG00000010957(CAMK1D|K08794);ENSBGRG00000006669(NPR1|K12323);ENSBGRG00000022389(RYR2|K04962);ENSBGRG00000014570(MYL9|K12755);ENSBGRG00000003179(CAMK2D|K04515);ENSBGRG00000026658(PIK3R5|K21290);ENSBGRG00000021420(CAMK2A|K04515);ENSBGRG00000020514(CACNA2D1|K04858);ENSBGRG00000007268(PIK3CG|K21289);ENSBGRG00000009096(FOS|K04379…	ENSBGRG00000021687(CACNA2D3|K04860);ENSBGRG00000019689(ADCY8|K08048);ENSBGRG00000018838(CACNA1D|K04851);ENSBGRG00000018123(CACNG5|K04870)	http://www.kegg.jp/kegg-bin/show_pathway?map04921/K04229%09%23FFFFFF,red/K06270%09%23FFFFFF,red/K08794%09%23FFFFFF,red/K12323%09%23FFFFFF,red/K04962%09%23FFFFFF,red/K12755%09%23FFFFFF,red/K04515%09%23FFFFFF,red/K21290%09%23FFFFFF,red/K04858%09%23FFFFFF,red/K21289%09%23FFFFFF,red/K04379%09%23FFFFFF,red/K04996%09%23FFFFFF,red/K04860%09%23FFFFFF,green/K08048%09%23FFFFFF,green/K04851%09%23FFFFFF,gree…
ko04913	Ovarian steroidogenesis	Organismal Systems	Endocrine system	5	3	8	42	0.0119252	0.141847	ENSBGRG00000000290(IGF1|K05459);ENSBGRG00000018227(ALOX5|K00461);ENSBGRG00000014254(CYP1B1|K07410);ENSBGRG00000011600(-|K04119);ENSBGRG00000018086(STAR|K16931)	ENSBGRG00000019689(ADCY8|K08048);ENSBGRG00000025506(CYP1A1|K07408);ENSBGRG00000004363(CYP11A1|K00498)	http://www.kegg.jp/kegg-bin/show_pathway?map04913/K05459%09%23FFFFFF,red/K00461%09%23FFFFFF,red/K07410%09%23FFFFFF,red/K04119%09%23FFFFFF,red/K16931%09%23FFFFFF,red/K08048%09%23FFFFFF,green/K07408%09%23FFFFFF,green/K00498%09%23FFFFFF,green
ko04666	Fc gamma R-mediated phagocytosis	Organismal Systems	Immune system	9	3	12	78	0.0132552	0.149784	ENSBGRG00000001772(-|K12560);ENSBGRG00000000652(PLPP3|K01080);ENSBGRG00000009349(CFL2|K05765);ENSBGRG00000015945(FCGR1A|K06498);ENSBGRG00000019207(WAS|K05747);ENSBGRG00000025777(VAV1|K05730);ENSBGRG00000017279(HCK|K08893);ENSBGRG00000012611(GSN|K05768);ENSBGRG00000021502(NCF1|K08011)	ENSBGRG00000012858(MARCKSL1|K13536);ENSBGRG00000002519(PIP5K1B|K00889);ENSBGRG00000013865(ASAP2|K12488)	http://www.kegg.jp/kegg-bin/show_pathway?map04666/K12560%09%23FFFFFF,red/K01080%09%23FFFFFF,red/K05765%09%23FFFFFF,red/K06498%09%23FFFFFF,red/K05747%09%23FFFFFF,red/K05730%09%23FFFFFF,red/K08893%09%23FFFFFF,red/K05768%09%23FFFFFF,red/K08011%09%23FFFFFF,red/K13536%09%23FFFFFF,green/K00889%09%23FFFFFF,green/K12488%09%23FFFFFF,green
ko04261	Adrenergic signaling in cardiomyocytes	Organismal Systems	Circulatory system	12	5	17	128	0.0153286	0.15476	ENSBGRG00000003074(PPP2R3A|K11583);ENSBGRG00000000703(ADRA1A|K04135);ENSBGRG00000022389(RYR2|K04962);ENSBGRG00000007893(ATP2B4|K05850);ENSBGRG00000003179(CAMK2D|K04515);ENSBGRG00000026658(PIK3R5|K21290);ENSBGRG00000021420(CAMK2A|K04515);ENSBGRG00000020514(CACNA2D1|K04858);ENSBGRG00000007268(PIK3CG|K21289);ENSBGRG00000014601(CREM|K09052);ENSBGRG00000019084(ATP2B3|K05850);ENSBGRG00000022985(SCN4B|K…	ENSBGRG00000021687(CACNA2D3|K04860);ENSBGRG00000019689(ADCY8|K08048);ENSBGRG00000009846(ATP2A1|K05853);ENSBGRG00000018838(CACNA1D|K04851);ENSBGRG00000018123(CACNG5|K04870)	http://www.kegg.jp/kegg-bin/show_pathway?map04261/K11583%09%23FFFFFF,red/K04135%09%23FFFFFF,red/K04962%09%23FFFFFF,red/K05850%09%23FFFFFF,red/K04515%09%23FFFFFF,red/K21290%09%23FFFFFF,red/K04858%09%23FFFFFF,red/K21289%09%23FFFFFF,red/K09052%09%23FFFFFF,red/K04848%09%23FFFFFF,red/K04860%09%23FFFFFF,green/K08048%09%23FFFFFF,green/K05853%09%23FFFFFF,green/K04851%09%23FFFFFF,green/K04870%09%23FFFFFF,…
ko00140	Steroid hormone biosynthesis	Metabolism	Lipid metabolism	3	5	8	44	0.0156908	0.15476	ENSBGRG00000023587(-|K07413);ENSBGRG00000014254(CYP1B1|K07410);ENSBGRG00000011600(-|K04119)	ENSBGRG00000025506(CYP1A1|K07408);ENSBGRG00000003564(-|K13369);ENSBGRG00000025350(-|K07413);ENSBGRG00000025285(-|K07413);ENSBGRG00000004363(CYP11A1|K00498)	http://www.kegg.jp/kegg-bin/show_pathway?map00140/K07410%09%23FFFFFF,red/K04119%09%23FFFFFF,red/K07408%09%23FFFFFF,green/K13369%09%23FFFFFF,green/K00498%09%23FFFFFF,green/K07413%09%23FFFFFF,purple
ko04630	JAK-STAT signaling pathway	Environmental Information Processing	Signal transduction	13	7	20	159	0.015896	0.15476	ENSBGRG00000012695(PRLR|K05081);ENSBGRG00000023252(LIF|K05419);ENSBGRG00000024134(IL13RA2|K05077);ENSBGRG00000024258(PDGFRA|K04363);ENSBGRG00000005982(JAK2|K04447);ENSBGRG00000009828(PIM1|K04702);ENSBGRG00000018543(IL21R|K05075);ENSBGRG00000000868(IL6|K05405);ENSBGRG00000018652(IL4R|K05071);ENSBGRG00000023316(OSM|K05418);ENSBGRG00000017442(IL7|K05431);ENSBGRG00000021560(IL13RA1|K05076);ENSBGRG000…	ENSBGRG00000023761(-|K00157);ENSBGRG00000026310(-|K00157);ENSBGRG00000016285(-|K04570);ENSBGRG00000006043(IL22RA1|K05138);ENSBGRG00000012943(IL17D|K05492);ENSBGRG00000017574(IL19|K05444);ENSBGRG00000026011(JAK3|K11218)	http://www.kegg.jp/kegg-bin/show_pathway?map04630/K05081%09%23FFFFFF,red/K05419%09%23FFFFFF,red/K05077%09%23FFFFFF,red/K04363%09%23FFFFFF,red/K04447%09%23FFFFFF,red/K04702%09%23FFFFFF,red/K05075%09%23FFFFFF,red/K05405%09%23FFFFFF,red/K05071%09%23FFFFFF,red/K05418%09%23FFFFFF,red/K05431%09%23FFFFFF,red/K05076%09%23FFFFFF,red/K05057%09%23FFFFFF,red/K00157%09%23FFFFFF,green/K04570%09%23FFFFFF,green/…
ko00590	Arachidonic acid metabolism	Metabolism	Lipid metabolism	7	3	10	62	0.0166875	0.15476	ENSBGRG00000023587(-|K07413);ENSBGRG00000018227(ALOX5|K00461);ENSBGRG00000006702(GPX3|K00432);ENSBGRG00000011600(-|K04119);ENSBGRG00000019961(GPX1|K00432);ENSBGRG00000013821(PTGS1|K00509);ENSBGRG00000001718(PLA2G12A|K01047)	ENSBGRG00000000999(EPHX2|K08726);ENSBGRG00000025350(-|K07413);ENSBGRG00000025285(-|K07413)	http://www.kegg.jp/kegg-bin/show_pathway?map00590/K00461%09%23FFFFFF,red/K00432%09%23FFFFFF,red/K04119%09%23FFFFFF,red/K00509%09%23FFFFFF,red/K01047%09%23FFFFFF,red/K08726%09%23FFFFFF,green/K07413%09%23FFFFFF,purple
ko04510	Focal adhesion	Cellular Processes	Cellular community - eukaryotes	18	4	22	181	0.0171194	0.15476	ENSBGRG00000000290(IGF1|K05459);ENSBGRG00000020271(ITGA1|K06480);ENSBGRG00000017217(PARVG|K06275);ENSBGRG00000008928(VEGFC|K05449);ENSBGRG00000020407(SPP1|K06250);ENSBGRG00000008389(TNC|K06252);ENSBGRG00000006109(FLT4|K05097);ENSBGRG00000006560(PPP1R12A|K06270);ENSBGRG00000022996(PAK3|K05733);ENSBGRG00000024258(PDGFRA|K04363);ENSBGRG00000021881(ITGA11|K06587);ENSBGRG00000009814(RELN|K06249);ENSBG…	ENSBGRG00000024286(LAMA1|K05637);ENSBGRG00000008610(ITGA7|K06583);ENSBGRG00000002519(PIP5K1B|K00889);ENSBGRG00000000772(COMP|K04659)	http://www.kegg.jp/kegg-bin/show_pathway?map04510/K05459%09%23FFFFFF,red/K06480%09%23FFFFFF,red/K06275%09%23FFFFFF,red/K05449%09%23FFFFFF,red/K06250%09%23FFFFFF,red/K06252%09%23FFFFFF,red/K05097%09%23FFFFFF,red/K06270%09%23FFFFFF,red/K05733%09%23FFFFFF,red/K04363%09%23FFFFFF,red/K06587%09%23FFFFFF,red/K06249%09%23FFFFFF,red/K06487%09%23FFFFFF,red/K12755%09%23FFFFFF,red/K06271%09%23FFFFFF,red/K174…
ko00750	Vitamin B6 metabolism	Metabolism	Metabolism of cofactors and vitamins	0	3	3	8	0.0179478	0.156008	-	ENSBGRG00000023761(-|K00157);ENSBGRG00000015370(PSAT1|K00831);ENSBGRG00000026310(-|K00157)	http://www.kegg.jp/kegg-bin/show_pathway?map00750/K00157%09%23FFFFFF,green/K00831%09%23FFFFFF,green
ko00380	Tryptophan metabolism	Metabolism	Amino acid metabolism	4	4	8	46	0.0202493	0.169495	ENSBGRG00000012905(MAOB|K00274);ENSBGRG00000004317(AOC1|K11182);ENSBGRG00000014254(CYP1B1|K07410);ENSBGRG00000011573(-|K03334)	ENSBGRG00000025506(CYP1A1|K07408);ENSBGRG00000023761(-|K00157);ENSBGRG00000011955(IDO2|K00463);ENSBGRG00000026310(-|K00157)	http://www.kegg.jp/kegg-bin/show_pathway?map00380/K00274%09%23FFFFFF,red/K11182%09%23FFFFFF,red/K07410%09%23FFFFFF,red/K03334%09%23FFFFFF,red/K07408%09%23FFFFFF,green/K00157%09%23FFFFFF,green/K00463%09%23FFFFFF,green
ko04080	Neuroactive ligand-receptor interaction	Environmental Information Processing	Signaling molecules and interaction	24	10	34	318	0.0232113	0.187348	ENSBGRG00000020649(P2RX1|K05215);ENSBGRG00000009927(GRIA1|K05197);ENSBGRG00000019850(LTB4R|K04296);ENSBGRG00000007298(OXTR|K04229);ENSBGRG00000018331(ADRA2A|K04138);ENSBGRG00000004297(LYNX1|K25369);ENSBGRG00000012695(PRLR|K05081);ENSBGRG00000018072(HTR4|K04160);ENSBGRG00000017839(GABRP|K05189);ENSBGRG00000018513(HTR7|K04163);ENSBGRG00000013703(PTAFR|K04279);ENSBGRG00000000703(ADRA1A|K04135);ENSBG…	ENSBGRG00000006090(TACR1|K04222);ENSBGRG00000016143(-|K04809);ENSBGRG00000009802(GRIN1|K05208);ENSBGRG00000000613(GABRB2|K05181);ENSBGRG00000019755(CHRNA3|K04805);ENSBGRG00000026154(GRM7|K04609);ENSBGRG00000024091(GRM8|K04610);ENSBGRG00000011687(C5|K03994);ENSBGRG00000000082(GRIK1|K05201);ENSBGRG00000003965(-|K05240)	http://www.kegg.jp/kegg-bin/show_pathway?map04080/K05215%09%23FFFFFF,red/K05197%09%23FFFFFF,red/K04296%09%23FFFFFF,red/K04229%09%23FFFFFF,red/K04138%09%23FFFFFF,red/K25369%09%23FFFFFF,red/K05081%09%23FFFFFF,red/K04160%09%23FFFFFF,red/K05189%09%23FFFFFF,red/K04163%09%23FFFFFF,red/K04279%09%23FFFFFF,red/K04135%09%23FFFFFF,red/K08388%09%23FFFFFF,red/K04323%09%23FFFFFF,red/K04010%09%23FFFFFF,red/K051…
ko04512	ECM-receptor interaction	Environmental Information Processing	Signaling molecules and interaction	7	4	11	80	0.0367765	0.286603	ENSBGRG00000019844(CD36|K06259);ENSBGRG00000020271(ITGA1|K06480);ENSBGRG00000020407(SPP1|K06250);ENSBGRG00000008389(TNC|K06252);ENSBGRG00000021881(ITGA11|K06587);ENSBGRG00000009814(RELN|K06249);ENSBGRG00000002833(ITGAV|K06487)	ENSBGRG00000010780(FREM2|K23380);ENSBGRG00000024286(LAMA1|K05637);ENSBGRG00000008610(ITGA7|K06583);ENSBGRG00000000772(COMP|K04659)	http://www.kegg.jp/kegg-bin/show_pathway?map04512/K06259%09%23FFFFFF,red/K06480%09%23FFFFFF,red/K06250%09%23FFFFFF,red/K06252%09%23FFFFFF,red/K06587%09%23FFFFFF,red/K06249%09%23FFFFFF,red/K06487%09%23FFFFFF,red/K23380%09%23FFFFFF,green/K05637%09%23FFFFFF,green/K06583%09%23FFFFFF,green/K04659%09%23FFFFFF,green
ko00350	Tyrosine metabolism	Metabolism	Amino acid metabolism	4	2	6	34	0.0393899	0.287358	ENSBGRG00000012905(MAOB|K00274);ENSBGRG00000010816(PNMT|K00553);ENSBGRG00000011573(-|K03334);ENSBGRG00000001847(ADH6|K13952)	ENSBGRG00000023761(-|K00157);ENSBGRG00000026310(-|K00157)	http://www.kegg.jp/kegg-bin/show_pathway?map00350/K00274%09%23FFFFFF,red/K00553%09%23FFFFFF,red/K03334%09%23FFFFFF,red/K13952%09%23FFFFFF,red/K00157%09%23FFFFFF,green
ko04340	Hedgehog signaling pathway	Environmental Information Processing	Signal transduction	2	6	8	52	0.0394163	0.287358	ENSBGRG00000023441(ARRB1|K04439);ENSBGRG00000008891(SCUBE2|K24706)	ENSBGRG00000000478(IHH|K11989);ENSBGRG00000006415(GLI1|K16797);ENSBGRG00000009313(PTCH1|K06225);ENSBGRG00000003621(PTCH2|K11101);ENSBGRG00000005655(LRP2|K06233);ENSBGRG00000009570(SMO|K06226)	http://www.kegg.jp/kegg-bin/show_pathway?map04340/K04439%09%23FFFFFF,red/K24706%09%23FFFFFF,red/K11989%09%23FFFFFF,green/K16797%09%23FFFFFF,green/K06225%09%23FFFFFF,green/K11101%09%23FFFFFF,green/K06233%09%23FFFFFF,green/K06226%09%23FFFFFF,green
ko00260	Glycine, serine and threonine metabolism	Metabolism	Amino acid metabolism	3	4	7	45	0.0496815	0.350876	ENSBGRG00000012905(MAOB|K00274);ENSBGRG00000021885(PIPOX|K00306);ENSBGRG00000005403(CTH|K01758)	ENSBGRG00000012503(PHGDH|K00058);ENSBGRG00000015370(PSAT1|K00831);ENSBGRG00000021129(CHDH|K00108);ENSBGRG00000002578(-|K15789)	http://www.kegg.jp/kegg-bin/show_pathway?map00260/K00274%09%23FFFFFF,red/K00306%09%23FFFFFF,red/K01758%09%23FFFFFF,red/K00058%09%23FFFFFF,green/K00831%09%23FFFFFF,green/K00108%09%23FFFFFF,green/K15789%09%23FFFFFF,green
