# Supplementary material for: Transcriptomics Reveals the Differences in mRNA Expression Patterns in Yak Uterus of Follicular, Luteal, and Pregnant Phases
Source: Animals (Basel). 2025 Mar 14;15(6):837. doi: 10.3390/ani15060837 (PMC11939727; doi:10.3390/ani15060837)
Supplement: Supplementary file 1 [file animals-15-00837-s001.zip › animals-3455919-supplementary/Supplementary Table S9.xlsx]

## Sheet: Supplementary Table S9
Supplementary Table S9：UFP_vs_UPP. KEGG significantly enriched signaling pathways
PathwayID	Pathway	level1	level2	Up	Down	DEG	Total	Pvalue	adjustPvalue	Up_gene	Down_gene	URL
ko04512	ECM-receptor interaction	Environmental Information Processing	Signaling molecules and interaction	7	0	7	80	0.000602467	0.0803784	ENSBGRG00000002811(FN1|K05717);ENSBGRG00000005548(-|K06236);ENSBGRG00000013466(COL1A2|K06236);ENSBGRG00000004717(ITGA5|K06484);ENSBGRG00000005083(COL4A2|K06237);ENSBGRG00000004437(COL4A1|K06237);ENSBGRG00000000792(FREM1|K23380)	-	http://www.kegg.jp/kegg-bin/show_pathway?map04512/K05717%09%23FFFFFF,red/K06236%09%23FFFFFF,red/K06484%09%23FFFFFF,red/K06237%09%23FFFFFF,red/K23380%09%23FFFFFF,red
ko04926	Relaxin signaling pathway	Organismal Systems	Endocrine system	8	0	8	114	0.0010789	0.0803784	ENSBGRG00000005548(-|K06236);ENSBGRG00000013466(COL1A2|K06236);ENSBGRG00000005083(COL4A2|K06237);ENSBGRG00000004437(COL4A1|K06237);ENSBGRG00000003247(COL3A1|K19720);ENSBGRG00000014591(SHC4|K17449);ENSBGRG00000015452(GNG11|K04546);ENSBGRG00000017216(ACTA2|K12313)	-	http://www.kegg.jp/kegg-bin/show_pathway?map04926/K06236%09%23FFFFFF,red/K06237%09%23FFFFFF,red/K19720%09%23FFFFFF,red/K17449%09%23FFFFFF,red/K04546%09%23FFFFFF,red/K12313%09%23FFFFFF,red
ko04510	Focal adhesion	Cellular Processes	Cellular community - eukaryotes	10	0	10	181	0.00166654	0.0827715	ENSBGRG00000002811(FN1|K05717);ENSBGRG00000005548(-|K06236);ENSBGRG00000013466(COL1A2|K06236);ENSBGRG00000004717(ITGA5|K06484);ENSBGRG00000005083(COL4A2|K06237);ENSBGRG00000004437(COL4A1|K06237);ENSBGRG00000014570(MYL9|K12755);ENSBGRG00000014591(SHC4|K17449);ENSBGRG00000011802(FLNC|K04437);ENSBGRG00000024441(CCND1|K04503)	-	http://www.kegg.jp/kegg-bin/show_pathway?map04510/K05717%09%23FFFFFF,red/K06236%09%23FFFFFF,red/K06484%09%23FFFFFF,red/K06237%09%23FFFFFF,red/K12755%09%23FFFFFF,red/K17449%09%23FFFFFF,red/K04437%09%23FFFFFF,red/K04503%09%23FFFFFF,red
ko04974	Protein digestion and absorption	Organismal Systems	Digestive system	7	0	7	100	0.00224808	0.0837409	ENSBGRG00000005548(-|K06236);ENSBGRG00000013466(COL1A2|K06236);ENSBGRG00000005083(COL4A2|K06237);ENSBGRG00000006189(COL12A1|K08132);ENSBGRG00000004437(COL4A1|K06237);ENSBGRG00000003247(COL3A1|K19720);ENSBGRG00000002584(COL8A1|K23455)	-	http://www.kegg.jp/kegg-bin/show_pathway?map04974/K06236%09%23FFFFFF,red/K06237%09%23FFFFFF,red/K08132%09%23FFFFFF,red/K19720%09%23FFFFFF,red/K23455%09%23FFFFFF,red
ko04080	Neuroactive ligand-receptor interaction	Environmental Information Processing	Signaling molecules and interaction	9	4	13	318	0.00513592	0.15305	ENSBGRG00000020649(P2RX1|K05215);ENSBGRG00000019850(LTB4R|K04296);ENSBGRG00000018331(ADRA2A|K04138);ENSBGRG00000020868(HTR2A|K04157);ENSBGRG00000004297(LYNX1|K25369);ENSBGRG00000003550(CRHR2|K04579);ENSBGRG00000024992(ADRB1|K04141);ENSBGRG00000007898(APLN|K05225);ENSBGRG00000008327(-|K12332)	ENSBGRG00000000082(GRIK1|K05201);ENSBGRG00000009802(GRIN1|K05208);ENSBGRG00000020763(ADCYAP1|K05262);ENSBGRG00000024026(GALR2|K04231)	http://www.kegg.jp/kegg-bin/show_pathway?map04080/K05215%09%23FFFFFF,red/K04296%09%23FFFFFF,red/K04138%09%23FFFFFF,red/K04157%09%23FFFFFF,red/K25369%09%23FFFFFF,red/K04579%09%23FFFFFF,red/K04141%09%23FFFFFF,red/K05225%09%23FFFFFF,red/K12332%09%23FFFFFF,red/K05201%09%23FFFFFF,green/K05208%09%23FFFFFF,green/K05262%09%23FFFFFF,green/K04231%09%23FFFFFF,green
ko04640	Hematopoietic cell lineage	Organismal Systems	Immune system	6	0	6	91	0.00619217	0.153772	ENSBGRG00000014234(IL1B|K04519);ENSBGRG00000004717(ITGA5|K06484);ENSBGRG00000014021(FLT3LG|K05454);ENSBGRG00000014153(IL1A|K04383);ENSBGRG00000009746(CD1E|K06448);ENSBGRG00000009611(-|K06448)	-	http://www.kegg.jp/kegg-bin/show_pathway?map04640/K04519%09%23FFFFFF,red/K06484%09%23FFFFFF,red/K05454%09%23FFFFFF,red/K04383%09%23FFFFFF,red/K06448%09%23FFFFFF,red
ko00380	Tryptophan metabolism	Metabolism	Amino acid metabolism	1	3	4	46	0.00957785	0.203871	ENSBGRG00000004317(AOC1|K11182)	ENSBGRG00000025506(CYP1A1|K07408);ENSBGRG00000016461(AFMID|K01432);ENSBGRG00000026310(-|K00157)	http://www.kegg.jp/kegg-bin/show_pathway?map00380/K11182%09%23FFFFFF,red/K07408%09%23FFFFFF,green/K01432%09%23FFFFFF,green/K00157%09%23FFFFFF,green
ko04061	Viral protein interaction with cytokine and cytokine receptor	Environmental Information Processing	Signaling molecules and interaction	5	0	5	77	0.0130084	0.242282	ENSBGRG00000009380(CCL24|K21097);ENSBGRG00000007861(CX3CR1|K04192);ENSBGRG00000019467(IL34|K22633);ENSBGRG00000008627(IL18|K05482);ENSBGRG00000018775(CCL17|K21083)	-	http://www.kegg.jp/kegg-bin/show_pathway?map04061/K21097%09%23FFFFFF,red/K04192%09%23FFFFFF,red/K22633%09%23FFFFFF,red/K05482%09%23FFFFFF,red/K21083%09%23FFFFFF,red
ko04022	cGMP-PKG signaling pathway	Environmental Information Processing	Signal transduction	4	3	7	142	0.0149148	0.246923	ENSBGRG00000018331(ADRA2A|K04138);ENSBGRG00000014570(MYL9|K12755);ENSBGRG00000019340(SLC25A4|K05863);ENSBGRG00000024992(ADRB1|K04141)	ENSBGRG00000025371(ATP2B2|K05850);ENSBGRG00000015265(TRPC6|K04969);ENSBGRG00000007548(PDE3B|K13296)	http://www.kegg.jp/kegg-bin/show_pathway?map04022/K04138%09%23FFFFFF,red/K12755%09%23FFFFFF,red/K05863%09%23FFFFFF,red/K04141%09%23FFFFFF,red/K05850%09%23FFFFFF,green/K04969%09%23FFFFFF,green/K13296%09%23FFFFFF,green
ko04371	Apelin signaling pathway	Environmental Information Processing	Signal transduction	5	1	6	115	0.018383	0.273907	ENSBGRG00000014262(PPARGC1A|K07202);ENSBGRG00000024441(CCND1|K04503);ENSBGRG00000007898(APLN|K05225);ENSBGRG00000015452(GNG11|K04546);ENSBGRG00000017216(ACTA2|K12313)	ENSBGRG00000007548(PDE3B|K13296)	http://www.kegg.jp/kegg-bin/show_pathway?map04371/K07202%09%23FFFFFF,red/K04503%09%23FFFFFF,red/K05225%09%23FFFFFF,red/K04546%09%23FFFFFF,red/K12313%09%23FFFFFF,red/K13296%09%23FFFFFF,green
ko04060	Cytokine-cytokine receptor interaction	Environmental Information Processing	Signaling molecules and interaction	8	2	10	265	0.0226912	0.303848	ENSBGRG00000009380(CCL24|K21097);ENSBGRG00000014234(IL1B|K04519);ENSBGRG00000024619(-|K05149);ENSBGRG00000007861(CX3CR1|K04192);ENSBGRG00000014153(IL1A|K04383);ENSBGRG00000019467(IL34|K22633);ENSBGRG00000008627(IL18|K05482);ENSBGRG00000018775(CCL17|K21083)	ENSBGRG00000012943(IL17D|K05492);ENSBGRG00000022759(LIFR|K05058)	http://www.kegg.jp/kegg-bin/show_pathway?map04060/K21097%09%23FFFFFF,red/K04519%09%23FFFFFF,red/K05149%09%23FFFFFF,red/K04192%09%23FFFFFF,red/K04383%09%23FFFFFF,red/K22633%09%23FFFFFF,red/K05482%09%23FFFFFF,red/K21083%09%23FFFFFF,red/K05492%09%23FFFFFF,green/K05058%09%23FFFFFF,green
ko04062	Chemokine signaling pathway	Organismal Systems	Immune system	6	1	7	157	0.024471	0.303848	ENSBGRG00000009380(CCL24|K21097);ENSBGRG00000000804(PTK2B|K05871);ENSBGRG00000007861(CX3CR1|K04192);ENSBGRG00000014591(SHC4|K17449);ENSBGRG00000015452(GNG11|K04546);ENSBGRG00000018775(CCL17|K21083)	ENSBGRG00000000112(TIAM1|K05731)	http://www.kegg.jp/kegg-bin/show_pathway?map04062/K21097%09%23FFFFFF,red/K05871%09%23FFFFFF,red/K04192%09%23FFFFFF,red/K17449%09%23FFFFFF,red/K04546%09%23FFFFFF,red/K21083%09%23FFFFFF,red/K05731%09%23FFFFFF,green
ko04024	cAMP signaling pathway	Environmental Information Processing	Signal transduction	3	5	8	200	0.0295805	0.339038	ENSBGRG00000003550(CRHR2|K04579);ENSBGRG00000014570(MYL9|K12755);ENSBGRG00000024992(ADRB1|K04141)	ENSBGRG00000025371(ATP2B2|K05850);ENSBGRG00000009802(GRIN1|K05208);ENSBGRG00000020763(ADCYAP1|K05262);ENSBGRG00000007548(PDE3B|K13296);ENSBGRG00000000112(TIAM1|K05731)	http://www.kegg.jp/kegg-bin/show_pathway?map04024/K04579%09%23FFFFFF,red/K12755%09%23FFFFFF,red/K04141%09%23FFFFFF,red/K05850%09%23FFFFFF,green/K05208%09%23FFFFFF,green/K05262%09%23FFFFFF,green/K13296%09%23FFFFFF,green/K05731%09%23FFFFFF,green
ko04611	Platelet activation	Organismal Systems	Immune system	5	0	5	97	0.0318863	0.339361	ENSBGRG00000005548(-|K06236);ENSBGRG00000013466(COL1A2|K06236);ENSBGRG00000020649(P2RX1|K05215);ENSBGRG00000014296(P2RY12|K04298);ENSBGRG00000003247(COL3A1|K19720)	-	http://www.kegg.jp/kegg-bin/show_pathway?map04611/K06236%09%23FFFFFF,red/K05215%09%23FFFFFF,red/K04298%09%23FFFFFF,red/K19720%09%23FFFFFF,red
ko04020	Calcium signaling pathway	Environmental Information Processing	Signal transduction	6	2	8	219	0.0466366	0.417193	ENSBGRG00000020649(P2RX1|K05215);ENSBGRG00000020868(HTR2A|K04157);ENSBGRG00000000804(PTK2B|K05871);ENSBGRG00000004372(NTRK2|K04360);ENSBGRG00000019340(SLC25A4|K05863);ENSBGRG00000024992(ADRB1|K04141)	ENSBGRG00000025371(ATP2B2|K05850);ENSBGRG00000009802(GRIN1|K05208)	http://www.kegg.jp/kegg-bin/show_pathway?map04020/K05215%09%23FFFFFF,red/K04157%09%23FFFFFF,red/K05871%09%23FFFFFF,red/K04360%09%23FFFFFF,red/K05863%09%23FFFFFF,red/K04141%09%23FFFFFF,red/K05850%09%23FFFFFF,green/K05208%09%23FFFFFF,green
